# Supplementary material for: Structural diversity in copper(I) iodide complexes with 6-thioxopiperidin-2-one, piperidine-2,6-di­thione and isoindoline-1,3-di­thione ligands
Source: Acta Crystallogr E Crystallogr Commun. 2020 Jul 21;76(Pt 8):1336–44. doi: 10.1107/S2056989020009676 (PMC7405592; doi:10.1107/S2056989020009676)
Supplement: Supplementary file 1 [file e-76-01336-sup1.cif]

##############################################################################
#                                                                            #
# This CIF contains the data in a paper accepted for publication in          #
# Acta Crystallographica Section E. It conforms to the requirements of       #
# Notes for Authors for Acta Crystallographica Section E, and has been       #
# peer reviewed under the auspices of the IUCr Commission on Journals.       #
#                                                                            #
# Full details of the Crystallographic Information File format               #
# are given in the paper "The Crystallographic Information File (CIF):       #
# a New Standard Archive File for Crystallography" by S. R. Hall, F. H.      #
# Allen and I. D. Brown [Acta Cryst. (1991), A47, 655-685].                  #
#                                                                            #
# The current version of the core CIF dictionary is obtainable from          #
# ftp://ftp.iucr.org/pub/cif_core.dic.                                       #
#                                                                            #
# Software is freely available for graphical display of the structure(s)     #
# in this CIF. For information consult the CIF software page                 #
# http://www.iucr.org/resources/cif/software.                                #
#                                                                            #
# This file may be used for bona fide research purposes within the           #
# scientific community so long as proper attribution is given to the journal # 
# article from which it was obtained.                                        #
#                                                                            #
##############################################################################
data_I
_audit_creation_method
;
OLEX2
(compiled 2020.04.02 svn.r1fbe7b6f for OlexSys, GUI svn.r6076)
;
_journal_date_recd_electronic     2020-07-04
_journal_date_accepted     2020-07-15
_journal_name_full     'Acta Crystallographica, Section E'
_journal_year     2020
_journal_volume     76
_journal_issue      8
_journal_page_first     1336
_journal_page_last     1344
_journal_paper_category     GM
_journal_paper_doi     10.1107/S2056989020009676
_journal_coeditor_code     ZL2791
_publ_contact_author_name     'Guzei, Ilia A.'
_publ_contact_author_address
;
University of Wisconsin-Madison, Department of Chemistry
1101 University Avenue
Madison, WI, 53706
USA
;
_publ_contact_author_email
;
iguzei@chem.wisc.edu
;
_publ_contact_author_fax     ?
_publ_contact_author_phone     '6082634694'
_publ_section_title
;
Structural diversity in copper(I) iodide complexes with 6-thioxopiperidin-2-one,
piperidine-2,6-dithione and isoindoline-1,3-dithione ligands
;
_publ_section_title_footnote     .
loop_
    _publ_author_name
    _publ_author_footnote
    _publ_author_address
    'Wheaton, Amelia M.' .
;
University of Wisconsin-Madison, Department of Chemistry
1101 University Avenue
Madison, WI, 53703
USA
;
    'Guzei, Ilia A.' .
;
University of Wisconsin-Madison, Department of Chemistry
1101 University Avenue
Madison, WI, 53703
USA
;
    'Berry, John F.' .
;
University of Wisconsin-Madison, Department of Chemistry
1101 University Avenue
Madison, WI, 53703
USA
;
_publ_section_synopsis
;
Five copper(I) iodide coordination compounds were synthesized and characterized
by single-crystal X-ray diffraction measurements; the resulting structures
display a diverse array of structural features.
;
_chemical_name_systematic
;\
Di-\m-iodido-bis[(acetonitrile-\k<i>N</i>)(6-sulfanylidenepiperidin-2-one-\
\k<i>S</i>)copper(I)]
;
_chemical_name_common     ?
_chemical_formula_moiety     'C14 H20 Cu2 I2 N4 O2 S2'
_chemical_formula_sum     'C14 H20 Cu2 I2 N4 O2 S2'
_chemical_formula_iupac     '[Cu2 I2 (C2 H3 N)2 (C5 H7 N O S)2]'
_chemical_formula_weight     721.34
_chemical_melting_point     ?
_space_group_crystal_system     triclinic
_space_group_name_H-M_alt     'P -1'
_space_group_name_Hall     '-P 1'
loop_
    _space_group_symop_operation_xyz
    'x, y, z'
    '-x, -y, -z'
_cell_length_a     8.121(2)
_cell_length_b     8.433(2)
_cell_length_c     9.154(2)
_cell_angle_alpha     68.918(12)
_cell_angle_beta     80.523(12)
_cell_angle_gamma     71.270(9)
_cell_volume     553.2(2)
_cell_formula_units_Z     1
_cell_measurement_reflns_used     9905
_cell_measurement_theta_min     2.388
_cell_measurement_theta_max     33.627
_cell_measurement_temperature     99.99
_exptl_crystal_description     block
_exptl_crystal_colour     yellow
_exptl_crystal_size_max     0.148
_exptl_crystal_size_mid     0.132
_exptl_crystal_size_min     0.132
_exptl_crystal_density_diffrn     2.165
_exptl_crystal_density_meas     ?
_exptl_crystal_density_method     'not measured'
_exptl_crystal_F_000     344
loop_
    _exptl_crystal_face_index_h
    _exptl_crystal_face_index_k
    _exptl_crystal_face_index_l
    _exptl_crystal_face_perp_dist
    0.00 1.00 1.00 0.0720
    -1.00 0.00 1.00 0.0590
    1.00 0.00 -1.00 0.0730
    1.00 -1.00 -1.00 0.0730
    0.00 -1.00 0.00 0.0420
    -1.00 1.00 0.00 0.0760
    -2.00 1.00 0.00 0.0740
    2.00 -1.00 0.00 0.0430
    0.00 -2.00 1.00 0.0500
    -1.00 0.00 0.00 0.0670
    1.00 0.00 0.00 0.0420
    0.00 -1.00 1.00 0.0550
    2.00 0.00 1.00 0.0480
    2.00 1.00 0.00 0.0490
    -1.00 0.00 -1.00 0.0530
    -2.00 -1.00 -1.00 0.0570
    1.00 0.00 2.00 0.0660
    -1.00 0.00 -2.00 0.0620
    -2.00 -1.00 -2.00 0.0680
    0.00 0.00 1.00 0.0610
    1.00 1.00 0.00 0.0550
    -1.00 -2.00 -2.00 0.0760
    1.00 2.00 0.00 0.0590
_exptl_absorpt_coefficient_mu     4.917
_exptl_absorpt_correction_type     multi-scan
_exptl_absorpt_process_details
;
(SADABS; Bruker, 2016)
;
_exptl_absorpt_correction_T_min     0.0794
_exptl_absorpt_correction_T_max     0.1203
_diffrn_ambient_temperature     99.99
_diffrn_source     'microfocus sealed X-ray tube'
_diffrn_source_power     0.03
_diffrn_source_voltage     50.0
_diffrn_source_current     0.6
_diffrn_radiation_type     'Mo K\a'
_diffrn_radiation_wavelength     0.71073
_diffrn_radiation_monochromator     'mirror optics'
_diffrn_measurement_device_type     'Bruker APEXII Quazar'
_diffrn_measurement_device     'three-circle diffractometer'
_diffrn_measurement_method     '0.5\% \w and 0.5\% \f scans'
_diffrn_detector     'charge-coupled device (CCD) area detector'
_diffrn_detector_area_resol_mean     7.9
_diffrn_reflns_number     17922
_diffrn_reflns_av_R_equivalents     0.0212
_diffrn_reflns_av_unetI/netI     0.0143
_diffrn_reflns_theta_min     2.388
_diffrn_reflns_theta_max     33.628
_diffrn_reflns_theta_full     25.000
_diffrn_measured_fraction_theta_max     0.936
_diffrn_measured_fraction_theta_full     1.000
_diffrn_reflns_limit_h_min     -12
_diffrn_reflns_limit_h_max     12
_diffrn_reflns_limit_k_min     -12
_diffrn_reflns_limit_k_max     13
_diffrn_reflns_limit_l_min     -14
_diffrn_reflns_limit_l_max     13
_diffrn_standards_number     .
_diffrn_radiation_probe     x-ray
_refine_special_details     ?
_reflns_number_total     4099
_reflns_number_gt     3988
_reflns_threshold_expression     'I > 2\s(I)'
_refine_ls_structure_factor_coef     Fsqd
_refine_ls_matrix_type     full
_refine_ls_R_factor_all     0.0126
_refine_ls_R_factor_gt     0.0121
_refine_ls_wR_factor_gt     0.0300
_refine_ls_wR_factor_ref     0.0301
_refine_ls_goodness_of_fit_ref     1.072
_refine_ls_restrained_S_all     1.072
_refine_ls_number_reflns     4099
_refine_ls_number_parameters     122
_refine_ls_number_restraints     1
_refine_ls_hydrogen_treatment     mixed
_refine_ls_weighting_scheme     calc
_refine_ls_weighting_details
              'w=1/[\s^2^(Fo^2^)+(0.0100P)^2^+0.2000P] where P=(Fo^2^+2Fc^2^)/3'
_atom_sites_solution_hydrogens     mixed
_atom_sites_solution_primary     dual
_atom_sites_solution_secondary     ?
_refine_ls_shift/su_max     0.001
_refine_ls_shift/su_mean     0.000
_refine_diff_density_max     0.429
_refine_diff_density_min     -0.340
_refine_ls_extinction_method     none
_refine_ls_extinction_coef     .
loop_
    _atom_type_symbol
    _atom_type_description
    _atom_type_scat_dispersion_real
    _atom_type_scat_dispersion_imag
    _atom_type_scat_source
    'C' 'C' 0.0033 0.0016
                         'International Tables Vol C Tables 4.2.6.8 and 6.1.1.4'
    'H' 'H' 0.0000 0.0000
                         'International Tables Vol C Tables 4.2.6.8 and 6.1.1.4'
    'Cu' 'Cu' 0.3201 1.2651
                         'International Tables Vol C Tables 4.2.6.8 and 6.1.1.4'
    'I' 'I' -0.4742 1.8119
                         'International Tables Vol C Tables 4.2.6.8 and 6.1.1.4'
    'N' 'N' 0.0061 0.0033
                         'International Tables Vol C Tables 4.2.6.8 and 6.1.1.4'
    'O' 'O' 0.0106 0.0060
                         'International Tables Vol C Tables 4.2.6.8 and 6.1.1.4'
    'S' 'S' 0.1246 0.1234
                         'International Tables Vol C Tables 4.2.6.8 and 6.1.1.4'
_computing_data_collection
;
APEX3  (Bruker, 2017)
;
_computing_cell_refinement
;
APEX3  (Bruker, 2017)
;
_computing_data_reduction
;
APEX3  (Bruker, 2017)
;
_computing_structure_solution
;
SHELXT (Sheldrick, 2015a)
;
_computing_structure_refinement
;
SHELXL (Sheldrick, 2015b)
;
_computing_molecular_graphics
;
<i>OLEX2</i> (Dolomanov <i>et al.</i>,  2009)
;
_computing_publication_material
;
<i>OLEX2</i> (Dolomanov <i>et al.</i>,  2009)
;
loop_
    _atom_site_type_symbol
    _atom_site_label
    _atom_site_fract_x
    _atom_site_fract_y
    _atom_site_fract_z
    _atom_site_U_iso_or_equiv
    _atom_site_adp_type
    _atom_site_calc_flag
    _atom_site_occupancy
    _atom_site_disorder_assembly
    _atom_site_disorder_group
    I I1 0.71563(2) 0.27834(2) -0.05209(2) 0.01894(2) Uani d 1 . .
    Cu Cu1 0.45123(2) 0.38128(2) 0.13294(2) 0.01894(3) Uani d 1 . .
    S S1 0.56399(3) 0.24010(4) 0.37914(3) 0.01986(5) Uani d 1 . .
    O O1 0.05297(11) 0.66482(10) 0.51701(10) 0.02183(14) Uani d 1 . .
    N N1 0.28752(11) 0.45357(12) 0.47278(10) 0.01722(15) Uani d 1 . .
    H H1 0.278(2) 0.5149(19) 0.3753(15) 0.021 Uiso d 1 . .
    N N2 0.26648(13) 0.25871(13) 0.15713(11) 0.02214(17) Uani d 1 . .
    C C1 0.41889(13) 0.30218(13) 0.51318(11) 0.01629(16) Uani d 1 . .
    C C2 0.42947(14) 0.19443(14) 0.68381(12) 0.02105(18) Uani d 1 . .
    H H2A 0.508966 0.227581 0.731337 0.025 Uiso calc 1 . .
    H H2B 0.479000 0.067327 0.694709 0.025 Uiso calc 1 . .
    C C3 0.25216(15) 0.22197(14) 0.77191(12) 0.02196(19) Uani d 1 . .
    H H3A 0.265859 0.157362 0.885379 0.026 Uiso calc 1 . .
    H H3B 0.176642 0.174405 0.734521 0.026 Uiso calc 1 . .
    C C4 0.16790(15) 0.41932(14) 0.74515(12) 0.02137(19) Uani d 1 . .
    H H4A 0.048628 0.437280 0.795116 0.026 Uiso calc 1 . .
    H H4B 0.235816 0.462532 0.795254 0.026 Uiso calc 1 . .
    C C5 0.15956(13) 0.52448(13) 0.57383(12) 0.01738(17) Uani d 1 . .
    C C6 0.17193(13) 0.17425(13) 0.20890(12) 0.01823(17) Uani d 1 . .
    C C7 0.05487(15) 0.06411(15) 0.27580(14) 0.02279(19) Uani d 1 . .
    H H7A 0.012545 0.043830 0.191652 0.034 Uiso calc 1 . .
    H H7B -0.044124 0.123970 0.332437 0.034 Uiso calc 1 . .
    H H7C 0.117167 -0.049821 0.348452 0.034 Uiso calc 1 . .
loop_
    _atom_site_aniso_label
    _atom_site_aniso_U_11
    _atom_site_aniso_U_22
    _atom_site_aniso_U_33
    _atom_site_aniso_U_12
    _atom_site_aniso_U_13
    _atom_site_aniso_U_23
    I1 0.02097(3) 0.01735(3) 0.01597(3) -0.00396(2) 0.00281(2) -0.00554(2)
    Cu1 0.02026(6) 0.01995(6) 0.01757(6) -0.00817(5) 0.00300(4) -0.00688(5)
    S1 0.01667(10) 0.02251(11) 0.01925(11) -0.00292(9) 0.00063(8) -0.00856(9)
    O1 0.0229(4) 0.0176(3) 0.0234(4) -0.0036(3) 0.0001(3) -0.0073(3)
    N1 0.0191(4) 0.0168(4) 0.0141(3) -0.0045(3) 0.0007(3) -0.0044(3)
    N2 0.0219(4) 0.0223(4) 0.0229(4) -0.0073(3) 0.0004(3) -0.0079(3)
    C1 0.0164(4) 0.0175(4) 0.0165(4) -0.0059(3) -0.0013(3) -0.0062(3)
    C2 0.0237(5) 0.0204(4) 0.0161(4) -0.0028(4) -0.0038(3) -0.0044(3)
    C3 0.0292(5) 0.0181(4) 0.0165(4) -0.0082(4) 0.0017(4) -0.0033(3)
    C4 0.0270(5) 0.0200(4) 0.0159(4) -0.0075(4) 0.0037(4) -0.0059(3)
    C5 0.0192(4) 0.0169(4) 0.0176(4) -0.0071(3) 0.0020(3) -0.0071(3)
    C6 0.0180(4) 0.0177(4) 0.0183(4) -0.0029(3) -0.0013(3) -0.0069(3)
    C7 0.0233(5) 0.0219(5) 0.0254(5) -0.0108(4) 0.0042(4) -0.0088(4)
_geom_special_details
;
 All esds (except the esd in the dihedral angle between two l.s. planes)
 are estimated using the full covariance matrix.  The cell esds are taken
 into account individually in the estimation of esds in distances, angles
 and torsion angles; correlations between esds in cell parameters are only
 used when they are defined by crystal symmetry.  An approximate (isotropic)
 treatment of cell esds is used for estimating esds involving l.s. planes.
;
loop_
    _geom_bond_atom_site_label_1
    _geom_bond_atom_site_label_2
    _geom_bond_site_symmetry_2
    _geom_bond_distance
    _geom_bond_publ_flag
    I1 Cu1 . 2.6261(6) y
    I1 Cu1 2_665 2.6321(7) y
    Cu1 Cu1 2_665 2.7274(6) y
    Cu1 S1 . 2.3205(6) y
    Cu1 N2 . 2.0225(10) y
    S1 C1 . 1.6607(11) ?
    O1 C5 . 1.2117(13) ?
    N1 H1 . 0.857(12) ?
    N1 C1 . 1.3493(13) ?
    N1 C5 . 1.4055(13) ?
    N2 C6 . 1.1446(14) ?
    C1 C2 . 1.4987(15) ?
    C2 H2A . 0.9900 ?
    C2 H2B . 0.9900 ?
    C2 C3 . 1.5216(16) ?
    C3 H3A . 0.9900 ?
    C3 H3B . 0.9900 ?
    C3 C4 . 1.5260(16) ?
    C4 H4A . 0.9900 ?
    C4 H4B . 0.9900 ?
    C4 C5 . 1.4988(15) ?
    C6 C7 . 1.4518(15) ?
    C7 H7A . 0.9800 ?
    C7 H7B . 0.9800 ?
    C7 H7C . 0.9800 ?
loop_
    _geom_angle_atom_site_label_1
    _geom_angle_atom_site_label_2
    _geom_angle_atom_site_label_3
    _geom_angle_site_symmetry_1
    _geom_angle_site_symmetry_3
    _geom_angle
    _geom_angle_publ_flag
    Cu1 I1 Cu1 . 2_665 62.489(13) ?
    I1 Cu1 I1 . 2_665 117.511(13) ?
    I1 Cu1 Cu1 2_665 2_665 58.647(16) ?
    I1 Cu1 Cu1 . 2_665 58.864(17) ?
    S1 Cu1 I1 . . 102.61(2) ?
    S1 Cu1 I1 . 2_665 118.719(16) ?
    S1 Cu1 Cu1 . 2_665 132.375(17) ?
    N2 Cu1 I1 . 2_665 105.18(3) ?
    N2 Cu1 I1 . . 111.38(3) ?
    N2 Cu1 Cu1 . 2_665 127.14(3) ?
    N2 Cu1 S1 . . 100.19(3) ?
    C1 S1 Cu1 . . 109.94(4) ?
    C1 N1 H1 . . 118.1(10) ?
    C1 N1 C5 . . 127.15(9) ?
    C5 N1 H1 . . 114.7(10) ?
    C6 N2 Cu1 . . 162.96(9) ?
    N1 C1 S1 . . 121.16(8) ?
    N1 C1 C2 . . 117.20(9) ?
    C2 C1 S1 . . 121.63(8) ?
    C1 C2 H2A . . 109.2 ?
    C1 C2 H2B . . 109.2 ?
    C1 C2 C3 . . 112.14(9) ?
    H2A C2 H2B . . 107.9 ?
    C3 C2 H2A . . 109.2 ?
    C3 C2 H2B . . 109.2 ?
    C2 C3 H3A . . 109.7 ?
    C2 C3 H3B . . 109.7 ?
    C2 C3 C4 . . 109.71(9) ?
    H3A C3 H3B . . 108.2 ?
    C4 C3 H3A . . 109.7 ?
    C4 C3 H3B . . 109.7 ?
    C3 C4 H4A . . 109.3 ?
    C3 C4 H4B . . 109.3 ?
    H4A C4 H4B . . 108.0 ?
    C5 C4 C3 . . 111.49(9) ?
    C5 C4 H4A . . 109.3 ?
    C5 C4 H4B . . 109.3 ?
    O1 C5 N1 . . 118.17(9) ?
    O1 C5 C4 . . 125.23(10) ?
    N1 C5 C4 . . 116.60(9) ?
    N2 C6 C7 . . 178.87(12) ?
    C6 C7 H7A . . 109.5 ?
    C6 C7 H7B . . 109.5 ?
    C6 C7 H7C . . 109.5 ?
    H7A C7 H7B . . 109.5 ?
    H7A C7 H7C . . 109.5 ?
    H7B C7 H7C . . 109.5 ?
loop_
    _geom_torsion_atom_site_label_1
    _geom_torsion_atom_site_label_2
    _geom_torsion_atom_site_label_3
    _geom_torsion_atom_site_label_4
    _geom_torsion_site_symmetry_1
    _geom_torsion_site_symmetry_2
    _geom_torsion_site_symmetry_3
    _geom_torsion_site_symmetry_4
    _geom_torsion
    _geom_torsion_publ_flag
    Cu1 S1 C1 N1 . . . . -20.58(9) ?
    Cu1 S1 C1 C2 . . . . 160.32(7) ?
    S1 C1 C2 C3 . . . . -153.63(8) ?
    N1 C1 C2 C3 . . . . 27.24(13) ?
    C1 N1 C5 O1 . . . . 178.41(10) ?
    C1 N1 C5 C4 . . . . -1.02(15) ?
    C1 C2 C3 C4 . . . . -54.31(12) ?
    C2 C3 C4 C5 . . . . 54.18(12) ?
    C3 C4 C5 O1 . . . . 153.16(10) ?
    C3 C4 C5 N1 . . . . -27.45(13) ?
    C5 N1 C1 S1 . . . . -177.90(8) ?
    C5 N1 C1 C2 . . . . 1.24(15) ?
loop_
    _geom_hbond_atom_site_label_D
    _geom_hbond_atom_site_label_H
    _geom_hbond_atom_site_label_A
    _geom_hbond_site_symmetry_A
    _geom_hbond_distance_DH
    _geom_hbond_distance_HA
    _geom_hbond_distance_DA
    _geom_hbond_angle_DHA
    _geom_hbond_publ_flag
    N1 H1 I1 2_665 0.857(12) 2.845(13) 3.6980(12) 173.8(13) yes
_shelx_space_group_comment
;
The symmetry employed for this shelxl refinement is uniquely defined
by the following loop, which should always be used as a source of
symmetry information in preference to the above space-group names.
They are only intended as comments.
;
_shelx_estimated_absorpt_T_min     0.530
_shelx_estimated_absorpt_T_max     0.563
_shelx_hkl_file
;
  -1   0   0 2486.15   58.99
  -1   0   0 2471.15   59.09
   1   0   0 2388.16   60.59
   1   0   0 2403.76   58.99
  -2   0   0  481.45   11.90
  -2   0   0  482.15   11.80
   2   0   0  489.35   11.60
   2   0   0  476.15   11.80
   2   0   0  457.95   12.40
   2   0   0  494.85   11.70
  -3   0   0   24.30    1.10
   3   0   0   21.80    0.90
   3   0   0   20.70    1.00
   3   0   0   23.80    0.80
   3   0   0   21.60    1.50
  -4   0   0 1596.34   39.60
  -4   0   0 1637.44   39.70
   4   0   0 1748.53   41.10
   4   0   0 1575.54   39.50
   4   0   0 1666.23   39.40
   4   0   0 1566.14   39.40
  -5   0   0  690.53   17.80
  -5   0   0  671.23   17.70
   5   0   0  697.43   17.50
   5   0   0  703.13   17.70
   5   0   0  706.93   19.30
   5   0   0  734.73   17.00
  -6   0   0  480.45   12.80
  -6   0   0  482.45   12.70
   6   0   0  492.45   12.50
   6   0   0  473.95   12.60
   6   0   0  474.05   14.40
  -7   0   0 1864.41   46.40
  -7   0   0 1902.41   46.60
   7   0   0 1979.60   46.30
   7   0   0 1854.61   46.30
   7   0   0 1860.01   48.70
  -8   0   0  467.95   12.50
  -8   0   0  470.45   12.60
   8   0   0  450.85   12.20
   8   0   0  444.46   14.60
   8   0   0  452.85   12.40
  -9   0   0   95.89    4.00
  -9   0   0  103.09    4.00
   9   0   0   96.59    5.50
   9   0   0  101.99    3.90
   9   0   0   98.69    3.80
 -10   0   0   25.90    2.00
 -10   0   0   22.30    1.90
  10   0   0   25.20    3.10
  10   0   0   24.70    1.90
 -11   0   0  192.38    6.70
 -11   0   0  195.48    6.70
  11   0   0  179.88    8.60
  11   0   0  201.58    6.50
  11  -1   0  140.29    5.30
  11  -1   0  132.09    7.40
 -11   1   0  140.09    5.40
 -11   1   0  147.89    5.40
  10  -1   0   85.99    5.60
  10  -1   0   90.39    3.80
 -10   1   0   90.19    3.90
 -10   1   0   90.09    3.90
   9  -1   0   78.09    5.00
   9  -1   0   77.59    3.20
   9  -1   0   72.69    3.30
  -9   1   0   75.69    3.40
  -9   1   0   71.39    3.30
   8  -1   0  187.38    5.90
   8  -1   0  185.38    5.90
   8  -1   0  182.98    7.90
  -8   1   0  182.98    6.00
  -8   1   0  192.38    6.10
   7  -1   0   57.79    2.60
   7  -1   0   65.19    2.60
   7  -1   0   55.89    3.80
  -7   1   0   62.69    2.80
  -7   1   0   59.69    2.70
   6  -1   0  384.46   12.60
   6  -1   0  401.36   10.60
   6  -1   0  390.76   10.60
  -6   1   0  396.66   10.80
  -6   1   0  409.06   10.80
   5  -1   0    2.40    0.50
   5  -1   0    3.00    0.60
   5  -1   0    2.70    1.00
  -5   1   0    1.10    0.40
   4  -1   0 2528.85   60.79
   4  -1   0 2526.05   61.39
   4  -1   0 2546.35   61.99
   4  -1   0 2468.05   62.39
  -4   1   0 2455.65   60.69
  -4   1   0 2449.05   61.89
  -4   1   0 2568.44   60.89
  -4   1   0 2632.24   62.29
   3  -1   0 1450.65   35.30
   3  -1   0 1429.26   34.90
   3  -1   0 1427.36   35.00
   3  -1   0 1469.35   36.30
  -3   1   0 1432.66   34.90
  -3   1   0 1399.76   35.80
  -3   1   0 1483.85   35.00
  -3   1   0 1427.96   34.80
   2  -1   0  197.28    5.80
   2  -1   0  229.98    5.70
   2  -1   0  216.08    5.80
   2  -1   0  253.87    6.80
  -2   1   0  223.38    5.80
  -2   1   0  238.58    5.90
  -2   1   0  210.38    6.40
  -2   1   0  223.98    5.80
   1  -1   0   44.60    1.30
   1  -1   0   45.90    1.40
   1  -1   0   43.20    1.30
  -1   1   0   44.10    1.40
  -1   1   0   41.00    1.30
   0  -1   0 2218.68   53.29
   0   1   0 2220.68   52.89
   0   1   0 2062.69   54.49
   0   1   0 2247.98   53.09
   0   1   0 2247.68   52.89
  -1  -1   0 2760.52   65.39
  -1  -1   0 2653.93   65.29
  -1  -1   0 2683.83   65.59
  -1  -1   0 2676.53   65.09
   1   1   0 2733.03   65.39
  -2  -1   0  128.29    3.10
  -2  -1   0  123.09    3.30
  -2  -1   0  124.59    3.40
  -2  -1   0  124.39    3.20
   2   1   0  121.39    3.30
   2   1   0  118.99    3.40
   2   1   0  119.59    3.50
  -3  -1   0  600.54   14.80
  -3  -1   0  588.24   14.70
   3   1   0  587.74   15.30
   3   1   0  585.54   14.70
   3   1   0  590.14   15.10
   3   1   0  617.74   14.30
  -4  -1   0 1299.57   31.20
  -4  -1   0 1264.87   31.30
   4   1   0 1376.06   32.30
   4   1   0 1263.87   31.10
   4   1   0 1248.58   31.20
   4   1   0 1199.98   31.70
   4   1   0 1311.67   30.70
  -5  -1   0  234.08    6.60
   5   1   0  222.58    6.00
   5   1   0  239.48    7.60
   5   1   0  222.88    6.40
  -6  -1   0  285.47    7.70
  -6  -1   0  278.07    7.90
   6   1   0  275.47    7.40
   6   1   0  265.87    9.00
   6   1   0  280.37    7.70
  -7  -1   0  330.57    9.20
  -7  -1   0  332.37    9.10
   7   1   0  319.07    9.00
   7   1   0  306.87    8.70
   7   1   0  333.97   10.70
  -8  -1   0  859.01   21.60
  -8  -1   0  834.82   21.70
   8   1   0  825.92   23.60
   8   1   0  860.31   21.20
   8   1   0  811.92   21.40
  -9  -1   0  109.39    4.20
  -9  -1   0  104.59    4.10
   9   1   0  102.89    3.80
   9   1   0  105.99    4.00
   9   1   0  107.69    5.60
 -10  -1   0   21.30    1.80
 -10  -1   0   16.00    1.80
  10   1   0   15.60    1.50
  10   1   0   13.80    2.40
 -11  -1   0    3.80    1.10
 -11  -1   0    3.80    1.10
  11   1   0    5.30    1.10
  11   1   0    3.00    1.50
  11  -2   0   18.10    2.00
  10  -2   0   56.59    2.90
 -10   2   0   51.89    2.90
 -10   2   0   46.90    2.80
   9  -2   0   25.60    1.80
   9  -2   0   23.10    3.10
   9  -2   0   22.50    1.80
  -9   2   0   21.30    1.90
  -9   2   0   26.00    1.90
   8  -2   0  334.97    9.60
   8  -2   0  362.26   12.40
   8  -2   0  347.97    9.70
  -8   2   0  318.67    9.70
  -8   2   0  327.47    9.70
   7  -2   0 1148.49   28.10
   7  -2   0 1101.89   30.70
   7  -2   0 1112.89   28.00
  -7   2   0 1087.09   28.10
  -7   2   0 1126.49   28.20
   6  -2   0  600.34   15.80
   6  -2   0  640.44   18.30
   6  -2   0  584.74   15.80
  -6   2   0  615.24   15.90
  -6   2   0  617.54   15.90
   5  -2   0  117.29    3.80
   5  -2   0  117.49    3.80
   5  -2   0  121.99    5.40
   5  -2   0  116.09    3.50
  -5   2   0  111.69    3.90
  -5   2   0  117.29    3.80
   4  -2   0   40.90    1.80
   4  -2   0   41.20    1.80
   4  -2   0   45.70    2.80
   4  -2   0   39.80    1.60
  -4   2   0   38.50    1.80
  -4   2   0   40.90    1.80
  -4   2   0   39.50    1.70
   3  -2   0 1896.01   51.99
   3  -2   0 2064.69   51.59
   3  -2   0 2141.49   50.69
   3  -2   0 2126.99   51.79
  -3   2   0 2241.28   52.09
  -3   2   0 2093.49   50.69
  -3   2   0 2091.99   51.29
  -3   2   0 2134.39   51.49
   2  -2   0 2359.36   57.09
   2  -2   0 2299.47   56.69
   2  -2   0 2277.17   56.99
   2  -2   0 2340.07   56.79
  -2   2   0 2295.47   57.19
  -2   2   0 2335.87   57.29
  -2   2   0 2237.68   57.39
  -2   2   0 2381.06   57.99
   1  -2   0 1678.23   41.80
   1  -2   0 1806.22   44.10
   1  -2   0 1782.22   42.60
   1  -2   0 1789.72   42.20
  -1   2   0 1815.82   42.30
  -1   2   0 1606.84   43.20
  -1   2   0 1653.03   43.00
  -1   2   0 1679.73   42.40
   0  -2   0 4964.30  120.49
   0  -2   0 5059.69  119.99
   0   2   0 5114.19  119.19
   0   2   0 4647.33  121.79
   0   2   0 4922.41  118.69
  -1  -2   0  557.04   13.10
  -1  -2   0  534.55   13.30
  -1  -2   0  536.35   13.20
  -1  -2   0  535.75   13.30
   1   2   0  545.55   13.40
   1   2   0  538.55   13.30
   1   2   0  548.05   13.10
   1   2   0  542.35   13.20
  -2  -2   0  298.97    7.40
  -2  -2   0  298.47    7.30
  -2  -2   0  289.97    7.30
  -2  -2   0  297.67    7.40
   2   2   0  292.57    7.40
   2   2   0  279.97    7.30
   2   2   0  287.77    7.40
   2   2   0  294.37    7.40
  -3  -2   0   24.80    1.00
  -3  -2   0   23.80    0.80
  -3  -2   0   22.80    1.00
  -3  -2   0   21.80    1.10
   3   2   0   22.90    1.10
   3   2   0   24.10    1.20
   3   2   0   21.40    1.00
  -4  -2   0 4289.47  104.59
  -4  -2   0 4472.75  106.09
  -4  -2   0 4316.67  103.89
   4   2   0 4340.27  106.09
   4   2   0 4316.17  107.69
   4   2   0 4293.77  103.99
   4   2   0 4198.78  108.49
  -5  -2   0 1102.89   27.30
  -5  -2   0 1101.99   27.10
   5   2   0 1069.29   27.10
   5   2   0 1105.09   26.40
   5   2   0 1167.88   28.30
   5   2   0 1061.79   27.60
  -6  -2   0   97.49    3.30
  -6  -2   0  102.49    3.50
   6   2   0   95.19    2.80
   6   2   0  106.69    4.40
   6   2   0   87.39    3.30
  -7  -2   0  437.76   11.40
  -7  -2   0  436.76   11.70
   7   2   0  427.36   11.50
   7   2   0  418.66   12.90
   7   2   0  413.06   10.90
  -8  -2   0   60.29    2.60
  -8  -2   0   60.49    2.80
   8   2   0   56.19    3.60
   8   2   0   54.19    2.50
   8   2   0   57.59    2.30
  -9  -2   0  210.18    6.80
  -9  -2   0  224.48    6.80
   9   2   0  210.28    8.30
   9   2   0  203.28    6.60
   9   2   0  212.88    6.30
 -10  -2   0    0.50    0.70
 -10  -2   0    1.20    0.80
  10   2   0    0.00    0.50
  10   2   0    2.40    1.30
  10   2   0    0.40    0.60
 -11  -2   0  128.39    5.00
 -11  -2   0  127.89    5.00
  11   2   0  133.59    4.70
  11   2   0  123.49    6.50
 -12  -2   0   50.69    3.30
  12   2   0   49.70    3.70
  12   2   0   47.90    5.30
 -10   3   0   38.60    2.60
   9  -3   0   61.99    3.00
  -9   3   0   59.29    3.00
   8  -3   0   32.90    2.10
   8  -3   0   36.80    2.10
  -8   3   0   34.40    2.10
  -8   3   0   34.10    2.10
   7  -3   0  333.57   14.70
   7  -3   0  350.56    9.80
   7  -3   0  348.67    9.80
  -7   3   0  356.56    9.90
  -7   3   0  344.47    9.90
   6  -3   0 1457.25   36.50
   6  -3   0 1567.74   39.40
   6  -3   0 1483.15   36.50
  -6   3   0 1437.76   36.50
  -6   3   0 1437.06   36.50
   5  -3   0  153.48    4.40
   5  -3   0  140.99    4.60
   5  -3   0  151.58    4.70
   5  -3   0  146.59    6.30
  -5   3   0  148.89    4.70
  -5   3   0  143.59    4.60
  -5   3   0  143.99    4.70
   4  -3   0  352.76    9.20
   4  -3   0  337.87    9.30
   4  -3   0  345.67   11.10
   4  -3   0  359.06    9.30
  -4   3   0  344.47    9.50
  -4   3   0  346.77    9.30
  -4   3   0  339.67   10.80
  -4   3   0  344.57    9.30
   3  -3   0   70.29    2.50
   3  -3   0   69.19    2.40
   3  -3   0   73.09    2.50
   3  -3   0   79.19    3.70
  -3   3   0   67.39    3.40
  -3   3   0   72.69    2.50
  -3   3   0   72.49    2.70
  -3   3   0   72.99    2.50
   2  -3   0  582.34   16.20
   2  -3   0  601.24   14.90
   2  -3   0  574.14   15.10
   2  -3   0  601.84   15.00
  -2   3   0  616.24   14.90
  -2   3   0  596.94   14.90
  -2   3   0  596.04   16.20
  -2   3   0  616.44   15.30
   1  -3   0  930.11   24.00
   1  -3   0  943.21   23.20
   1  -3   0  938.61   23.10
   1  -3   0  956.20   22.80
  -1   3   0  948.51   23.00
  -1   3   0  945.01   22.90
  -1   3   0  944.91   23.20
  -1   3   0  943.31   24.10
   0  -3   0  970.70   24.00
   0  -3   0  980.10   24.10
   0   3   0  990.40   23.70
   0   3   0  963.40   23.80
   0   3   0  986.70   23.80
   0   3   0 1008.40   24.70
  -1  -3   0 3913.81   94.99
  -1  -3   0 3759.52   93.29
   1   3   0 3602.24   95.39
   1   3   0 3901.31   95.89
   1   3   0 3998.10   92.69
   1   3   0 3900.21   93.39
  -2  -3   0 1413.66   33.50
  -2  -3   0 1359.66   33.50
  -2  -3   0 1410.86   33.60
  -2  -3   0 1436.66   33.70
   2   3   0 1346.47   34.70
   2   3   0 1392.46   34.10
   2   3   0 1351.46   33.40
  -3  -3   0  210.08    5.80
  -3  -3   0  218.98    5.80
  -3  -3   0  210.48    5.70
  -3  -3   0  222.18    5.60
   3   3   0  209.68    5.80
   3   3   0  216.98    5.70
   3   3   0  219.28    5.80
   3   3   0  218.18    5.70
  -4  -3   0  190.68    5.00
  -4  -3   0  185.18    5.20
  -4  -3   0  192.58    5.20
  -4  -3   0  198.68    5.40
   4   3   0  195.98    5.60
   4   3   0  183.68    5.30
   4   3   0  188.08    5.40
  -5  -3   0 2580.94   62.19
  -5  -3   0 2612.04   61.79
  -5  -3   0 2552.64   62.59
   5   3   0 2489.85   62.19
   5   3   0 2577.54   62.29
   5   3   0 2604.44   63.89
   5   3   0 2591.64   63.79
  -6  -3   0  913.91   22.40
  -6  -3   0  905.31   22.70
   6   3   0  927.61   23.60
   6   3   0  850.31   22.50
  -7  -3   0   10.80    1.00
   7   3   0    9.70    1.10
   7   3   0    8.60    1.40
   7   3   0    9.50    0.60
  -8  -3   0  357.66   10.10
  -8  -3   0  354.66   10.30
   8   3   0  368.76   10.30
   8   3   0  369.56    9.50
   8   3   0  386.56   11.80
  -9  -3   0   11.00    1.30
  -9  -3   0   11.60    1.50
   9   3   0    8.90    1.70
   9   3   0   10.50    1.00
   9   3   0   11.10    1.40
 -10  -3   0   72.99    3.40
 -10  -3   0   71.69    3.30
  10   3   0   74.49    3.00
  10   3   0   75.59    3.30
  10   3   0   75.39    4.50
 -11  -3   0    1.40    0.80
 -11  -3   0    0.00    0.80
  11   3   0    1.00    0.70
  11   3   0    1.50    1.20
  11   3   0    2.00    0.80
 -12  -3   0  243.18    8.00
 -12  -3   0  245.08    8.70
  12   3   0  252.77    8.40
  12   3   0  263.97    8.90
  12   3   0  238.38   11.50
  -9   4   0   64.89    3.20
   8  -4   0   88.09    3.60
  -8   4   0   85.99    3.70
   7  -4   0  212.58    6.50
  -7   4   0  200.08    7.30
  -7   4   0  202.68    6.50
   6  -4   0   40.10    2.10
   6  -4   0   42.70    2.10
  -6   4   0   42.00    2.20
  -6   4   0   42.30    2.20
   5  -4   0  536.65   14.10
   5  -4   0  535.15   14.20
   5  -4   0  539.45   14.20
  -5   4   0  578.14   14.50
  -5   4   0  531.35   14.20
  -5   4   0  528.55   14.20
   4  -4   0    4.00    0.60
   4  -4   0    4.70    0.70
   4  -4   0    5.70    1.90
   4  -4   0    7.60    0.90
  -4   4   0    4.70    0.80
  -4   4   0    4.70    0.70
  -4   4   0    3.20    0.70
   3  -4   0 1653.93   40.20
   3  -4   0 1650.33   39.90
   3  -4   0 1638.24   40.10
   3  -4   0 1540.55   41.80
  -3   4   0 1689.23   40.50
  -3   4   0 1630.14   40.00
  -3   4   0 1690.33   42.10
  -3   4   0 1646.34   40.00
   2  -4   0 1155.48   27.90
   2  -4   0 1136.69   27.40
   2  -4   0 1146.69   27.70
   2  -4   0 1050.99   29.00
  -2   4   0 1119.79   27.50
  -2   4   0 1140.99   27.50
  -2   4   0 1127.19   28.00
  -2   4   0 1120.29   29.30
   1  -4   0 1105.99   27.80
   1  -4   0 1183.28   28.80
   1  -4   0 1131.59   27.60
  -1   4   0 1082.29   27.70
  -1   4   0 1112.19   27.30
  -1   4   0 1119.69   28.80
  -1   4   0 1135.69   27.40
   0  -4   0  669.83   16.60
   0  -4   0  687.93   16.90
   0   4   0  659.43   16.40
   0   4   0  650.73   16.50
   0   4   0  661.73   17.50
   0   4   0  668.63   16.20
  -1  -4   0 1405.66   34.50
  -1  -4   0 1409.56   34.70
   1   4   0 1439.46   34.20
   1   4   0 1420.36   35.10
   1   4   0 1403.56   35.10
   1   4   0 1437.96   34.30
  -2  -4   0 3390.16   78.39
  -2  -4   0 3081.79   78.99
  -2  -4   0 3286.17   79.89
   2   4   0 3295.97   78.69
   2   4   0 3207.58   79.29
   2   4   0 3272.07   80.59
   2   4   0 3195.68   81.29
  -3  -4   0   17.30    1.00
  -3  -4   0   20.10    1.00
  -3  -4   0   17.90    0.80
   3   4   0   18.20    1.00
   3   4   0   18.70    1.00
   3   4   0   23.10    1.10
  -4  -4   0 1028.00   24.30
  -4  -4   0 1011.50   24.40
  -4  -4   0 1001.70   24.60
  -4  -4   0 1029.40   24.60
   4   4   0 1005.00   24.70
   4   4   0  981.30   24.50
   4   4   0  954.50   24.70
   4   4   0  969.40   24.50
  -5  -4   0   61.89    2.20
  -5  -4   0   57.99    2.30
  -5  -4   0   58.49    2.00
  -5  -4   0   55.49    2.10
   5   4   0   56.99    2.20
   5   4   0   54.99    2.30
   5   4   0   56.29    2.20
   5   4   0   61.29    2.50
  -6  -4   0  899.41   22.40
  -6  -4   0  882.71   22.70
   6   4   0  866.61   22.60
   6   4   0  933.31   23.40
   6   4   0  926.21   22.80
  -7  -4   0  552.94   14.30
  -7  -4   0  520.25   13.90
   7   4   0  524.75   14.00
   7   4   0  533.95   14.20
   7   4   0  543.65   15.10
  -8  -4   0  279.47    8.40
  -8  -4   0  285.67    8.10
   8   4   0  276.97    9.30
   8   4   0  291.47    7.30
   8   4   0  286.57    8.20
   8   4   0  290.67    8.40
  -9  -4   0  409.26   11.50
  -9  -4   0  420.76   11.80
   9   4   0  404.96   11.50
   9   4   0  408.66   11.60
   9   4   0  425.36   10.80
   9   4   0  433.16   13.10
 -10  -4   0    1.40    0.80
 -10  -4   0    5.30    1.10
  10   4   0    0.50    0.90
  10   4   0    1.20    0.50
  10   4   0    3.40    1.00
  10   4   0    1.30    0.70
 -11  -4   0   61.99    3.20
 -11  -4   0   63.29    3.10
  11   4   0   59.89    2.70
  11   4   0   63.99    3.10
  11   4   0   58.69    4.10
 -12  -4   0   11.80    1.60
  12   4   0   12.00    1.50
  -9   5   0  246.58    7.90
  -8   5   0   64.79    3.10
   7  -5   0  139.99    4.90
  -7   5   0  136.19    4.90
   6  -5   0  431.46   11.70
  -6   5   0  418.76   11.70
   5  -5   0   32.50    1.80
   5  -5   0   28.30    1.70
  -5   5   0   26.40    1.60
  -5   5   0   27.10    1.90
   4  -5   0    6.20    0.90
   4  -5   0    7.10    0.90
  -4   5   0    7.50    0.90
  -4   5   0    5.50    1.40
  -4   5   0    5.70    0.80
  -4   5   0    5.80    1.00
   3  -5   0  531.05   14.50
   3  -5   0  540.25   14.60
  -3   5   0  555.04   14.30
  -3   5   0  552.34   14.30
  -3   5   0  608.54   16.70
   2  -5   0 2463.75   58.79
   2  -5   0 2461.65   58.59
  -2   5   0 2154.48   60.09
  -2   5   0 2559.64   58.99
  -2   5   0 2433.86   58.29
  -2   5   0 2415.76   58.19
   1  -5   0 1075.09   27.00
   1  -5   0 1087.69   26.80
  -1   5   0 1125.89   27.00
  -1   5   0 1057.09   26.30
  -1   5   0 1085.59   28.30
  -1   5   0 1059.89   26.50
   0  -5   0   96.59    3.20
   0  -5   0   92.79    3.40
   0   5   0  101.29    3.00
   0   5   0   96.59    2.80
   0   5   0   98.59    4.10
   0   5   0  109.19    3.20
  -1  -5   0   63.19    2.50
  -1  -5   0   60.29    2.30
   1   5   0   63.49    2.10
   1   5   0   66.09    2.90
   1   5   0   60.49    1.90
   1   5   0   62.19    1.90
   1   5   0   62.89    2.80
  -2  -5   0  222.78    6.20
  -2  -5   0  230.18    6.40
   2   5   0  225.48    5.70
   2   5   0  222.08    6.60
   2   5   0  218.58    6.60
   2   5   0  224.58    6.00
  -3  -5   0  900.31   22.80
  -3  -5   0  943.31   22.70
  -3  -5   0  930.41   22.20
   3   5   0  884.91   22.90
   3   5   0  907.61   22.20
   3   5   0  931.81   22.90
   3   5   0  905.81   22.60
  -4  -5   0  521.05   12.80
  -4  -5   0  507.05   13.20
  -4  -5   0  524.15   13.20
  -4  -5   0  501.05   13.10
   4   5   0  508.85   13.20
   4   5   0  483.45   13.10
   4   5   0  530.75   13.40
   4   5   0  519.45   13.10
  -5  -5   0 1303.47   32.10
  -5  -5   0 1300.97   31.70
  -5  -5   0 1295.97   32.00
  -5  -5   0 1293.47   31.80
   5   5   0 1319.47   32.30
   5   5   0 1262.57   32.00
   5   5   0 1330.27   32.30
   5   5   0 1314.67   32.00
  -6  -5   0  676.53   16.50
  -6  -5   0  644.44   16.70
  -6  -5   0  650.23   17.00
  -6  -5   0  663.13   16.90
   6   5   0  648.94   16.90
   6   5   0  678.13   17.40
   6   5   0  671.83   17.20
  -7  -5   0    8.70    1.00
  -7  -5   0    6.70    1.00
   7   5   0    5.40    0.80
   7   5   0    8.70    1.20
   7   5   0    5.80    1.10
  -8  -5   0    0.30    0.50
  -8  -5   0    1.60    0.70
   8   5   0    0.70    0.70
   8   5   0    0.60    0.60
   8   5   0    3.00    0.70
  -9  -5   0  263.97    7.90
  -9  -5   0  279.27    8.30
   9   5   0  264.77    8.20
   9   5   0  270.67    9.10
   9   5   0  273.67    8.10
 -10  -5   0  259.17    7.70
 -10  -5   0  253.57    8.00
  10   5   0  245.68    9.00
  10   5   0  263.47    7.90
  10   5   0  251.67    8.00
  10   5   0  255.87    7.00
 -11  -5   0    6.10    1.10
 -11  -5   0    5.40    1.20
  11   5   0    5.70    1.50
  11   5   0    5.70    1.10
  11   5   0    5.50    0.90
 -12  -5   0   97.79    4.10
  12   5   0  101.29    3.80
  -8   6   0   80.79    3.60
   7  -6   0   37.20    2.30
  -7   6   0   34.20    2.20
   6  -6   0  124.79    4.60
  -6   6   0  130.39    4.60
   5  -6   0  446.46   12.60
   5  -6   0  483.55   12.70
  -5   6   0  461.75   12.50
   4  -6   0   14.20    1.30
   4  -6   0   12.80    1.30
  -4   6   0   17.40    1.30
  -4   6   0   15.50    1.60
  -4   6   0   12.50    2.30
   3  -6   0  172.38    5.50
   3  -6   0  174.48    5.70
  -3   6   0  176.58    5.20
  -3   6   0  183.68    7.40
   2  -6   0   19.00    1.30
   2  -6   0   21.20    1.50
  -2   6   0   21.70    1.60
  -2   6   0   17.40    2.00
  -2   6   0   23.70    1.30
  -2   6   0   19.10    1.10
   1  -6   0 1668.53   41.60
   1  -6   0 1677.63   41.90
  -1   6   0 1725.53   43.50
  -1   6   0 1704.43   41.90
  -1   6   0 1717.13   41.30
  -1   6   0 1706.23   41.10
   0  -6   0  556.94   14.90
   0  -6   0  587.14   15.20
   0   6   0  584.04   14.90
   0   6   0  585.34   14.60
   0   6   0  581.94   14.30
   0   6   0  567.84   16.20
  -1  -6   0  269.57    7.40
   1   6   0  250.47    8.30
   1   6   0  270.17    7.20
   1   6   0  272.07    7.30
   1   6   0  267.57    7.10
  -2  -6   0  615.64   16.60
  -2  -6   0  639.74   16.40
   2   6   0  630.84   16.20
   2   6   0  683.73   17.20
   2   6   0  645.04   15.50
  -3  -6   0   14.10    1.10
  -3  -6   0   13.70    1.10
   3   6   0   15.70    1.30
   3   6   0   15.70    1.00
  -4  -6   0  342.97    8.70
  -4  -6   0  328.37    9.20
   4   6   0  340.47    9.40
   4   6   0  335.77    9.40
   4   6   0  345.37    9.10
   4   6   0  348.97    9.10
  -5  -6   0  118.59    3.90
  -5  -6   0  118.69    3.90
  -5  -6   0  119.09    4.00
  -5  -6   0  123.69    3.60
   5   6   0  120.99    4.10
   5   6   0  118.59    4.10
   5   6   0  117.69    3.90
   5   6   0  116.99    3.90
  -6  -6   0 1428.46   35.40
  -6  -6   0 1428.66   35.10
  -6  -6   0 1441.26   35.00
  -6  -6   0 1438.46   35.40
   6   6   0 1463.65   35.70
   6   6   0 1416.16   35.40
   6   6   0 1420.66   35.70
  -7  -6   0  629.54   16.70
  -7  -6   0  648.54   16.60
  -7  -6   0  645.54   16.30
   7   6   0  645.54   16.90
   7   6   0  637.74   17.10
   7   6   0  629.64   16.60
  -8  -6   0   15.00    1.20
  -8  -6   0   17.40    1.50
   8   6   0   15.50    1.40
   8   6   0   13.60    1.50
  -9  -6   0    1.80    0.70
  -9  -6   0    2.70    0.90
   9   6   0    2.60    0.80
   9   6   0    2.70    1.00
   9   6   0    1.40    0.80
 -10  -6   0  133.79    5.00
  10   6   0  131.59    5.10
  10   6   0  141.19    5.00
  10   6   0  134.89    5.70
 -11  -6   0  114.89    4.70
  11   6   0  118.19    4.90
  11   6   0  116.09    5.40
  11   6   0  117.69    4.60
  12   6   0    2.30    0.80
   7  -7   0   55.09    2.90
   6  -7   0   11.10    1.40
   5  -7   0  185.28    6.00
   5  -7   0  175.98    5.90
   4  -7   0  183.78    6.10
   4  -7   0  192.88    6.20
  -4   7   0  190.08    6.50
   3  -7   0   58.09    2.60
   3  -7   0   57.09    2.80
  -3   7   0   57.29    4.00
   2  -7   0  946.71   24.50
   2  -7   0  947.61   24.20
  -2   7   0 1004.90   24.80
  -2   7   0  923.51   26.40
   1  -7   0   50.89    2.60
   1  -7   0   53.29    2.40
  -1   7   0   53.49    3.40
  -1   7   0   55.19    2.60
   0  -7   0  201.68    6.00
   0  -7   0  193.68    6.30
   0   7   0  202.68    5.70
   0   7   0  196.58    7.30
   0   7   0  202.78    6.10
  -1  -7   0   37.30    1.90
  -1  -7   0   37.30    2.10
   1   7   0   37.50    1.80
   1   7   0   36.40    2.50
   1   7   0   37.40    1.70
  -2  -7   0  857.31   21.10
  -2  -7   0  826.82   20.80
   2   7   0  805.62   20.50
   2   7   0  795.82   21.70
   2   7   0  811.82   20.10
  -3  -7   0  771.52   20.20
  -3  -7   0  784.82   20.40
   3   7   0  784.32   20.00
   3   7   0  843.92   21.10
  -4  -7   0    4.90    0.80
  -4  -7   0    9.30    1.10
   4   7   0    8.70    0.90
   4   7   0    5.10    0.90
  -5  -7   0  265.67    7.60
  -5  -7   0  268.17    7.70
   5   7   0  264.57    7.50
   5   7   0  266.57    8.00
   5   7   0  268.27    7.80
  -6  -7   0    0.80    0.50
  -6  -7   0    1.70    0.60
  -6  -7   0    1.30    0.50
   6   7   0    0.40    0.60
   6   7   0    1.00    0.60
   6   7   0    0.70    0.50
  -7  -7   0  452.45   12.60
  -7  -7   0  467.45   12.60
   7   7   0  473.15   13.00
   7   7   0  472.25   12.90
   7   7   0  474.35   12.70
  -8  -7   0   57.29    2.80
  -8  -7   0   53.69    2.60
   8   7   0   58.89    2.70
   8   7   0   58.39    3.00
   8   7   0   55.99    2.90
  -9  -7   0   65.69    3.10
   9   7   0   69.09    3.50
   9   7   0   67.89    3.30
   9   7   0   70.09    3.10
 -10  -7   0  151.38    5.40
  10   7   0  145.29    5.50
  10   7   0  138.09    5.20
  10   7   0  151.18    5.80
 -11  -7   0    8.40    1.40
  11   7   0    9.30    1.50
  11   7   0    9.00    1.60
  11   7   0    6.90    1.30
   6  -8   0   53.89    2.90
   5  -8   0   45.90    3.10
   5  -8   0   44.80    2.50
   4  -8   0  152.28    5.30
   4  -8   0  146.19    5.10
  -4   8   0  140.49    5.60
   3  -8   0  249.78    7.70
   3  -8   0  251.77    7.90
  -3   8   0  263.17    8.40
  -3   8   0  255.17   10.00
   2  -8   0  158.28    5.60
   2  -8   0  154.78    5.30
  -2   8   0  162.18    5.80
  -2   8   0  157.58    7.10
   1  -8   0  886.51   23.00
   1  -8   0  873.51   22.60
  -1   8   0  872.01   24.90
  -1   8   0  905.21   23.10
   0  -8   0  144.59    4.90
   0  -8   0  144.89    5.20
   0   8   0  148.69    6.30
   0   8   0  144.29    5.00
  -1  -8   0    7.90    1.10
  -1  -8   0   10.10    1.20
   1   8   0    8.80    1.60
   1   8   0    9.60    1.10
  -2  -8   0   10.20    1.30
  -2  -8   0   12.80    1.30
   2   8   0   11.40    1.10
   2   8   0   13.70    1.00
   2   8   0   11.90    1.60
  -3  -8   0  974.90   25.00
  -3  -8   0  991.30   25.20
   3   8   0  998.20   25.90
   3   8   0  981.20   24.70
   3   8   0  990.40   24.10
  -4  -8   0  946.51   23.90
  -4  -8   0  917.91   23.70
   4   8   0  943.51   23.50
   4   8   0  931.21   24.40
  -5  -8   0    9.40    1.20
  -5  -8   0   12.30    1.30
   5   8   0   10.70    1.30
   5   8   0   10.50    1.10
   5   8   0    8.90    1.20
  -6  -8   0  406.06   11.20
  -6  -8   0  410.66   11.10
   6   8   0  405.46   11.10
   6   8   0  400.56   11.50
   6   8   0  405.66   11.40
  -7  -8   0    3.70    0.90
   7   8   0    7.20    1.20
   7   8   0    7.10    1.20
   7   8   0    5.80    1.00
  -8  -8   0   73.09    3.20
  -8  -8   0   70.09    3.10
   8   8   0   69.19    3.20
   8   8   0   66.29    3.30
   8   8   0   69.09    3.10
  -9  -8   0   19.00    1.80
   9   8   0   16.60    1.70
   9   8   0   17.40    1.70
   9   8   0   15.90    1.80
 -10  -8   0  229.78    7.30
  10   8   0  211.38    7.30
  10   8   0  226.58    7.20
  10   8   0  224.78    7.50
  11   8   0  285.27    9.10
   5  -9   0  101.59    4.20
   4  -9   0   17.50    1.80
   4  -9   0   19.50    1.80
  -4   9   0   16.80    2.10
   3  -9   0   73.19    3.30
   3  -9   0   76.69    3.50
  -3   9   0   69.79    5.80
  -3   9   0   71.99    3.80
   2  -9   0   89.89    3.70
   2  -9   0   88.09    3.80
  -2   9   0   84.89    5.20
  -2   9   0   86.29    4.10
   1  -9   0   41.90    2.50
   1  -9   0   46.80    2.50
  -1   9   0   42.40    3.50
  -1   9   0   45.60    2.70
   0  -9   0  505.35   13.90
   0  -9   0  497.65   13.60
   0   9   0  485.95   15.50
   0   9   0  503.45   13.80
  -1  -9   0  125.89    4.80
  -1  -9   0  127.69    4.60
   1   9   0  124.19    4.60
   1   9   0  134.49    5.90
  -2  -9   0  157.38    5.50
  -2  -9   0  159.08    5.30
   2   9   0  154.58    6.30
   2   9   0  155.98    5.00
  -3  -9   0    1.90    0.70
  -3  -9   0    2.20    0.70
   3   9   0    4.50    1.20
   3   9   0    1.70    0.50
  -4  -9   0  307.37    8.70
  -4  -9   0  311.57    8.90
   4   9   0  298.87    9.40
   4   9   0  257.67    9.50
  -5  -9   0  151.28    5.20
  -5  -9   0  147.99    5.10
   5   9   0  150.28    5.60
   5   9   0  142.29    4.80
   5   9   0  147.29    5.20
  -6  -9   0   38.90    2.30
  -6  -9   0   37.70    2.20
   6   9   0   37.50    2.10
   6   9   0   38.00    2.40
   6   9   0   34.40    2.30
  -7  -9   0  247.78    7.50
   7   9   0  231.98    7.70
   7   9   0  242.28    7.60
   7   9   0  239.58    7.30
  -8  -9   0   93.29    3.90
   8   9   0   96.89    4.00
   8   9   0   93.69    4.10
   8   9   0   98.29    3.90
  -9  -9   0   12.70    1.50
   9   9   0   12.40    1.50
   9   9   0   12.80    1.50
   9   9   0   14.40    1.80
  10   9   0    2.70    0.90
  10   9   0    3.60    1.00
  10   9   0    5.10    1.30
   3 -10   0  241.78    7.80
   3 -10   0  249.38    8.10
  -3  10   0  244.78    8.40
   2 -10   0    5.70    1.20
   2 -10   0    4.10    1.00
  -2  10   0    7.30    2.00
  -2  10   0    4.70    1.30
   1 -10   0   77.09    3.70
   1 -10   0   73.09    3.40
  -1  10   0   80.89    5.00
  -1  10   0   77.29    3.80
   0 -10   0    6.10    1.10
   0 -10   0    4.50    1.10
   0  10   0    5.20    1.60
   0  10   0    6.10    1.30
  -1 -10   0  237.08    7.70
  -1 -10   0  235.78    7.40
   1  10   0  232.88    7.50
   1  10   0  238.08    9.10
  -2 -10   0    0.40    0.70
  -2 -10   0    0.60    0.70
   2  10   0    0.50    0.60
   2  10   0    0.00    0.80
  -3 -10   0  406.56   11.50
  -3 -10   0  425.06   11.90
   3  10   0  404.96   11.10
   3  10   0  392.26   12.70
  -4 -10   0  268.37    8.30
  -4 -10   0  260.87    8.00
   4  10   0  253.87    8.90
   4  10   0  268.87    7.40
  -5 -10   0   11.20    1.50
  -5 -10   0   10.10    1.40
   5  10   0   12.30    1.60
   5  10   0   10.20    1.60
  -6 -10   0   44.40    2.60
  -6 -10   0   50.49    2.60
   6  10   0   44.60    2.70
   6  10   0   47.50    2.90
  -7 -10   0  105.69    4.20
   7  10   0  116.69    5.90
   7  10   0  105.59    4.40
   7  10   0  108.19    4.50
  -8 -10   0  204.58    6.80
   8  10   0  213.88    7.20
   8  10   0  207.38    6.90
   8  10   0  211.58    6.70
  -9 -10   0   19.10    1.90
   9  10   0   21.50    2.20
   9  10   0   19.40    1.90
   9  10   0   22.20    1.80
  -2  11   0  174.98   11.60
   1 -11   0   39.00    2.70
   1 -11   0   44.00    3.70
  -1  11   0   41.50    4.00
  -1  11   0   39.90    4.30
   0 -11   0  133.89    5.20
   0 -11   0  144.99    5.60
   0  11   0  140.89    5.60
   0  11   0  142.39    7.00
  -1 -11   0    0.70    0.80
  -1 -11   0   -0.10    0.80
   1  11   0    0.20    0.80
   1  11   0    0.40    1.00
  -2 -11   0   41.00    2.50
  -2 -11   0   43.50    2.80
   2  11   0   41.40    2.60
   2  11   0   42.10    3.50
  -3 -11   0   27.60    2.30
  -3 -11   0   28.20    2.20
   3  11   0   26.90    2.00
   3  11   0   29.80    2.80
  -4 -11   0  374.06   11.20
  -4 -11   0  370.66   10.90
   4  11   0  377.86   12.10
   4  11   0  380.66   10.50
  -5 -11   0  343.27   10.50
  -5 -11   0  351.36   10.40
   5  11   0  357.16   10.60
   5  11   0  360.56   11.40
  -6 -11   0    0.80    0.80
  -6 -11   0    0.10    0.80
   6  11   0    0.30    0.80
   6  11   0    0.70    0.80
  -7 -11   0   51.59    2.90
   7  11   0   48.90    3.00
   7  11   0   50.49    3.10
   4  12   0    3.90    1.10
   5  12   0  167.28    5.60
   6  11  -1   63.89    3.40
   6  11  -1   60.09    3.30
  -6 -11   1   62.79    3.30
  -6 -11   1   64.49    3.30
  -5 -11   1    1.60    0.90
  -5 -11   1    2.10    1.00
   4  11  -1  131.79    4.70
   4  11  -1  133.29    5.80
  -4 -11   1  133.59    5.20
  -4 -11   1  133.49    5.00
   3  11  -1   29.80    2.00
   3  11  -1   26.90    2.70
  -3 -11   1   31.10    2.50
  -3 -11   1   27.70    2.20
   2  11  -1   58.69    3.10
   2  11  -1   53.39    3.90
  -2 -11   1   61.29    3.40
  -2 -11   1   61.19    3.10
   1  11  -1   23.50    2.10
   1  11  -1   19.80    2.70
  -1 -11   1   19.00    2.20
  -1 -11   1   16.90    1.80
   0  11  -1  122.19    6.50
   8  10  -1  193.68    5.60
   8  10  -1  189.28    6.80
  -8 -10   1  191.98    6.40
   7  10  -1  115.39    4.20
   7  10  -1  115.59    4.80
  -7 -10   1  112.09    4.40
   6  10  -1    1.50    0.80
   6  10  -1    1.50    0.80
  -6 -10   1    1.30    0.80
  -6 -10   1    0.50    0.80
  -5 -10   1   89.79    3.90
  -5 -10   1   91.29    3.80
   4  10  -1  175.98    6.60
  -4 -10   1  180.68    6.20
  -4 -10   1  181.58    6.10
   3  10  -1  520.05   15.20
   3  10  -1  506.95   13.60
  -3 -10   1  513.95   14.40
  -3 -10   1  502.55   14.00
   2  10  -1   13.20    1.50
   2  10  -1   11.70    1.90
  -2 -10   1   11.70    1.60
  -2 -10   1   12.60    1.50
   1  10  -1  184.58    6.30
   1  10  -1  190.68    7.70
  -1 -10   1  189.48    6.30
  -1 -10   1  186.78    6.60
   0  10  -1   16.30    2.50
   0  10  -1   16.60    1.90
   0 -10   1   14.60    1.60
   0 -10   1   16.60    1.90
  -1  10  -1   76.69    4.90
  -1  10  -1   82.39    4.00
   1 -10   1   70.29    3.70
   1 -10   1   80.19    3.60
  -2  10  -1   43.90    4.00
   2 -10   1   43.80    2.70
   2 -10   1   45.00    2.90
  -3  10  -1   18.40    2.50
   3 -10   1   15.80    2.00
  10   9  -1    2.50    1.10
  10   9  -1    2.60    1.10
   9   9  -1   70.39    3.30
   9   9  -1   83.19    3.80
  -9  -9   1   73.69    3.40
   8   9  -1    0.30    0.70
   8   9  -1    0.80    0.50
   8   9  -1    0.50    0.80
  -8  -9   1    0.10    0.70
   7   9  -1  318.27    9.20
   7   9  -1  330.27    9.70
   7   9  -1  314.17    9.10
  -7  -9   1  324.67    9.40
   6   9  -1  310.17    9.20
   6   9  -1  331.17    9.50
  -6  -9   1  312.57    9.30
  -6  -9   1  314.97    9.30
  -5  -9   1    0.50    0.60
  -5  -9   1    0.20    0.60
   4   9  -1   16.50    1.70
  -4  -9   1   16.50    1.60
  -4  -9   1   16.30    1.70
   3   9  -1  315.67    8.50
   3   9  -1  329.27   10.20
  -3  -9   1  303.37    9.20
  -3  -9   1  323.87    9.50
   2   9  -1  429.66   12.00
   2   9  -1  451.15   13.70
  -2  -9   1  465.85   12.80
  -2  -9   1  459.35   12.50
   1   9  -1  116.29    4.20
   1   9  -1  105.89    5.20
  -1  -9   1  115.19    4.30
  -1  -9   1  112.79    4.60
   0   9  -1  285.97   10.40
   0   9  -1  292.87    8.90
   0  -9   1  302.57    9.10
   0  -9   1  297.47    8.80
  -1   9  -1  215.18    8.90
  -1   9  -1  230.58    7.60
   1  -9   1  234.28    7.30
   1  -9   1  242.18    7.60
  -2   9  -1   14.40    2.50
  -2   9  -1   13.60    1.80
   2  -9   1   14.60    1.60
   2  -9   1   16.80    1.80
  -3   9  -1   22.50    3.00
  -3   9  -1   20.70    2.20
   3  -9   1   26.80    2.00
   3  -9   1   20.50    2.00
  -4   9  -1  199.58    7.20
   4  -9   1  194.98    6.70
   4  -9   1  197.68    6.60
  10   8  -1  170.28    5.90
  10   8  -1  172.38    6.10
  10   8  -1  164.98    5.40
 -10  -8   1  172.68    6.00
   9   8  -1    5.60    1.10
   9   8  -1    5.40    0.90
   9   8  -1    6.20    1.20
  -9  -8   1    5.40    1.10
   8   8  -1  106.19    4.30
   8   8  -1  103.99    3.70
   8   8  -1  103.29    4.00
  -8  -8   1  111.39    4.10
  -8  -8   1  109.89    4.10
   7   8  -1    4.90    1.10
   7   8  -1    1.70    0.70
   7   8  -1    2.10    0.60
  -7  -8   1    6.20    1.10
   6   8  -1  533.85   14.40
   6   8  -1  536.95   14.80
   6   8  -1  545.25   14.40
  -6  -8   1  556.04   14.60
  -6  -8   1  557.54   14.60
   5   8  -1  185.38    5.60
  -5  -8   1  176.28    5.80
  -5  -8   1  182.98    5.80
   4   8  -1  180.58    6.00
   4   8  -1  173.68    5.30
  -4  -8   1  173.18    5.60
  -4  -8   1  172.38    5.80
   3   8  -1  227.18    7.30
  -3  -8   1  215.58    6.70
  -3  -8   1  212.08    6.90
   2   8  -1   16.40    1.70
   2   8  -1   17.00    1.10
  -2  -8   1   15.30    1.40
  -2  -8   1   17.20    1.60
   1   8  -1  256.57    7.70
   1   8  -1  284.67    9.30
  -1  -8   1  271.47    8.30
  -1  -8   1  270.67    8.00
   0   8  -1   19.50    1.60
   0   8  -1   20.60    2.20
   0  -8   1   20.40    1.70
   0  -8   1   16.60    1.50
  -1   8  -1  568.64   16.10
  -1   8  -1  619.24   18.00
   1  -8   1  610.34   16.20
   1  -8   1  593.44   15.90
  -2   8  -1  191.18    6.70
  -2   8  -1  206.28    8.20
   2  -8   1  190.08    6.20
   2  -8   1  185.58    6.40
  -3   8  -1   42.30    2.70
  -3   8  -1   40.70    3.60
   3  -8   1   44.70    2.40
   3  -8   1   46.20    2.60
  -4   8  -1   26.90    2.30
   4  -8   1   26.40    2.00
   4  -8   1   28.10    2.10
   5  -8   1   65.39    3.20
   6  -8   1  100.89    4.20
  11   7  -1    0.80    0.80
  11   7  -1    1.90    1.00
 -11  -7   1    0.10    1.30
  10   7  -1  191.68    6.50
  10   7  -1  197.68    6.50
  10   7  -1  202.88    6.80
 -10  -7   1  199.18    6.60
   9   7  -1  590.04   15.80
   9   7  -1  595.84   15.80
   9   7  -1  579.24   16.00
  -9  -7   1  588.84   15.90
   8   7  -1   12.30    1.20
   8   7  -1   17.40    1.80
   8   7  -1   10.70    1.30
  -8  -7   1   13.10    1.40
  -8  -7   1   14.60    1.50
   7   7  -1   58.59    2.80
   7   7  -1   58.89    2.50
   7   7  -1   58.19    2.60
  -7  -7   1   61.59    2.70
  -7  -7   1   57.89    2.70
   6   7  -1   58.09    2.70
   6   7  -1   52.99    2.30
   6   7  -1   54.79    2.40
  -6  -7   1   53.89    2.40
  -6  -7   1   63.59    2.60
  -6  -7   1   51.59    2.40
   5   7  -1   63.79    2.80
   5   7  -1   67.59    2.70
   5   7  -1   67.39    2.60
  -5  -7   1   67.29    2.80
  -5  -7   1   64.59    2.70
   4   7  -1    2.60    0.60
   4   7  -1    1.60    0.60
  -4  -7   1    1.70    0.60
  -4  -7   1    2.00    0.60
   3   7  -1  542.95   13.70
   3   7  -1  526.95   14.50
  -3  -7   1  542.95   14.30
  -3  -7   1  526.25   14.10
   2   7  -1 2236.78   52.59
   2   7  -1 2167.98   52.19
   2   7  -1 2204.38   53.99
  -2  -7   1 2170.08   53.09
  -2  -7   1 2090.89   53.29
   1   7  -1  346.57    9.10
   1   7  -1  332.37   10.50
  -1  -7   1  342.97    9.50
  -1  -7   1  333.27    9.70
   0   7  -1  160.08    5.30
   0   7  -1  181.88    6.70
   0  -7   1  175.28    5.70
   0  -7   1  168.38    5.40
  -1   7  -1   39.30    3.00
  -1   7  -1   45.10    2.30
   1  -7   1   42.90    2.30
   1  -7   1   44.30    2.20
  -2   7  -1  306.17    9.40
  -2   7  -1  328.47   11.10
   2  -7   1  304.67    9.00
   2  -7   1  328.67    9.30
  -3   7  -1  150.68    5.70
  -3   7  -1  175.28    7.40
   3  -7   1  157.38    5.40
   3  -7   1  163.58    5.50
  -4   7  -1  201.18    6.90
   4  -7   1  200.88    6.50
   4  -7   1  204.68    6.50
   5  -7   1  418.76   11.60
   5  -7   1  398.96   11.50
   6  -7   1   54.69    2.90
   7  -7   1   57.59    3.00
  11   6  -1   30.70    2.20
  11   6  -1   29.30    2.50
 -11  -6   1   28.70    2.30
  10   6  -1   25.30    2.20
  10   6  -1   31.30    3.70
  10   6  -1   23.90    1.90
 -10  -6   1   24.50    2.10
   9   6  -1  195.68    6.30
   9   6  -1  197.88    6.60
   9   6  -1  192.58    6.40
  -9  -6   1  192.58    6.20
  -9  -6   1  201.48    6.50
   8   6  -1  431.26   12.30
   8   6  -1  451.15   12.30
   8   6  -1  433.96   12.10
  -8  -6   1  449.66   12.20
  -8  -6   1  447.76   11.90
   7   6  -1    3.60    0.80
   7   6  -1    3.50    0.80
   7   6  -1    4.00    0.80
  -7  -6   1    3.30    0.80
  -7  -6   1    3.90    0.80
  -7  -6   1    5.00    0.80
   6   6  -1  907.31   22.50
   6   6  -1  905.01   22.90
   6   6  -1  885.91   22.60
   6   6  -1  875.21   22.20
  -6  -6   1  898.11   22.60
  -6  -6   1  904.51   22.50
  -6  -6   1  897.01   22.70
  -6  -6   1  907.51   22.40
   5   6  -1  453.35   12.00
   5   6  -1  436.86   11.50
   5   6  -1  441.06   11.70
   5   6  -1  446.56   11.60
   5   6  -1  438.76   11.70
  -5  -6   1  441.26   11.80
  -5  -6   1  448.76   11.90
  -5  -6   1  452.75   11.80
  -5  -6   1  468.55   11.50
   4   6  -1  331.67    8.70
   4   6  -1  334.57    9.10
   4   6  -1  348.17    9.10
   4   6  -1  322.07    8.90
  -4  -6   1  340.77    8.70
  -4  -6   1  340.67    9.10
  -4  -6   1  333.57    8.90
  -4  -6   1  327.27    9.20
   3   6  -1   11.80    0.90
   3   6  -1   10.50    1.00
   3   6  -1    8.90    1.20
   3   6  -1   10.30    0.70
  -3  -6   1   11.70    1.10
  -3  -6   1    9.20    1.00
   2   6  -1 1584.84   39.70
   2   6  -1 1612.34   38.50
   2   6  -1 1634.14   38.70
  -2  -6   1 1573.04   39.30
  -2  -6   1 1565.34   39.10
   1   6  -1 1977.00   47.30
   1   6  -1 1901.91   48.70
   1   6  -1 1971.80   47.20
   1   6  -1 2016.00   47.20
  -1  -6   1 1935.31   48.00
  -1  -6   1 1949.10   47.80
   0   6  -1    4.90    1.10
   0   6  -1    8.90    0.90
   0   6  -1    5.90    0.70
   0   6  -1    5.80    0.60
   0  -6   1    4.90    0.80
   0  -6   1    5.60    0.90
  -1   6  -1  341.67    9.50
  -1   6  -1  351.56   10.90
  -1   6  -1  330.47    8.90
   1  -6   1  329.57    9.50
  -2   6  -1   24.20    1.70
  -2   6  -1   25.70    2.40
   2  -6   1   24.60    1.60
   2  -6   1   24.90    1.70
  -3   6  -1  416.36   10.90
  -3   6  -1  416.06   13.30
  -3   6  -1  396.66   11.60
   3  -6   1  408.56   11.30
   3  -6   1  408.56   11.20
  -4   6  -1  129.19    4.30
  -4   6  -1  136.39    6.40
  -4   6  -1  122.59    4.80
   4  -6   1  125.39    4.50
   4  -6   1  128.59    4.50
  -5   6  -1  444.26   12.60
  -5   6  -1  444.96   12.00
   5  -6   1  438.16   12.30
   5  -6   1  443.66   12.10
  -6   6  -1  388.56   10.90
   6  -6   1  385.86   11.00
  -7   6  -1    4.10    1.00
   7  -6   1    3.30    1.00
  -8   6  -1   24.00    2.00
   8  -6   1   23.10    2.00
  12   5  -1   59.79    3.00
 -12  -5   1   59.09    3.50
  11   5  -1    1.70    1.10
  11   5  -1    3.50    1.00
 -11  -5   1    3.00    0.90
 -11  -5   1    3.10    1.10
  10   5  -1  318.27    9.10
  10   5  -1  293.27    9.80
 -10  -5   1  295.47    8.90
 -10  -5   1  298.77    9.20
   9   5  -1  254.37    8.40
   9   5  -1  247.68    7.60
   9   5  -1  255.87    7.80
  -9  -5   1  256.27    7.90
  -9  -5   1  250.77    7.50
   8   5  -1    8.20    1.10
   8   5  -1    6.80    1.10
   8   5  -1    7.90    1.30
  -8  -5   1    8.50    1.10
  -8  -5   1    8.40    1.20
   7   5  -1   26.30    1.80
   7   5  -1   25.90    1.70
   7   5  -1   24.00    1.60
  -7  -5   1   25.60    1.50
  -7  -5   1   25.00    1.70
  -7  -5   1   26.20    1.50
   6   5  -1  225.08    6.20
   6   5  -1  227.08    6.60
   6   5  -1  224.48    6.70
   6   5  -1  218.98    6.50
   6   5  -1  221.38    6.20
  -6  -5   1  227.38    6.30
  -6  -5   1  226.48    6.70
  -6  -5   1  232.38    6.40
  -6  -5   1  223.18    6.50
   5   5  -1 1451.25   35.40
   5   5  -1 1445.96   35.80
   5   5  -1 1438.76   35.60
   5   5  -1 1527.45   35.30
  -5  -5   1 1414.96   35.60
  -5  -5   1 1456.95   35.40
  -5  -5   1 1429.26   35.50
  -5  -5   1 1459.45   35.70
   4   5  -1  189.18    5.20
   4   5  -1  185.38    5.10
   4   5  -1  183.88    5.30
   4   5  -1  188.88    5.20
  -4  -5   1  186.48    5.20
  -4  -5   1  184.38    5.40
  -4  -5   1  191.38    5.40
  -4  -5   1  186.58    5.50
   3   5  -1  320.97    8.20
   3   5  -1  315.87    8.30
   3   5  -1  312.67    8.50
   3   5  -1  311.07    8.50
  -3  -5   1  323.07    8.60
  -3  -5   1  319.37    8.70
  -3  -5   1  326.17    8.20
  -3  -5   1  323.07    8.40
   2   5  -1  742.33   18.20
   2   5  -1  728.23   19.00
   2   5  -1  748.83   18.30
   2   5  -1  747.53   18.90
  -2  -5   1  732.13   18.80
  -2  -5   1  742.33   18.60
   1   5  -1  216.58    6.80
   1   5  -1  221.98    5.50
   1   5  -1  225.78    5.80
   1   5  -1  217.98    6.90
   1   5  -1  217.78    5.40
   1   5  -1  224.48    5.90
  -1  -5   1  218.98    6.40
  -1  -5   1  214.68    6.20
   0   5  -1  401.86   10.20
   0   5  -1  418.46   11.70
   0   5  -1  400.06   10.30
   0   5  -1  407.76   10.50
   0  -5   1  396.36   10.90
   0  -5   1  409.96   10.70
  -1   5  -1   84.49    3.10
  -1   5  -1   90.79    2.70
  -1   5  -1   94.49    4.10
  -1   5  -1   86.19    2.80
   1  -5   1   86.29    3.30
  -2   5  -1 1376.36   32.70
  -2   5  -1 1325.67   33.50
  -2   5  -1 1326.77   34.90
  -2   5  -1 1328.27   32.90
   2  -5   1 1362.26   33.40
   2  -5   1 1349.56   33.30
  -3   5  -1  169.28    5.20
  -3   5  -1  173.68    5.70
  -3   5  -1  174.78    7.00
   3  -5   1  172.88    5.50
   3  -5   1  183.78    5.50
  -4   5  -1  348.67    9.80
  -4   5  -1  330.67    9.10
  -4   5  -1  317.87   11.20
   4  -5   1  333.87    9.40
   4  -5   1  329.77    9.30
  -5   5  -1  102.69    4.00
  -5   5  -1   90.29    3.50
   5  -5   1   99.29    3.50
   5  -5   1   92.49    3.60
  -6   5  -1   99.59    3.80
   6  -5   1   99.19    3.90
  -7   5  -1  263.27    8.00
   7  -5   1  264.57    8.10
  -8   5  -1    6.50    1.20
   8  -5   1    5.80    1.10
  -9   5  -1   69.69    3.50
  12   4  -1    0.30    0.90
 -12  -4   1    0.20    0.90
  11   4  -1   43.70    3.30
  11   4  -1   40.30    2.50
  11   4  -1   43.30    2.10
 -11  -4   1   39.50    2.50
 -11  -4   1   41.20    2.70
  10   4  -1    3.00    1.10
  10   4  -1    3.70    0.90
  10   4  -1    3.10    0.60
 -10  -4   1    2.00    0.90
 -10  -4   1    1.20    0.70
   9   4  -1  638.64   17.90
   9   4  -1  617.44   16.70
  -9  -4   1  622.74   16.70
  -9  -4   1  652.33   17.00
   8   4  -1  986.10   25.40
   8   4  -1  937.61   24.40
  -8  -4   1  948.41   24.50
  -8  -4   1  962.00   24.30
   7   4  -1  127.49    4.70
   7   4  -1  118.69    4.20
  -7  -4   1  130.69    4.40
  -7  -4   1  128.79    4.20
   6   4  -1  181.58    5.00
   6   4  -1  181.28    5.70
   6   4  -1  182.68    5.50
   6   4  -1  176.98    5.30
   6   4  -1  178.68    5.30
  -6  -4   1  171.38    4.90
  -6  -4   1  180.68    5.30
  -6  -4   1  182.58    5.60
  -6  -4   1  179.78    5.30
   5   4  -1  424.46   11.20
   5   4  -1  438.96   11.20
   5   4  -1  416.86   10.90
   5   4  -1  431.26   11.10
  -5  -4   1  429.96   11.10
  -5  -4   1  425.46   10.90
  -5  -4   1  416.96   11.10
  -5  -4   1  436.16   11.30
   4   4  -1 1961.80   47.90
   4   4  -1 1984.60   48.10
   4   4  -1 1987.10   48.10
   4   4  -1 1947.61   47.90
  -4  -4   1 2016.60   47.90
  -4  -4   1 2008.20   48.10
  -4  -4   1 1966.70   48.00
  -4  -4   1 1985.90   48.00
   3   4  -1  106.39    3.10
   3   4  -1  113.99    3.20
   3   4  -1  108.29    3.30
   3   4  -1  104.49    3.20
  -3  -4   1  111.99    3.20
  -3  -4   1  110.49    3.40
  -3  -4   1  113.29    3.50
  -3  -4   1  109.59    3.30
   2   4  -1 1482.05   35.30
   2   4  -1 1373.16   34.30
   2   4  -1 1354.26   34.50
   2   4  -1 1439.16   34.30
  -2  -4   1 1451.75   34.50
  -2  -4   1 1385.26   34.30
  -2  -4   1 1434.26   34.20
  -2  -4   1 1431.16   34.70
   1   4  -1 2489.85   59.99
   1   4  -1 2533.75   59.69
   1   4  -1 2485.75   59.39
   1   4  -1 2428.86   62.19
  -1  -4   1 2456.65   59.49
  -1  -4   1 2411.66   59.59
   0   4  -1    3.70    0.40
   0   4  -1    6.80    1.10
   0   4  -1    5.20    0.50
   0   4  -1    4.90    0.50
   0   4  -1    7.10    0.90
   0  -4   1    4.80    0.70
   0  -4   1    5.00    0.70
  -1   4  -1   13.90    1.40
  -1   4  -1   13.30    0.90
  -1   4  -1   12.50    0.70
  -1   4  -1   10.50    0.70
   1  -4   1   13.10    0.90
   1  -4   1   14.10    1.00
  -2   4  -1  637.94   16.60
  -2   4  -1  654.73   17.90
  -2   4  -1  646.94   16.20
  -2   4  -1  636.94   16.00
   2  -4   1  632.34   16.40
   2  -4   1  656.23   16.50
  -3   4  -1 3016.40   75.19
  -3   4  -1 3239.08   75.99
  -3   4  -1 3307.87   77.69
  -3   4  -1 3164.68   76.29
   3  -4   1 3108.29   75.69
   3  -4   1 2965.60   75.59
  -4   4  -1  275.87    7.50
  -4   4  -1  269.27    8.00
  -4   4  -1  284.87    9.50
  -4   4  -1  273.17    7.70
   4  -4   1  273.27    7.80
   4  -4   1  261.17    7.60
  -5   4  -1  115.59    4.20
  -5   4  -1  104.89    4.60
  -5   4  -1  112.59    3.90
   5  -4   1  115.19    3.80
   5  -4   1  105.99    3.90
  -6   4  -1   61.99    2.80
   6  -4   1   68.59    2.90
  -7   4  -1   35.40    2.20
   7  -4   1   40.70    2.30
  -8   4  -1   70.99    3.30
   8  -4   1   72.79    3.30
  -9   4  -1   48.60    2.80
   9  -4   1   52.69    2.80
  11   3  -1   14.50    2.40
  11   3  -1   13.30    1.40
 -11  -3   1   10.70    1.50
 -11  -3   1   13.10    1.70
  10   3  -1   87.19    3.20
  10   3  -1   85.59    4.70
 -10  -3   1   90.39    3.90
 -10  -3   1   80.49    3.60
   9   3  -1    4.40    0.90
   9   3  -1    3.50    1.20
   9   3  -1    4.10    0.70
  -9  -3   1    4.90    1.00
  -9  -3   1    5.90    1.00
   8   3  -1  369.06   11.40
   8   3  -1  363.96   10.20
   8   3  -1  360.76    9.30
  -8  -3   1  372.46   10.50
  -8  -3   1  378.06   10.30
   7   3  -1  584.84   16.20
   7   3  -1  572.54   15.20
  -7  -3   1  594.44   15.50
  -7  -3   1  588.44   15.20
   6   3  -1   32.70    1.60
   6   3  -1   33.40    2.00
   6   3  -1   28.50    2.20
  -6  -3   1   33.80    1.80
  -6  -3   1   33.40    1.60
   5   3  -1  717.53   18.00
   5   3  -1  689.33   17.20
   5   3  -1  696.23   17.60
   5   3  -1  666.43   17.50
  -5  -3   1  709.53   17.60
  -5  -3   1  707.33   17.80
  -5  -3   1  688.83   17.20
  -5  -3   1  718.43   17.50
   4   3  -1   62.29    2.10
   4   3  -1   56.29    2.10
   4   3  -1   58.99    1.90
  -4  -3   1   63.79    2.00
  -4  -3   1   58.09    2.10
  -4  -3   1   60.09    2.20
  -4  -3   1   56.39    2.10
   3   3  -1  880.21   22.10
   3   3  -1  921.01   22.50
  -3  -3   1  932.11   22.60
  -3  -3   1  922.71   22.60
  -3  -3   1  941.31   22.50
  -3  -3   1  927.41   22.50
   2   3  -1  168.68    4.50
   2   3  -1  174.58    4.60
   2   3  -1  176.58    4.60
   2   3  -1  170.18    4.50
  -2  -3   1  170.08    4.70
  -2  -3   1  174.78    4.60
  -2  -3   1  167.18    4.80
  -2  -3   1  176.98    4.60
   1   3  -1 2260.87   57.69
   1   3  -1 2253.57   56.09
   1   3  -1 2286.17   57.29
   1   3  -1 2303.27   55.69
  -1  -3   1 2438.76   56.29
  -1  -3   1 2298.77   55.39
   0   3  -1 2589.44   65.49
   0   3  -1 2523.55   63.59
   0   3  -1 2590.74   63.39
   0   3  -1 2619.24   63.99
   0   3  -1 2623.04   63.69
   0  -3   1 2646.74   64.49
   0  -3   1 2743.63   65.09
  -1   3  -1   97.69    2.90
  -1   3  -1   92.59    3.60
  -1   3  -1   93.49    2.80
  -1   3  -1   89.49    2.60
   1  -3   1   93.09    3.00
  -2   3  -1  369.56    9.20
  -2   3  -1  368.36    9.70
  -2   3  -1  361.76    9.40
  -2   3  -1  357.16   10.70
   2  -3   1  372.96    9.60
   2  -3   1  347.77   10.60
   2  -3   1  365.86    9.20
   2  -3   1  370.16    9.60
  -3   3  -1  144.09    5.80
  -3   3  -1  157.48    4.60
  -3   3  -1  165.08    4.90
  -3   3  -1  160.58    4.40
   3  -3   1  155.08    4.60
   3  -3   1  160.68    6.00
   3  -3   1  157.08    4.70
   3  -3   1  150.88    4.50
  -4   3  -1 1466.55   36.20
  -4   3  -1 1478.95   35.80
  -4   3  -1 1472.65   36.00
   4  -3   1 1485.95   35.90
   4  -3   1 1464.75   36.10
   4  -3   1 1474.55   35.90
   4  -3   1 1422.46   38.00
  -5   3  -1  479.45   12.60
  -5   3  -1  486.25   12.70
  -5   3  -1  470.95   12.40
   5  -3   1  455.25   14.60
   5  -3   1  475.25   12.60
   5  -3   1  483.85   12.20
   5  -3   1  457.15   12.40
  -6   3  -1  222.78    6.60
  -6   3  -1  225.98    6.80
   6  -3   1  224.38    6.70
   6  -3   1  227.58    6.80
  -7   3  -1  306.57    8.80
  -7   3  -1  301.77    9.00
   7  -3   1  306.17    8.90
   7  -3   1  318.97    8.90
  -8   3  -1   21.90    1.80
   8  -3   1   25.10    1.90
   8  -3   1   25.80    1.90
  -9   3  -1   54.99    2.90
   9  -3   1   51.89    2.80
 -10   3  -1   36.70    2.50
  11   2  -1  392.26   13.50
  11   2  -1  407.46   11.10
 -11  -2   1  390.36   11.60
 -11  -2   1  393.76   11.50
  10   2  -1   60.19    2.60
  10   2  -1   51.49    3.90
 -10  -2   1   61.49    3.00
 -10  -2   1   55.69    3.00
   9   2  -1  275.67    7.60
   9   2  -1  272.07    8.00
   9   2  -1  268.07    9.70
  -9  -2   1  272.17    8.20
  -9  -2   1  274.37    8.40
   8   2  -1  374.36   12.10
   8   2  -1  396.96   10.10
   8   2  -1  377.46   10.50
  -8  -2   1  371.66   10.80
  -8  -2   1  398.46   10.70
   7   2  -1  136.39    4.50
   7   2  -1  143.59    5.60
   7   2  -1  146.19    4.00
  -7  -2   1  144.89    4.60
  -7  -2   1  134.99    4.80
   6   2  -1  169.68    5.20
   6   2  -1  177.58    6.10
  -6  -2   1  171.08    5.20
  -6  -2   1  180.28    5.50
   5   2  -1 2615.54   61.09
   5   2  -1 2456.85   62.59
   5   2  -1 2571.44   60.99
   5   2  -1 2500.25   60.69
  -5  -2   1 2470.55   60.99
  -5  -2   1 2479.15   60.69
   4   2  -1 4131.19  100.19
   4   2  -1 4223.58  102.59
   4   2  -1 3945.31  102.19
   4   2  -1 4053.49  100.79
  -4  -2   1 4110.79  101.39
  -4  -2   1 4278.67  100.29
  -4  -2   1 4109.69   99.69
  -4  -2   1 4154.58  101.69
   3   2  -1 1533.05   37.00
   3   2  -1 1508.35   37.60
   3   2  -1 1511.35   37.20
  -3  -2   1 1572.54   37.60
  -3  -2   1 1541.95   36.90
  -3  -2   1 1529.85   37.20
  -3  -2   1 1541.95   37.00
  -2  -2   1 1450.15   36.30
  -2  -2   1 1517.45   36.30
  -2  -2   1 1491.15   36.00
  -2  -2   1 1522.25   36.10
   1   2  -1    6.10    0.40
   1   2  -1    6.20    0.40
   1   2  -1    5.70    0.40
   1   2  -1    5.20    0.40
  -1  -2   1    5.80    0.40
  -1  -2   1    3.90    0.40
  -1  -2   1    6.10    0.40
   0   2  -1 2482.45   61.09
   0   2  -1 2532.15   60.09
   0   2  -1 2746.33   62.89
   0   2  -1 2436.46   62.39
   0  -2   1 2519.35   61.29
   0  -2   1 2272.67   60.19
  -1   2  -1 2415.96   57.09
  -1   2  -1 2245.68   57.09
  -1   2  -1 2301.67   57.79
  -1   2  -1 2389.66   59.99
   1  -2   1 2389.36   58.49
   1  -2   1 2435.56   58.19
  -2   2  -1 1504.35   36.80
  -2   2  -1 1545.55   36.40
  -2   2  -1 1508.95   36.60
  -2   2  -1 1431.06   37.60
   2  -2   1 1535.35   37.90
   2  -2   1 1536.55   36.70
   2  -2   1 1494.75   37.20
   2  -2   1 1533.05   36.60
  -3   2  -1 3454.45   88.29
  -3   2  -1 3571.24   86.49
  -3   2  -1 3608.84   91.99
  -3   2  -1 3609.34   88.79
   3  -2   1 3583.94   87.79
   3  -2   1 3621.04   88.29
   3  -2   1 3524.85   87.99
   3  -2   1 3821.52   91.29
  -4   2  -1    8.20    0.80
  -4   2  -1    9.70    1.30
  -4   2  -1    8.10    0.80
  -4   2  -1    8.70    0.90
   4  -2   1    8.80    0.80
   4  -2   1    6.50    1.20
   4  -2   1    7.70    0.90
   4  -2   1    8.80    0.70
  -5   2  -1  232.48    6.60
  -5   2  -1  225.68    6.60
  -5   2  -1  234.78    6.70
   5  -2   1  225.28    6.60
   5  -2   1  229.78    8.40
   5  -2   1  236.48    6.30
   5  -2   1  241.18    6.80
  -6   2  -1    8.10    1.00
  -6   2  -1   10.30    1.20
   6  -2   1    8.60    1.90
   6  -2   1    8.90    1.00
   6  -2   1    7.70    1.00
  -7   2  -1  698.63   18.00
  -7   2  -1  712.93   18.20
   7  -2   1  692.33   18.10
   7  -2   1  684.83   18.00
   7  -2   1  677.83   20.60
  -8   2  -1  243.28    7.60
  -8   2  -1  253.17    7.50
   8  -2   1  241.18    7.50
   8  -2   1  262.67   10.30
   8  -2   1  237.98    7.50
  -9   2  -1   21.70    1.80
   9  -2   1   21.00    1.80
   9  -2   1   22.50    1.80
 -10   2  -1  152.98    5.60
  10  -2   1  146.39    5.50
  10  -2   1  167.08    6.20
  11   1  -1   56.89    2.90
  11   1  -1   60.09    4.50
 -11  -1   1   59.69    3.20
 -11  -1   1   53.59    3.20
  10   1  -1  317.07    9.20
  10   1  -1  330.37   11.60
 -10  -1   1  313.97    9.60
 -10  -1   1  306.67    9.50
   9   1  -1   16.60    2.50
   9   1  -1   13.40    1.30
  -9  -1   1   12.50    1.50
  -9  -1   1   13.80    1.60
   8   1  -1  509.85   13.70
   8   1  -1  539.25   15.80
   8   1  -1  517.35   13.40
  -8  -1   1  505.25   14.10
  -8  -1   1  509.75   13.90
   7   1  -1  370.26   11.30
   7   1  -1  349.37    9.20
   7   1  -1  346.77    9.50
  -7  -1   1  345.07    9.70
  -7  -1   1  334.27    9.80
   6   1  -1    7.50    0.90
   6   1  -1    7.40    1.30
   6   1  -1    9.10    0.70
  -6  -1   1    9.00    1.10
  -6  -1   1    5.60    0.80
   5   1  -1    3.20    0.70
   5   1  -1    2.60    0.30
   5   1  -1    2.80    0.50
   5   1  -1    3.60    0.80
  -5  -1   1    2.20    0.50
  -5  -1   1    2.00    0.50
   4   1  -1 1389.26   32.70
   4   1  -1 1336.17   33.60
   4   1  -1 1300.77   33.20
   4   1  -1 1346.67   32.70
  -4  -1   1 1360.86   33.00
  -4  -1   1 1354.36   32.80
   3   1  -1 4692.03  114.19
   3   1  -1 4484.75  112.29
   3   1  -1 4568.84  111.99
   3   1  -1 4710.33  114.69
  -3  -1   1 4585.64  113.29
  -3  -1   1 4709.93  113.59
   2   1  -1  947.21   23.30
   2   1  -1  962.70   23.10
   2   1  -1  908.61   23.00
   2   1  -1  889.51   22.70
  -2  -1   1  935.91   22.90
  -2  -1   1  956.60   22.90
  -2  -1   1  953.40   22.70
  -2  -1   1  964.40   22.80
  -1  -1   1 2173.78   53.29
  -1  -1   1 2205.88   53.39
  -1  -1   1 2219.48   53.19
  -1  -1   1 2138.29   53.19
   0   1  -1    8.30    0.40
   0  -1   1    7.50    0.30
  -1   1  -1  809.52   19.20
  -1   1  -1  783.02   19.80
  -1   1  -1  826.82   19.30
  -1   1  -1  758.02   19.20
   1  -1   1  806.82   20.00
   1  -1   1  802.12   19.20
   1  -1   1  759.02   19.50
   1  -1   1  799.72   19.30
  -2   1  -1  181.88    4.90
  -2   1  -1  173.68    5.50
  -2   1  -1  181.78    4.70
  -2   1  -1  180.28    4.80
   2  -1   1  177.08    4.80
   2  -1   1  181.08    4.70
   2  -1   1  184.78    4.90
   2  -1   1  165.48    5.60
  -3   1  -1 1527.45   37.70
  -3   1  -1 1494.85   37.80
  -3   1  -1 1721.33   39.10
  -3   1  -1 1584.14   37.90
   3  -1   1 1496.45   37.80
   3  -1   1 1610.04   39.40
   3  -1   1 1541.25   38.30
   3  -1   1 1529.95   37.90
  -4   1  -1 3119.49   75.09
  -4   1  -1 3039.60   76.79
  -4   1  -1 3189.58   76.19
  -4   1  -1 3001.50   75.29
   4  -1   1 3059.69   75.59
   4  -1   1 3052.39   76.19
   4  -1   1 3300.67   76.69
   4  -1   1 3105.79   75.39
  -5   1  -1  712.33   18.30
  -5   1  -1  708.43   18.20
  -5   1  -1  687.83   19.60
  -5   1  -1  702.33   17.90
   5  -1   1  740.43   18.20
   5  -1   1  739.43   17.60
   5  -1   1  706.43   20.10
   5  -1   1  770.92   18.40
  -6   1  -1   61.69    2.50
  -6   1  -1   64.79    2.60
   6  -1   1   60.49    2.60
   6  -1   1   60.09    3.80
   6  -1   1   62.49    2.50
  -7   1  -1   29.00    1.80
  -7   1  -1   27.10    1.70
   7  -1   1   29.50    1.80
   7  -1   1   31.50    2.90
   7  -1   1   28.30    1.70
  -8   1  -1  741.83   19.80
  -8   1  -1  761.62   19.80
   8  -1   1  806.02   22.70
   8  -1   1  727.33   19.80
   8  -1   1  773.82   19.80
  -9   1  -1  168.78    5.70
  -9   1  -1  171.98    5.80
   9  -1   1  167.88    7.80
   9  -1   1  156.18    5.60
   9  -1   1  171.68    5.70
 -10   1  -1   29.90    2.20
 -10   1  -1   27.30    2.00
  10  -1   1   26.10    2.00
  10  -1   1   24.50    3.20
  10  -1   1   25.90    2.00
 -11   1  -1  115.69    4.80
  11  -1   1  122.89    4.80
  11   0  -1  291.27    8.60
  11   0  -1  265.77   10.90
 -11   0   1  270.17    8.70
 -11   0   1  277.07    8.80
  10   0  -1    9.70    1.30
  10   0  -1   11.10    2.30
 -10   0   1   10.80    1.50
 -10   0   1    9.20    1.50
   9   0  -1   76.99    4.70
   9   0  -1   80.29    3.20
  -9   0   1   76.29    3.40
  -9   0   1   73.39    3.40
   8   0  -1    1.80    0.60
   8   0  -1    2.80    0.70
   8   0  -1    4.60    1.40
  -8   0   1    1.90    0.70
  -8   0   1    1.20    0.60
   7   0  -1  779.22   19.40
   7   0  -1  751.02   19.50
   7   0  -1  809.92   21.80
  -7   0   1  741.93   19.70
  -7   0   1  766.72   20.00
   6   0  -1  431.36   11.40
   6   0  -1  425.36   13.20
   6   0  -1  435.66   11.30
  -6   0   1  448.56   11.70
  -6   0   1  443.86   11.90
   5   0  -1  310.17    8.40
   5   0  -1  324.27    8.00
   5   0  -1  323.47    8.30
   5   0  -1  308.47    9.80
  -5   0   1  318.77    8.70
  -5   0   1  311.57    8.50
   4   0  -1 1841.82   43.30
   4   0  -1 1732.93   43.00
   4   0  -1 1748.23   44.40
   4   0  -1 1829.02   43.80
  -4   0   1 1742.43   43.20
  -4   0   1 1807.12   43.40
   3   0  -1  105.89    3.80
   3   0  -1  103.89    3.00
   3   0  -1  109.09    2.80
   3   0  -1  105.99    2.90
  -3   0   1  108.69    3.20
  -3   0   1  106.39    3.30
   2   0  -1 3232.68   75.79
   2   0  -1 3031.20   78.69
   2   0  -1 3033.40   77.29
   2   0  -1 3179.68   75.99
  -2   0   1 3243.58   76.79
  -2   0   1 3052.89   75.69
   1   0  -1   44.10    1.10
   1   0  -1   43.00    1.30
   1   0  -1   43.10    1.40
   1   0  -1   43.90    1.40
  -1   0   1   43.20    1.10
  -1   0   1   41.70    1.30
  -1   0   1   44.10    1.40
   0   0  -1 1647.14   41.10
   0   0  -1 1607.34   40.30
   0   0  -1 1642.24   40.60
   0   0   1 1686.03   40.30
   0   0   1 1663.13   40.50
   0   0   1 1645.84   40.10
   0   0   1 1704.63   40.00
  -1   0  -1 1744.23   41.00
  -1   0  -1 1650.33   41.60
   1   0   1 1659.33   43.20
   1   0   1 1727.13   41.20
   1   0   1 1692.93   41.70
  -2   0  -1 1332.97   31.50
  -2   0  -1 1347.47   32.30
  -2   0  -1 1275.17   32.10
  -2   0  -1 1326.47   33.00
   2   0   1 1265.67   32.50
   2   0   1 1296.87   31.60
   2   0   1 1272.77   31.70
   2   0   1 1369.46   32.60
  -3   0  -1  581.74   13.60
  -3   0  -1  543.85   13.70
  -3   0  -1  562.04   13.70
  -3   0  -1  559.14   14.50
   3   0   1  547.45   13.30
   3   0   1  534.75   13.80
   3   0   1  526.95   14.80
  -4   0  -1  496.75   13.10
  -4   0  -1  516.95   14.00
  -4   0  -1  526.65   12.80
  -4   0  -1  507.75   13.10
   4   0   1  491.85   13.00
   4   0   1  525.95   13.20
   4   0   1  513.95   12.50
   4   0   1  548.05   14.60
  -5   0  -1 2190.78   52.69
  -5   0  -1 2171.18   52.69
  -5   0  -1 2303.87   53.99
   5   0   1 2105.49   53.09
   5   0   1 2100.59   54.49
   5   0   1 2181.48   52.09
   5   0   1 2158.08   52.79
  -6   0  -1  135.29    4.30
  -6   0  -1  137.59    4.30
   6   0   1  140.59    5.90
   6   0   1  132.19    4.30
   6   0   1  124.09    4.10
  -7   0  -1  189.38    6.00
  -7   0  -1  187.68    5.90
   7   0   1  198.28    5.90
   7   0   1  197.88    6.00
   7   0   1  197.68    7.80
  -8   0  -1    3.20    0.80
  -8   0  -1    2.20    0.70
   8   0   1    4.40    0.80
   8   0   1    4.80    1.50
   8   0   1    2.60    0.80
  -9   0  -1  152.58    5.30
  -9   0  -1  157.48    5.30
   9   0   1  157.38    7.30
   9   0   1  153.48    5.20
   9   0   1  145.09    5.20
 -10   0  -1  153.18    5.60
 -10   0  -1  158.98    5.60
  10   0   1  160.58    5.60
  10   0   1  166.28    5.60
  10   0   1  165.68    7.80
 -11   0  -1   39.60    2.60
 -11   0  -1   43.40    2.70
  11   0   1   42.40    2.60
  11   0   1   45.30    4.20
  11  -1  -1  241.58   10.40
  11  -1  -1  248.18    7.90
 -11   1   1  242.48    8.10
 -11   1   1  250.17    8.50
  10  -1  -1  350.36   12.90
  10  -1  -1  357.16   10.30
 -10   1   1  351.16   10.50
 -10   1   1  347.07   10.50
   9  -1  -1   41.00    3.70
   9  -1  -1   41.50    2.30
  -9   1   1   39.10    2.40
  -9   1   1   40.00    2.40
   8  -1  -1   46.10    3.60
   8  -1  -1   46.20    2.30
   8  -1  -1   47.90    2.20
  -8   1   1   42.50    2.40
  -8   1   1   40.00    2.40
   7  -1  -1    4.00    0.80
   7  -1  -1    4.00    0.80
   7  -1  -1    3.80    1.30
  -7   1   1    6.20    1.00
  -7   1   1    3.90    0.80
   6  -1  -1 1197.88   31.40
   6  -1  -1 1121.99   29.10
   6  -1  -1 1196.78   29.20
  -6   1   1 1173.68   29.40
  -6   1   1 1208.08   29.60
   5  -1  -1  350.36    8.80
   5  -1  -1  346.07   10.80
   5  -1  -1  335.57    9.00
   5  -1  -1  336.07    9.10
  -5   1   1  344.07    9.40
  -5   1   1  344.47    9.20
   4  -1  -1 1108.69   27.00
   4  -1  -1 1011.40   25.10
   4  -1  -1  991.00   25.30
   4  -1  -1 1054.09   25.30
  -4   1   1 1010.40   25.60
  -4   1   1 1019.90   25.40
   3  -1  -1 3937.61  100.09
   3  -1  -1 3966.70   95.79
   3  -1  -1 3735.73   95.49
   3  -1  -1 3934.81   95.09
  -3   1   1 3937.01   94.69
  -3   1   1 3963.90   96.39
   2  -1  -1    3.70    0.70
   2  -1  -1    3.90    0.40
   2  -1  -1    4.80    0.40
  -2   1   1    2.90    0.60
  -2   1   1    3.60    0.40
  -2   1   1    4.00    0.50
   1  -1  -1   40.30    1.20
   1  -1  -1   41.10    1.70
   1  -1  -1   38.80    1.30
   1  -1  -1   38.40    1.10
  -1   1   1   38.60    1.20
  -1   1   1   37.80    1.30
   0  -1  -1  308.97    7.80
   0  -1  -1  306.17    7.60
   0  -1  -1  308.17    7.40
   0  -1  -1  301.57    7.50
   0   1   1  328.97    7.60
   0   1   1  294.97    7.80
   0   1   1  312.67    7.40
   0   1   1  294.77    7.50
  -1  -1  -1 5469.25  132.69
  -1  -1  -1 5600.34  132.99
   1   1   1 5526.45  135.69
  -2  -1  -1 6540.35  168.28
  -2  -1  -1 6757.62  168.68
   2   1   1 7465.65  169.48
   2   1   1 7237.18  173.28
   2   1   1 7012.50  168.48
  -3  -1  -1  546.55   13.50
  -3  -1  -1  532.25   13.60
   3   1   1  550.44   13.70
   3   1   1  554.44   14.50
   3   1   1  548.95   13.40
  -4  -1  -1  733.03   18.30
  -4  -1  -1  731.13   18.30
   4   1   1  724.43   19.50
   4   1   1  770.12   18.10
   4   1   1  723.63   18.40
  -5  -1  -1   46.60    2.00
  -5  -1  -1   45.70    1.90
   5   1   1   44.70    1.90
   5   1   1   46.30    1.70
   5   1   1   47.80    2.80
  -6  -1  -1  658.73   16.50
  -6  -1  -1  653.83   16.60
   6   1   1  636.74   16.50
   6   1   1  622.54   16.20
   6   1   1  644.64   18.20
  -7  -1  -1  131.49    4.60
  -7  -1  -1  138.69    4.60
   7   1   1  152.98    6.30
   7   1   1  142.79    4.70
   7   1   1  142.19    4.40
  -8  -1  -1  823.42   21.40
  -8  -1  -1  823.42   21.40
   8   1   1  809.62   21.40
   8   1   1  885.31   21.20
   8   1   1  815.92   23.60
  -9  -1  -1  422.56   11.90
  -9  -1  -1  423.76   12.00
   9   1   1  434.26   11.80
   9   1   1  420.16   11.90
   9   1   1  440.96   14.40
 -10  -1  -1    0.00    0.60
 -10  -1  -1    0.50    0.70
  10   1   1   -0.10    1.00
  10   1   1    0.10    0.60
  10   1   1    1.80    0.90
 -11  -1  -1   32.20    2.30
 -11  -1  -1   29.80    2.30
  11   1   1   31.20    2.20
  11   1   1   34.20    3.60
 -12  -1  -1   44.30    2.90
  12   1   1   45.70    2.70
  12   1   1   40.80    4.20
 -11   2   1   30.50    2.50
  10  -2  -1   67.39    3.20
  10  -2  -1   65.19    4.90
 -10   2   1   67.99    3.40
 -10   2   1   57.69    3.20
   9  -2  -1  421.66   11.80
   9  -2  -1  412.76   14.50
  -9   2   1  418.46   12.00
  -9   2   1  424.06   12.00
   8  -2  -1    6.70    1.10
   8  -2  -1    5.70    1.80
  -8   2   1    6.40    1.20
  -8   2   1    5.60    1.10
   7  -2  -1  446.56   12.00
   7  -2  -1  419.36   14.20
   7  -2  -1  450.85   11.90
  -7   2   1  424.46   12.20
  -7   2   1  475.85   12.20
   6  -2  -1    9.60    1.00
   6  -2  -1    9.50    1.80
   6  -2  -1    9.40    1.00
  -6   2   1   11.50    1.10
  -6   2   1    7.50    1.00
   5  -2  -1  900.81   21.90
   5  -2  -1  885.51   21.70
   5  -2  -1  842.72   22.00
   5  -2  -1  859.61   24.00
  -5   2   1  903.91   22.10
  -5   2   1  881.51   22.30
   4  -2  -1  186.48    5.50
   4  -2  -1  191.58    6.90
   4  -2  -1  203.28    5.40
   4  -2  -1  196.78    5.50
  -4   2   1  207.28    5.60
  -4   2   1  206.18    5.80
  -4   2   1  198.08    5.40
  -4   2   1  178.18    6.60
   3  -2  -1 1563.74   40.20
   3  -2  -1 1591.24   38.60
   3  -2  -1 1592.24   38.70
  -3   2   1 1563.04   38.90
  -3   2   1 1609.24   38.80
  -3   2   1 1602.44   38.70
  -3   2   1 1663.13   40.10
   2  -2  -1 4551.34  114.69
   2  -2  -1 4486.85  117.59
   2  -2  -1 4766.02  114.69
   2  -2  -1 4771.12  113.99
  -2   2   1 4684.53  118.49
  -2   2   1 4662.13  115.29
  -2   2   1 4935.01  115.59
  -2   2   1 4782.02  114.79
   1  -2  -1 1077.69   26.80
   1  -2  -1 1061.59   25.90
   1  -2  -1 1088.59   26.10
   1  -2  -1 1095.39   26.00
  -1   2   1 1070.49   26.40
  -1   2   1 1059.69   26.60
  -1   2   1 1056.89   26.70
  -1   2   1 1078.39   26.00
   0  -2  -1 1138.19   26.60
   0  -2  -1 1063.79   26.60
   0  -2  -1 1076.29   26.40
   0   2   1 1073.49   26.10
   0   2   1 1090.89   26.10
   0   2   1 1039.60   27.30
   0   2   1 1074.59   26.30
  -1  -2  -1 1357.46   32.60
  -1  -2  -1 1278.97   32.20
   1   2   1 1328.37   32.20
   1   2   1 1337.77   34.60
   1   2   1 1339.17   32.50
   2   2   1 9999.00  240.78
  -3  -2  -1 1224.28   28.90
  -3  -2  -1 1200.88   29.00
  -3  -2  -1 1200.38   29.20
   3   2   1 1168.08   29.50
   3   2   1 1197.98   29.20
   3   2   1 1210.28   29.80
  -4  -2  -1  763.12   18.80
  -4  -2  -1  766.42   18.00
  -4  -2  -1  754.32   18.60
   4   2   1  720.73   19.60
   4   2   1  749.13   19.20
   4   2   1  768.32   18.20
   4   2   1  756.52   18.80
  -5  -2  -1 1401.66   34.60
  -5  -2  -1 1412.26   34.80
   5   2   1 1466.95   34.90
   5   2   1 1412.96   34.80
   5   2   1 1493.65   36.10
   5   2   1 1334.97   35.40
  -6  -2  -1   77.49    2.90
   6   2   1   73.09    2.80
   6   2   1   75.49    3.80
   6   2   1   72.69    2.40
  -7  -2  -1   60.19    2.60
  -7  -2  -1   64.39    2.60
   7   2   1   59.09    2.60
   7   2   1   60.09    2.30
   7   2   1   61.09    3.60
  -8  -2  -1  125.99    4.60
  -8  -2  -1  142.19    4.60
   8   2   1  137.39    4.30
   8   2   1  128.99    6.00
   8   2   1  135.99    4.60
  -9  -2  -1 1353.66   33.90
  -9  -2  -1 1332.67   33.80
   9   2   1 1421.26   33.60
   9   2   1 1349.66   33.90
   9   2   1 1287.47   36.10
 -10  -2  -1  367.76   11.00
 -10  -2  -1  370.66   10.90
  10   2   1  383.46   10.70
  10   2   1  401.76   13.40
  10   2   1  383.46   11.00
 -11  -2  -1   20.20    2.00
 -11  -2  -1   18.10    1.90
  11   2   1   17.10    1.70
  11   2   1   17.30    1.70
  11   2   1   17.50    1.80
  11   2   1   17.60    2.80
 -12  -2  -1   13.80    2.00
 -12  -2  -1   11.30    1.70
  12   2   1   14.40    1.60
  12   2   1   13.10    2.60
  10  -3  -1   55.09    3.00
 -10   3   1   56.99    3.20
 -10   3   1   58.29    3.40
   9  -3  -1    8.30    1.30
  -9   3   1    6.20    1.20
  -9   3   1    7.90    1.30
   8  -3  -1   77.49    3.40
   8  -3  -1   83.39    5.30
  -8   3   1   83.59    3.50
  -8   3   1   82.59    3.60
   7  -3  -1  251.57    9.60
   7  -3  -1  241.98    7.10
   7  -3  -1  232.98    7.20
  -7   3   1  236.78    7.30
  -7   3   1  238.48    7.40
   6  -3  -1  894.41   23.00
   6  -3  -1  922.41   23.20
   6  -3  -1  907.91   25.70
  -6   3   1  927.61   23.30
  -6   3   1  926.91   23.40
   5  -3  -1  412.06   10.70
   5  -3  -1  412.56   10.80
   5  -3  -1  411.06   10.60
   5  -3  -1  388.86   12.80
  -5   3   1  391.86   10.80
  -5   3   1  409.86   11.00
   4  -3  -1  137.99    4.20
   4  -3  -1  138.39    4.20
   4  -3  -1  141.99    5.80
   4  -3  -1  141.99    4.30
  -4   3   1  144.79    4.30
  -4   3   1  137.79    4.40
  -4   3   1  141.69    5.70
  -4   3   1  142.89    4.50
   3  -3  -1  158.18    4.70
   3  -3  -1  157.08    4.60
   3  -3  -1  175.48    6.10
   3  -3  -1  160.38    4.70
  -3   3   1  159.48    4.60
  -3   3   1  159.58    5.90
  -3   3   1  156.68    4.80
  -3   3   1  161.98    4.80
   2  -3  -1 1979.30   47.70
   2  -3  -1 1908.01   48.50
   2  -3  -1 1940.11   47.30
   2  -3  -1 1992.90   47.20
  -2   3   1 1987.60   48.00
  -2   3   1 1988.10   48.30
  -2   3   1 2021.60   47.30
  -2   3   1 1827.92   48.40
   1  -3  -1 1328.67   32.40
   1  -3  -1 1353.66   32.70
   1  -3  -1 1375.16   33.60
   1  -3  -1 1373.66   32.50
  -1   3   1 1293.67   33.50
  -1   3   1 1345.47   32.60
  -1   3   1 1292.87   32.70
  -1   3   1 1371.16   32.60
   0  -3  -1  131.39    3.60
   0  -3  -1  134.49    4.80
   0   3   1  129.79    3.70
   0   3   1  134.69    3.40
   0   3   1  138.29    4.40
   0   3   1  129.69    3.70
  -1  -3  -1 3943.71   98.09
  -1  -3  -1 4121.59   97.89
   1   3   1 3993.80   96.59
   1   3   1 4127.59   96.29
   1   3   1 3775.52  100.39
  -2  -3  -1   51.89    1.50
  -2  -3  -1   54.79    1.80
   2   3   1   53.79    1.80
   2   3   1   52.79    2.00
  -3  -3  -1   54.69    1.70
  -3  -3  -1   55.09    1.80
  -3  -3  -1   51.29    1.90
  -3  -3  -1   56.19    1.90
   3   3   1   55.89    2.00
   3   3   1   54.89    1.90
   3   3   1   56.79    2.20
   3   3   1   53.49    2.10
  -4  -3  -1   33.50    1.10
  -4  -3  -1   32.60    1.30
  -4  -3  -1   34.10    1.50
   4   3   1   33.60    1.40
   4   3   1   33.10    1.80
   4   3   1   32.90    1.50
   4   3   1   33.30    1.60
  -5  -3  -1 1432.86   35.10
  -5  -3  -1 1473.65   34.60
  -5  -3  -1 1417.66   35.40
   5   3   1 1377.26   35.80
   5   3   1 1411.46   35.20
   5   3   1 1546.45   35.50
   5   3   1 1450.75   36.30
  -6  -3  -1 1649.13   40.30
  -6  -3  -1 1643.84   40.60
   6   3   1 1635.94   40.40
   6   3   1 1652.73   40.70
   6   3   1 1604.74   40.20
   6   3   1 1746.93   42.00
  -7  -3  -1   31.40    1.60
  -7  -3  -1   29.50    1.80
   7   3   1   29.90    2.40
   7   3   1   35.90    1.90
   7   3   1   31.00    1.40
  -8  -3  -1  191.88    6.10
  -8  -3  -1  190.18    5.90
   8   3   1  186.98    7.40
   8   3   1  202.68    6.20
   8   3   1  191.98    5.90
   8   3   1  193.28    5.60
  -9  -3  -1    4.90    1.00
  -9  -3  -1    1.10    0.60
   9   3   1    0.20    0.40
   9   3   1    3.60    1.30
   9   3   1    0.80    0.70
   9   3   1    1.10    0.60
 -10  -3  -1  186.18    6.00
 -10  -3  -1  176.88    6.10
  10   3   1  185.58    5.90
  10   3   1  180.88    7.80
  10   3   1  178.48    5.70
  10   3   1  179.08    6.10
 -11  -3  -1    4.70    1.10
 -11  -3  -1    3.70    1.00
  11   3   1    4.20    1.10
  11   3   1    4.90    1.70
  11   3   1    4.20    1.00
  11   3   1    5.80    1.10
 -12  -3  -1   30.40    2.50
 -12  -3  -1   30.20    2.40
  12   3   1   29.80    2.30
  12   3   1   29.90    2.30
  12   3   1   31.80    3.50
  -9   4   1  180.58    6.20
   8  -4  -1    4.00    1.00
  -8   4   1    3.70    0.90
  -8   4   1    7.50    1.20
   7  -4  -1   18.60    1.50
   7  -4  -1   15.80    1.40
  -7   4   1   16.40    1.50
  -7   4   1   17.90    1.80
   6  -4  -1  313.17    9.00
   6  -4  -1  320.37    8.90
  -6   4   1  323.17    9.10
  -6   4   1  324.97    9.30
   5  -4  -1 1475.95   36.40
   5  -4  -1 1492.95   39.20
   5  -4  -1 1448.26   36.50
   5  -4  -1 1517.15   36.50
  -5   4   1 1472.45   36.70
  -5   4   1 1483.05   36.60
   4  -4  -1 1007.90   24.80
   4  -4  -1 1016.20   24.70
   4  -4  -1  994.60   27.00
   4  -4  -1  987.30   24.80
  -4   4   1  968.90   25.00
  -4   4   1  992.20   24.90
  -4   4   1  971.10   26.80
  -4   4   1 1006.90   24.70
   3  -4  -1  281.97    7.90
   3  -4  -1  288.77    7.80
   3  -4  -1  304.77    9.60
   3  -4  -1  280.77    7.80
  -3   4   1  283.17    9.40
  -3   4   1  285.47    7.90
  -3   4   1  286.67    8.20
  -3   4   1  287.87    7.70
   2  -4  -1  477.75   14.60
   2  -4  -1  504.75   13.10
   2  -4  -1  519.05   13.20
   2  -4  -1  519.35   13.50
  -2   4   1  586.14   15.10
  -2   4   1  531.25   13.10
  -2   4   1  514.05   13.60
  -2   4   1  515.85   13.30
   1  -4  -1  125.29    3.60
   1  -4  -1  129.79    3.80
   1  -4  -1  122.39    4.70
  -1   4   1  133.09    3.90
  -1   4   1  129.89    4.00
  -1   4   1  138.89    3.60
  -1   4   1  135.59    4.90
   0  -4  -1  128.99    3.80
   0  -4  -1  128.39    4.00
   0   4   1  131.09    3.40
   0   4   1  137.19    3.90
   0   4   1  138.49    4.70
   0   4   1  134.09    3.80
  -1  -4  -1 1102.59   27.50
  -1  -4  -1 1117.89   27.30
   1   4   1 1154.78   27.30
   1   4   1 1172.98   27.00
   1   4   1 1105.99   26.80
   1   4   1 1059.19   28.00
  -2  -4  -1 5809.22  137.99
  -2  -4  -1 5802.32  140.89
   2   4   1 5735.83  143.09
   2   4   1 5728.23  142.89
   2   4   1 5894.51  138.09
   2   4   1 5664.13  140.69
  -3  -4  -1 2261.27   53.69
  -3  -4  -1 2203.98   53.69
  -3  -4  -1 2069.99   53.59
  -3  -4  -1 2358.86   53.89
   3   4   1 2142.49   53.69
   3   4   1 2164.38   55.79
   3   4   1 2275.67   54.29
   3   4   1 2341.97   56.49
  -4  -4  -1   41.10    1.50
  -4  -4  -1   41.20    1.70
  -4  -4  -1   43.80    1.80
  -4  -4  -1   45.90    1.60
   4   4   1   43.10    1.70
   4   4   1   41.70    1.80
   4   4   1   43.40    2.10
   4   4   1   44.50    1.90
  -5  -4  -1   49.20    1.80
  -5  -4  -1   48.10    2.00
  -5  -4  -1   51.09    2.10
  -5  -4  -1   51.89    1.70
   5   4   1   48.00    2.10
   5   4   1   49.00    2.50
   5   4   1   51.19    2.30
   5   4   1   51.59    2.00
  -6  -4  -1  719.73   18.50
  -6  -4  -1  730.63   18.20
   6   4   1  725.73   18.40
   6   4   1  728.13   18.60
   6   4   1  715.53   19.40
  -7  -4  -1  526.75   13.60
  -7  -4  -1  515.35   13.90
   7   4   1  531.45   14.00
   7   4   1  532.65   12.90
   7   4   1  507.75   14.90
   7   4   1  520.25   13.70
  -8  -4  -1   59.29    2.50
  -8  -4  -1   58.99    2.80
   8   4   1   58.59    3.60
   8   4   1   59.29    2.80
   8   4   1   58.89    2.10
   8   4   1   60.29    2.60
  -9  -4  -1  536.75   14.60
  -9  -4  -1  538.25   14.30
   9   4   1  538.35   16.20
   9   4   1  534.25   13.80
   9   4   1  528.45   14.30
   9   4   1  533.45   14.60
 -10  -4  -1  169.28    5.80
 -10  -4  -1  181.68    6.20
  10   4   1  196.78    7.80
  10   4   1  173.08    5.50
  10   4   1  177.88    6.10
  10   4   1  185.78    6.00
 -11  -4  -1    3.00    1.00
 -11  -4  -1    3.20    1.10
  11   4   1    2.70    0.80
  11   4   1    2.80    1.30
  11   4   1    1.90    0.80
  11   4   1    3.00    1.00
 -12  -4  -1    0.40    0.90
 -12  -4  -1   -0.80    0.70
  12   4   1   -0.10    1.20
  12   4   1    0.70    0.80
  12   4   1    0.30    0.80
  -9   5   1   98.09    4.20
  -8   5   1  174.98    6.00
  -7   5   1   29.00    2.00
   6  -5  -1  294.07    8.30
  -6   5   1  282.37    8.30
  -6   5   1  280.47    8.50
   5  -5  -1    4.10    0.80
   5  -5  -1    3.20    0.70
  -5   5   1    3.40    0.80
   4  -5  -1 1060.69   26.10
   4  -5  -1 1035.50   26.00
  -4   5   1 1017.30   25.90
  -4   5   1 1035.50   26.40
  -4   5   1 1048.40   26.20
   3  -5  -1   26.80    1.50
   3  -5  -1   25.10    1.60
  -3   5   1   29.20    2.50
  -3   5   1   26.10    1.50
  -3   5   1   23.90    1.30
   2  -5  -1 1001.80   24.50
   2  -5  -1  985.80   24.80
  -2   5   1  946.41   24.50
  -2   5   1 1059.69   26.60
  -2   5   1  967.40   24.20
  -2   5   1  962.60   24.90
   1  -5  -1 1260.67   29.90
   1  -5  -1 1228.48   30.20
   1  -5  -1 1078.09   31.90
  -1   5   1 1210.08   29.80
  -1   5   1 1282.27   30.20
  -1   5   1 1203.48   29.40
  -1   5   1 1240.08   31.50
   0  -5  -1    4.80    0.60
   0  -5  -1    5.80    0.80
   0   5   1    6.40    0.40
   0   5   1    4.30    0.90
   0   5   1    5.10    0.60
   0   5   1    6.20    0.70
  -1  -5  -1  748.23   18.50
  -1  -5  -1  756.52   18.80
   1   5   1  740.63   18.30
   1   5   1  733.23   18.40
   1   5   1  702.03   19.40
   1   5   1  774.92   17.80
  -2  -5  -1  440.26   11.50
   2   5   1  438.26   12.00
   2   5   1  440.06   11.20
   2   5   1  441.86   10.70
   2   5   1  440.96   10.60
   2   5   1  433.36   11.90
  -3  -5  -1 3236.08   76.29
  -3  -5  -1 3222.78   77.89
  -3  -5  -1 3164.48   77.09
   3   5   1 3124.39   80.39
   3   5   1 3103.49   76.29
   3   5   1 3097.79   76.49
   3   5   1 3278.47   78.69
  -4  -5  -1  745.43   18.40
  -4  -5  -1  742.83   18.90
  -4  -5  -1  745.33   18.80
  -4  -5  -1  751.92   18.90
   4   5   1  784.52   19.20
   4   5   1  742.93   19.00
   4   5   1  736.63   18.80
   4   5   1  778.22   19.50
  -5  -5  -1  684.43   16.70
  -5  -5  -1  678.33   17.10
  -5  -5  -1  691.53   16.80
  -5  -5  -1  679.53   17.10
   5   5   1  663.53   17.00
   5   5   1  648.84   17.70
   5   5   1  642.94   17.30
   5   5   1  689.13   17.30
  -6  -5  -1   83.99    3.20
  -6  -5  -1   75.39    2.90
  -6  -5  -1   76.49    2.60
  -6  -5  -1   78.79    3.00
   6   5   1   75.19    3.00
   6   5   1   80.09    3.50
   6   5   1   79.59    2.90
  -7  -5  -1  184.88    5.40
  -7  -5  -1  187.08    5.80
   7   5   1  191.08    6.00
   7   5   1  177.28    5.70
   7   5   1  188.48    6.60
  -8  -5  -1  253.27    7.20
  -8  -5  -1  246.58    7.60
   8   5   1  252.47    7.50
   8   5   1  259.37    6.60
   8   5   1  250.57    8.60
   8   5   1  253.37    7.70
  -9  -5  -1   40.00    2.10
  -9  -5  -1   45.00    2.50
   9   5   1   44.70    3.20
   9   5   1   42.30    2.30
   9   5   1   43.50    2.50
 -10  -5  -1  400.46   11.10
 -10  -5  -1  403.16   11.50
  10   5   1  389.16   10.60
  10   5   1  398.06   11.50
  10   5   1  407.46   11.30
  10   5   1  395.06   12.90
 -11  -5  -1   79.49    3.50
 -11  -5  -1   82.69    3.80
  11   5   1   81.59    3.80
  11   5   1   81.59    4.80
  11   5   1   81.99    3.60
  11   5   1   78.49    3.20
 -12  -5  -1    9.80    1.70
 -12  -5  -1   10.30    1.40
  12   5   1   14.30    1.60
  12   5   1   14.60    2.10
  -8   6   1  138.79    5.10
  -7   6   1   49.99    2.60
   6  -6  -1  182.58    5.90
  -6   6   1  185.88    5.90
   5  -6  -1  685.03   17.70
   5  -6  -1  669.93   17.50
  -5   6   1  667.13   17.50
   4  -6  -1  169.18    5.40
   4  -6  -1  169.78    5.50
  -4   6   1  173.58    5.30
  -4   6   1  182.28    5.90
  -4   6   1  164.18    5.40
   3  -6  -1  146.49    4.70
   3  -6  -1  144.39    4.90
  -3   6   1  148.39    4.80
  -3   6   1  156.58    6.60
  -3   6   1  149.19    4.50
   2  -6  -1   75.29    3.10
   2  -6  -1   75.19    2.90
  -2   6   1   77.89    4.20
  -2   6   1   73.89    2.80
  -2   6   1   77.79    2.60
  -2   6   1   76.19    3.20
   1  -6  -1 1334.67   33.10
   1  -6  -1 1332.27   33.50
  -1   6   1 1357.96   33.50
  -1   6   1 1350.56   35.10
  -1   6   1 1346.87   32.60
  -1   6   1 1349.86   33.10
   0  -6  -1 1354.66   33.60
   0  -6  -1 1371.46   34.00
   0   6   1 1418.86   35.30
   0   6   1 1367.46   33.70
   0   6   1 1326.97   33.50
  -1  -6  -1  299.87    8.40
  -1  -6  -1  313.07    8.20
   1   6   1  289.57    9.20
   1   6   1  294.37    8.00
   1   6   1  301.37    8.10
  -2  -6  -1  714.93   18.20
  -2  -6  -1  712.83   18.40
   2   6   1  717.13   19.20
   2   6   1  729.83   17.70
   2   6   1  736.93   18.10
  -3  -6  -1    2.80    0.60
  -3  -6  -1    3.60    0.70
   3   6   1    3.90    0.60
   3   6   1    3.20    0.80
  -4  -6  -1  287.57    7.90
  -4  -6  -1  289.87    7.90
   4   6   1  277.47    8.50
   4   6   1  280.37    7.80
   4   6   1  292.97    8.00
  -5  -6  -1    0.80    0.40
  -5  -6  -1    4.00    0.60
  -5  -6  -1    3.20    0.70
   5   6   1    6.60    0.90
   5   6   1    2.40    0.60
  -6  -6  -1 1088.29   26.70
  -6  -6  -1 1088.19   27.10
  -6  -6  -1 1114.89   26.70
  -6  -6  -1 1095.49   27.10
   6   6   1 1077.09   27.40
   6   6   1 1067.19   27.10
   6   6   1 1059.59   27.80
  -7  -6  -1  533.15   14.00
  -7  -6  -1  518.45   14.10
  -7  -6  -1  545.85   13.60
   7   6   1  526.05   14.30
   7   6   1  529.95   14.00
   7   6   1  519.35   14.90
  -8  -6  -1    1.20    0.50
   8   6   1    2.10    0.70
   8   6   1    1.70    0.80
   8   6   1    1.70    0.80
  -9  -6  -1  173.48    5.90
   9   6   1  179.48    6.90
   9   6   1  173.98    5.80
   9   6   1  171.68    6.00
 -10  -6  -1   46.60    2.60
  10   6   1   38.40    2.60
  10   6   1   42.90    3.20
  10   6   1   44.40    2.50
 -11  -6  -1  144.49    5.40
  11   6   1  141.99    6.40
  11   6   1  138.39    5.30
  11   6   1  137.49    4.60
  11   6   1  140.49    5.20
  12   6   1    7.80    1.20
  12   6   1    6.60    2.10
   6  -7  -1   79.49    3.40
   5  -7  -1  200.38    6.40
   5  -7  -1  206.98    6.60
   4  -7  -1  804.92   20.80
   4  -7  -1  800.22   20.50
  -4   7   1  785.22   21.10
   3  -7  -1  117.29    4.20
   3  -7  -1  123.09    4.50
  -3   7   1  126.39    6.20
   2  -7  -1   25.70    1.60
   2  -7  -1   32.10    1.90
  -2   7   1   30.50    2.00
  -2   7   1   26.00    2.60
  -2   7   1   25.90    1.60
   1  -7  -1    8.00    1.00
   1  -7  -1    6.20    0.90
  -1   7   1    7.10    1.10
  -1   7   1    7.00    0.90
  -1   7   1    7.30    1.50
   0  -7  -1 1015.50   24.30
   0  -7  -1  936.21   24.50
   0   7   1  962.00   24.40
   0   7   1  945.41   25.90
   0   7   1  956.70   24.00
  -1  -7  -1  658.23   17.40
  -1  -7  -1  671.73   17.10
   1   7   1  666.93   17.00
   1   7   1  646.24   18.40
   1   7   1  682.73   16.90
  -2  -7  -1  239.38    7.10
  -2  -7  -1  242.18    6.90
   2   7   1  233.08    6.50
   2   7   1  240.78    6.80
   2   7   1  239.68    7.90
  -3  -7  -1 1321.37   32.60
  -3  -7  -1 1298.87   32.40
   3   7   1 1326.37   32.30
   3   7   1 1302.07   33.40
   3   7   1 1306.37   31.70
  -4  -7  -1   84.99    3.20
  -4  -7  -1   85.09    3.10
   4   7   1   81.39    3.00
  -5  -7  -1   56.39    2.40
  -5  -7  -1   61.69    2.60
   5   7   1   64.59    2.70
   5   7   1   57.79    2.50
   5   7   1   60.19    3.00
  -6  -7  -1  155.48    5.00
  -6  -7  -1  155.98    4.80
   6   7   1  163.18    5.70
   6   7   1  158.38    5.30
   6   7   1  146.49    4.90
  -7  -7  -1  927.71   23.40
  -7  -7  -1  910.01   23.30
   7   7   1  903.11   23.30
   7   7   1  908.41   24.10
   7   7   1  928.71   23.60
  -8  -7  -1  482.15   13.30
   8   7   1  477.45   13.60
   8   7   1  490.15   14.20
   8   7   1  500.65   13.30
  -9  -7  -1    1.80    0.80
   9   7   1    1.20    0.70
   9   7   1    1.30    0.80
   9   7   1    1.10    0.80
 -10  -7  -1   47.60    2.70
  10   7   1   44.60    2.60
  10   7   1   45.40    3.20
  10   7   1   44.70    2.70
 -11  -7  -1    6.40    1.30
  11   7   1    7.00    1.60
  11   7   1    7.60    1.30
  11   7   1    7.50    1.40
  12   7   1   44.90    3.30
  12   7   1   44.20    3.70
   5  -8  -1   96.49    3.80
   5  -8  -1   98.99    4.10
   4  -8  -1   72.49    3.30
   4  -8  -1   67.59    3.10
  -4   8   1   69.99    3.50
   3  -8  -1  267.97    7.90
   3  -8  -1  253.87    8.10
  -3   8   1  272.87   10.40
   2  -8  -1    6.70    1.10
   2  -8  -1    7.60    1.10
  -2   8   1    5.80    1.20
  -2   8   1    8.60    1.90
   1  -8  -1  478.95   13.10
   1  -8  -1  475.35   12.70
  -1   8   1  461.45   13.10
  -1   8   1  473.45   14.90
   0  -8  -1  247.88    7.20
   0  -8  -1  243.08    7.50
   0   8   1  252.47    7.10
   0   8   1  240.78    7.50
   0   8   1  239.58    8.90
  -1  -8  -1  179.88    5.70
  -1  -8  -1  185.58    6.10
   1   8   1  177.18    7.00
   1   8   1  193.68    5.80
   1   8   1  191.68    5.60
  -2  -8  -1   49.50    2.30
  -2  -8  -1   48.30    2.40
   2   8   1   47.20    3.00
   2   8   1   44.10    2.00
   2   8   1   44.40    2.10
  -3  -8  -1  121.79    4.40
  -3  -8  -1  123.29    4.20
   3   8   1  121.79    3.70
   3   8   1  117.99    5.00
   3   8   1  123.19    4.10
  -4  -8  -1  780.72   20.10
  -4  -8  -1  787.22   20.30
   4   8   1  778.52   19.20
   4   8   1  780.32   20.00
   4   8   1  800.62   21.10
  -5  -8  -1   47.20    2.30
  -5  -8  -1   44.00    2.30
   5   8   1   47.00    2.20
   5   8   1   51.99    2.50
   5   8   1   50.09    2.90
  -6  -8  -1   81.69    3.30
  -6  -8  -1   83.79    3.20
   6   8   1   76.89    3.20
   6   8   1   87.19    3.80
   6   8   1   82.39    3.50
  -7  -8  -1   40.90    2.20
   7   8   1   38.20    2.50
   7   8   1   39.40    2.40
   7   8   1   40.90    2.20
  -8  -8  -1  192.38    6.20
   8   8   1  195.78    6.60
   8   8   1  198.28    6.30
   8   8   1  190.58    6.90
  -9  -8  -1  162.78    5.60
   9   8   1  153.88    6.10
   9   8   1  155.38    5.40
   9   8   1  154.48    5.80
 -10  -8  -1   22.30    2.00
  10   8   1   19.10    2.20
  10   8   1   20.80    2.00
  10   8   1   21.50    2.20
 -11  -8  -1   56.39    3.30
  11   8   1   55.99    3.30
  11   8   1   50.29    3.80
  11   8   1   54.99    3.00
   5  -9  -1   31.80    2.20
   4  -9  -1  199.78    6.80
   4  -9  -1  206.18    6.60
   3  -9  -1    0.20    0.60
   3  -9  -1    0.10    0.70
  -3   9   1    1.00    0.90
   2  -9  -1   76.49    3.30
   2  -9  -1   83.09    3.70
  -2   9   1   79.79    3.90
  -2   9   1   81.89    5.10
   1  -9  -1   51.69    2.60
   1  -9  -1   49.00    2.80
  -1   9   1   51.79    3.90
  -1   9   1   48.90    2.90
   0  -9  -1 1252.97   31.30
   0  -9  -1 1218.38   31.70
   0   9   1 1269.57   33.80
   0   9   1 1245.38   31.70
  -1  -9  -1  542.55   15.00
  -1  -9  -1  536.55   14.60
   1   9   1  564.14   16.60
   1   9   1  533.85   14.70
  -2  -9  -1   39.60    2.20
  -2  -9  -1   38.80    2.40
   2   9   1   40.10    3.00
   2   9   1   39.70    2.10
   2   9   1   44.20    2.10
  -3  -9  -1   93.09    3.80
  -3  -9  -1   93.69    3.60
   3   9   1   92.09    4.50
   3   9   1   89.39    3.40
   3   9   1   88.89    3.20
  -4  -9  -1  125.19    4.50
  -4  -9  -1  136.49    4.70
   4   9   1  120.59    5.20
   4   9   1  120.99    3.80
   4   9   1  132.79    4.40
  -5  -9  -1  438.46   12.10
  -5  -9  -1  439.46   12.10
   5   9   1  427.86   11.90
   5   9   1  437.36   13.00
   5   9   1  445.96   12.30
  -6  -9  -1   12.90    1.40
  -6  -9  -1   14.30    1.50
   6   9   1   14.40    1.70
   6   9   1   13.50    1.40
   6   9   1   12.70    1.50
  -7  -9  -1  470.25   12.70
   7   9   1  453.05   13.00
   7   9   1  456.55   13.40
   7   9   1  454.55   12.60
  -8  -9  -1  159.48    5.60
   8   9   1  161.58    6.10
   8   9   1  157.68    5.80
   8   9   1  163.18    5.50
   9   9   1   32.20    2.50
   9   9   1   32.90    2.50
   9   9   1   30.20    2.20
  10   9   1    4.90    1.30
  10   9   1    7.30    1.30
  10   9   1    7.50    1.50
   4 -10  -1  113.89    4.50
   4 -10  -1  111.89    4.70
   3 -10  -1  150.98    5.40
   3 -10  -1  155.18    5.70
  -3  10   1  150.18    6.00
   2 -10  -1    8.90    1.30
   2 -10  -1    7.60    1.30
  -2  10   1    9.90    1.60
  -2  10   1    9.40    2.10
   1 -10  -1   97.79    4.30
   1 -10  -1   99.29    4.00
  -1  10   1  108.79    4.60
  -1  10   1  100.19    5.80
   0 -10  -1   85.09    3.60
   0 -10  -1   80.89    3.80
   0  10   1   84.19    3.90
   0  10   1   88.79    5.20
  -1 -10  -1  288.57    8.90
  -1 -10  -1  284.07    8.50
   1  10   1  288.07    8.70
   1  10   1  272.17   10.30
  -2 -10  -1  187.58    6.40
  -2 -10  -1  181.58    6.10
   2  10   1  181.48    7.50
   2  10   1  183.08    6.00
  -3 -10  -1   20.40    1.80
  -3 -10  -1   18.70    1.70
   3  10   1   19.10    1.50
   3  10   1   20.10    2.30
  -4 -10  -1  114.69    4.40
  -4 -10  -1  110.19    4.20
   4  10   1  113.59    3.80
   4  10   1  107.49    5.00
  -5 -10  -1   59.59    2.90
  -5 -10  -1   55.79    2.80
   5  10   1   56.09    3.40
   5  10   1   57.69    2.30
   5  10   1   56.19    2.70
   5  10   1   53.59    2.90
  -6 -10  -1  131.99    4.90
  -6 -10  -1  137.29    4.90
   6  10   1  133.29    5.10
   6  10   1  135.59    5.60
   6  10   1  135.49    4.80
  -7 -10  -1   12.00    1.50
   7  10   1   15.60    1.60
   7  10   1   15.90    1.90
   7  10   1   17.00    1.90
  -8 -10  -1  263.07    8.20
   8  10   1  265.27    8.20
   8  10   1  270.97    8.90
   8  10   1  267.97    8.60
  -9 -10  -1   69.59    3.40
   9  10   1   71.09    3.40
   9  10   1   72.29    3.80
   9  10   1   68.99    3.70
   2 -11  -1   80.09    4.40
   1 -11  -1    0.00    0.70
   1 -11  -1    1.50    0.90
  -1  11   1    0.00    0.90
  -1  11   1    0.00    1.20
   0 -11  -1  210.58    7.00
   0 -11  -1  208.48    7.20
   0  11   1  220.18    9.20
   0  11   1  212.98    7.40
  -1 -11  -1   24.30    2.10
  -1 -11  -1   22.90    1.90
   1  11   1   25.80    3.00
   1  11   1   20.40    2.00
  -2 -11  -1  122.79    4.60
  -2 -11  -1  124.89    4.90
   2  11   1  116.89    4.70
   2  11   1  117.99    6.00
  -3 -11  -1   66.19    3.20
  -3 -11  -1   68.89    3.50
   3  11   1   62.59    3.10
   3  11   1   69.69    4.30
  -4 -11  -1  231.98    7.20
  -4 -11  -1  222.68    7.30
   4  11   1  209.38    8.10
   4  11   1  217.28    6.80
  -5 -11  -1  130.69    4.90
  -5 -11  -1  136.99    5.10
   5  11   1  134.99    5.10
   5  11   1  128.69    4.40
   5  11   1  129.09    5.90
  -6 -11  -1    3.40    1.00
  -6 -11  -1    1.80    0.90
   6  11   1    2.50    1.00
   6  11   1    2.40    1.10
  -7 -11  -1   36.00    2.40
   7  11   1   35.20    2.80
   7  11   1   36.10    2.60
  -8 -11  -1    0.00    0.90
   8  11   1    0.20    0.70
   8  11   1    0.90    0.90
   8  11   1    1.00    1.10
   2  12   1   41.50    4.70
   2  12   1   42.70    4.10
  -3 -12  -1   12.50    1.80
  -3 -12  -1   13.20    1.80
   3  12   1   10.20    2.20
   3  12   1   13.20    1.70
  -4 -12  -1    4.50    1.20
  -4 -12  -1    5.60    1.40
   4  12   1    4.50    1.10
  -5 -12  -1  146.39    5.60
   5  12   1  146.89    5.10
  -6 -11   2  241.68    8.50
  -5 -11   2    0.80    0.90
  -4 -11   2  130.99    5.30
   3  11  -2   61.29    3.00
  -3 -11   2   68.09    3.80
   2  11  -2   31.30    2.30
   8  10  -2   16.40    2.00
  -8 -10   2   13.60    1.60
   7  10  -2   20.90    2.10
  -7 -10   2   21.20    1.90
   6  10  -2   54.49    3.00
   6  10  -2   56.79    2.70
  -6 -10   2   56.69    3.00
  -6 -10   2   60.59    3.10
  -5 -10   2  115.79    4.70
  -5 -10   2  115.59    4.50
   4  10  -2    8.30    1.50
  -4 -10   2    7.70    1.30
  -4 -10   2    4.90    1.20
   3  10  -2  288.27    9.50
   3  10  -2  272.07    8.00
  -3 -10   2  278.37    8.80
  -3 -10   2  276.57    8.50
   2  10  -2  121.39    5.50
   2  10  -2  113.79    4.30
  -2 -10   2  120.49    4.90
  -2 -10   2  113.19    4.50
   1  10  -2   11.50    1.50
   1  10  -2   13.90    2.20
  -1 -10   2   11.40    1.50
  -1 -10   2   15.60    1.90
   0  10  -2    2.90    1.00
   0  10  -2    3.00    1.40
   0 -10   2    4.40    1.10
   0 -10   2    5.40    1.20
  -1  10  -2  131.79    6.80
  -1  10  -2  145.39    5.70
   1 -10   2  143.79    5.30
   1 -10   2  149.88    5.70
  -2  10  -2  199.88    9.00
   2 -10   2  213.38    7.80
   9   9  -2   33.50    2.60
  -9  -9   2   32.50    2.40
   8   9  -2   26.70    2.20
  -8  -9   2   24.50    1.90
   7   9  -2  276.17    8.50
  -7  -9   2  266.77    8.20
   6   9  -2  316.27    9.30
   6   9  -2  297.27    8.60
  -6  -9   2  308.87    9.10
  -6  -9   2  308.87    9.00
   5   9  -2    4.70    0.90
  -5  -9   2    4.20    1.00
  -5  -9   2    2.40    0.90
   4   9  -2   58.69    3.10
  -4  -9   2   67.39    3.20
  -4  -9   2   58.99    2.90
   3   9  -2    1.10    0.80
  -3  -9   2    0.40    0.70
  -3  -9   2    0.00    0.70
   2   9  -2  388.76   11.80
   2   9  -2  356.46   10.10
  -2  -9   2  371.96   10.60
  -2  -9   2  369.96   10.90
   1   9  -2   86.89    4.60
   1   9  -2   81.29    3.40
  -1  -9   2   79.49    3.50
  -1  -9   2   89.39    3.90
   0   9  -2  114.49    5.60
   0   9  -2  107.69    4.40
   0  -9   2  107.49    4.60
   0  -9   2  116.89    4.40
  -1   9  -2  278.37    8.50
  -1   9  -2  244.98    9.70
   1  -9   2  267.57    8.10
   1  -9   2  258.57    8.40
  -2   9  -2   37.30    3.50
   2  -9   2   38.90    2.60
   2  -9   2   38.50    2.40
  -3   9  -2  119.39    6.40
  -3   9  -2  104.79    4.80
   3  -9   2  111.49    4.50
   3  -9   2  109.29    4.60
  -4   9  -2    0.80    1.00
   4  -9   2    0.90    0.90
  10   8  -2  220.98    7.30
 -10  -8   2  233.28    7.40
   9   8  -2    9.90    1.60
   9   8  -2    9.20    1.30
  -9  -8   2    9.60    1.40
   8   8  -2   24.80    2.00
   8   8  -2   22.20    1.70
  -8  -8   2   23.70    1.80
  -8  -8   2   23.40    1.80
   7   8  -2    6.90    1.00
   7   8  -2    5.80    1.10
  -7  -8   2    6.50    1.00
   6   8  -2  503.85   13.80
   6   8  -2  493.65   13.00
  -6  -8   2  507.55   13.70
  -6  -8   2  518.95   13.70
   5   8  -2  661.73   17.70
  -5  -8   2  701.43   18.00
  -5  -8   2  697.73   18.10
   4   8  -2   24.10    1.80
  -4  -8   2   26.00    1.80
  -4  -8   2   28.30    1.90
   3   8  -2  281.07    8.90
  -3  -8   2  288.67    8.70
  -3  -8   2  294.97    8.40
   2   8  -2   12.90    1.00
   2   8  -2   14.70    1.70
  -2  -8   2   15.00    1.40
  -2  -8   2   13.20    1.60
   1   8  -2  516.35   14.80
   1   8  -2  480.75   13.10
  -1  -8   2  482.85   13.70
  -1  -8   2  501.45   13.40
   0   8  -2    4.90    1.30
   0   8  -2    5.00    1.00
   0  -8   2    3.30    1.00
   0  -8   2    4.60    1.00
  -1   8  -2  344.07   11.90
  -1   8  -2  360.56   10.50
   1  -8   2  372.26   10.60
   1  -8   2  351.16   10.20
  -2   8  -2  441.16   12.80
  -2   8  -2  461.75   14.60
   2  -8   2  434.26   12.40
   2  -8   2  432.16   12.50
  -3   8  -2    7.00    1.40
  -3   8  -2    6.50    1.80
   3  -8   2   10.40    1.40
   3  -8   2    9.10    1.40
  -4   8  -2   56.19    3.30
   4  -8   2   48.70    2.80
   4  -8   2   49.70    2.80
   5  -8   2    8.50    1.30
  10   7  -2   31.70    2.20
  10   7  -2   30.60    1.70
 -10  -7   2   36.70    2.40
   9   7  -2  180.28    5.90
   9   7  -2  172.48    5.00
  -9  -7   2  178.28    6.00
   8   7  -2   40.80    2.20
   8   7  -2   41.80    2.40
  -8  -7   2   39.50    2.20
  -8  -7   2   40.00    2.30
   7   7  -2  146.39    5.00
   7   7  -2  137.69    4.70
  -7  -7   2  142.19    4.80
  -7  -7   2  146.89    4.90
   6   7  -2   29.30    1.30
   6   7  -2   30.00    1.70
   6   7  -2   28.90    1.90
   6   7  -2   31.30    1.80
  -6  -7   2   27.50    1.80
  -6  -7   2   32.00    1.80
  -6  -7   2   28.50    1.70
   5   7  -2  343.77    9.50
  -5  -7   2  352.36    9.70
  -5  -7   2  354.56    9.90
   4   7  -2  637.44   15.70
   4   7  -2  612.94   16.00
  -4  -7   2  606.64   16.00
  -4  -7   2  602.54   16.20
   3   7  -2   56.59    2.70
  -3  -7   2   54.69    2.60
  -3  -7   2   55.59    2.50
   2   7  -2  275.97    8.50
  -2  -7   2  270.77    7.80
  -2  -7   2  265.37    8.10
   1   7  -2    1.20    0.70
   1   7  -2    1.20    0.40
  -1  -7   2    0.80    0.50
  -1  -7   2    1.00    0.60
   0   7  -2  300.17    8.70
   0   7  -2  318.57   10.20
   0  -7   2  312.67    9.10
   0  -7   2  302.67    8.80
  -1   7  -2   62.99    3.80
  -1   7  -2   66.89    3.00
   1  -7   2   68.29    3.10
   1  -7   2   62.09    2.80
  -2   7  -2  574.44   16.70
  -2   7  -2  527.35   14.90
   2  -7   2  525.95   14.50
   2  -7   2  533.35   14.70
  -3   7  -2  481.15   13.60
  -3   7  -2  483.75   15.40
   3  -7   2  470.15   13.10
   3  -7   2  468.85   13.20
  -4   7  -2    2.30    1.00
  -4   7  -2    0.80    1.10
   4  -7   2    2.70    0.90
   4  -7   2    1.30    0.80
  -5   7  -2   38.70    2.70
   5  -7   2   37.40    2.40
   6  -7   2   68.69    3.40
  11   6  -2    1.40    0.90
  11   6  -2    1.00    0.80
 -11  -6   2    0.90    1.00
  10   6  -2    1.80    0.80
  10   6  -2    2.40    0.80
 -10  -6   2    2.60    1.00
   9   6  -2   27.80    1.80
   9   6  -2   27.50    1.90
  -9  -6   2   26.70    2.00
  -9  -6   2   30.90    2.00
   8   6  -2  408.26   11.00
   8   6  -2  406.36   11.30
   8   6  -2  414.86   11.60
  -8  -6   2  408.46   11.20
  -8  -6   2  423.66   11.60
   7   6  -2   47.90    2.30
   7   6  -2   52.29    2.50
   7   6  -2   48.20    1.90
  -7  -6   2   49.20    2.30
  -7  -6   2   49.20    2.20
  -7  -6   2   49.90    2.40
   6   6  -2  511.95   13.40
   6   6  -2  512.35   12.80
   6   6  -2  514.95   13.70
   6   6  -2  510.95   13.50
   6   6  -2  526.75   13.50
  -6  -6   2  523.15   13.50
  -6  -6   2  501.85   13.50
  -6  -6   2  506.85   13.30
  -6  -6   2  503.75   13.50
   5   6  -2  327.77    9.00
   5   6  -2  315.27    8.20
   5   6  -2  324.37    8.30
   5   6  -2  314.97    8.60
   5   6  -2  308.97    8.60
  -5  -6   2  321.87    8.70
  -5  -6   2  320.77    8.60
  -5  -6   2  320.47    8.80
  -5  -6   2  316.37    8.90
   4   6  -2   34.90    1.60
   4   6  -2   32.20    1.50
   4   6  -2   33.80    1.60
   4   6  -2   33.30    1.60
  -4  -6   2   32.10    1.80
  -4  -6   2   37.60    1.60
  -4  -6   2   33.90    1.80
  -4  -6   2   32.20    1.60
   3   6  -2  147.89    4.40
   3   6  -2  154.38    4.40
   3   6  -2  148.79    4.80
  -3  -6   2  147.09    4.70
  -3  -6   2  150.58    4.90
   2   6  -2  546.95   14.70
   2   6  -2  559.84   13.70
   2   6  -2  533.75   13.70
  -2  -6   2  540.45   14.50
  -2  -6   2  538.95   14.20
   1   6  -2 1154.98   28.70
   1   6  -2 1101.99   27.00
   1   6  -2 1087.59   27.20
  -1  -6   2 1107.39   27.70
  -1  -6   2 1108.69   28.00
   0   6  -2  450.25   13.60
   0   6  -2  483.55   12.40
   0   6  -2  474.65   12.10
   0  -6   2  479.45   12.60
   0  -6   2  465.75   12.80
  -1   6  -2  246.08    8.40
  -1   6  -2  239.08    6.70
  -1   6  -2  236.38    7.20
   1  -6   2  245.38    7.30
   1  -6   2  239.48    7.10
  -2   6  -2   62.09    2.40
  -2   6  -2   63.99    3.80
  -2   6  -2   60.39    2.90
   2  -6   2   59.49    2.70
   2  -6   2   57.59    2.70
  -3   6  -2  296.57    8.40
  -3   6  -2  301.57    9.10
  -3   6  -2  328.47   10.80
   3  -6   2  298.97    8.70
   3  -6   2  279.27    8.70
  -4   6  -2  214.28    6.30
  -4   6  -2  211.18    8.50
  -4   6  -2  192.18    6.80
   4  -6   2  214.28    6.60
   4  -6   2  204.58    6.50
  -5   6  -2   45.80    2.80
  -5   6  -2   43.70    2.40
   5  -6   2   47.50    2.60
   5  -6   2   49.20    2.50
  -6   6  -2  311.67    9.10
   6  -6   2  307.87    9.30
  -7   6  -2   15.30    1.60
   7  -6   2   13.70    1.60
  -8   6  -2   23.60    2.00
   8  -6   2   21.10    2.60
  11   5  -2  210.98    7.60
  11   5  -2  199.88    6.80
 -11  -5   2  216.28    6.90
 -11  -5   2  207.18    7.10
  10   5  -2    0.80    0.80
  10   5  -2    0.80    0.70
 -10  -5   2    0.90    0.80
 -10  -5   2    1.10    0.70
   9   5  -2  102.29    3.90
   9   5  -2   96.39    4.10
  -9  -5   2  105.49    4.20
  -9  -5   2  103.49    3.90
   8   5  -2  100.69    3.80
   8   5  -2   97.49    3.80
   8   5  -2  100.79    3.70
  -8  -5   2   94.89    3.60
  -8  -5   2   95.89    3.90
   7   5  -2  626.04   16.50
   7   5  -2  621.34   16.20
   7   5  -2  645.64   16.40
  -7  -5   2  642.54   16.60
  -7  -5   2  633.04   16.30
  -7  -5   2  618.74   16.20
   6   5  -2    1.50    0.40
   6   5  -2    1.30    0.60
   6   5  -2    1.40    0.50
   6   5  -2    1.20    0.30
   6   5  -2    0.10    0.40
  -6  -5   2    2.20    0.60
  -6  -5   2    2.40    0.60
  -6  -5   2    0.90    0.50
  -6  -5   2    0.50    0.40
   5   5  -2  912.21   22.30
   5   5  -2  939.41   23.10
   5   5  -2  908.61   22.20
   5   5  -2  882.61   22.90
  -5  -5   2  927.91   23.00
  -5  -5   2  907.41   22.90
  -5  -5   2  938.81   22.90
  -5  -5   2  934.91   23.00
   4   5  -2 1197.58   29.30
   4   5  -2 1202.78   29.70
   4   5  -2 1174.08   29.60
   4   5  -2 1200.38   29.30
  -4  -5   2 1241.38   30.00
  -4  -5   2 1196.58   29.80
  -4  -5   2 1239.98   29.70
  -4  -5   2 1229.38   29.70
   3   5  -2   65.09    2.30
   3   5  -2   66.09    2.30
   3   5  -2   68.79    2.40
   3   5  -2   66.09    2.50
  -3  -5   2   72.59    2.60
  -3  -5   2   70.79    2.40
  -3  -5   2   67.89    2.30
  -3  -5   2   65.59    2.60
   2   5  -2   38.60    1.40
   2   5  -2   36.60    1.50
   2   5  -2   35.20    1.90
   2   5  -2   36.30    1.80
  -2  -5   2   37.70    1.70
  -2  -5   2   37.10    1.90
   1   5  -2  784.42   21.10
   1   5  -2  835.32   19.90
   1   5  -2  801.02   20.10
  -1  -5   2  818.92   20.70
  -1  -5   2  827.92   20.50
   0   5  -2 3086.99   79.59
   0   5  -2 3331.17   79.69
   0   5  -2 3350.26   78.39
   0   5  -2 3401.36   79.29
   0  -5   2 3207.88   78.49
   0  -5   2 3161.08   78.79
  -1   5  -2  282.37    8.00
  -1   5  -2  280.17    7.70
  -1   5  -2  306.37    9.40
   1  -5   2  281.27    8.20
   1  -5   2  289.87    8.10
  -2   5  -2  505.75   13.40
  -2   5  -2  500.85   13.90
  -2   5  -2  568.94   15.60
   2  -5   2  495.95   13.80
   2  -5   2  536.85   13.80
  -3   5  -2  180.18    6.00
  -3   5  -2  179.38    5.50
  -3   5  -2  183.98    7.30
   3  -5   2  186.98    5.80
   3  -5   2  186.88    5.80
  -4   5  -2   10.30    1.10
  -4   5  -2    9.10    1.30
  -4   5  -2   15.10    2.00
   4  -5   2    9.00    1.20
   4  -5   2    8.00    1.00
  -5   5  -2   14.40    1.60
  -5   5  -2   12.90    1.30
   5  -5   2   15.60    1.30
   5  -5   2   11.30    1.30
  -6   5  -2  204.28    6.50
   6  -5   2  207.38    6.60
  -7   5  -2  617.94   16.80
   7  -5   2  639.04   17.00
  -8   5  -2  147.79    5.40
   8  -5   2  149.39    5.40
  11   4  -2  102.89    5.00
  11   4  -2   98.59    4.10
  11   4  -2   93.89    3.50
 -11  -4   2  100.19    4.20
 -11  -4   2   99.39    4.40
  10   4  -2   43.70    3.00
 -10  -4   2   44.00    2.50
 -10  -4   2   43.80    2.70
   9   4  -2  163.98    6.10
  -9  -4   2  157.38    5.40
  -9  -4   2  160.08    5.60
   8   4  -2  589.84   15.70
   8   4  -2  608.34   16.40
  -8  -4   2  599.64   16.00
  -8  -4   2  597.14   15.80
   7   4  -2    3.70    0.80
   7   4  -2    1.60    0.60
  -7  -4   2    2.00    0.60
  -7  -4   2    1.20    0.60
   6   4  -2  175.28    5.00
   6   4  -2  171.58    5.00
   6   4  -2  172.18    5.20
   6   4  -2  168.48    5.20
  -6  -4   2  172.18    5.00
  -6  -4   2  170.58    5.10
  -6  -4   2  172.38    5.20
  -6  -4   2  174.38    5.40
   5   4  -2   16.60    1.10
   5   4  -2   15.70    0.90
   5   4  -2   15.10    0.80
   5   4  -2   14.50    1.00
  -5  -4   2   15.70    1.10
  -5  -4   2   14.70    1.00
  -5  -4   2   16.00    1.20
  -5  -4   2   15.10    1.00
   4   4  -2 2139.89   51.29
  -4  -4   2 2113.29   51.49
  -4  -4   2 2153.68   51.39
  -4  -4   2 2087.39   51.39
  -4  -4   2 2127.29   51.49
   3   4  -2 1225.58   29.90
   3   4  -2 1204.18   29.80
   3   4  -2 1182.88   29.50
   3   4  -2 1230.68   29.60
  -3  -4   2 1235.18   30.10
  -3  -4   2 1262.47   29.90
  -3  -4   2 1237.18   29.90
  -3  -4   2 1215.58   30.00
   2   4  -2  367.56    9.50
   2   4  -2  355.06    9.10
   2   4  -2  351.56    9.60
   2   4  -2  350.06    9.30
  -2  -4   2  362.76    9.60
  -2  -4   2  362.96    9.10
  -2  -4   2  363.86    9.20
  -2  -4   2  360.76    9.40
   1   4  -2  764.62   19.20
   1   4  -2  761.62   19.80
   1   4  -2  797.92   20.10
   1   4  -2  767.52   18.90
  -1  -4   2  795.92   19.40
  -1  -4   2  775.32   19.60
   0   4  -2   62.09    3.00
   0   4  -2   64.59    2.00
   0   4  -2   59.29    2.80
   0   4  -2   62.49    2.10
   0   4  -2   62.89    1.80
   0  -4   2   61.59    2.40
   0  -4   2   63.59    2.30
  -1   4  -2 1152.58   27.50
  -1   4  -2 1096.09   27.30
  -1   4  -2 1173.88   28.90
  -1   4  -2 1107.29   26.80
   1  -4   2 1082.09   27.70
   1  -4   2 1073.29   27.50
  -2   4  -2    1.60    0.70
  -2   4  -2    0.60    0.30
  -2   4  -2    1.10    0.40
   2  -4   2    1.00    0.50
   2  -4   2    2.60    0.50
  -3   4  -2  894.31   22.40
  -3   4  -2  864.91   24.30
  -3   4  -2  898.01   22.90
   3  -4   2  898.91   22.60
   3  -4   2  922.51   22.70
  -4   4  -2  998.90   25.40
  -4   4  -2 1082.69   27.80
  -4   4  -2 1011.70   25.90
   4  -4   2  993.20   25.40
   4  -4   2  989.40   25.60
  -5   4  -2  140.29    5.00
  -5   4  -2  139.59    4.70
   5  -4   2  144.79    4.90
   5  -4   2  142.49    4.50
  -6   4  -2  173.78    5.60
   6  -4   2  167.48    5.60
  -7   4  -2  124.99    4.60
   7  -4   2  126.29    4.70
  -8   4  -2  298.17    9.20
   8  -4   2  312.27    9.30
  -9   4  -2   13.00    1.70
   9  -4   2   14.00    1.70
  11   3  -2   66.79    2.80
  11   3  -2   60.49    4.10
 -11  -3   2   67.69    3.50
 -11  -3   2   61.79    3.20
  10   3  -2    7.70    1.60
  10   3  -2    7.80    1.00
 -10  -3   2   10.00    1.50
 -10  -3   2    8.00    1.30
   9   3  -2    2.80    1.00
   9   3  -2    2.30    0.50
  -9  -3   2    1.60    0.70
  -9  -3   2    2.60    0.90
   8   3  -2  777.92   21.40
   8   3  -2  810.32   20.30
  -8  -3   2  786.92   20.70
  -8  -3   2  803.82   20.50
   7   3  -2 1535.45   37.90
   7   3  -2 1518.35   37.00
  -7  -3   2 1523.85   37.20
  -7  -3   2 1434.36   37.30
   6   3  -2  140.49    4.10
   6   3  -2  141.69    4.50
   6   3  -2  139.89    4.70
   6   3  -2  137.59    4.40
  -6  -3   2  139.49    4.60
  -6  -3   2  139.89    4.40
   5   3  -2  180.28    4.90
   5   3  -2  162.38    5.00
   5   3  -2  175.08    4.90
   5   3  -2  171.18    5.10
  -5  -3   2  173.78    5.10
  -5  -3   2  184.08    4.90
  -5  -3   2  171.58    5.30
  -5  -3   2  170.08    4.90
   4   3  -2   21.70    1.10
   4   3  -2   23.40    0.90
   4   3  -2   22.60    0.90
   4   3  -2   21.70    1.10
  -4  -3   2   22.90    1.10
  -4  -3   2   23.00    1.30
  -4  -3   2   22.40    1.20
  -4  -3   2   20.80    1.10
  -3  -3   2 1122.89   27.10
  -3  -3   2 1096.79   27.10
  -3  -3   2 1099.59   27.20
  -3  -3   2 1118.89   27.10
   2   3  -2   19.60    0.90
   2   3  -2   20.60    1.00
   2   3  -2   20.40    0.90
   2   3  -2   23.40    0.90
  -2  -3   2   21.40    1.00
  -2  -3   2   18.90    1.00
  -2  -3   2   21.10    1.00
   1   3  -2 2184.88   55.69
   1   3  -2 2235.68   54.59
   1   3  -2 2187.08   53.89
   1   3  -2 2113.69   54.19
  -1  -3   2 2387.36   53.89
  -1  -3   2 2248.28   53.79
  -1  -3   2 2272.67   53.99
   0   3  -2 4360.16  106.49
   0   3  -2 4127.39  110.29
   0   3  -2 4096.49  110.19
   0   3  -2 4688.33  106.39
   0   3  -2 4497.15  107.39
   0   3  -2 4499.55  106.39
   0  -3   2 4717.53  109.39
   0  -3   2 4503.55  108.69
  -1   3  -2  237.78    7.50
  -1   3  -2  241.58    6.60
  -1   3  -2  257.07    6.70
  -1   3  -2  250.17    6.10
   1  -3   2  256.17    6.90
   1  -3   2  247.08    6.80
  -2   3  -2   77.39    2.20
  -2   3  -2   82.99    3.70
  -2   3  -2   77.89    2.60
   2  -3   2   75.89    3.60
   2  -3   2   77.19    2.80
   2  -3   2   83.19    2.80
  -3   3  -2  239.88    8.00
  -3   3  -2  236.58    6.10
  -3   3  -2  244.18    6.90
  -3   3  -2  217.98    6.50
   3  -3   2  220.28    7.90
   3  -3   2  245.38    6.70
   3  -3   2  235.28    6.30
   3  -3   2  230.28    6.50
  -4   3  -2 1092.39   29.80
  -4   3  -2 1101.99   27.90
  -4   3  -2 1122.49   27.50
  -4   3  -2 1152.68   28.30
   4  -3   2 1090.99   27.70
   4  -3   2 1153.98   27.70
   4  -3   2 1148.99   28.10
  -5   3  -2  290.57    8.50
  -5   3  -2  312.87    8.90
  -5   3  -2  296.17   10.20
  -5   3  -2  298.67    8.40
   5  -3   2  286.57    8.00
   5  -3   2  296.37    8.50
   5  -3   2  294.97    8.20
  -6   3  -2  276.97    8.20
   6  -3   2  291.47    8.40
  -7   3  -2  284.07    8.40
   7  -3   2  280.17    8.40
  -8   3  -2    7.50    1.20
   8  -3   2    7.40    1.20
  -9   3  -2   38.50    2.50
   9  -3   2   36.40    2.40
 -10   3  -2    7.70    1.40
  10  -3   2   10.30    1.50
  11   2  -2  143.49    4.90
  11   2  -2  140.69    6.70
 -11  -2   2  139.29    5.40
 -11  -2   2  139.19    5.50
  10   2  -2  117.19    4.10
  10   2  -2  126.49    6.00
 -10  -2   2  124.99    4.70
 -10  -2   2  117.59    4.80
   9   2  -2   27.40    1.50
   9   2  -2   27.00    2.50
  -9  -2   2   26.40    2.00
  -9  -2   2   30.80    2.00
   8   2  -2   31.00    1.40
   8   2  -2   31.30    2.50
  -8  -2   2   30.60    2.00
  -8  -2   2   32.20    1.90
   7   2  -2  333.67    8.10
   7   2  -2  312.87   10.00
   7   2  -2  319.77    8.80
  -7  -2   2  325.47    9.10
   6   2  -2 1456.35   35.40
   6   2  -2 1420.96   35.70
   6   2  -2 1518.15   36.80
  -6  -2   2 1469.85   35.90
  -6  -2   2 1428.86   36.10
   5   2  -2  119.49    3.50
   5   2  -2  115.29    3.90
   5   2  -2  120.49    3.60
   5   2  -2  115.99    4.10
  -5  -2   2  124.29    4.00
  -5  -2   2  119.89    3.80
   4   2  -2 1339.17   33.10
   4   2  -2 1345.27   32.70
   4   2  -2 1371.56   33.00
   4   2  -2 1316.07   32.70
  -4  -2   2 1375.46   33.10
  -4  -2   2 1351.36   32.60
  -4  -2   2 1348.47   32.60
  -4  -2   2 1319.97   32.90
   3   2  -2  206.28    5.40
   3   2  -2  209.18    5.30
   3   2  -2  208.48    5.60
   3   2  -2  204.38    5.50
  -3  -2   2  206.78    5.70
  -3  -2   2  209.68    5.60
  -3  -2   2  209.08    5.70
  -3  -2   2  215.48    5.50
   2   2  -2   58.69    1.70
   2   2  -2   58.59    1.60
  -2  -2   2   60.59    1.90
  -2  -2   2   58.09    2.00
  -2  -2   2   58.49    1.90
  -2  -2   2   56.39    1.90
   1   2  -2  396.06    9.90
   1   2  -2  381.26    9.60
   1   2  -2  380.06    9.60
  -1  -2   2  379.36    9.60
  -1  -2   2  371.76    9.60
  -1  -2   2  381.96    9.80
  -1  -2   2  382.76    9.40
   0   2  -2 2035.00   48.70
   0   2  -2 2025.40   49.50
   0   2  -2 2023.30   49.50
   0   2  -2 1953.00   50.49
   0  -2   2 2136.99   50.59
   0  -2   2 1998.10   48.80
  -1   2  -2 4961.70  118.59
  -1   2  -2 4529.25  120.09
  -1   2  -2 4975.90  118.29
   1  -2   2 4946.81  118.59
   1  -2   2 4785.02  118.99
  -2   2  -2 1030.20   23.60
  -2   2  -2  906.81   24.40
  -2   2  -2  947.71   23.40
  -2   2  -2  936.01   22.90
   2  -2   2  927.01   23.50
   2  -2   2  933.91   24.70
   2  -2   2  960.00   23.40
   2  -2   2  970.30   23.20
  -3   2  -2  336.97   10.00
  -3   2  -2  328.77    8.40
  -3   2  -2  328.77    9.00
  -3   2  -2  333.67    8.70
   3  -2   2  322.57    8.60
   3  -2   2  322.97   10.20
   3  -2   2  331.87    8.90
   3  -2   2  330.37    8.60
  -4   2  -2    3.60    0.50
  -4   2  -2    3.80    0.60
  -4   2  -2    4.70    1.10
  -4   2  -2    3.30    0.70
   4  -2   2    5.50    0.60
   4  -2   2    4.10    0.60
   4  -2   2    4.80    1.20
   4  -2   2    2.60    0.60
  -5   2  -2 1088.19   26.60
  -5   2  -2 1056.39   28.40
  -5   2  -2 1062.49   26.70
  -5   2  -2 1066.29   26.30
   5  -2   2 1043.50   28.80
   5  -2   2 1071.09   26.50
   5  -2   2 1061.19   26.70
   5  -2   2 1068.29   26.10
  -6   2  -2  215.78    6.40
  -6   2  -2  211.58    6.10
   6  -2   2  204.38    6.30
   6  -2   2  204.48    8.20
   6  -2   2  203.68    6.40
  -7   2  -2  140.59    4.50
  -7   2  -2  132.99    4.70
   7  -2   2  135.89    4.70
   7  -2   2  134.49    4.80
  -8   2  -2  511.25   14.20
   8  -2   2  531.55   14.20
   8  -2   2  521.65   14.30
  -9   2  -2   33.00    2.20
   9  -2   2   33.50    2.30
   9  -2   2   31.60    2.20
 -10   2  -2   12.30    1.60
  10  -2   2   15.90    1.80
  11   1  -2   16.50    1.70
  11   1  -2   14.40    2.50
 -11  -1   2   13.70    1.80
 -11  -1   2   20.30    2.00
  10   1  -2  285.17    8.20
  10   1  -2  279.57   10.40
 -10  -1   2  269.67    8.70
 -10  -1   2  270.87    8.60
   9   1  -2  104.69    5.30
   9   1  -2  107.29    3.70
  -9  -1   2  100.29    4.10
  -9  -1   2   96.99    4.20
   8   1  -2  509.95   13.60
   8   1  -2  536.35   15.80
  -8  -1   2  517.15   14.30
  -8  -1   2  538.35   14.20
   7   1  -2  550.34   14.20
   7   1  -2  567.04   16.30
   7   1  -2  575.04   14.60
  -7  -1   2  568.94   14.90
  -7  -1   2  567.14   15.20
   6   1  -2    2.80    0.80
   6   1  -2    3.60    0.60
  -6  -1   2    2.10    0.70
  -6  -1   2    2.50    0.60
   5   1  -2  645.64   15.80
   5   1  -2  618.94   16.70
   5   1  -2  619.84   15.90
   5   1  -2  642.44   17.00
  -5  -1   2  640.64   16.20
  -5  -1   2  649.24   16.50
   4   1  -2  406.86   10.40
   4   1  -2  413.16   10.40
   4   1  -2  381.86   10.90
   4   1  -2  443.66   11.30
  -4  -1   2  412.36   10.90
  -4  -1   2  423.96   10.70
   3   1  -2 5047.90  125.49
   3   1  -2 4927.01  123.79
   3   1  -2 5127.99  123.49
   3   1  -2 5014.20  125.79
  -3  -1   2 5208.48  125.29
  -3  -1   2 5213.28  123.19
  -3  -1   2 5050.59  123.29
  -3  -1   2 5203.88  123.89
   2   1  -2 1381.76   32.50
   2   1  -2 1292.37   32.00
   2   1  -2 1303.97   32.70
  -2  -1   2 1313.77   31.70
  -2  -1   2 1364.06   32.00
  -2  -1   2 1295.97   32.00
  -2  -1   2 1310.67   32.10
   1   1  -2 1059.59   26.20
   1   1  -2 1055.49   25.60
   1   1  -2 1049.40   25.90
   1   1  -2 1057.29   25.50
  -1  -1   2 1056.09   25.30
  -1  -1   2 1070.19   25.50
  -1  -1   2 1056.29   25.40
  -1  -1   2 1022.00   25.50
   0   1  -2 1898.31   45.40
   0   1  -2 1724.63   44.90
   0   1  -2 1764.32   44.70
   0  -1   2 1806.62   44.50
   0  -1   2 1865.51   43.80
   0  -1   2 1868.61   44.90
  -1   1  -2 2571.84   60.49
  -1   1  -2 2416.46   61.29
  -1   1  -2 2483.55   60.19
   1  -1   2 2400.46   60.19
   1  -1   2 2381.46   60.29
  -2   1  -2  994.60   25.40
  -2   1  -2 1017.10   24.70
  -2   1  -2 1044.80   24.20
   2  -1   2  974.30   24.60
   2  -1   2  994.60   25.80
   2  -1   2 1025.80   24.50
   2  -1   2  991.20   24.40
  -3   1  -2   17.70    0.80
  -3   1  -2   17.50    1.10
  -3   1  -2   15.90    1.00
   3  -1   2   18.00    1.70
   3  -1   2   16.80    1.00
   3  -1   2   22.40    0.90
  -4   1  -2 2008.80   49.10
  -4   1  -2 1946.91   47.70
  -4   1  -2 1896.21   47.60
  -4   1  -2 1959.30   47.40
   4  -1   2 2068.79   47.90
   4  -1   2 1950.30   47.20
   4  -1   2 1989.60   47.70
   4  -1   2 1890.41   49.50
  -5   1  -2  222.38    6.50
  -5   1  -2  232.98    6.40
  -5   1  -2  220.18    6.30
  -5   1  -2  250.07    8.00
   5  -1   2  211.68    6.50
   5  -1   2  243.28    8.40
   5  -1   2  221.38    6.60
   5  -1   2  223.28    6.00
  -6   1  -2  246.88    7.10
   6  -1   2  242.98    9.10
   6  -1   2  260.37    7.30
   6  -1   2  248.58    7.40
  -7   1  -2  116.49    4.10
  -7   1  -2  128.69    4.40
   7  -1   2  121.09    6.10
   7  -1   2  126.19    4.30
   7  -1   2  120.59    4.40
  -8   1  -2  160.68    5.20
  -8   1  -2  160.48    5.40
   8  -1   2  155.58    5.40
   8  -1   2  152.38    5.30
   8  -1   2  154.58    7.30
  -9   1  -2  323.97    9.40
  -9   1  -2  327.77    9.70
   9  -1   2  321.17    9.70
   9  -1   2  335.87    9.70
 -10   1  -2    2.00    0.90
  10  -1   2    1.80    0.90
  10  -1   2    1.80    0.90
 -11   1  -2   21.00    2.50
  11  -1   2   30.00    2.30
  11  -1   2   27.70    2.30
  11   0  -2    9.30    1.40
  11   0  -2    7.00    2.00
 -11   0   2    9.60    1.60
 -11   0   2    8.50    1.50
  10   0  -2   12.40    2.30
  10   0  -2   10.90    1.40
 -10   0   2   11.00    1.60
 -10   0   2   13.20    1.70
   9   0  -2  228.58    9.20
   9   0  -2  232.38    7.00
  -9   0   2  240.48    7.60
  -9   0   2  233.88    7.40
   8   0  -2   33.20    1.80
   8   0  -2   38.80    3.10
  -8   0   2   33.80    2.00
  -8   0   2   32.30    2.20
   7   0  -2 1124.49   29.00
   7   0  -2 1057.19   26.60
   7   0  -2 1116.79   26.70
  -7   0   2 1012.50   27.20
  -7   0   2 1052.99   27.00
   6   0  -2 1966.50   50.79
   6   0  -2 2040.80   48.90
   6   0  -2 2026.60   48.80
  -6   0   2 2006.40   49.50
  -6   0   2 2042.00   49.30
   5   0  -2   91.19    2.70
   5   0  -2   87.29    2.80
   5   0  -2   87.09    2.70
   5   0  -2   89.59    3.90
  -5   0   2   95.49    3.40
  -5   0   2   90.69    3.10
   4   0  -2    1.90    0.30
   4   0  -2    0.70    0.50
   4   0  -2    1.40    0.50
   4   0  -2    1.60    0.30
   4   0  -2    1.70    0.30
  -4   0   2    3.20    0.50
  -4   0   2    1.20    0.40
   3   0  -2 1882.21   46.40
   3   0  -2 1873.01   45.30
   3   0  -2 1868.61   45.90
   3   0  -2 1863.61   45.80
  -3   0   2 1858.61   45.20
  -3   0   2 1884.11   45.40
   2   0  -2 4713.53  109.59
   2   0  -2 4614.84  110.99
   2   0  -2 4491.35  113.49
   2   0  -2 4453.05  113.19
  -2   0   2 4683.23  111.69
  -2   0   2 4401.06  111.19
   1   0  -2 2031.10   51.49
   1   0  -2 2008.80   50.99
  -1   0   2 2038.60   49.50
  -1   0   2 2054.09   50.49
  -1   0   2 2162.48   50.39
   0   0  -2 1077.69   26.80
   0   0  -2 1048.10   26.50
   0   0  -2 1098.99   26.70
   0   0  -2 1133.69   28.20
   0   0   2 1118.89   27.10
   0   0   2 1089.79   27.00
   0   0   2 1100.99   26.60
   0   0   2 1112.79   27.00
  -1   0  -2 4611.74  110.69
  -1   0  -2 4196.18  112.59
  -1   0  -2 4581.14  110.49
  -1   0  -2 4596.74  110.49
   1   0   2 4549.74  108.99
   1   0   2 4671.63  110.19
   1   0   2 4614.54  110.49
   1   0   2 4537.15  110.09
   1   0   2 4560.54  114.19
  -2   0  -2   30.90    1.20
  -2   0  -2   34.00    1.10
  -2   0  -2   34.30    1.30
  -2   0  -2   33.20    1.10
  -2   0  -2   33.00    1.70
   2   0   2   33.70    1.10
   2   0   2   32.40    1.00
   2   0   2   35.20    1.30
  -3   0  -2  403.36   10.20
  -3   0  -2  409.36   10.40
  -3   0  -2  427.46   10.40
  -3   0  -2  388.96   11.20
   3   0   2  404.96   10.00
   3   0   2  406.76   11.70
   3   0   2  408.86   10.50
   3   0   2  413.76   10.40
  -4   0  -2 1219.18   30.10
  -4   0  -2 1223.78   31.20
  -4   0  -2 1221.68   29.90
  -4   0  -2 1200.88   29.90
   4   0   2 1297.67   29.70
   4   0   2 1217.18   30.20
   4   0   2 1213.48   30.00
  -5   0  -2 3738.93   88.49
  -5   0  -2 3531.15   88.39
  -5   0  -2 3654.83   89.89
  -5   0  -2 3780.82   88.89
  -5   0  -2 3687.63   90.19
   5   0   2 3706.23   88.39
   5   0   2 3752.72   89.69
   5   0   2 3465.25   90.79
   5   0   2 3810.92   90.69
  -6   0  -2  814.32   20.90
  -6   0  -2  819.02   20.80
   6   0   2  809.02   23.10
   6   0   2  844.72   21.10
   6   0   2  837.52   20.90
  -7   0  -2   45.60    2.20
  -7   0  -2   44.30    2.10
   7   0   2   45.80    2.20
   7   0   2   49.70    2.40
   7   0   2   44.80    3.40
  -8   0  -2  121.69    4.50
  -8   0  -2  123.89    4.40
   8   0   2  123.99    4.50
   8   0   2  124.19    6.20
   8   0   2  134.59    4.50
  -9   0  -2   92.49    3.70
  -9   0  -2   89.69    3.60
   9   0   2   84.49    3.60
   9   0   2   87.59    3.70
   9   0   2   91.59    5.50
 -10   0  -2  157.68    5.40
 -10   0  -2  151.08    5.50
  10   0   2  144.99    7.50
  10   0   2  156.58    5.50
  10   0   2  152.18    5.50
 -11   0  -2   27.90    2.20
  11   0   2   30.70    2.30
  11   0   2   26.00    2.20
  11  -1  -2    5.50    1.50
  11  -1  -2    4.10    1.80
 -11   1   2    2.10    1.10
  10  -1  -2  300.27    9.00
  10  -1  -2  293.17   11.50
 -10   1   2  300.87    9.30
 -10   1   2  308.07    9.30
   9  -1  -2   16.70    2.60
   9  -1  -2   20.20    1.70
  -9   1   2   17.90    1.90
  -9   1   2   17.60    1.70
   8  -1  -2  202.28    8.20
   8  -1  -2  192.88    6.00
  -8   1   2  194.98    6.30
  -8   1   2  184.28    6.40
   7  -1  -2    1.40    0.50
   7  -1  -2    0.40    0.80
  -7   1   2    0.60    0.60
  -7   1   2    0.30    0.50
   6  -1  -2  780.92   21.70
   6  -1  -2  717.83   19.50
   6  -1  -2  799.22   19.50
  -6   1   2  800.42   20.20
  -6   1   2  789.62   19.90
   5  -1  -2 1443.56   34.20
   5  -1  -2 1390.86   34.20
   5  -1  -2 1367.86   36.20
   5  -1  -2 1454.85   34.40
  -5   1   2 1424.06   34.60
  -5   1   2 1351.46   34.80
   4  -1  -2   44.40    1.70
   4  -1  -2   46.90    2.60
   4  -1  -2   46.90    1.60
   4  -1  -2   43.50    1.70
  -4   1   2   47.20    1.90
  -4   1   2   48.20    2.00
   3  -1  -2  794.22   21.10
   3  -1  -2  804.52   19.90
   3  -1  -2  823.62   20.00
   3  -1  -2  825.82   19.80
  -3   1   2  835.82   20.40
  -3   1   2  809.22   20.10
   2  -1  -2  111.99    3.90
   2  -1  -2  109.39    3.30
   2  -1  -2  119.89    3.20
   2  -1  -2  118.99    3.00
  -2   1   2  116.69    3.30
   1  -1  -2 4730.73  114.09
   1  -1  -2 4493.95  116.69
   1  -1  -2 4552.14  114.49
  -1   1   2 4861.61  114.09
  -1   1   2 4912.01  115.19
   0  -1  -2   41.90    1.40
   0  -1  -2   36.60    1.60
   0  -1  -2   43.60    1.30
   0  -1  -2   43.90    1.30
   0   1   2   41.60    1.30
   0   1   2   40.30    1.30
   0   1   2   45.50    1.40
   0   1   2   41.80    1.20
   0   1   2   42.00    1.70
  -1  -1  -2 5349.86  124.89
  -1  -1  -2 5175.78  124.99
  -1  -1  -2 5552.44  127.79
  -1  -1  -2 4929.61  124.29
   1   1   2 4843.12  124.89
   1   1   2 5193.28  124.89
   1   1   2 4874.71  124.29
   1   1   2 5354.46  129.39
  -2  -1  -2 1518.85   36.90
  -2  -1  -2 1410.66   37.00
  -2  -1  -2 1538.45   36.70
  -2  -1  -2 1532.85   37.20
  -2  -1  -2 1517.45   37.10
   2   1   2 1516.95   38.00
   2   1   2 1552.54   36.60
   2   1   2 1542.65   37.10
  -3  -1  -2    1.50    0.20
  -3  -1  -2    2.40    0.40
  -3  -1  -2    1.20    0.30
  -3  -1  -2    1.60    0.50
  -3  -1  -2    1.70    0.30
   3   1   2    1.40    0.30
   3   1   2    1.10    0.50
   3   1   2    2.10    0.30
   3   1   2    1.20    0.30
  -4  -1  -2  213.48    6.00
  -4  -1  -2  227.38    6.80
  -4  -1  -2  213.68    5.90
  -4  -1  -2  219.98    5.70
  -4  -1  -2  223.38    5.40
   4   1   2  221.78    6.00
   4   1   2  220.18    7.30
  -5  -1  -2  538.75   13.90
  -5  -1  -2  552.74   13.90
  -5  -1  -2  529.85   14.90
   5   1   2  549.74   13.90
   5   1   2  540.15   15.70
   5   1   2  560.04   14.10
  -6  -1  -2 1279.77   32.60
  -6  -1  -2 1317.87   32.70
   6   1   2 1348.77   32.60
   6   1   2 1351.26   32.90
   6   1   2 1324.57   34.80
  -7  -1  -2  379.96   10.80
  -7  -1  -2  407.26   10.80
   7   1   2  407.16   11.00
   7   1   2  411.86   13.00
   7   1   2  383.16   10.70
  -8  -1  -2  214.08    6.50
  -8  -1  -2  209.78    6.50
   8   1   2  217.68    6.70
   8   1   2  203.38    8.40
   8   1   2  208.28    6.40
  -9  -1  -2   23.30    1.80
  -9  -1  -2   23.50    1.80
   9   1   2   24.60    2.90
   9   1   2   21.40    1.80
   9   1   2   23.80    1.70
 -10  -1  -2   46.30    2.60
 -10  -1  -2   47.30    2.60
  10   1   2   44.90    4.00
  10   1   2   47.30    2.60
  10   1   2   46.20    2.70
 -11  -1  -2   18.10    1.90
 -11  -1  -2   20.00    2.00
  11   1   2   18.10    1.90
  11   1   2   17.20    2.90
  11   1   2   20.00    1.70
  11   1   2   17.40    1.90
 -12  -1  -2   14.60    1.90
  12   1   2   15.00    1.60
  12   1   2   16.60    3.00
  11  -2  -2   -0.10    1.40
  10  -2  -2  146.79    5.30
  10  -2  -2  143.99    7.50
 -10   2   2  141.49    5.50
 -10   2   2  140.09    5.40
   9  -2  -2  717.13   21.30
   9  -2  -2  698.13   18.20
  -9   2   2  663.63   18.50
  -9   2   2  666.33   18.40
   8  -2  -2  101.59    5.60
   8  -2  -2   97.39    3.80
  -8   2   2   97.79    4.10
  -8   2   2   96.69    3.90
   7  -2  -2  116.49    4.00
   7  -2  -2  112.79    5.70
  -7   2   2  107.49    4.10
  -7   2   2  119.59    4.40
   6  -2  -2  246.08    8.90
   6  -2  -2  228.58    6.90
   6  -2  -2  243.08    6.70
  -6   2   2  238.98    7.30
  -6   2   2  236.28    7.00
   5  -2  -2   77.59    2.70
   5  -2  -2   83.89    4.20
   5  -2  -2   73.19    2.60
   5  -2  -2   78.09    2.90
  -5   2   2   84.59    3.00
  -5   2   2   78.19    3.10
   4  -2  -2  178.58    5.10
   4  -2  -2  165.28    4.80
   4  -2  -2  166.88    6.30
   4  -2  -2  174.28    4.90
  -4   2   2  189.48    6.30
  -4   2   2  173.38    5.10
   3  -2  -2  921.51   23.90
   3  -2  -2  978.80   23.70
   3  -2  -2  992.40   24.00
   3  -2  -2  967.60   25.40
  -3   2   2  975.60   24.00
  -3   2   2  996.00   25.20
  -3   2   2 1004.70   24.20
  -3   2   2  966.70   23.80
   2  -2  -2 4735.83  112.69
   2  -2  -2 4811.62  111.49
   2  -2  -2 4696.93  112.79
   2  -2  -2 4504.55  117.89
  -2   2   2 4594.84  112.39
  -2   2   2 4521.45  112.59
  -2   2   2 4544.55  113.29
  -2   2   2 4507.55  112.59
   1  -2  -2 2673.93   70.49
   1  -2  -2 2752.12   65.69
   1  -2  -2 2762.82   66.39
   1  -2  -2 2776.72   65.59
  -1   2   2 2669.33   65.89
  -1   2   2 2711.43   66.69
  -1   2   2 2796.12   66.59
  -1   2   2 2563.54   66.39
   0  -2  -2  387.56   11.10
   0  -2  -2  454.35   10.50
   0  -2  -2  429.76   10.60
   0  -2  -2  433.66   10.30
   0   2   2  444.16   10.30
   0   2   2  423.46   11.20
   0   2   2  397.66   10.60
  -1  -2  -2   51.59    1.60
  -1  -2  -2   53.89    1.50
  -1  -2  -2   51.39    2.10
  -1  -2  -2   51.79    1.70
  -1  -2  -2   54.79    1.60
   1   2   2   53.89    1.70
   1   2   2   51.79    1.70
  -2  -2  -2  472.45   11.30
  -2  -2  -2  471.05   11.30
   2   2   2  461.85   11.40
   2   2   2  437.36   12.20
   2   2   2  465.35   11.50
   2   2   2  455.35   11.40
  -3  -2  -2 2321.17   54.79
  -3  -2  -2 2297.07   55.29
  -3  -2  -2 2302.17   55.99
   3   2   2 2228.78   58.39
   3   2   2 2303.37   55.99
   3   2   2 2238.58   56.19
  -4  -2  -2   98.79    2.40
  -4  -2  -2   92.69    3.00
  -4  -2  -2   93.99    2.90
   4   2   2   92.69    2.90
   4   2   2   91.49    3.10
   4   2   2   97.49    2.80
   4   2   2   98.79    4.00
  -5  -2  -2 1744.63   42.70
  -5  -2  -2 1767.12   42.60
   5   2   2 1821.12   42.50
   5   2   2 1762.82   42.90
   5   2   2 1707.73   44.30
   5   2   2 1726.93   42.50
  -6  -2  -2  146.29    4.50
  -6  -2  -2  151.08    4.60
   6   2   2  149.29    4.40
   6   2   2  142.39    4.30
   6   2   2  148.59    4.70
   6   2   2  137.59    5.80
  -7  -2  -2  275.07    7.60
  -7  -2  -2  255.67    7.60
   7   2   2  256.17    9.30
   7   2   2  274.77    7.50
   7   2   2  265.57    7.80
  -8  -2  -2   60.89    2.70
  -8  -2  -2   60.59    2.60
   8   2   2   54.59    2.50
   8   2   2   58.69    2.50
   8   2   2   56.39    2.70
   8   2   2   57.29    3.90
  -9  -2  -2  276.17    8.30
  -9  -2  -2  264.37    8.30
   9   2   2  304.27   10.80
   9   2   2  278.97    8.10
   9   2   2  274.97    8.50
   9   2   2  287.77    8.20
 -10  -2  -2  206.88    6.80
 -10  -2  -2  219.28    7.00
  10   2   2  203.08    6.90
  10   2   2  228.18    6.90
  10   2   2  216.88    6.70
  10   2   2  214.58    9.00
 -11  -2  -2    1.20    0.80
 -11  -2  -2    0.30    0.80
  11   2   2    0.60    0.70
  11   2   2    0.70    0.80
  11   2   2    0.40    1.20
  11   2   2    1.60    0.80
 -12  -2  -2   86.99    3.90
 -12  -2  -2   80.69    4.10
  12   2   2   78.99    5.60
  12   2   2   79.79    3.90
  12   2   2   85.69    4.80
  12   2   2   87.79    3.70
  10  -3  -2   32.50    2.40
 -10   3   2   30.60    2.40
 -10   3   2   33.90    2.50
   9  -3  -2  112.69    4.40
   9  -3  -2  108.49    6.40
  -9   3   2  108.99    4.40
  -9   3   2  111.99    4.60
   8  -3  -2  450.35   14.70
   8  -3  -2  432.86   11.80
  -8   3   2  404.26   12.00
  -8   3   2  397.76   11.80
   7  -3  -2  127.19    4.50
   7  -3  -2  126.69    6.40
  -7   3   2  132.39    4.60
  -7   3   2  133.59    4.80
   6  -3  -2  705.83   20.40
   6  -3  -2  697.63   17.50
   6  -3  -2  711.63   17.90
  -6   3   2  674.23   17.90
  -6   3   2  656.93   18.10
   5  -3  -2  763.52   19.20
   5  -3  -2  744.23   21.50
   5  -3  -2  735.03   19.30
   5  -3  -2  780.02   19.10
  -5   3   2  770.82   19.70
  -5   3   2  776.92   19.40
   4  -3  -2  310.77    8.30
   4  -3  -2  316.77    8.60
   4  -3  -2  309.07    8.50
   4  -3  -2  311.97   10.20
  -4   3   2  313.97    8.50
  -4   3   2  314.07    8.80
  -4   3   2  333.47    8.60
   3  -3  -2  490.45   12.10
   3  -3  -2  483.65   13.90
   3  -3  -2  475.55   12.30
   3  -3  -2  488.95   12.40
  -3   3   2  472.15   12.20
  -3   3   2  484.25   12.40
  -3   3   2  470.15   13.70
  -3   3   2  476.65   12.60
   2  -3  -2 2288.57   54.59
   2  -3  -2 2237.48   54.19
   2  -3  -2 2369.46   55.59
   2  -3  -2 2222.58   55.89
  -2   3   2 2145.99   54.19
  -2   3   2 2308.17   55.59
  -2   3   2 2253.67   54.89
  -2   3   2 2109.89   55.29
   1  -3  -2 6839.72  163.98
   1  -3  -2 7371.86  171.28
   1  -3  -2 6798.92  164.88
   1  -3  -2 6943.21  166.28
  -1   3   2 6517.15  163.58
  -1   3   2 6395.36  165.28
  -1   3   2 6704.53  165.28
   0  -3  -2  367.76    9.00
   0  -3  -2  373.76    9.30
   0  -3  -2  349.96    9.00
   0   3   2  362.56    9.30
   0   3   2  361.06    9.20
   0   3   2  347.87   10.00
  -1  -3  -2  253.67    6.80
  -1  -3  -2  267.37    6.30
  -1  -3  -2  278.97    7.80
  -1  -3  -2  260.57    6.60
   1   3   2  248.88    7.40
   1   3   2  252.87    6.70
  -2  -3  -2  390.36    9.70
  -2  -3  -2  381.46    9.70
  -2  -3  -2  383.36    9.30
   2   3   2  388.76    9.70
   2   3   2  401.76   10.60
   2   3   2  372.06    9.70
   2   3   2  364.66    9.50
  -3  -3  -2 3000.90   70.39
  -3  -3  -2 2975.90   71.29
  -3  -3  -2 2846.82   70.79
  -3  -3  -2 2632.64   69.89
   3   3   2 2901.31   70.89
   3   3   2 2855.01   73.69
   3   3   2 3031.80   70.69
   3   3   2 2910.61   70.89
  -4  -3  -2 1359.96   33.40
  -4  -3  -2 1335.27   33.10
  -4  -3  -2 1377.86   32.90
   4   3   2 1323.97   33.30
   4   3   2 1356.56   33.60
   4   3   2 1469.15   34.70
  -5  -3  -2  772.32   19.10
  -5  -3  -2  760.42   19.30
  -5  -3  -2  765.92   18.50
   5   3   2  750.42   20.60
   5   3   2  760.52   19.40
   5   3   2  838.42   20.80
   5   3   2  780.32   19.20
   5   3   2  727.53   18.80
  -6  -3  -2 2084.49   49.20
  -6  -3  -2 1993.90   49.40
   6   3   2 1957.00   49.40
   6   3   2 2028.40   50.99
   6   3   2 2058.59   49.30
   6   3   2 2034.80   49.50
  -7  -3  -2  161.38    4.90
  -7  -3  -2  159.18    5.10
   7   3   2  155.38    4.90
   7   3   2  161.48    6.50
   7   3   2  168.58    5.30
   7   3   2  157.68    4.70
  -8  -3  -2   22.10    1.50
  -8  -3  -2   18.90    1.50
   8   3   2   20.50    1.40
   8   3   2   20.40    1.60
   8   3   2   22.20    1.40
   8   3   2   23.30    2.40
  -9  -3  -2   76.69    3.30
  -9  -3  -2   80.89    3.20
   9   3   2   77.29    3.40
   9   3   2   80.29    4.70
   9   3   2   77.39    3.10
   9   3   2   76.19    3.20
 -10  -3  -2  346.07   10.00
 -10  -3  -2  347.47   10.20
  10   3   2  348.27    9.90
  10   3   2  336.97    9.80
  10   3   2  350.26   10.30
  10   3   2  352.76   12.40
 -11  -3  -2  311.87    9.30
 -11  -3  -2  314.77    9.20
  11   3   2  312.97    9.10
  11   3   2  294.47   11.40
  11   3   2  292.37    9.30
  11   3   2  302.57    9.00
 -12  -3  -2    2.60    1.00
 -12  -3  -2    1.50    1.00
  12   3   2    1.00    1.00
  12   3   2    1.50    0.90
  12   3   2    1.30    0.80
  12   3   2    1.20    1.50
   9  -4  -2  205.58    6.90
  -9   4   2  221.78    7.20
  -9   4   2  214.78    7.20
   8  -4  -2    0.40    0.60
  -8   4   2    2.40    0.80
  -8   4   2    1.00    0.70
   7  -4  -2  186.08    5.80
  -7   4   2  174.48    6.00
  -7   4   2  172.48    5.80
   6  -4  -2    2.30    0.60
   6  -4  -2    3.10    0.70
   6  -4  -2    2.80    1.20
  -6   4   2    2.90    0.80
  -6   4   2    3.10    0.80
   5  -4  -2  936.01   26.50
   5  -4  -2  958.90   23.90
   5  -4  -2  973.30   24.10
   5  -4  -2  967.90   24.10
  -5   4   2  937.51   24.10
  -5   4   2  974.70   24.50
   4  -4  -2   94.19    3.20
   4  -4  -2   90.99    3.00
   4  -4  -2   85.69    3.20
   4  -4  -2   88.69    4.60
  -4   4   2   87.59    3.10
  -4   4   2   85.69    3.20
  -4   4   2   89.49    3.40
   3  -4  -2   73.49    2.70
   3  -4  -2   79.49    2.70
   3  -4  -2   80.09    2.90
   3  -4  -2   86.69    4.10
  -3   4   2   85.29    4.10
  -3   4   2   80.69    2.70
  -3   4   2   76.19    2.90
  -3   4   2   77.49    3.00
   2  -4  -2  557.64   14.20
   2  -4  -2  549.74   14.00
   2  -4  -2  556.94   13.90
   2  -4  -2  538.25   15.50
  -2   4   2  561.84   15.60
  -2   4   2  567.74   14.30
  -2   4   2  545.25   14.30
  -2   4   2  545.95   13.80
   1  -4  -2  102.19    3.20
   1  -4  -2  104.99    3.20
   1  -4  -2  115.29    3.50
   1  -4  -2  112.79    4.30
  -1   4   2  111.29    3.40
  -1   4   2  106.89    4.30
  -1   4   2  111.79    3.60
  -1   4   2  104.69    3.00
   0  -4  -2 1998.40   50.49
   0  -4  -2 1995.30   49.70
   0  -4  -2 2100.79   50.29
   0  -4  -2 2112.89   49.70
   0   4   2 2006.70   50.69
   0   4   2 2096.69   49.60
   0   4   2 2027.80   50.19
   0   4   2 2084.99   49.60
  -1  -4  -2  309.97    7.70
  -1  -4  -2  296.87    7.90
   1   4   2  278.07    8.60
   1   4   2  303.27    7.70
  -2  -4  -2 1348.67   34.00
  -2  -4  -2 1398.26   34.10
   2   4   2 1452.55   34.40
   2   4   2 1411.36   34.10
  -3  -4  -2  632.54   15.00
  -3  -4  -2  617.24   15.40
  -3  -4  -2  627.84   15.50
   3   4   2  633.24   16.10
   3   4   2  598.24   16.30
   3   4   2  611.64   15.50
   3   4   2  608.14   15.60
   3   4   2  620.24   15.00
  -4  -4  -2  837.12   20.20
  -4  -4  -2  824.72   20.60
  -4  -4  -2  814.82   20.60
  -4  -4  -2  838.72   20.40
   4   4   2  855.31   21.30
   4   4   2  823.42   20.60
   4   4   2  817.92   21.60
   4   4   2  826.92   20.80
  -5  -4  -2   63.59    2.20
  -5  -4  -2   67.19    2.00
  -5  -4  -2   63.49    2.40
   5   4   2   60.19    3.10
   5   4   2   64.79    3.30
   5   4   2   63.49    2.40
   5   4   2   65.59    2.60
  -6  -4  -2  153.28    4.40
  -6  -4  -2  148.69    4.70
   6   4   2  147.49    4.60
   6   4   2  148.39    5.70
   6   4   2  148.09    4.80
  -7  -4  -2 1355.56   33.40
  -7  -4  -2 1337.37   33.80
   7   4   2 1381.76   34.00
   7   4   2 1416.96   35.60
   7   4   2 1322.67   33.60
   7   4   2 1350.26   33.10
  -8  -4  -2  275.97    8.30
  -8  -4  -2  290.37    8.10
   8   4   2  286.07    8.20
   8   4   2  295.87   10.00
   8   4   2  297.17    8.50
   8   4   2  267.67    7.80
  -9  -4  -2   84.59    3.50
  -9  -4  -2   83.09    3.30
   9   4   2   83.19    3.10
   9   4   2   89.69    3.40
   9   4   2   80.99    4.70
   9   4   2   85.09    3.60
 -10  -4  -2    4.20    1.00
 -10  -4  -2    5.60    1.00
  10   4   2    5.00    1.10
  10   4   2    4.40    0.90
  10   4   2    5.80    1.00
  10   4   2    5.30    1.60
 -11  -4  -2  211.38    7.10
 -11  -4  -2  228.38    7.40
  11   4   2  230.88    7.10
  11   4   2  226.88    7.20
  11   4   2  223.28    7.50
  11   4   2  237.68    9.50
 -12  -4  -2   97.79    4.20
 -12  -4  -2   95.19    4.30
  12   4   2  109.09    4.30
  12   4   2   97.99    5.90
  12   4   2  102.29    4.20
  12   4   2  103.49    4.40
  -9   5   2  130.19    5.00
  -8   5   2  409.76   11.90
  -8   5   2  415.96   11.80
  -7   5   2   63.29    2.90
  -7   5   2   63.79    3.20
   6  -5  -2   61.89    2.70
  -6   5   2   55.59    2.70
  -6   5   2   60.79    2.90
   5  -5  -2   35.80    1.90
   5  -5  -2   36.50    1.80
   5  -5  -2   34.30    1.90
  -5   5   2   39.20    1.90
  -5   5   2   38.20    2.20
   4  -5  -2 1065.79   26.50
   4  -5  -2 1078.89   26.40
   4  -5  -2 1081.49   26.70
  -4   5   2 1066.69   26.80
  -4   5   2 1052.69   26.80
  -4   5   2 1036.20   26.40
   3  -5  -2  693.03   21.10
   3  -5  -2  749.33   18.60
   3  -5  -2  737.33   19.00
   3  -5  -2  730.03   18.60
  -3   5   2  734.33   18.60
  -3   5   2  764.42   19.00
  -3   5   2  773.82   21.00
   2  -5  -2  457.75   11.50
   2  -5  -2  438.66   11.90
   2  -5  -2  424.26   13.20
   2  -5  -2  458.05   11.50
  -2   5   2  451.65   12.00
  -2   5   2  434.36   13.30
  -2   5   2  431.96   11.30
  -2   5   2  461.75   11.80
   1  -5  -2 1671.73   40.30
   1  -5  -2 1613.84   40.10
   1  -5  -2 1643.64   40.70
   1  -5  -2 1625.84   41.90
  -1   5   2 1665.93   42.10
  -1   5   2 1636.54   40.50
  -1   5   2 1717.53   40.80
  -1   5   2 1704.33   40.30
   0  -5  -2    6.30    0.70
   0   5   2    4.50    0.60
   0   5   2    7.30    0.80
   0   5   2    7.70    0.40
  -1  -5  -2  269.97    7.30
  -1  -5  -2  275.57    7.60
   1   5   2  279.87    8.50
   1   5   2  268.77    7.40
   1   5   2  280.17    7.40
  -2  -5  -2  578.24   14.90
  -2  -5  -2  586.44   15.10
   2   5   2  608.14   14.70
   2   5   2  602.74   15.00
   2   5   2  586.94   15.90
  -3  -5  -2 3602.54   83.79
  -3  -5  -2 3595.24   85.99
  -3  -5  -2 3395.06   85.49
   3   5   2 3475.95   86.39
   3   5   2 3412.86   88.89
   3   5   2 3579.94   85.29
   3   5   2 3430.26   84.79
   3   5   2 3509.95   85.79
  -4  -5  -2 1387.36   34.40
  -4  -5  -2 1449.85   33.80
  -4  -5  -2 1422.96   34.30
   4   5   2 1398.26   34.60
   4   5   2 1330.47   35.30
   4   5   2 1431.86   33.70
   4   5   2 1413.66   33.80
   4   5   2 1434.16   33.70
   4   5   2 1371.36   35.00
   4   5   2 1411.96   34.40
  -5  -5  -2    5.70    0.50
  -5  -5  -2    4.50    0.60
  -5  -5  -2    4.80    0.70
  -5  -5  -2    5.80    0.80
   5   5   2    6.00    1.10
   5   5   2    6.30    0.90
   5   5   2    3.90    0.60
  -6  -5  -2  150.78    4.40
  -6  -5  -2  157.18    4.90
   6   5   2  151.78    5.00
   6   5   2  149.29    4.70
   6   5   2  152.58    5.80
  -7  -5  -2  172.28    5.60
  -7  -5  -2  183.28    5.30
   7   5   2  178.48    5.80
   7   5   2  184.78    6.80
   7   5   2  177.18    5.50
  -8  -5  -2  289.17    8.10
  -8  -5  -2  290.77    8.50
   8   5   2  294.77    8.40
   8   5   2  292.07    8.70
   8   5   2  286.97    7.80
   8   5   2  303.17   10.00
  -9  -5  -2   56.89    2.80
  -9  -5  -2   51.79    2.50
   9   5   2   57.99    3.80
   9   5   2   54.59    2.80
   9   5   2   56.49    2.30
   9   5   2   54.59    2.60
 -10  -5  -2  340.17    9.50
 -10  -5  -2  334.97    9.80
  10   5   2  319.57    9.20
  10   5   2  327.57   11.60
  10   5   2  344.37    9.70
  10   5   2  333.77   10.00
 -11  -5  -2   96.19    3.80
 -11  -5  -2   96.89    4.10
  11   5   2   89.09    5.30
  11   5   2   91.79    4.10
  11   5   2   91.79    3.90
  11   5   2   95.09    3.70
 -12  -5  -2    0.00    0.80
 -12  -5  -2    0.60    0.80
  12   5   2    1.30    1.00
  12   5   2    0.50    0.80
  12   5   2   -0.10    1.20
  12   5   2    4.80    1.10
  -8   6   2   84.19    3.70
  -7   6   2  316.07    9.30
  -6   6   2   10.10    1.30
  -6   6   2    9.90    1.40
   5  -6  -2   67.69    3.00
   5  -6  -2   69.99    2.80
  -5   6   2   65.99    3.10
  -5   6   2   69.79    2.90
   4  -6  -2    1.10    0.50
   4  -6  -2    1.80    0.60
  -4   6   2    1.90    0.70
  -4   6   2    1.70    0.60
  -4   6   2    1.00    0.50
   3  -6  -2  408.56   10.90
   3  -6  -2  400.46   11.30
  -3   6   2  401.06   11.40
  -3   6   2  402.26   11.20
  -3   6   2  425.16   13.40
  -3   6   2  416.76   10.70
   2  -6  -2  530.45   13.40
   2  -6  -2  498.05   13.70
  -2   6   2  516.65   13.10
  -2   6   2  526.35   15.60
  -2   6   2  504.55   13.60
  -2   6   2  519.25   13.90
   1  -6  -2  671.03   17.30
   1  -6  -2  666.73   16.90
  -1   6   2  644.84   16.70
  -1   6   2  695.23   19.00
  -1   6   2  649.04   17.30
  -1   6   2  678.33   17.10
   0  -6  -2 1414.86   35.30
   0  -6  -2 1389.16   34.90
   0   6   2 1509.15   36.90
   0   6   2 1389.26   35.20
   0   6   2 1428.76   35.00
  -1  -6  -2  462.25   12.30
  -1  -6  -2  452.15   11.90
   1   6   2  461.75   12.00
   1   6   2  459.75   13.30
   1   6   2  464.25   12.00
  -2  -6  -2   67.39    2.40
  -2  -6  -2   59.29    2.50
   2   6   2   66.19    3.20
   2   6   2   60.59    2.40
   2   6   2   66.39    2.30
  -3  -6  -2  197.28    5.70
  -3  -6  -2  196.28    5.80
   3   6   2  199.18    5.80
   3   6   2  208.68    6.60
   3   6   2  194.58    5.30
  -4  -6  -2 1446.26   35.20
  -4  -6  -2 1440.86   35.20
   4   6   2 1402.36   35.20
   4   6   2 1450.35   35.40
   4   6   2 1436.26   36.30
   4   6   2 1428.16   34.50
  -5  -6  -2 1193.78   29.90
  -5  -6  -2 1194.28   30.10
   5   6   2 1250.57   31.30
   5   6   2 1220.28   30.40
   5   6   2 1206.38   30.10
   5   6   2 1231.58   29.20
  -6  -6  -2   12.90    1.10
  -6  -6  -2   11.60    0.90
  -6  -6  -2   16.00    1.30
   6   6   2   13.30    1.50
   6   6   2   13.80    1.40
  -7  -6  -2  598.64   15.80
   7   6   2  616.04   16.10
   7   6   2  593.84   14.90
   7   6   2  599.14   15.80
   7   6   2  605.74   17.10
  -8  -6  -2    1.80    0.70
   8   6   2    2.10    0.80
   8   6   2    3.00    0.70
   8   6   2    1.90    0.50
   8   6   2    2.10    1.00
  -9  -6  -2   22.90    1.80
   9   6   2   23.70    1.40
   9   6   2   19.40    1.90
   9   6   2   22.20    2.40
   9   6   2   22.80    1.70
 -10  -6  -2   18.70    1.90
  10   6   2   19.10    1.90
  10   6   2   18.30    1.70
  10   6   2   21.60    2.60
  10   6   2   19.10    1.40
 -11  -6  -2  387.36   11.30
  11   6   2  395.66   11.20
  11   6   2  381.96   10.60
  11   6   2  368.06   12.90
  11   6   2  388.76   11.50
  12   6   2  165.58    6.30
  12   6   2  176.58    5.80
   5  -7  -2   70.09    3.20
   5  -7  -2   72.59    3.00
   4  -7  -2  902.11   23.60
   4  -7  -2  935.81   23.30
  -4   7   2  911.51   23.50
   3  -7  -2  293.67    8.30
   3  -7  -2  291.97    8.70
  -3   7   2  295.27   11.50
  -3   7   2  275.17    8.40
  -3   7   2  304.07    8.90
   2  -7  -2  271.97    8.20
   2  -7  -2  269.07    7.80
  -2   7   2  267.47    8.30
  -2   7   2  267.17    7.90
  -2   7   2  299.57   10.20
   1  -7  -2   71.29    3.10
   1  -7  -2   72.09    2.80
  -1   7   2   77.59    2.90
  -1   7   2   72.19    3.10
  -1   7   2   73.39    4.20
   0  -7  -2  659.23   17.50
   0  -7  -2  678.73   17.10
   0   7   2  659.43   17.10
   0   7   2  692.83   17.50
   0   7   2  646.44   18.90
  -1  -7  -2 1109.39   27.70
  -1  -7  -2 1138.19   28.10
   1   7   2 1100.59   27.70
   1   7   2 1146.19   27.80
   1   7   2 1076.59   29.30
  -2  -7  -2    0.20    0.40
  -2  -7  -2   -0.20    0.40
   2   7   2    1.30    0.40
   2   7   2    1.50    0.50
   2   7   2    0.30    0.60
  -3  -7  -2 1436.26   34.80
  -3  -7  -2 1411.96   35.00
   3   7   2 1451.65   36.10
   3   7   2 1360.46   34.30
   3   7   2 1403.56   34.80
  -4  -7  -2   63.99    2.60
  -4  -7  -2   64.79    2.60
   4   7   2   64.09    3.30
   4   7   2   62.19    2.00
   4   7   2   64.89    2.60
   4   7   2   59.79    2.60
  -5  -7  -2  441.46   11.70
  -5  -7  -2  435.26   11.60
   5   7   2  447.76   12.00
   5   7   2  440.76   10.80
   5   7   2  423.66   12.70
   5   7   2  435.76   11.70
  -6  -7  -2   50.89    2.40
  -6  -7  -2   49.50    2.10
   6   7   2   51.29    1.60
   6   7   2   48.00    2.90
   6   7   2   47.80    2.50
   6   7   2   52.29    2.40
  -7  -7  -2  527.45   14.00
   7   7   2  540.05   14.40
   7   7   2  519.45   15.20
   7   7   2  515.55   14.00
  -8  -7  -2  376.66   10.80
   8   7   2  386.26   12.00
   8   7   2  369.26   10.70
   8   7   2  372.56   11.00
   8   7   2  398.46    9.90
  -9  -7  -2    0.50    0.70
   9   7   2    0.80    0.90
   9   7   2    0.50    0.70
   9   7   2    1.60    0.50
   9   7   2    1.10    0.70
 -10  -7  -2   56.99    3.00
  10   7   2   59.19    3.90
  10   7   2   59.99    3.00
  10   7   2   58.49    2.40
  10   7   2   62.59    3.30
 -11  -7  -2    1.20    0.90
  11   7   2    1.70    0.70
  11   7   2    1.10    1.10
  11   7   2    1.60    1.00
  11   7   2    1.10    0.90
  12   7   2  116.99    6.80
   5  -8  -2    5.50    1.10
   4  -8  -2  113.19    4.10
   4  -8  -2  116.79    4.50
   3  -8  -2  827.92   21.80
   3  -8  -2  840.92   21.40
   2  -8  -2  288.57    8.40
   2  -8  -2  291.67    8.90
  -2   8   2  294.07    9.10
  -2   8   2  290.57    8.50
  -2   8   2  312.07   11.00
   1  -8  -2   33.60    1.90
   1  -8  -2   36.60    2.20
  -1   8   2   35.10    3.00
  -1   8   2   34.30    1.90
  -1   8   2   36.80    2.30
   0  -8  -2   55.79    2.70
   0  -8  -2   49.50    2.30
   0   8   2   52.69    2.60
   0   8   2   57.49    3.70
   0   8   2   53.89    2.40
  -1  -8  -2  187.38    5.80
  -1  -8  -2  175.98    6.00
   1   8   2  207.58    7.50
   1   8   2  182.58    5.90
   1   8   2  184.48    5.70
  -2  -8  -2  257.37    8.00
  -2  -8  -2  272.67    7.80
   2   8   2  252.17    7.60
   2   8   2  291.47    9.40
   2   8   2  279.87    7.70
  -3  -8  -2  232.38    7.20
  -3  -8  -2  229.38    6.90
   3   8   2  251.17    8.30
   3   8   2  242.38    6.70
   3   8   2  236.38    7.00
  -4  -8  -2  941.41   24.10
  -4  -8  -2  931.61   23.90
   4   8   2  968.00   24.10
   4   8   2  936.61   23.40
   4   8   2  940.41   23.90
   4   8   2  968.40   25.40
  -5  -8  -2  586.34   15.50
  -5  -8  -2  575.94   15.50
   5   8   2  589.24   15.50
   5   8   2  589.24   14.70
   5   8   2  606.94   15.80
   5   8   2  600.74   16.80
  -6  -8  -2    1.40    0.60
  -6  -8  -2    2.20    0.70
   6   8   2    0.50    0.70
   6   8   2    0.90    0.60
   6   8   2    1.00    0.40
   6   8   2    0.70    0.60
  -7  -8  -2    2.70    0.80
   7   8   2    2.30    0.70
   7   8   2    2.80    0.90
   7   8   2    1.80    0.90
   8   8   2  238.28    8.60
   8   8   2  256.97    7.70
   8   8   2  250.17    8.00
   9   8   2  326.07   10.90
   9   8   2  335.37    9.80
   9   8   2  331.97   10.10
 -10  -8  -2    1.20    0.90
  10   8   2    1.60    0.90
  10   8   2    1.70    1.10
  10   8   2    7.90    1.40
 -11  -8  -2  119.99    4.90
  11   8   2  118.99    5.10
  11   8   2  114.09    5.80
  11   8   2  128.29    4.20
  11   8   2  126.69    4.90
   4  -9  -2  119.79    4.80
   4  -9  -2  123.29    4.50
   3  -9  -2   10.20    1.30
   3  -9  -2    8.70    1.40
   2  -9  -2  512.25   14.10
   2  -9  -2  504.95   13.70
  -2   9   2  521.05   14.40
  -2   9   2  478.25   16.30
   1  -9  -2   71.39    3.40
   1  -9  -2   68.19    3.00
  -1   9   2   75.99    3.60
  -1   9   2   78.99    4.80
   0  -9  -2  107.89    4.00
   0  -9  -2  104.29    4.30
   0   9   2  111.99    5.70
   0   9   2  109.99    4.40
   0   9   2  107.39    3.90
  -1  -9  -2  352.86   10.10
  -1  -9  -2  364.76   10.60
   1   9   2  378.66   12.20
   1   9   2  357.56   10.00
   1   9   2  356.16   10.40
  -2  -9  -2   49.70    2.70
  -2  -9  -2   53.89    2.50
   2   9   2   55.49    2.50
   2   9   2   52.89    3.50
   2   9   2   55.39    2.60
  -3  -9  -2  212.08    6.40
  -3  -9  -2  211.38    6.70
   3   9   2  202.08    6.20
   3   9   2  216.18    7.80
   3   9   2  194.28    6.30
  -4  -9  -2  155.68    5.10
  -4  -9  -2  156.28    5.30
   4   9   2  150.98    4.70
   4   9   2  151.48    5.10
  -5  -9  -2  721.93   19.70
  -5  -9  -2  756.12   19.80
   5   9   2  828.42   21.50
   5   9   2  780.62   20.00
   5   9   2  757.22   19.70
   5   9   2  732.03   19.00
  -6  -9  -2  190.88    6.10
  -6  -9  -2  195.88    6.20
   6   9   2  199.68    6.50
   6   9   2  193.68    7.20
   6   9   2  191.28    6.20
   6   9   2  196.98    5.40
  -7  -9  -2   43.80    2.50
   7   9   2   51.39    2.50
   7   9   2   45.20    2.70
   7   9   2   47.40    3.10
  -8  -9  -2    0.30    0.70
   8   9   2    0.20    0.60
   8   9   2    0.60    0.80
   8   9   2    0.00    0.70
   9   9   2   52.79    3.50
   9   9   2   50.99    3.10
   9   9   2   58.59    3.00
  10   9   2  110.69    4.50
  10   9   2  108.99    5.30
  10   9   2  112.39    4.80
   4 -10  -2   20.10    2.10
   3 -10  -2  214.18    6.90
   3 -10  -2  219.98    7.40
  -3  10   2  217.68    8.30
   2 -10  -2   40.20    2.30
   2 -10  -2   41.00    2.60
  -2  10   2   38.40    2.80
   1 -10  -2   40.30    2.30
   1 -10  -2   39.50    2.60
  -1  10   2   38.10    2.70
  -1  10   2   38.70    3.60
   0 -10  -2    1.20    0.70
   0 -10  -2    0.90    0.80
   0  10   2    1.30    0.80
   0  10   2    1.60    1.20
  -1 -10  -2  474.95   13.70
  -1 -10  -2  463.65   13.30
   1  10   2  501.55   13.70
   1  10   2  507.75   15.80
  -2 -10  -2  451.15   12.60
  -2 -10  -2  437.26   12.20
   2  10   2  441.66   12.30
   2  10   2  431.86   14.10
  -3 -10  -2   -0.20    0.60
  -3 -10  -2    0.00    0.60
   3  10   2    1.10    0.60
   3  10   2   -0.10    0.50
   3  10   2    0.60    0.80
  -4 -10  -2  104.39    4.20
  -4 -10  -2  111.39    4.20
   4  10   2  106.39    3.80
   4  10   2  108.79    4.00
  -5 -10  -2    0.50    0.70
  -5 -10  -2    1.80    0.70
   5  10   2    1.20    0.90
   5  10   2    2.70    0.80
   5  10   2    2.20    0.90
   5  10   2    3.10    0.70
  -6 -10  -2  115.49    4.30
  -6 -10  -2  115.59    4.40
   6  10   2  120.49    5.40
   6  10   2  112.59    4.60
   6  10   2  114.19    4.30
   6  10   2  117.69    3.80
  -7 -10  -2   15.40    1.70
   7  10   2   12.10    1.60
   7  10   2   15.60    2.00
   7  10   2   14.30    1.60
  -8 -10  -2  190.28    6.40
   8  10   2  191.78    7.30
   8  10   2  180.88    6.60
   8  10   2  183.58    6.30
   9  10   2  182.48    6.30
   9  10   2  187.38    6.80
   9  10   2  183.08    7.10
  10  10   2    0.90    1.10
   2 -11  -2  344.17    9.90
   2 -11  -2  326.47   10.30
  -2  11   2  329.17   10.60
   1 -11  -2   87.99    4.20
   1 -11  -2   92.29    3.90
  -1  11   2   88.89    4.40
  -1  11   2   98.09    6.00
   0 -11  -2   38.20    2.70
   0 -11  -2   34.10    2.30
   0  11   2   40.50    3.80
   0  11   2   32.90    2.60
  -1 -11  -2    0.40    0.80
  -1 -11  -2   -0.70    0.60
   1  11   2    0.30    0.80
   1  11   2    0.10    1.00
  -2 -11  -2  535.95   14.90
  -2 -11  -2  532.75   14.50
   2  11   2  539.45   14.70
   2  11   2  495.65   16.40
  -3 -11  -2  190.48    6.70
  -3 -11  -2  194.18    6.50
   3  11   2  210.78    8.20
   3  11   2  192.38    6.50
  -4 -11  -2   19.90    1.90
  -4 -11  -2   22.70    1.90
   4  11   2   23.90    1.80
  -5 -11  -2  302.07    9.10
  -5 -11  -2  299.07    9.00
   5  11   2  309.37   10.60
   5  11   2  286.27    9.10
   5  11   2  298.17    8.90
   5  11   2  292.07    8.60
  -6 -11  -2    9.80    1.40
  -6 -11  -2    9.30    1.40
   6  11   2    8.30    1.30
   6  11   2   11.40    1.20
   6  11   2   10.10    1.50
   6  11   2    8.70    1.80
  -7 -11  -2   26.60    2.20
   7  11   2   27.70    2.10
   7  11   2   27.30    2.60
   7  11   2   28.80    2.40
  -8 -11  -2    7.40    1.30
   8  11   2    7.20    1.40
   8  11   2    7.90    1.30
   8  11   2    8.30    1.70
   9  11   2  243.48    7.90
   0  12   2    1.30    1.50
  -1 -12  -2   85.49    3.80
   1  12   2   83.49    5.40
   1  12   2   83.59    5.70
  -2 -12  -2   23.60    2.20
  -2 -12  -2   22.50    2.10
   2  12   2   22.80    3.00
   2  12   2   26.50    2.30
  -3 -12  -2   14.80    1.70
  -3 -12  -2   13.90    1.70
   3  12   2   14.30    1.80
   3  12   2   14.40    2.30
  -4 -12  -2   37.00    2.60
  -4 -12  -2   38.60    2.60
   4  12   2   39.90    3.60
   4  12   2   41.10    2.70
   4  12   2   40.40    2.50
  -5 -12  -2   25.10    2.10
  -5 -12  -2   25.20    2.20
   5  12   2   22.80    2.20
   5  12   2   23.90    2.90
   5  12   2   23.80    1.90
   6  12   2  217.48    9.50
   6  12   2  205.08    9.90
   6  12   2  208.28    6.60
   7  12   2    1.20    0.70
   7  10  -3   24.60    2.80
  -7 -10   3   30.80    2.40
   6  10  -3   16.40    1.90
   6  10  -3   14.20    1.80
   6  10  -3   13.20    1.10
  -6 -10   3   12.60    1.60
  -6 -10   3   14.40    1.80
   5  10  -3  158.68    5.50
  -5 -10   3  160.38    5.60
  -5 -10   3  165.08    5.90
   4  10  -3   16.70    1.80
  -4 -10   3   17.20    1.90
  -4 -10   3   18.40    1.90
   3  10  -3  231.58    8.20
  -3 -10   3  246.98    7.70
  -3 -10   3  238.78    7.90
   2  10  -3  191.98    7.60
   2  10  -3  208.08    6.60
  -2 -10   3  211.18    7.20
  -2 -10   3  198.78    6.70
   1  10  -3    3.50    1.00
   1  10  -3    3.60    1.40
  -1 -10   3    2.80    1.00
  -1 -10   3    4.00    1.20
   0  10  -3   89.29    5.20
   0  10  -3  100.59    4.40
   0 -10   3   94.99    4.10
   0 -10   3   94.59    4.40
   7   9  -3    0.30    0.80
  -7  -9   3   -0.40    0.70
   6   9  -3   97.69    4.10
   6   9  -3   98.49    4.10
  -6  -9   3  101.59    4.00
  -6  -9   3   99.79    4.10
   5   9  -3   15.40    1.30
  -5  -9   3   12.60    1.50
  -5  -9   3   15.20    1.70
   4   9  -3  127.79    4.80
  -4  -9   3  129.49    4.70
  -4  -9   3  130.59    5.00
   3   9  -3   21.20    2.00
  -3  -9   3   22.60    1.90
  -3  -9   3   16.80    1.80
   2   9  -3  427.76   12.90
   2   9  -3  415.16   11.40
  -2  -9   3  425.16   11.90
  -2  -9   3  415.06   12.30
   1   9  -3  300.87    8.90
   1   9  -3  298.97   10.20
  -1  -9   3  298.27    9.00
  -1  -9   3  307.77    9.40
   0   9  -3    2.20    1.10
   0   9  -3    2.50    0.90
   0  -9   3    1.90    0.90
   0  -9   3    3.60    1.00
  -1   9  -3    4.80    1.50
  -1   9  -3    2.20    1.00
   1  -9   3    3.50    1.10
   1  -9   3    5.90    1.20
  -2   9  -3   38.00    2.80
  -2   9  -3   42.00    3.80
   2  -9   3   42.70    2.70
   2  -9   3   42.60    2.60
  -3   9  -3  195.38    8.90
  -3   9  -3  209.08    7.50
   3  -9   3  210.28    7.10
   3  -9   3  207.98    8.80
   7   8  -3   67.09    3.20
  -7  -8   3   67.69    3.00
   6   8  -3   34.60    2.20
   6   8  -3   37.30    2.20
  -6  -8   3   36.70    2.20
  -6  -8   3   33.90    2.10
   5   8  -3  506.05   13.30
  -5  -8   3  512.75   14.10
  -5  -8   3  519.35   13.80
   4   8  -3   29.20    1.80
  -4  -8   3   27.50    1.80
  -4  -8   3   27.00    2.00
   3   8  -3   82.79    3.70
  -3  -8   3   86.59    3.50
  -3  -8   3   89.19    3.80
   2   8  -3   28.50    2.20
   2   8  -3   26.80    1.40
  -2  -8   3   27.30    1.90
  -2  -8   3   27.50    2.10
   1   8  -3  360.56   10.10
   1   8  -3  363.76   11.60
  -1  -8   3  366.56   10.40
  -1  -8   3  370.46   10.80
   0   8  -3  367.76   11.80
   0   8  -3  356.16   10.30
   0  -8   3  357.36   10.60
   0  -8   3  352.16   10.30
  -1   8  -3   30.50    2.90
  -1   8  -3   31.30    2.30
   1  -8   3   32.50    2.10
   1  -8   3   30.70    2.20
  -2   8  -3  173.48    7.50
  -2   8  -3  165.88    6.10
   2  -8   3  159.18    5.80
   2  -8   3  164.58    5.80
  -3   8  -3    4.80    1.60
  -3   8  -3    0.30    0.80
   3  -8   3    0.60    0.70
   3  -8   3    0.00    0.70
  -4   8  -3  184.48    6.80
   4  -8   3  178.88    6.30
   4  -8   3  179.78    6.30
  10   7  -3    0.10    0.70
 -10  -7   3    0.10    0.80
   9   7  -3  328.77    9.60
  -9  -7   3  340.07    9.80
   8   7  -3  305.07    8.90
  -8  -7   3  316.87    9.10
   7   7  -3    6.40    1.10
   7   7  -3    7.80    1.10
  -7  -7   3    6.50    1.00
  -7  -7   3    7.00    1.00
   6   7  -3   -0.40    0.50
   6   7  -3    0.60    0.60
  -6  -7   3    0.00    0.50
  -6  -7   3    2.00    0.80
  -6  -7   3    0.00    0.60
   5   7  -3  608.04   15.40
  -5  -7   3  619.44   16.10
  -5  -7   3  618.54   16.30
   4   7  -3  823.12   21.30
  -4  -7   3  865.81   21.90
  -4  -7   3  844.22   21.50
   3   7  -3   36.30    2.10
  -3  -7   3   35.30    2.00
  -3  -7   3   35.90    2.20
   2   7  -3  272.87    8.40
  -2  -7   3  267.77    7.80
  -2  -7   3  257.27    8.10
   1   7  -3  189.28    6.80
   1   7  -3  185.38    5.60
  -1  -7   3  202.78    6.40
  -1  -7   3  192.68    6.00
   0   7  -3   76.79    3.10
   0   7  -3   72.89    4.00
   0  -7   3   78.49    3.40
   0  -7   3   79.69    3.20
  -1   7  -3   31.90    2.80
  -1   7  -3   35.90    2.20
   1  -7   3   31.80    2.00
   1  -7   3   32.80    2.20
  -2   7  -3  382.06   12.50
   2  -7   3  361.46   10.70
   2  -7   3  360.56   10.50
  -3   7  -3  595.24   16.70
  -3   7  -3  622.14   18.70
   3  -7   3  607.54   16.30
   3  -7   3  598.84   16.30
  -4   7  -3   31.30    3.20
  -4   7  -3   30.20    2.40
   4  -7   3   32.60    2.20
   4  -7   3   28.90    2.10
  -5   7  -3   41.10    2.90
   5  -7   3   37.10    2.40
   6  -7   3    6.90    1.30
  10   6  -3  122.59    4.50
  10   6  -3  109.39    3.80
 -10  -6   3  113.99    4.60
   9   6  -3   55.79    2.10
   9   6  -3   56.39    2.80
  -9  -6   3   58.39    2.90
  -9  -6   3   57.89    2.90
   8   6  -3  457.05   12.60
  -8  -6   3  470.85   12.80
  -8  -6   3  468.15   12.60
   7   6  -3  327.77    9.40
   7   6  -3  343.57    9.60
   7   6  -3  332.17    9.50
  -7  -6   3  335.47    9.60
  -7  -6   3  342.37    9.50
  -7  -6   3  346.27    9.40
   6   6  -3    5.50    0.90
   6   6  -3    7.50    1.00
   6   6  -3    5.00    0.80
   6   6  -3    5.00    0.90
  -6  -6   3    5.30    0.90
  -6  -6   3    5.70    0.80
  -6  -6   3    4.50    0.90
  -6  -6   3    8.50    1.00
   5   6  -3   83.89    3.10
   5   6  -3   78.39    3.20
   5   6  -3   76.09    2.80
  -5  -6   3   82.69    3.20
  -5  -6   3   78.79    3.00
  -5  -6   3   81.19    3.00
  -5  -6   3   85.99    3.00
   4   6  -3  161.48    4.70
   4   6  -3  163.48    4.90
   4   6  -3  162.18    4.70
   4   6  -3  162.68    4.90
  -4  -6   3  161.88    4.80
  -4  -6   3  161.28    5.20
  -4  -6   3  157.18    4.70
  -4  -6   3  149.59    4.90
   3   6  -3  974.00   24.00
   3   6  -3  966.80   24.30
  -3  -6   3  949.21   24.20
  -3  -6   3  960.50   24.50
   2   6  -3   34.50    2.10
   2   6  -3   31.50    1.60
  -2  -6   3   31.70    1.80
  -2  -6   3   35.20    2.00
   1   6  -3 1498.95   37.30
   1   6  -3 1482.65   35.50
   1   6  -3 1455.75   35.90
  -1  -6   3 1515.45   36.30
  -1  -6   3 1381.16   36.50
   0   6  -3  245.28    7.00
   0   6  -3  252.37    7.10
   0   6  -3  255.47    8.50
   0  -6   3  248.98    7.40
   0  -6   3  250.97    7.60
  -1   6  -3   64.09    3.70
  -1   6  -3   67.79    2.60
  -1   6  -3   66.09    2.90
   1  -6   3   67.29    3.00
  -2   6  -3   55.29    2.30
  -2   6  -3   55.99    3.60
   2  -6   3   51.39    2.50
   2  -6   3   59.59    2.80
  -3   6  -3  367.46   10.20
  -3   6  -3  373.46   12.50
  -3   6  -3  379.56   10.90
   3  -6   3  369.06   10.50
   3  -6   3  363.66   10.50
  -4   6  -3  759.02   19.80
  -4   6  -3  764.92   20.60
  -4   6  -3  794.02   22.60
   4  -6   3  766.22   20.00
   4  -6   3  755.02   20.10
  -5   6  -3   55.89    2.70
  -5   6  -3   58.49    3.20
   5  -6   3   61.59    3.00
   5  -6   3   57.69    2.80
  -6   6  -3  133.09    4.90
   6  -6   3  141.19    5.20
  -7   6  -3   16.70    1.70
   7  -6   3   12.00    1.60
 -11  -5   3  230.88    7.50
  10   5  -3    2.40    0.80
  10   5  -3    3.60    0.90
 -10  -5   3    2.40    1.00
 -10  -5   3    2.50    0.90
   9   5  -3   94.89    3.70
   9   5  -3   97.99    3.80
  -9  -5   3   97.59    4.00
  -9  -5   3   97.89    3.90
   8   5  -3    9.40    1.20
   8   5  -3    9.70    1.00
  -8  -5   3   11.10    1.30
  -8  -5   3   11.50    1.40
   7   5  -3  209.98    6.30
   7   5  -3  197.88    5.60
   7   5  -3  204.58    6.30
  -7  -5   3  221.38    6.20
  -7  -5   3  207.08    6.50
  -7  -5   3  208.18    6.30
   6   5  -3   56.49    2.40
   6   5  -3   68.79    2.60
   6   5  -3   52.99    2.40
  -6  -5   3   60.89    2.40
  -6  -5   3   52.59    2.40
  -6  -5   3   56.89    2.50
  -6  -5   3   52.89    2.30
   5   5  -3  828.62   21.00
   5   5  -3  814.02   20.80
   5   5  -3  850.71   21.00
   5   5  -3  820.72   21.10
  -5  -5   3  826.12   21.00
  -5  -5   3  826.12   20.90
  -5  -5   3  846.32   21.00
  -5  -5   3  830.42   20.90
   4   5  -3  796.62   20.40
   4   5  -3  830.32   20.00
   4   5  -3  780.52   20.10
   4   5  -3  795.42   19.80
  -4  -5   3  795.92   20.60
  -4  -5   3  829.62   20.40
  -4  -5   3  845.02   20.30
  -4  -5   3  817.22   20.40
   3   5  -3   13.90    0.90
   3   5  -3   16.40    1.20
   3   5  -3   14.70    1.00
   3   5  -3   14.10    1.00
  -3  -5   3   16.30    1.30
  -3  -5   3   13.80    1.10
  -3  -5   3   14.10    0.90
  -3  -5   3   14.80    1.00
   2   5  -3  254.97    6.50
   2   5  -3  238.88    7.20
   2   5  -3  229.98    6.70
  -2  -5   3  256.77    7.00
  -2  -5   3  254.17    7.30
   1   5  -3  130.19    4.70
   1   5  -3  127.39    3.90
  -1  -5   3  129.69    4.10
  -1  -5   3  125.49    4.40
   0   5  -3  810.32   20.50
   0   5  -3  820.82   20.40
   0   5  -3  814.12   21.90
   0  -5   3  828.32   21.10
   0  -5   3  836.32   20.80
  -1   5  -3  110.29    3.80
  -1   5  -3  105.29    4.70
  -1   5  -3  115.29    3.60
   1  -5   3  102.09    3.90
   1  -5   3  106.49    3.80
  -2   5  -3  150.28    5.10
  -2   5  -3  152.48    4.70
  -2   5  -3  158.98    6.30
   2  -5   3  153.38    5.10
   2  -5   3  153.28    5.00
  -3   5  -3  310.77    9.20
  -3   5  -3  308.67    8.60
  -3   5  -3  315.87   10.70
   3  -5   3  314.27    8.90
   3  -5   3  301.27    8.90
  -4   5  -3  133.09    6.10
  -4   5  -3  123.39    4.30
  -4   5  -3  128.99    4.80
   4  -5   3  119.59    4.40
   4  -5   3  130.79    4.60
  -5   5  -3  226.58    6.90
  -5   5  -3  227.98    7.50
   5  -5   3  240.18    7.00
   5  -5   3  223.08    7.20
  -6   5  -3   -0.90    0.50
   6  -5   3    1.10    0.80
  -7   5  -3   87.79    3.70
   7  -5   3   85.69    3.80
  -8   5  -3    7.00    1.30
   8  -5   3    6.90    1.30
  11   4  -3  179.28    6.10
  11   4  -3  177.68    6.90
 -11  -4   3  180.38    6.40
 -11  -4   3  180.78    6.30
  10   4  -3  241.68    8.20
 -10  -4   3  236.98    7.60
 -10  -4   3  238.58    7.80
   9   4  -3   17.60    1.70
  -9  -4   3   16.70    1.60
  -9  -4   3   14.00    1.60
   8   4  -3  169.18    5.70
  -8  -4   3  171.48    5.70
  -8  -4   3  166.28    5.50
   7   4  -3  187.38    5.70
   7   4  -3  184.08    5.70
  -7  -4   3  182.58    5.80
  -7  -4   3  187.08    5.90
   6   4  -3  178.38    5.00
   6   4  -3  183.08    5.40
   6   4  -3  173.98    5.10
   6   4  -3  180.98    5.40
  -6  -4   3  180.98    5.50
  -6  -4   3  185.08    5.30
  -6  -4   3  176.48    5.60
  -6  -4   3  181.18    5.30
   5   4  -3   20.40    1.30
   5   4  -3   20.00    1.20
  -5  -4   3   22.80    1.40
  -5  -4   3   18.50    1.30
  -5  -4   3   21.40    1.30
  -5  -4   3   19.30    1.20
   4   4  -3 1176.08   29.20
   4   4  -3 1175.28   29.30
  -4  -4   3 1189.68   29.00
  -4  -4   3 1193.18   29.10
  -4  -4   3 1162.98   29.20
  -4  -4   3 1193.48   29.20
   3   4  -3 2628.84   63.19
   3   4  -3 2672.33   63.69
   3   4  -3 2606.24   63.49
   3   4  -3 2594.24   63.29
  -3  -4   3 2646.54   62.89
  -3  -4   3 2582.24   63.29
  -3  -4   3 2614.64   63.09
  -3  -4   3 2576.74   62.99
   2   4  -3  211.58    5.70
   2   4  -3  190.98    6.00
   2   4  -3  195.78    5.20
   2   4  -3  193.98    5.60
  -2  -4   3  197.48    5.20
  -2  -4   3  199.78    5.80
  -2  -4   3  188.58    5.50
  -2  -4   3  192.68    5.50
   1   4  -3  128.79    3.90
   1   4  -3  122.59    4.70
   1   4  -3  133.69    3.50
   1   4  -3  129.89    4.40
  -1  -4   3  130.39    4.20
  -1  -4   3  131.19    4.00
   0   4  -3    9.40    0.70
   0   4  -3    8.60    0.80
   0   4  -3   10.90    1.20
   0  -4   3    9.40    0.90
   0  -4   3    8.50    1.00
  -1   4  -3 1232.28   29.90
  -1   4  -3 1152.98   29.70
  -1   4  -3 1231.48   31.20
   1  -4   3 1243.88   30.20
   1  -4   3 1198.18   30.00
  -2   4  -3  693.33   17.60
  -2   4  -3  689.63   19.30
   2  -4   3  701.43   17.90
   2  -4   3  699.13   17.90
  -3   4  -3  619.94   15.30
  -3   4  -3  590.84   17.10
  -3   4  -3  575.14   15.70
   3  -4   3  576.44   15.40
   3  -4   3  584.64   15.40
  -4   4  -3  822.82   23.60
  -4   4  -3  863.91   22.00
  -4   4  -3  845.42   21.50
   4  -4   3  837.32   21.70
   4  -4   3  854.91   21.50
  -5   4  -3   11.50    2.20
  -5   4  -3   10.50    1.40
  -5   4  -3    9.80    1.20
   5  -4   3   10.90    1.40
   5  -4   3    9.20    1.10
  -6   4  -3   85.19    3.50
   6  -4   3   85.79    3.60
  -7   4  -3   71.19    3.20
   7  -4   3   68.69    3.30
  -8   4  -3  332.97    9.80
   8  -4   3  324.87    9.90
  -9   4  -3  104.49    4.50
   9  -4   3  110.59    4.60
  11   3  -3   95.69    3.60
  11   3  -3   94.19    5.00
 -11  -3   3   96.79    4.30
 -11  -3   3   98.39    4.30
  10   3  -3   91.09    3.20
  10   3  -3   87.99    4.50
 -10  -3   3   86.89    4.00
 -10  -3   3   89.69    3.90
   9   3  -3  291.37    9.40
  -9  -3   3  274.67    8.50
  -9  -3   3  281.07    8.70
   8   3  -3   35.90    2.40
  -8  -3   3   32.70    2.10
  -8  -3   3   34.30    2.10
   7   3  -3 1012.60   26.10
  -7  -3   3 1011.70   25.70
  -7  -3   3 1021.40   25.90
   6   3  -3   44.50    2.10
   6   3  -3   44.90    1.90
   6   3  -3   43.00    1.90
  -6  -3   3   40.80    2.00
  -6  -3   3   39.60    2.10
   5   3  -3  609.84   15.50
   5   3  -3  588.84   15.20
   5   3  -3  603.54   15.40
   5   3  -3  598.64   15.30
  -5  -3   3  613.34   15.40
  -5  -3   3  621.44   15.70
  -5  -3   3  613.24   15.60
  -5  -3   3  614.44   15.30
   4   3  -3    1.50    0.40
   4   3  -3    0.40    0.20
   4   3  -3    0.90    0.20
   4   3  -3    0.90    0.30
  -4  -3   3    2.10    0.40
  -4  -3   3    1.30    0.40
  -4  -3   3    1.10    0.40
  -4  -3   3    0.40    0.40
   3   3  -3  966.00   23.70
   3   3  -3  970.10   24.30
   3   3  -3 1004.10   24.30
   3   3  -3  974.70   23.90
  -3  -3   3  960.80   24.20
  -3  -3   3 1015.10   24.10
  -3  -3   3  995.90   24.10
  -3  -3   3  965.30   24.30
   2   3  -3 2874.71   74.09
   2   3  -3 3096.99   73.59
   2   3  -3 3088.89   74.39
  -2  -3   3 3157.78   73.39
  -2  -3   3 2967.70   72.69
  -2  -3   3 2957.60   73.79
  -2  -3   3 3062.89   73.19
   1   3  -3    0.60    0.30
   1   3  -3    0.60    0.30
   1   3  -3    1.30    0.20
   1   3  -3    1.50    0.50
  -1  -3   3    0.60    0.30
  -1  -3   3    2.10    0.30
  -1  -3   3    3.70    0.50
   0   3  -3  691.73   17.10
   0   3  -3  688.23   16.40
   0   3  -3  622.44   18.20
   0   3  -3  712.43   17.80
   0   3  -3  687.33   16.60
   0   3  -3  701.03   16.60
   0  -3   3  688.53   17.20
  -1   3  -3    2.50    0.70
  -1   3  -3    3.10    0.50
  -1   3  -3    2.20    0.40
   1  -3   3    2.40    0.50
   1  -3   3    1.80    0.50
  -2   3  -3 1756.02   41.50
  -2   3  -3 1581.04   40.10
  -2   3  -3 1673.63   40.00
   2  -3   3 1600.04   40.10
   2  -3   3 1583.04   40.00
  -3   3  -3   38.50    2.00
  -3   3  -3   35.70    1.70
  -3   3  -3   37.40    2.60
   3  -3   3   33.40    1.80
   3  -3   3   34.80    1.70
  -4   3  -3  839.82   21.30
  -4   3  -3  826.22   22.80
  -4   3  -3  825.42   20.90
   4  -3   3  810.42   20.70
   4  -3   3  819.32   21.10
  -5   3  -3  665.13   17.50
  -5   3  -3  672.03   19.60
  -5   3  -3  684.03   17.80
   5  -3   3  680.13   17.20
   5  -3   3  669.83   17.60
  -6   3  -3  135.99    4.70
   6  -3   3  133.49    4.80
  -7   3  -3   39.70    2.30
   7  -3   3   40.60    2.40
  -8   3  -3   51.19    2.70
   8  -3   3   48.80    2.70
  -9   3  -3  310.77    9.30
   9  -3   3  297.77    9.30
  10  -3   3   94.49    4.20
  11   2  -3  211.78    8.50
  11   2  -3  210.08    6.50
 -11  -2   3  210.68    7.20
 -11  -2   3  210.08    7.30
  10   2  -3  266.07    9.70
  10   2  -3  263.77    7.70
 -10  -2   3  274.87    8.60
 -10  -2   3  271.47    8.40
   9   2  -3    1.70    1.00
   9   2  -3    2.20    0.60
  -9  -2   3    1.40    0.70
  -9  -2   3    4.10    1.10
   8   2  -3    7.50    0.70
   8   2  -3    8.20    1.50
  -8  -2   3    8.20    1.20
  -8  -2   3   13.10    1.50
   7   2  -3  242.48    8.10
  -7  -2   3  251.37    7.60
  -7  -2   3  254.67    7.40
   6   2  -3 1322.77   32.30
   6   2  -3 1286.47   33.20
   6   2  -3 1331.17   32.20
  -6  -2   3 1317.67   32.70
  -6  -2   3 1329.37   32.90
   5   2  -3  345.97    9.20
   5   2  -3  339.57    9.40
   5   2  -3  350.06    9.60
   5   2  -3  342.27    9.10
  -5  -2   3  347.77    9.40
  -5  -2   3  358.56    9.60
   4   2  -3  544.75   14.20
   4   2  -3  559.24   14.10
   4   2  -3  595.44   14.40
   4   2  -3  546.15   14.30
  -4  -2   3  572.34   14.50
  -4  -2   3  567.44   14.40
  -4  -2   3  572.84   14.00
  -4  -2   3  555.24   14.20
   3   2  -3  989.80   24.30
   3   2  -3  981.90   24.20
   3   2  -3  972.40   24.50
  -3  -2   3  963.30   24.40
  -3  -2   3 1013.40   24.20
  -3  -2   3 1014.60   24.50
  -3  -2   3 1023.90   24.50
   2   2  -3  380.26    9.80
   2   2  -3  384.36    9.70
   2   2  -3  374.66    9.80
   2   2  -3  369.16    9.90
  -2  -2   3  391.06    9.90
  -2  -2   3  383.96    9.70
  -2  -2   3  384.96    9.60
  -2  -2   3  368.26    9.80
   1   2  -3  710.83   17.60
   1   2  -3  719.73   17.70
   1   2  -3  702.83   18.00
  -1  -2   3  696.83   17.40
  -1  -2   3  698.23   17.70
  -1  -2   3  718.73   17.20
  -1  -2   3  711.93   17.60
   0   2  -3 1111.69   27.30
   0   2  -3 1105.69   26.30
   0   2  -3 1057.79   27.70
   0   2  -3 1114.89   26.80
   0  -2   3 1112.29   26.80
   0  -2   3 1083.09   26.20
  -1   2  -3 3687.73   89.49
  -1   2  -3 3459.75   91.69
  -1   2  -3 3688.33   89.49
   1  -2   3 3665.03   89.59
   1  -2   3 3710.33   89.79
  -2   2  -3  966.80   23.80
  -2   2  -3  924.71   23.90
  -2   2  -3  963.90   24.90
   2  -2   3  945.21   23.80
   2  -2   3  967.50   23.90
   2  -2   3 1009.60   25.20
  -3   2  -3  286.57    7.10
  -3   2  -3  296.37    8.00
  -3   2  -3  290.77    9.00
  -3   2  -3  268.67    7.70
   3  -2   3  282.17    7.90
   3  -2   3  279.77    7.70
   3  -2   3  274.47    9.20
   3  -2   3  297.47    7.50
  -4   2  -3  110.69    4.80
  -4   2  -3  110.79    3.10
  -4   2  -3  107.59    3.60
  -4   2  -3   95.89    3.70
   4  -2   3  117.89    5.20
   4  -2   3  104.79    3.40
   4  -2   3  109.89    3.70
   4  -2   3  104.89    3.40
  -5   2  -3  561.64   15.20
  -5   2  -3  570.44   15.10
  -5   2  -3  620.94   17.10
   5  -2   3  558.04   15.20
   5  -2   3  576.84   14.60
   5  -2   3  580.24   14.90
  -6   2  -3  664.73   17.60
   6  -2   3  683.03   17.80
   6  -2   3  686.13   17.50
  -7   2  -3  109.99    4.10
   7  -2   3  112.19    4.20
   7  -2   3  109.19    4.70
  -8   2  -3  420.26   11.80
   8  -2   3  410.56   11.80
  -9   2  -3   10.00    1.40
   9  -2   3    7.40    1.30
 -10   2  -3   49.60    2.90
  10  -2   3   48.40    2.90
  11   1  -3    2.20    1.40
  11   1  -3    1.00    0.80
 -11  -1   3    1.70    1.00
 -11  -1   3    0.40    0.90
  10   1  -3  364.66   12.60
  10   1  -3  365.16   10.30
 -10  -1   3  370.66   10.90
 -10  -1   3  376.46   11.10
   9   1  -3  457.55   12.20
   9   1  -3  477.65   14.60
  -9  -1   3  447.06   12.80
  -9  -1   3  453.65   13.00
   8   1  -3    2.80    0.60
   8   1  -3    2.40    1.00
  -8  -1   3    2.60    0.90
  -8  -1   3    2.90    0.80
   7   1  -3  113.49    3.50
   7   1  -3  113.49    5.00
  -7  -1   3  118.89    4.40
  -7  -1   3  122.89    4.20
   6   1  -3  556.64   13.80
   6   1  -3  535.25   13.80
   6   1  -3  542.55   15.20
   6   1  -3  555.04   13.30
  -6  -1   3  544.55   14.30
  -6  -1   3  522.35   14.50
   5   1  -3 1231.08   30.60
   5   1  -3 1315.27   31.90
   5   1  -3 1240.68   30.70
  -5  -1   3 1226.48   31.30
  -5  -1   3 1274.67   31.10
   4   1  -3  146.49    4.20
   4   1  -3  145.19    3.90
   4   1  -3  129.79    4.50
   4   1  -3  140.19    4.40
  -4  -1   3  139.49    4.30
  -4  -1   3  147.79    4.50
   3   1  -3 2278.57   56.69
   3   1  -3 2391.36   57.29
   3   1  -3 2341.07   58.09
   3   1  -3 2405.76   58.99
  -3  -1   3 2321.27   56.69
  -3  -1   3 2355.66   56.69
  -3  -1   3 2351.06   56.79
   2   1  -3 1937.91   47.70
   2   1  -3 1914.51   47.80
   2   1  -3 2024.50   48.00
  -2  -1   3 1933.61   47.00
  -2  -1   3 1961.40   48.10
  -2  -1   3 1915.01   47.10
  -2  -1   3 1932.51   47.60
   1   1  -3    5.30    0.60
   1   1  -3    5.40    0.60
   1   1  -3    5.40    0.60
   1   1  -3    3.70    0.50
  -1  -1   3    5.60    0.60
  -1  -1   3    5.20    0.50
   0   1  -3  151.88    3.70
   0   1  -3  141.49    4.70
   0   1  -3  144.09    4.10
   0   1  -3  146.69    4.20
   0   1  -3  155.48    4.50
   0  -1   3  146.29    4.00
   0  -1   3  147.39    3.80
   0  -1   3  147.99    4.20
  -1   1  -3 2432.56   57.29
  -1   1  -3 2367.36   59.39
  -1   1  -3 2346.07   57.99
   1  -1   3 2285.17   56.79
   1  -1   3 2373.26   58.09
  -2   1  -3 5605.34  139.19
  -2   1  -3 5529.25  142.79
  -2   1  -3 5737.03  137.69
   2  -1   3 5646.23  137.49
   2  -1   3 5714.33  138.79
   2  -1   3 5927.01  135.79
   2  -1   3 5419.66  142.89
   2  -1   3 5833.12  139.39
  -3   1  -3  434.36   10.90
  -3   1  -3  420.26   10.40
  -3   1  -3  446.36   11.10
  -3   1  -3  403.96   11.90
   3  -1   3  413.16   11.00
   3  -1   3  420.56   10.30
   3  -1   3  393.96   10.60
   3  -1   3  422.66   10.80
   3  -1   3  421.36   12.40
  -4   1  -3   66.49    3.40
  -4   1  -3   68.69    2.60
  -4   1  -3   70.29    2.20
   4  -1   3   67.19    2.60
   4  -1   3   69.59    2.50
   4  -1   3   70.09    2.30
   4  -1   3   67.69    3.70
  -5   1  -3  172.98    6.60
  -5   1  -3  170.48    5.00
  -5   1  -3  182.18    5.40
  -5   1  -3  191.48    5.50
   5  -1   3  175.38    4.90
   5  -1   3  168.18    7.00
   5  -1   3  187.28    5.40
   5  -1   3  177.88    5.60
  -6   1  -3  132.19    4.20
  -6   1  -3  137.19    4.50
   6  -1   3  137.69    6.30
   6  -1   3  141.49    4.70
   6  -1   3  134.59    4.50
  -7   1  -3   30.70    1.70
  -7   1  -3   33.80    2.00
   7  -1   3   30.50    1.90
   7  -1   3   33.20    2.00
   7  -1   3   33.30    3.10
  -8   1  -3  251.67    7.60
   8  -1   3  248.28    7.60
   8  -1   3  244.08    7.70
  -9   1  -3  473.65   13.40
   9  -1   3  494.85   13.40
   9  -1   3  473.65   13.50
 -10   1  -3  135.19    5.10
  10  -1   3  127.49    5.00
  11  -1   3    3.50    1.20
  11   0  -3   77.49    4.20
  11   0  -3   84.29    5.40
 -11   0   3   79.59    5.50
 -11   0   3   84.89    4.40
  10   0  -3   13.30    2.40
  10   0  -3   13.90    1.50
 -10   0   3   12.30    1.70
 -10   0   3   12.60    1.60
   9   0  -3   86.29    3.50
   9   0  -3   95.99    5.20
  -9   0   3   91.39    4.00
  -9   0   3   89.59    3.80
   8   0  -3  148.39    4.90
   8   0  -3  159.98    6.80
  -8   0   3  161.48    5.60
  -8   0   3  153.98    5.30
   7   0  -3   92.89    4.60
   7   0  -3   85.09    3.00
  -7   0   3   93.49    3.70
  -7   0   3   89.89    3.50
   6   0  -3  996.70   24.50
   6   0  -3 1049.70   24.60
   6   0  -3  944.81   26.40
  -6   0   3  995.50   25.10
  -6   0   3  994.30   25.30
   5   0  -3   64.39    3.10
   5   0  -3   56.19    1.90
   5   0  -3   52.89    2.10
   5   0  -3   55.69    1.90
  -5   0   3   52.89    2.50
  -5   0   3   55.49    2.30
   4   0  -3  483.95   12.50
   4   0  -3  420.56   12.10
   4   0  -3  455.75   10.90
   4   0  -3  450.65   11.00
   4   0  -3  434.16   11.10
   4   0  -3  448.16   11.40
  -4   0   3  425.36   11.60
  -4   0   3  456.75   11.90
   3   0  -3  207.68    6.30
   3   0  -3  205.68    6.10
   3   0  -3  214.18    5.30
   3   0  -3  207.68    5.70
  -3   0   3  211.38    5.80
  -3   0   3  203.58    5.90
   2   0  -3 2525.45   61.29
   2   0  -3 2397.16   60.29
   2   0  -3 2460.45   59.29
   2   0  -3 2413.36   62.39
  -2   0   3 2395.26   59.29
  -2   0   3 2504.85   59.29
  -2   0   3 2559.34   60.89
   1   0  -3 2388.26   57.69
   1   0  -3 2297.77   56.59
   1   0  -3 2311.47   56.39
   1   0  -3 2318.97   56.29
  -1   0   3 2160.28   55.69
  -1   0   3 2216.18   54.99
  -1   0   3 2286.67   55.19
   0   0  -3   38.10    1.70
   0   0  -3   40.30    1.50
   0   0  -3   39.60    1.30
   0   0   3   40.40    1.30
   0   0   3   40.80    1.40
   0   0   3   41.10    1.50
   0   0   3   43.20    1.30
  -1   0  -3 1813.32   45.40
  -1   0  -3 2024.00   47.30
  -1   0  -3 1813.22   45.40
  -1   0  -3 1765.72   44.90
   1   0   3 1920.31   44.60
   1   0   3 1857.01   45.20
   1   0   3 1811.72   45.20
   1   0   3 1797.92   45.40
   1   0   3 1802.42   44.70
  -2   0  -3    1.90    0.60
  -2   0  -3    1.40    0.30
  -2   0  -3    2.20    0.40
   2   0   3    2.30    0.40
   2   0   3    2.40    0.40
   2   0   3    1.30    0.50
   2   0   3    1.60    0.20
  -3   0  -3 2471.35   61.09
  -3   0  -3 2436.46   60.79
  -3   0  -3 2514.95   61.29
  -3   0  -3 2543.85   60.59
  -3   0  -3 2574.54   61.79
   3   0   3 2538.35   60.59
   3   0   3 2474.15   61.09
   3   0   3 2505.55   61.79
   3   0   3 2451.55   61.79
   3   0   3 2453.25   60.19
  -4   0  -3  251.07    6.70
  -4   0  -3  251.97    7.00
  -4   0  -3  261.87    7.10
  -4   0  -3  262.07    6.60
  -4   0  -3  263.67    8.10
   4   0   3  256.47    6.60
   4   0   3  256.97    7.20
   4   0   3  251.07    7.00
   4   0   3  257.47    6.70
  -5   0  -3  806.82   20.70
  -5   0  -3  850.71   20.30
  -5   0  -3  812.62   20.80
  -5   0  -3  861.81   21.00
  -5   0  -3  802.72   22.30
   5   0   3  846.12   21.20
   5   0   3  865.71   21.00
   5   0   3  812.92   23.00
   5   0   3  849.41   20.30
  -6   0  -3  691.03   17.30
  -6   0  -3  677.83   17.60
   6   0   3  689.43   19.90
   6   0   3  673.13   17.70
   6   0   3  684.23   17.60
  -7   0  -3   79.59    3.00
  -7   0  -3   80.79    3.20
   7   0   3   79.19    3.20
   7   0   3   76.89    4.70
   7   0   3   78.59    3.30
  -8   0  -3   85.39    3.30
  -8   0  -3   93.29    3.60
   8   0   3   85.69    3.70
   8   0   3   86.69    5.20
   8   0   3   96.39    3.70
  -9   0  -3   34.60    2.10
  -9   0  -3   41.00    2.30
   9   0   3   32.30    2.30
   9   0   3   36.80    1.90
   9   0   3   38.40    3.70
   9   0   3   36.00    2.30
 -10   0  -3  320.67    9.70
  10   0   3  325.87    9.80
  10   0   3  331.57    9.90
 -11   0  -3   64.49    3.40
  11   0   3   67.99    3.50
  11   0   3   66.09    3.40
  11  -1  -3    8.80    3.40
  10  -1  -3  209.68    6.60
  10  -1  -3  197.98    8.80
 -10   1   3  201.68    6.90
 -10   1   3  196.58    7.00
   9  -1  -3  100.89    3.90
   9  -1  -3   93.69    5.50
  -9   1   3  100.29    4.10
  -9   1   3  100.29    4.30
   8  -1  -3  133.89    6.40
   8  -1  -3  136.79    4.70
  -8   1   3  141.79    5.20
  -8   1   3  143.79    5.00
   7  -1  -3   27.80    1.60
   7  -1  -3   29.10    2.70
  -7   1   3   29.80    2.00
  -7   1   3   29.00    1.80
   6  -1  -3 1114.09   27.60
   6  -1  -3 1153.68   27.70
   6  -1  -3 1126.49   29.90
  -6   1   3 1083.09   28.30
  -6   1   3 1115.79   28.10
   5  -1  -3 3068.09   73.49
   5  -1  -3 3130.69   73.19
   5  -1  -3 2969.40   75.39
   5  -1  -3 2957.90   74.29
  -5   1   3 3067.19   74.19
  -5   1   3 3133.69   73.89
   4  -1  -3  540.45   14.40
   4  -1  -3  499.35   12.50
   4  -1  -3  482.65   12.80
   4  -1  -3  512.55   12.90
  -4   1   3  500.55   13.40
  -4   1   3  516.45   13.10
   3  -1  -3  929.81   22.90
   3  -1  -3  902.61   22.60
   3  -1  -3  941.61   23.90
   3  -1  -3  926.41   22.30
  -3   1   3  929.01   23.20
  -3   1   3  934.61   22.90
   2  -1  -3  102.09    3.10
   2  -1  -3  107.19    3.70
   2  -1  -3  100.99    2.90
  -2   1   3  101.19    3.10
  -2   1   3   99.59    3.20
   1  -1  -3 3659.23   89.99
   1  -1  -3 3632.44   93.59
   1  -1  -3 3672.13   90.69
  -1   1   3 3929.11   90.79
  -1   1   3 3616.44   89.79
   0  -1  -3 1558.34   36.30
   0  -1  -3 1462.45   36.30
   0  -1  -3 1468.55   36.30
   0  -1  -3 1424.76   36.00
   0   1   3 1373.76   36.00
   0   1   3 1483.15   35.70
   0   1   3 1475.95   35.90
   0   1   3 1423.26   36.00
   0   1   3 1655.33   37.10
  -1  -1  -3 3684.53   90.59
  -1  -1  -3 3479.25   86.49
  -1  -1  -3 3604.44   86.09
  -1  -1  -3 3524.85   86.89
   1   1   3 3548.84   86.29
   1   1   3 3413.16   86.49
   1   1   3 3474.95   85.39
  -2  -1  -3 4078.09   97.69
  -2  -1  -3 4103.69   97.89
  -2  -1  -3 4046.60   96.89
  -2  -1  -3 3694.13   98.49
   2   1   3 3940.41   97.59
   2   1   3 4060.29  102.89
   2   1   3 3952.30   96.89
   2   1   3 3971.20   96.39
  -3  -1  -3  194.28    5.10
  -3  -1  -3  191.18    5.00
  -3  -1  -3  190.38    5.20
  -3  -1  -3  195.08    6.10
  -3  -1  -3  191.68    5.30
   3   1   3  199.98    5.30
   3   1   3  194.68    6.60
   3   1   3  190.88    5.10
   3   1   3  187.78    5.40
  -4  -1  -3  121.09    4.50
  -4  -1  -3  128.89    3.30
  -4  -1  -3  122.09    3.60
  -4  -1  -3  120.89    3.60
  -4  -1  -3  123.99    3.80
   4   1   3  125.29    3.90
   4   1   3  126.79    3.80
   4   1   3  122.09    5.00
   4   1   3  126.69    3.60
  -5  -1  -3  103.19    3.30
  -5  -1  -3   91.99    4.10
  -5  -1  -3  105.39    2.70
  -5  -1  -3  104.99    3.40
  -5  -1  -3   99.19    3.10
   5   1   3   99.59    3.40
   5   1   3  108.29    3.20
   5   1   3  107.39    4.90
  -6  -1  -3 1792.02   44.40
  -6  -1  -3 1759.42   44.20
   6   1   3 1787.92   44.40
   6   1   3 1800.32   44.10
   6   1   3 1961.80   47.10
   6   1   3 1793.32   44.60
  -7  -1  -3  531.45   14.30
  -7  -1  -3  526.25   14.10
   7   1   3  563.84   16.80
   7   1   3  545.15   14.60
   7   1   3  540.75   14.30
   7   1   3  544.95   14.00
  -8  -1  -3   47.20    2.40
  -8  -1  -3   49.40    2.40
   8   1   3   56.49    2.70
   8   1   3   51.99    2.50
   8   1   3   57.39    2.40
   8   1   3   51.09    3.90
  -9  -1  -3  277.57    8.20
  -9  -1  -3  286.27    8.40
   9   1   3  281.17    8.00
   9   1   3  262.87    8.30
   9   1   3  272.77   10.70
   9   1   3  280.87    8.50
 -10  -1  -3    2.00    0.80
 -10  -1  -3    4.40    1.00
  10   1   3    2.70    0.80
  10   1   3    3.30    1.60
  10   1   3    3.90    1.00
  10   1   3    1.70    0.90
 -11  -1  -3   45.30    2.80
  11   1   3   46.60    2.90
  11   1   3   47.20    2.80
  11   1   3   55.89    4.70
  12   1   3    1.70    1.30
  10  -2  -3    0.00    0.70
  10  -2  -3    0.80    1.30
 -10   2   3    0.90    0.80
 -10   2   3    0.60    0.90
   9  -2  -3   86.69    3.60
   9  -2  -3   84.79    5.40
  -9   2   3   83.79    3.80
  -9   2   3   78.89    3.90
   8  -2  -3  187.58    8.00
   8  -2  -3  179.88    5.90
  -8   2   3  185.08    6.10
  -8   2   3  180.08    6.30
   7  -2  -3  103.79    3.90
   7  -2  -3  108.19    5.50
  -7   2   3  116.59    4.20
  -7   2   3  105.89    4.30
   6  -2  -3   33.70    1.90
   6  -2  -3   32.90    1.80
   6  -2  -3   34.50    2.80
  -6   2   3   34.20    1.90
  -6   2   3   34.20    2.10
   5  -2  -3  849.52   21.10
   5  -2  -3  817.52   21.20
   5  -2  -3  893.91   23.30
   5  -2  -3  831.62   20.70
  -5   2   3  839.42   21.60
  -5   2   3  830.92   21.30
   4  -2  -3 2728.03   64.39
   4  -2  -3 2682.23   63.29
   4  -2  -3 2573.34   62.79
   4  -2  -3 2508.85   64.99
  -4   2   3 2550.74   63.29
  -4   2   3 2685.63   63.79
   3  -2  -3  178.08    5.10
   3  -2  -3  171.58    6.10
   3  -2  -3  166.48    5.00
   3  -2  -3  183.68    4.60
  -3   2   3  191.18    5.40
  -3   2   3  184.38    5.10
  -3   2   3  169.68    6.10
   2  -2  -3  304.87    8.10
   2  -2  -3  303.27    8.00
   2  -2  -3  321.77    9.10
   2  -2  -3  311.07    7.50
  -2   2   3  306.87    7.90
  -2   2   3  295.97    8.20
  -2   2   3  305.07    8.90
  -2   2   3  297.67    7.70
   1  -2  -3    3.40    0.50
   1  -2  -3    3.70    0.50
   1  -2  -3    3.00    0.60
  -1   2   3    2.80    0.50
  -1   2   3    3.00    0.40
  -1   2   3    3.00    0.60
   0  -2  -3  225.98    6.70
   0  -2  -3  227.88    6.10
   0  -2  -3  231.68    5.90
   0  -2  -3  244.58    5.70
   0  -2  -3  232.68    6.20
   0   2   3  218.78    5.80
   0   2   3  233.38    5.90
   0   2   3  233.68    6.10
   0   2   3  245.38    6.10
   0   2   3  214.68    6.80
  -1  -2  -3 1395.26   34.90
  -1  -2  -3 1493.95   35.60
  -1  -2  -3 1388.06   34.10
  -1  -2  -3 1428.96   34.50
   1   2   3 1395.96   34.10
   1   2   3 1379.76   34.10
   1   2   3 1403.56   34.00
  -2  -2  -3 3250.87   81.79
  -2  -2  -3 3202.08   81.69
  -2  -2  -3 3167.08   82.69
  -2  -2  -3 3364.36   81.89
   2   2   3 3280.07   81.19
   2   2   3 3428.06   86.19
   2   2   3 3367.86   82.59
   2   2   3 3714.43   82.49
  -3  -2  -3 4932.11  118.79
  -3  -2  -3 4928.41  119.19
  -3  -2  -3 4814.82  118.39
   3   2   3 4882.01  123.89
   3   2   3 4927.51  119.09
   3   2   3 4824.12  119.89
   3   2   3 4935.61  119.29
  -4  -2  -3  804.92   21.60
  -4  -2  -3  848.62   20.70
  -4  -2  -3  853.31   20.20
  -4  -2  -3  896.31   20.40
  -4  -2  -3  847.12   20.60
   4   2   3  823.52   20.90
   4   2   3  850.71   20.70
   4   2   3  769.92   22.20
   4   2   3  834.72   20.60
  -5  -2  -3   99.29    3.20
  -5  -2  -3  100.69    3.20
  -5  -2  -3   89.19    3.90
  -5  -2  -3  102.89    2.60
   5   2   3   98.49    4.60
   5   2   3  102.39    3.30
   5   2   3  105.69    3.50
   5   2   3  102.99    3.20
  -6  -2  -3  156.18    4.90
  -6  -2  -3  161.18    4.90
   6   2   3  177.18    6.80
   6   2   3  159.48    4.80
   6   2   3  164.48    5.00
   6   2   3  164.58    5.20
  -7  -2  -3 1000.80   25.00
  -7  -2  -3  980.40   25.00
   7   2   3  996.20   24.90
   7   2   3  992.90   27.50
   7   2   3 1011.60   25.40
   7   2   3  995.50   25.00
  -8  -2  -3  282.67    8.30
  -8  -2  -3  291.67    8.20
   8   2   3  284.57    8.50
   8   2   3  291.67   10.50
   8   2   3  278.67    8.20
   8   2   3  282.17    8.10
  -9  -2  -3   51.59    2.50
  -9  -2  -3   46.80    2.50
   9   2   3   50.09    2.70
   9   2   3   49.40    3.90
   9   2   3   51.99    2.60
   9   2   3   51.79    2.40
 -10  -2  -3  381.16   10.90
 -10  -2  -3  388.16   10.90
  10   2   3  380.16   11.10
  10   2   3  377.26   10.60
  10   2   3  382.56   11.00
  10   2   3  373.66   13.50
 -11  -2  -3    6.10    1.20
 -11  -2  -3    7.00    1.30
  11   2   3    6.70    1.10
  11   2   3    5.60    1.30
  11   2   3    5.70    1.90
  11   2   3    6.20    1.20
 -12  -2  -3    6.30    1.30
  12   2   3    8.40    1.30
  12   2   3    5.90    1.40
  12   2   3    6.80    2.20
  12   2   3    7.30    1.80
  10  -3  -3   51.29    2.90
 -10   3   3   46.80    3.00
 -10   3   3   45.40    2.90
   9  -3  -3   12.90    2.60
   9  -3  -3   13.50    1.60
  -9   3   3   11.30    1.70
  -9   3   3    9.20    1.40
   8  -3  -3  527.75   14.60
   8  -3  -3  549.95   17.50
  -8   3   3  537.55   15.00
  -8   3   3  546.75   14.80
   7  -3  -3  176.08    5.70
   7  -3  -3  173.78    7.70
  -7   3   3  176.58    5.80
  -7   3   3  178.68    6.10
   6  -3  -3  306.27   10.80
   6  -3  -3  298.87    8.60
  -6   3   3  307.27    8.70
  -6   3   3  298.97    9.00
   5  -3  -3  404.96   10.80
   5  -3  -3  405.36   12.90
   5  -3  -3  406.36   11.00
  -5   3   3  403.76   11.30
  -5   3   3  410.26   11.00
   4  -3  -3   20.60    2.10
   4  -3  -3   20.20    1.30
   4  -3  -3   21.20    1.00
   4  -3  -3   21.20    1.30
  -4   3   3   19.90    1.30
  -4   3   3   21.40    1.50
   3  -3  -3  577.84   15.00
   3  -3  -3  587.74   14.60
   3  -3  -3  649.74   16.90
   3  -3  -3  569.44   15.10
  -3   3   3  591.54   15.00
  -3   3   3  579.34   16.40
  -3   3   3  592.44   14.90
  -3   3   3  589.34   15.30
   2  -3  -3  250.37    8.20
   2  -3  -3  275.07    6.70
   2  -3  -3  269.57    7.20
   2  -3  -3  259.27    7.10
  -2   3   3  248.28    8.20
  -2   3   3  270.27    7.00
  -2   3   3  277.27    7.40
  -2   3   3  266.17    7.20
   1  -3  -3 3961.10   97.69
   1  -3  -3 4077.69   97.49
   1  -3  -3 4289.37   98.89
   1  -3  -3 4056.39  103.89
  -1   3   3 4025.40   98.19
  -1   3   3 4076.79   98.79
  -1   3   3 3825.72   99.49
  -1   3   3 3921.31   97.99
   0  -3  -3 1835.42   45.60
   0  -3  -3 1876.51   45.00
   0  -3  -3 1839.72   45.00
   0  -3  -3 1901.01   44.20
   0   3   3 1814.02   45.20
   0   3   3 1810.92   44.20
   0   3   3 1844.82   44.60
   0   3   3 1698.53   45.00
  -1  -3  -3  531.45   13.70
  -1  -3  -3  541.65   13.90
  -1  -3  -3  558.74   13.60
  -1  -3  -3  554.74   14.60
  -1  -3  -3  563.54   13.40
   1   3   3  541.15   13.60
   1   3   3  543.55   14.90
   1   3   3  586.64   13.90
   1   3   3  553.34   13.80
  -2  -3  -3   50.19    2.30
  -2  -3  -3   50.79    1.80
  -2  -3  -3   49.80    1.70
  -2  -3  -3   49.30    1.50
  -2  -3  -3   49.90    1.60
   2   3   3   45.10    2.40
   2   3   3   47.10    1.70
   2   3   3   49.50    1.80
   2   3   3   49.40    1.80
  -3  -3  -3 1064.19   25.60
  -3  -3  -3 1036.00   25.70
   3   3   3 1065.59   27.20
   3   3   3 1047.50   25.90
   3   3   3 1082.79   26.00
   3   3   3 1050.69   25.80
  -4  -3  -3  851.31   21.20
  -4  -3  -3  877.41   21.40
  -4  -3  -3  896.61   21.70
   4   3   3  869.01   23.10
   4   3   3  873.31   21.60
   4   3   3  884.81   21.60
  -5  -3  -3    1.90    0.50
  -5  -3  -3    0.40    0.20
  -5  -3  -3    0.80    0.30
   5   3   3    0.60    0.60
   5   3   3    1.30    0.50
   5   3   3    1.10    0.40
  -6  -3  -3  810.82   20.40
  -6  -3  -3  807.92   20.20
   6   3   3  779.72   20.20
   6   3   3  796.12   22.30
   6   3   3  799.92   20.60
   6   3   3  850.31   20.30
  -7  -3  -3  188.48    5.80
  -7  -3  -3  184.28    5.60
   7   3   3  182.68    7.40
   7   3   3  195.18    5.70
   7   3   3  194.28    5.70
   7   3   3  192.08    6.00
  -8  -3  -3  142.29    5.00
  -8  -3  -3  154.48    4.90
   8   3   3  151.68    6.80
   8   3   3  149.69    4.90
   8   3   3  159.18    5.30
   8   3   3  153.28    4.90
  -9  -3  -3   64.19    2.90
  -9  -3  -3   61.09    2.80
   9   3   3   63.29    2.80
   9   3   3   59.69    2.70
   9   3   3   63.49    3.10
   9   3   3   68.19    4.50
 -10  -3  -3  129.39    4.70
 -10  -3  -3  123.39    4.70
  10   3   3  127.29    4.50
  10   3   3  129.59    4.70
  10   3   3  123.59    4.90
  10   3   3  123.79    6.60
 -11  -3  -3  107.69    4.30
 -11  -3  -3  106.59    4.30
  11   3   3  111.79    4.20
  11   3   3  106.29    4.50
  11   3   3   98.69    6.00
  11   3   3  104.19    4.30
 -12  -3  -3    0.10    0.80
 -12  -3  -3    0.20    0.80
  12   3   3    1.00    1.40
  12   3   3    2.50    1.10
  12   3   3    1.10    0.90
  12   3   3    0.30    0.80
   9  -4  -3   24.30    2.00
  -9   4   3   23.60    2.00
  -9   4   3   24.70    2.20
   8  -4  -3   40.50    2.40
  -8   4   3   39.10    2.40
  -8   4   3   38.40    2.60
   7  -4  -3  443.26   12.30
   7  -4  -3  469.75   15.20
  -7   4   3  423.36   12.60
  -7   4   3  442.06   12.30
   6  -4  -3   67.29    2.90
   6  -4  -3   71.29    4.50
  -6   4   3   65.49    2.90
  -6   4   3   69.09    3.20
   5  -4  -3  414.26   11.10
   5  -4  -3  410.56   13.40
   5  -4  -3  412.36   11.20
  -5   4   3  419.36   11.20
  -5   4   3  403.16   11.50
   4  -4  -3 1969.00   50.99
   4  -4  -3 1987.50   48.60
   4  -4  -3 1996.40   48.70
   4  -4  -3 2069.59   48.20
  -4   4   3 2004.20   48.60
  -4   4   3 1939.01   48.90
   3  -4  -3  240.78    8.60
   3  -4  -3  262.57    6.70
   3  -4  -3  259.77    7.20
   3  -4  -3  251.07    7.10
  -3   4   3  240.28    7.10
  -3   4   3  253.87    6.90
  -3   4   3  250.47    7.30
  -3   4   3  258.97    8.60
   2  -4  -3    0.70    0.40
   2  -4  -3    0.70    0.30
   2  -4  -3    0.20    0.30
   2  -4  -3    1.10    0.60
  -2   4   3    0.70    0.60
  -2   4   3    0.20    0.30
  -2   4   3    2.00    0.40
  -2   4   3    0.40    0.30
   1  -4  -3  403.46   10.10
   1  -4  -3  401.46   11.70
   1  -4  -3  398.66   10.30
   1  -4  -3  408.56   10.60
  -1   4   3  392.56   11.70
  -1   4   3  394.76   10.60
  -1   4   3  403.76   10.60
  -1   4   3  403.46   10.00
   0  -4  -3 5507.25  130.99
   0  -4  -3 5223.08  133.49
   0  -4  -3 5434.16  131.69
   0  -4  -3 5419.46  132.59
   0   4   3 5563.94  130.29
   0   4   3 5678.33  135.59
   0   4   3 5238.98  130.89
   0   4   3 5190.58  132.79
  -1  -4  -3 1966.50   46.60
  -1  -4  -3 1926.71   46.50
  -1  -4  -3 1848.81   46.90
  -1  -4  -3 1949.51   47.70
  -1  -4  -3 1981.90   46.70
   1   4   3 1903.81   46.80
   1   4   3 1933.91   46.80
   1   4   3 1973.60   47.90
  -2  -4  -3  343.77    9.10
  -2  -4  -3  354.26    9.00
  -2  -4  -3  354.06    8.50
   2   4   3  341.27    9.00
   2   4   3  352.16   10.30
   2   4   3  350.66    9.00
  -3  -4  -3 1241.18   29.50
  -3  -4  -3 1215.98   29.90
  -3  -4  -3 1174.88   29.90
   3   4   3 1197.58   30.00
   3   4   3 1217.08   29.90
   3   4   3 1327.17   31.40
   3   4   3 1219.38   30.10
  -4  -4  -3  106.19    3.00
  -4  -4  -3  108.39    3.10
   4   4   3  100.49    4.30
   4   4   3  103.39    3.30
   4   4   3  106.69    3.20
   4   4   3  106.19    3.50
  -5  -4  -3  445.56   11.10
  -5  -4  -3  462.85   10.90
   5   4   3  405.56   11.30
   5   4   3  418.36   11.50
   5   4   3  425.76   12.80
   5   4   3  445.56   11.10
  -6  -4  -3  381.86    9.90
  -6  -4  -3  373.36   10.20
   6   4   3  379.56   10.00
   6   4   3  378.26   10.50
   6   4   3  372.46   10.20
   6   4   3  395.16   12.00
  -7  -4  -3 1497.05   36.40
  -7  -4  -3 1445.36   36.70
   7   4   3 1504.25   36.40
   7   4   3 1541.75   36.70
   7   4   3 1453.05   38.70
   7   4   3 1466.35   36.90
  -8  -4  -3  667.83   17.20
  -8  -4  -3  665.83   17.40
   8   4   3  689.63   17.80
   8   4   3  657.43   19.60
   8   4   3  668.23   17.30
   8   4   3  657.03   17.10
  -9  -4  -3   20.00    1.60
  -9  -4  -3   22.80    1.60
   9   4   3   19.10    2.60
   9   4   3   19.70    1.50
   9   4   3   18.20    1.70
   9   4   3   21.40    1.60
 -10  -4  -3   24.60    1.90
 -10  -4  -3   21.10    1.70
  10   4   3   23.70    1.80
  10   4   3   22.90    2.90
  10   4   3   21.20    1.70
  10   4   3   20.30    1.90
 -11  -4  -3   34.40    2.40
 -11  -4  -3   34.20    2.20
  11   4   3   40.70    2.40
  11   4   3   34.60    2.30
  11   4   3   37.70    3.70
  11   4   3   35.70    2.50
 -12  -4  -3   87.19    3.90
 -12  -4  -3   74.79    3.60
  12   4   3   75.69    3.90
  12   4   3   80.79    3.70
  12   4   3   81.09    5.50
  12   4   3   82.89    3.60
  -9   5   3   18.40    2.10
  -9   5   3   17.30    1.90
  -8   5   3  245.18    7.70
  -8   5   3  235.28    7.90
   7  -5  -3   18.90    1.70
  -7   5   3   17.10    1.90
  -7   5   3   16.10    1.60
   6  -5  -3  164.88    5.30
  -6   5   3  160.18    5.60
  -6   5   3  157.38    5.30
   5  -5  -3  111.29    4.00
   5  -5  -3  110.59    3.90
  -5   5   3  110.99    3.90
  -5   5   3  108.39    4.20
   4  -5  -3  927.21   23.00
   4  -5  -3  911.91   22.50
   4  -5  -3  909.11   25.30
   4  -5  -3  863.31   22.80
  -4   5   3  897.41   23.20
  -4   5   3  915.81   22.70
   3  -5  -3 1847.32   44.30
   3  -5  -3 1676.73   41.70
   3  -5  -3 1748.43   41.50
   3  -5  -3 1649.83   42.00
  -3   5   3 1672.23   42.10
  -3   5   3 1669.73   44.00
  -3   5   3 1690.33   41.60
   2  -5  -3  129.99    4.20
   2  -5  -3  123.09    3.70
   2  -5  -3  128.79    5.40
   2  -5  -3  118.29    3.90
  -2   5   3  120.39    4.20
  -2   5   3  131.49    3.70
  -2   5   3  121.99    5.40
  -2   5   3  132.69    4.20
   1  -5  -3  617.34   15.90
   1  -5  -3  623.44   15.80
   1  -5  -3  649.64   16.40
   1  -5  -3  630.44   17.60
  -1   5   3  658.83   17.90
  -1   5   3  637.84   16.30
  -1   5   3  624.74   16.40
  -1   5   3  639.74   15.60
   0  -5  -3   70.99    2.70
   0  -5  -3   71.69    2.30
   0  -5  -3   63.79    3.20
   0  -5  -3   69.79    2.20
   0   5   3   66.19    3.40
   0   5   3   72.69    2.60
   0   5   3   65.79    2.60
   0   5   3   69.89    1.90
  -1  -5  -3 1836.22   45.00
  -1  -5  -3 1853.71   44.70
  -1  -5  -3 1803.02   45.80
   1   5   3 1864.81   44.90
   1   5   3 1833.52   46.20
   1   5   3 1894.31   44.90
  -2  -5  -3  212.78    6.10
  -2  -5  -3  219.08    5.90
   2   5   3  213.28    5.90
   2   5   3  219.78    7.20
   2   5   3  217.38    5.90
   2   5   3  208.28    6.00
  -3  -5  -3  779.12   19.40
  -3  -5  -3  758.52   19.30
  -3  -5  -3  799.42   18.60
   3   5   3  786.02   19.20
   3   5   3  754.42   20.70
   3   5   3  779.12   19.50
  -4  -5  -3 1709.13   40.70
  -4  -5  -3 1664.73   41.20
  -4  -5  -3 1682.73   41.30
   4   5   3 1635.34   42.70
   4   5   3 1705.03   41.50
   4   5   3 1767.02   41.10
   4   5   3 1715.13   41.40
  -5  -5  -3   52.19    2.00
  -5  -5  -3   54.29    2.20
  -5  -5  -3   57.09    1.90
   5   5   3   55.99    3.10
   5   5   3   56.79    2.30
   5   5   3   56.19    2.40
   5   5   3   54.29    2.00
  -6  -5  -3  425.86   10.80
  -6  -5  -3  427.26   11.30
   6   5   3  416.96   12.80
   6   5   3  416.36   11.50
   6   5   3  410.66   10.80
   6   5   3  422.16   11.20
  -7  -5  -3  260.67    7.10
  -7  -5  -3  251.77    7.50
   7   5   3  247.28    7.10
   7   5   3  262.47    9.10
   7   5   3  268.37    7.50
   7   5   3  261.77    7.80
  -8  -5  -3  776.72   19.50
  -8  -5  -3  774.42   20.00
   8   5   3  774.02   19.50
   8   5   3  772.72   20.30
   8   5   3  783.12   19.90
   8   5   3  749.03   21.90
  -9  -5  -3  228.88    7.10
  -9  -5  -3  218.48    6.70
   9   5   3  225.78    6.70
   9   5   3  227.98    8.90
   9   5   3  230.68    7.30
   9   5   3  227.28    7.00
 -10  -5  -3   18.40    1.50
 -10  -5  -3   15.00    1.70
  10   5   3   13.90    2.40
  10   5   3   14.90    1.70
  10   5   3   19.10    1.60
  10   5   3   16.40    1.50
 -11  -5  -3   16.00    1.80
 -11  -5  -3   15.10    1.60
  11   5   3   12.40    1.50
  11   5   3   18.30    2.00
  11   5   3   16.40    2.70
  11   5   3   15.80    1.60
 -12  -5  -3   29.40    2.40
 -12  -5  -3   28.10    2.10
  12   5   3   28.20    3.50
  12   5   3   31.40    2.30
  12   5   3   31.30    2.60
  12   5   3   30.90    2.30
  -8   6   3  132.09    6.40
  -7   6   3  501.65   14.20
  -7   6   3  506.25   13.80
  -6   6   3  128.49    4.90
  -6   6   3  136.99    4.70
   5  -6  -3  167.78    5.50
  -5   6   3  166.38    5.70
  -5   6   3  165.58    5.30
   4  -6  -3   25.20    1.70
   4  -6  -3   24.00    1.40
  -4   6   3   22.00    1.70
  -4   6   3   23.70    1.40
   3  -6  -3  232.18    7.20
   3  -6  -3  240.58    6.70
  -3   6   3  244.98    6.70
  -3   6   3  233.88    7.20
   2  -6  -3  104.39    3.50
   2  -6  -3  108.89    4.00
  -2   6   3  109.39    4.00
  -2   6   3  106.79    3.90
  -2   6   3  103.79    5.10
  -2   6   3  113.99    3.30
   1  -6  -3  217.28    6.20
   1  -6  -3  225.58    6.80
  -1   6   3  237.68    6.90
  -1   6   3  220.28    8.10
  -1   6   3  224.38    6.60
   0  -6  -3 1986.00   49.99
   0  -6  -3 2037.10   50.49
   0   6   3 2060.59   50.49
   0   6   3 2088.69   52.19
   0   6   3 2163.38   50.39
  -1  -6  -3  417.46   10.80
  -1  -6  -3  416.86   11.20
   1   6   3  417.56   11.10
   1   6   3  403.26   12.40
   1   6   3  423.06   11.10
  -2  -6  -3  250.07    6.90
  -2  -6  -3  247.28    7.20
   2   6   3  248.78    7.10
   2   6   3  268.07    8.30
   2   6   3  247.78    7.00
  -3  -6  -3   23.40    1.40
  -3  -6  -3   24.50    1.30
   3   6   3   24.10    2.00
   3   6   3   25.60    1.40
   3   6   3   24.20    1.20
   3   6   3   23.20    1.40
  -4  -6  -3 1312.17   32.40
  -4  -6  -3 1315.37   32.40
   4   6   3 1310.77   32.10
   4   6   3 1311.37   32.60
   4   6   3 1340.07   32.50
   4   6   3 1308.57   33.90
  -5  -6  -3  486.85   12.60
  -5  -6  -3  497.25   12.90
   5   6   3  495.15   14.30
   5   6   3  487.55   12.40
   5   6   3  493.55   13.10
   5   6   3  482.15   12.90
  -6  -6  -3   40.30    2.00
   6   6   3   41.90    2.20
   6   6   3   39.20    1.60
   6   6   3   43.40    2.90
   6   6   3   37.40    2.00
  -7  -6  -3  220.88    6.60
   7   6   3  211.88    6.00
   7   6   3  220.98    6.90
   7   6   3  209.38    7.90
   7   6   3  220.48    6.60
  -8  -6  -3   16.20    1.50
   8   6   3   13.50    1.40
   8   6   3   16.20    1.20
   8   6   3   13.70    1.50
   8   6   3   16.20    2.10
  -9  -6  -3  194.98    6.30
   9   6   3  177.68    5.80
   9   6   3  198.78    6.30
   9   6   3  197.68    7.90
   9   6   3  197.38    6.60
 -10  -6  -3   30.00    2.10
  10   6   3   29.30    3.10
  10   6   3   31.20    2.10
  10   6   3   26.30    2.20
  10   6   3   26.80    1.80
 -11  -6  -3  102.39    4.30
  11   6   3  108.29    4.30
  11   6   3   96.99    4.40
  11   6   3  103.69    5.80
  11   6   3  100.89    4.00
 -12  -6  -3   73.49    3.90
  12   6   3   73.09    3.90
  12   6   3   75.39    3.90
  12   6   3   70.99    3.80
  12   6   3   69.29    7.10
  -6   7   3  358.16   10.70
   5  -7  -3  155.48    5.30
  -5   7   3  149.39    5.40
   4  -7  -3  211.98    6.70
  -4   7   3  204.68    6.70
   3  -7  -3   97.79    3.40
   3  -7  -3   93.19    3.80
  -3   7   3   97.59    3.80
   2  -7  -3   75.49    3.20
   2  -7  -3   78.59    2.80
  -2   7   3   74.29    4.50
  -2   7   3   81.59    3.20
  -2   7   3   68.99    3.20
   1  -7  -3  290.57    8.00
  -1   7   3  284.07   10.10
  -1   7   3  294.27    8.30
  -1   7   3  289.67    8.60
   0  -7  -3  393.16   10.90
   0  -7  -3  391.36   10.40
   0   7   3  383.16   10.60
   0   7   3  391.66   12.40
   0   7   3  380.56   10.80
  -1  -7  -3 2099.89   51.49
  -1  -7  -3 2134.19   51.99
   1   7   3 2161.98   51.79
   1   7   3 2070.09   53.49
   1   7   3 2135.19   51.69
  -2  -7  -3  422.66   11.20
  -2  -7  -3  423.16   11.50
   2   7   3  398.06   12.60
   2   7   3  438.06   11.30
   2   7   3  431.36   11.40
  -3  -7  -3    6.30    0.90
  -3  -7  -3    1.80    0.60
   3   7   3    2.30    0.60
   3   7   3    2.50    0.50
   3   7   3    4.10    0.70
   3   7   3    2.80    1.00
  -4  -7  -3    5.30    0.80
  -4  -7  -3    3.70    0.70
   4   7   3    4.50    0.80
   4   7   3    2.50    0.70
   4   7   3    3.90    1.10
   4   7   3    6.80    0.70
  -5  -7  -3  788.32   20.00
  -5  -7  -3  803.52   20.20
   5   7   3  794.32   20.40
   5   7   3  790.72   20.20
   5   7   3  798.72   21.70
   5   7   3  779.42   19.70
  -6  -7  -3  451.25   12.00
  -6  -7  -3  448.06   11.70
   6   7   3  438.16   11.40
   6   7   3  440.46   12.30
   6   7   3  455.25   13.50
   6   7   3  437.26   12.00
   7   7   3    4.70    0.90
   7   7   3    5.10    1.00
   7   7   3    4.30    1.20
   7   7   3    4.60    0.70
   8   7   3  533.95   14.20
   8   7   3  525.25   15.80
   8   7   3  528.55   14.50
   8   7   3  505.05   13.50
  -9  -7  -3   70.49    3.30
   9   7   3   73.49    2.90
   9   7   3   78.99    4.50
   9   7   3   74.69    3.30
   9   7   3   75.29    3.60
 -10  -7  -3    7.50    1.30
  10   7   3    5.40    1.20
  10   7   3    6.40    1.20
  10   7   3    8.50    1.90
  10   7   3    8.50    1.10
 -11  -7  -3   27.50    2.30
  11   7   3   33.80    2.40
  11   7   3   27.20    1.90
  11   7   3   30.30    3.30
  11   7   3   26.80    2.40
   5  -8  -3  130.29    4.90
   4  -8  -3    7.90    1.30
  -4   8   3    9.80    1.40
   3  -8  -3  321.67    9.10
   3  -8  -3  318.17    9.60
  -3   8   3  332.97    9.50
   2  -8  -3  359.06   10.00
   2  -8  -3  376.56   10.60
  -2   8   3  365.36   10.30
  -2   8   3  351.66   10.60
  -2   8   3  356.36   12.60
   1  -8  -3   71.39    2.80
   1  -8  -3   75.19    3.30
  -1   8   3   70.99    3.00
  -1   8   3   76.59    4.50
  -1   8   3   72.79    3.30
   0  -8  -3  391.96   10.30
   0  -8  -3  378.96   10.80
   0   8   3  393.36   10.50
   0   8   3  371.06   10.80
   0   8   3  357.56   12.40
  -1  -8  -3  171.58    5.40
  -1  -8  -3  176.38    5.80
   1   8   3  174.28    7.10
   1   8   3  178.88    5.70
   1   8   3  173.68    5.50
  -2  -8  -3  894.11   22.50
  -2  -8  -3  892.91   22.90
   2   8   3  846.02   24.20
   2   8   3  891.41   22.60
   2   8   3  913.71   22.60
  -3  -8  -3  118.19    4.30
  -3  -8  -3  127.89    4.20
   3   8   3  127.09    4.10
   3   8   3  122.29    4.20
  -4  -8  -3  238.98    7.00
  -4  -8  -3  246.38    7.20
   4   8   3  247.48    7.20
   4   8   3  231.38    8.40
   4   8   3  238.38    7.10
   4   8   3  228.58    6.70
  -5  -8  -3  159.38    5.10
  -5  -8  -3  163.08    5.10
   5   8   3  150.78    4.60
   5   8   3  157.58    5.10
   5   8   3  165.48    6.40
   5   8   3  147.69    5.20
  -6  -8  -3  114.39    4.00
  -6  -8  -3  120.89    4.20
   6   8   3  118.59    4.20
   6   8   3  111.09    5.20
   6   8   3  114.49    4.40
   6   8   3  122.59    3.70
  -7  -8  -3  206.88    6.50
   7   8   3  207.58    6.80
   7   8   3  215.28    7.90
   7   8   3  209.38    6.60
   7   8   3  202.08    5.90
   8   8   3   87.79    3.80
   8   8   3   76.49    4.40
   8   8   3   80.29    2.90
   8   8   3   76.29    3.40
   9   8   3  394.26   10.80
   9   8   3  415.06   13.20
   9   8   3  399.86   11.40
   9   8   3  395.76   11.80
  10   8   3   56.09    4.00
  10   8   3   56.39    2.60
  10   8   3   61.79    3.30
  10   8   3   58.99    3.10
  11   8   3    5.50    1.20
  11   8   3    5.00    1.00
  11   8   3    7.20    1.50
  11   8   3    7.00    1.80
   5  -9  -3   32.60    2.40
   4  -9  -3   52.19    2.90
   3  -9  -3   41.30    2.60
   3  -9  -3   40.50    2.20
   2  -9  -3  603.84   16.20
   2  -9  -3  586.94   15.60
  -2   9   3  601.14   15.90
  -2   9   3  571.54   16.30
   1  -9  -3  375.76   10.90
   1  -9  -3  364.86   10.30
  -1   9   3  370.96   10.60
  -1   9   3  385.36   13.10
  -1   9   3  368.76   11.00
   0  -9  -3  135.09    5.10
   0  -9  -3  134.29    4.60
   0   9   3  136.59    4.80
   0   9   3  148.39    6.70
   0   9   3  133.99    5.10
  -1  -9  -3  243.28    7.40
  -1  -9  -3  254.17    7.90
   1   9   3  250.47    7.80
   1   9   3  258.17    9.50
   1   9   3  257.17    7.60
  -2  -9  -3   15.60    1.40
  -2  -9  -3   16.00    1.50
   2   9   3   17.70    1.50
   2   9   3   17.50    2.20
   2   9   3   17.20    1.50
  -3  -9  -3  202.48    6.40
  -3  -9  -3  213.88    6.70
   3   9   3  204.08    7.70
   3   9   3  207.38    6.40
   3   9   3  211.28    6.50
  -4  -9  -3   33.50    2.10
  -4  -9  -3   35.00    2.00
   4   9   3   39.10    3.00
   4   9   3   30.60    2.00
   4   9   3   32.90    2.00
   4   9   3   34.70    1.80
  -5  -9  -3  969.80   24.80
  -5  -9  -3  977.10   24.80
   5   9   3  973.00   24.30
   5   9   3  960.00   25.00
   5   9   3  961.30   24.80
   5   9   3  999.10   26.70
  -6  -9  -3  450.65   12.40
  -6  -9  -3  444.96   12.20
   6   9   3  441.66   11.80
   6   9   3  459.85   13.90
   6   9   3  455.85   12.40
   6   9   3  445.46   12.70
  -7  -9  -3    2.80    0.80
   7   9   3    1.50    1.00
   7   9   3    2.20    0.60
   7   9   3    1.60    0.80
   7   9   3    2.40    0.80
  -8  -9  -3   39.00    2.40
   8   9   3   42.00    3.20
   8   9   3   40.20    2.60
   8   9   3   41.60    1.90
   8   9   3   39.50    2.40
   9   9   3   74.49    3.70
   9   9   3   71.69    2.90
   9   9   3   76.99    4.50
   9   9   3   74.09    3.40
  10   9   3   94.29    4.40
  10   9   3   90.49    5.10
  10   9   3   89.99    3.50
  10   9   3  101.39    4.20
  11   9   3    9.40    1.20
   4 -10  -3    6.60    1.30
   3 -10  -3   47.20    2.90
   2 -10  -3    0.60    0.60
   2 -10  -3    1.60    0.90
  -2  10   3    2.00    1.00
   1 -10  -3  303.47    8.70
   1 -10  -3  287.97    9.10
  -1  10   3  302.47   11.50
  -1  10   3  284.07    9.30
   0 -10  -3  185.18    6.40
   0 -10  -3  172.38    5.90
   0  10   3  200.98    8.40
   0  10   3  177.28    6.40
  -1 -10  -3  155.88    5.60
  -1 -10  -3  146.49    5.10
   1  10   3  151.88    5.20
   1  10   3  143.99    6.90
   1  10   3  155.98    5.60
  -2 -10  -3  285.87    8.60
  -2 -10  -3  300.17    9.00
   2  10   3  300.97    8.90
   2  10   3  284.37   10.50
   2  10   3  291.97    8.60
  -3 -10  -3   17.50    1.60
  -3 -10  -3   18.60    1.70
   3  10   3   18.00    1.60
   3  10   3   19.40    1.60
   3  10   3   20.30    2.40
  -4 -10  -3   46.40    2.50
  -4 -10  -3   46.80    2.60
   4  10   3   49.20    2.50
   4  10   3   48.90    2.60
   4  10   3   46.30    3.50
   4  10   3   50.09    2.40
  -5 -10  -3   80.19    3.30
  -5 -10  -3   72.49    3.30
   5  10   3   71.19    3.20
   5  10   3   78.59    3.50
   5  10   3   72.09    3.00
   5  10   3   77.39    4.50
  -6 -10  -3  451.45   12.40
  -6 -10  -3  469.35   12.60
   6  10   3  427.76   14.00
   6  10   3  452.55   12.80
   6  10   3  447.26   12.00
   6  10   3  443.66   12.50
  -7 -10  -3  264.27    8.10
   7  10   3  263.67    7.50
   7  10   3  268.67    8.20
   7  10   3  264.77    9.50
   7  10   3  261.17    8.40
  -8 -10  -3    2.90    1.00
   8  10   3    2.10    1.20
   8  10   3    2.70    0.90
   8  10   3    4.70    1.20
   8  10   3    2.40    0.70
   9  10   3   40.00    2.60
   9  10   3   44.50    3.40
   9  10   3   41.80    2.90
   9  10   3   41.00    2.10
  10  10   3   13.60    2.50
  10  10   3   11.50    1.60
  10  10   3   13.10    1.40
   2 -11  -3  214.48    7.00
   2 -11  -3  213.78    7.50
  -2  11   3  224.58    7.80
   1 -11  -3   55.79    3.20
   1 -11  -3   54.39    2.80
  -1  11   3   50.79    3.20
   0 -11  -3   25.90    2.00
   0 -11  -3   30.40    2.30
   0  11   3   28.90    3.30
   0  11   3   26.90    2.40
  -1 -11  -3   41.80    2.70
  -1 -11  -3   40.50    2.40
   1  11   3   41.10    2.70
   1  11   3   37.10    3.60
  -2 -11  -3   54.99    2.80
  -2 -11  -3   58.99    3.20
   2  11   3   54.49    4.10
   2  11   3   57.09    3.10
  -3 -11  -3  348.47   10.20
  -3 -11  -3  344.27   10.50
   3  11   3  356.66   10.40
   3  11   3  361.66   10.30
  -4 -11  -3    5.30    1.20
  -4 -11  -3    3.70    1.00
   4  11   3    2.90    0.90
   4  11   3    4.20    1.50
   4  11   3    5.70    1.10
   4  11   3    4.90    1.10
  -5 -11  -3  104.69    4.30
  -5 -11  -3  104.79    4.20
   5  11   3  113.29    4.10
   5  11   3  111.69    5.70
   5  11   3  104.89    4.20
   5  11   3  111.09    4.50
  -6 -11  -3   17.00    1.80
  -6 -11  -3   13.00    1.50
   6  11   3   15.50    1.90
   6  11   3   15.40    2.40
   6  11   3   14.90    1.40
   6  11   3   13.10    1.50
  -7 -11  -3   88.19    3.90
   7  11   3   89.19    3.90
   7  11   3   90.09    3.50
   7  11   3   95.39    5.10
   7  11   3   95.29    4.30
  -8 -11  -3   32.40    2.40
   8  11   3   30.30    2.90
   8  11   3   32.00    2.30
   8  11   3   30.60    1.90
   8  11   3   31.10    2.50
   9  11   3   16.20    1.90
   9  11   3   19.60    1.60
   0 -12  -3  126.19    4.80
   0  12   3  131.49    7.60
   0  12   3  126.39    7.10
  -1 -12  -3    6.40    1.30
  -1 -12  -3    6.30    1.40
   1  12   3    7.20    1.50
   1  12   3    4.60    1.80
  -2 -12  -3   21.00    1.90
  -2 -12  -3   21.60    2.20
   2  12   3   25.10    2.30
   2  12   3   20.20    2.90
  -3 -12  -3  137.79    5.20
  -3 -12  -3  146.59    5.60
   3  12   3  137.09    5.40
  -4 -12  -3  191.08    6.70
  -4 -12  -3  188.58    6.50
   4  12   3  205.38    8.60
   4  12   3  190.78    6.60
   4  12   3  188.08    6.70
  -5 -12  -3   12.10    1.60
  -5 -12  -3    7.40    1.30
   5  12   3   12.70    2.30
   5  12   3   11.40    1.60
   5  12   3   11.30    1.50
  -6 -12  -3  179.78    6.30
   6  12   3  181.78    6.60
   6  12   3  187.68    7.80
   6  12   3  180.98    6.20
   6  12   3  174.38    6.00
   7  12   3  119.79    4.40
   7  12   3  121.09    4.80
   8  12   3    7.50    1.70
  -5 -10   4  199.48    8.30
  -4 -10   4  183.58    6.30
  -3 -10   4    0.80    0.90
   2  10  -4   59.39    3.00
   6   9  -4   86.89    3.90
   6   9  -4   85.99    3.80
  -6  -9   4   85.39    3.90
  -6  -9   4   82.79    3.60
   5   9  -4    5.30    0.80
   5   9  -4    5.00    1.20
  -5  -9   4    5.10    1.10
  -5  -9   4    4.70    1.20
   4   9  -4  143.59    5.20
  -4  -9   4  144.79    5.10
  -4  -9   4  141.79    5.40
   3   9  -4   70.29    3.60
  -3  -9   4   70.19    3.50
  -3  -9   4   65.99    3.20
   2   9  -4  135.39    5.70
   2   9  -4  139.79    4.70
  -2  -9   4  133.69    5.00
  -2  -9   4  137.89    5.40
   1   9  -4  183.78    6.20
   1   9  -4  186.38    7.40
  -1  -9   4  197.48    6.80
  -1  -9   4  187.78    6.30
   0   9  -4    1.60    0.90
   0   9  -4    0.30    1.00
   0  -9   4    0.70    0.80
   0  -9   4    0.60    0.80
  -1   9  -4   54.69    4.10
   1  -9   4   55.79    3.20
   1  -9   4   57.89    3.10
  -2   9  -4    1.30    1.30
   2  -9   4    0.00    0.80
   6   8  -4    2.90    0.90
   6   8  -4    2.80    0.90
  -6  -8   4    1.80    0.90
  -6  -8   4    3.50    0.90
   5   8  -4  246.58    7.80
   5   8  -4  243.58    6.70
  -5  -8   4  238.18    7.70
  -5  -8   4  241.08    7.30
   4   8  -4  140.79    4.80
  -4  -8   4  142.79    5.20
  -4  -8   4  140.49    4.90
   3   8  -4   78.49    3.60
  -3  -8   4   77.29    3.30
  -3  -8   4   84.49    3.70
   2   8  -4    1.00    0.80
  -2  -8   4    1.20    0.80
  -2  -8   4    0.00    0.60
   1   8  -4  415.06   13.00
   1   8  -4  420.06   11.50
  -1  -8   4  435.36   11.90
  -1  -8   4  418.46   12.20
   0   8  -4  717.13   19.50
   0   8  -4  776.62   21.30
   0  -8   4  735.13   19.60
   0  -8   4  746.23   20.00
  -1   8  -4    7.70    1.70
  -1   8  -4    7.60    1.30
   1  -8   4   11.20    1.60
   1  -8   4    7.20    1.20
  -2   8  -4  115.59    6.10
  -2   8  -4  127.79    5.10
   2  -8   4  127.39    4.90
   2  -8   4  132.69    5.00
  -3   8  -4    0.50    0.90
  -3   8  -4    0.80    1.20
   3  -8   4    0.80    0.80
   3  -8   4    0.40    0.80
  -4   8  -4   90.19    4.40
  -4   8  -4   77.79    5.80
   4  -8   4   84.89    3.90
   4  -8   4   87.29    4.80
   6   7  -4  155.18    5.20
   6   7  -4  157.38    5.40
  -6  -7   4  152.18    5.00
  -6  -7   4  153.48    5.30
   5   7  -4   23.40    1.10
   5   7  -4   22.80    1.80
  -5  -7   4   23.10    1.80
  -5  -7   4   19.70    1.60
   4   7  -4  423.66   11.60
  -4  -7   4  438.86   12.20
  -4  -7   4  437.46   11.80
   3   7  -4  113.49    4.30
  -3  -7   4  118.39    4.50
  -3  -7   4  124.19    4.20
   2   7  -4   90.09    3.90
  -2  -7   4   87.49    3.50
  -2  -7   4   89.89    3.80
   1   7  -4    2.40    0.90
   1   7  -4    0.70    0.40
  -1  -7   4    1.40    0.60
  -1  -7   4    0.60    0.70
   0   7  -4  223.48    6.80
   0   7  -4  237.68    8.30
   0  -7   4  218.98    6.90
   0  -7   4  212.88    7.20
  -1   7  -4  452.15   12.70
  -1   7  -4  443.86   14.10
   1  -7   4  459.15   12.60
   1  -7   4  452.05   12.80
  -2   7  -4    6.90    1.30
  -2   7  -4    6.30    1.70
   2  -7   4    4.20    1.10
   2  -7   4    4.80    1.00
  -3   7  -4  110.19    5.90
  -3   7  -4  109.09    4.70
   3  -7   4  113.89    4.50
   3  -7   4  118.69    4.50
  -4   7  -4   14.00    2.40
  -4   7  -4   23.50    2.20
   4  -7   4   14.20    1.60
   4  -7   4   18.30    1.90
  -5   7  -4   67.49    3.70
   5  -7   4   69.89    3.40
  10   6  -4   52.89    2.80
 -10  -6   4   48.30    2.90
   9   6  -4    9.70    1.30
   9   6  -4    7.00    1.30
  -9  -6   4    7.40    1.30
  -9  -6   4    7.10    1.20
   8   6  -4  291.67    8.40
   8   6  -4  285.37    8.70
  -8  -6   4  296.27    8.60
  -8  -6   4  288.07    8.50
   7   6  -4  508.75   13.60
   7   6  -4  494.25   13.30
  -7  -6   4  497.85   13.40
  -7  -6   4  493.55   13.40
   6   6  -4   24.00    1.70
   6   6  -4   27.40    1.70
   6   6  -4   24.50    1.70
   6   6  -4   28.80    1.80
  -6  -6   4   27.60    1.80
  -6  -6   4   24.10    1.70
  -6  -6   4   25.70    1.60
  -6  -6   4   23.90    1.60
   5   6  -4  137.09    4.60
   5   6  -4  136.99    4.80
  -5  -6   4  132.59    4.40
  -5  -6   4  137.89    4.50
  -5  -6   4  139.89    4.80
   4   6  -4   52.29    2.10
   4   6  -4   47.00    2.50
   4   6  -4   53.99    2.30
  -4  -6   4   52.89    2.60
  -4  -6   4   52.79    2.30
  -4  -6   4   54.79    2.30
   3   6  -4  854.51   21.00
   3   6  -4  822.22   21.30
  -3  -6   4  813.22   21.10
  -3  -6   4  835.22   21.50
   2   6  -4  159.08    5.60
   2   6  -4  159.98    5.00
  -2  -6   4  165.08    5.10
  -2  -6   4  161.08    5.50
   1   6  -4  338.07   10.30
   1   6  -4  340.57    8.80
   1   6  -4  341.77    9.20
  -1  -6   4  340.47    9.50
  -1  -6   4  326.27    9.70
   0   6  -4  514.95   15.10
   0   6  -4  521.05   13.70
   0   6  -4  517.85   13.60
   0  -6   4  528.75   14.30
   0  -6   4  518.85   13.90
  -1   6  -4   30.50    1.70
  -1   6  -4   30.60    2.60
  -1   6  -4   31.60    2.00
   1  -6   4   35.30    2.00
   1  -6   4   30.10    2.00
  -2   6  -4  139.09    6.20
  -2   6  -4  138.19    4.60
  -2   6  -4  139.19    5.00
   2  -6   4  135.99    5.00
   2  -6   4  137.09    4.80
  -3   6  -4   49.10    3.70
  -3   6  -4   47.20    2.30
  -3   6  -4   45.90    2.70
   3  -6   4   49.10    2.60
   3  -6   4   47.70    2.60
  -4   6  -4  448.56   12.40
  -4   6  -4  453.35   15.00
  -4   6  -4  456.95   13.10
   4  -6   4  447.56   12.60
   4  -6   4  461.45   12.80
  -5   6  -4   71.09    3.70
  -5   6  -4   71.39    3.20
   5  -6   4   75.69    3.50
  -6   6  -4   60.19    3.00
   6  -6   4   63.99    3.30
  -7   6  -4   41.30    2.50
  10   5  -4    7.60    1.10
  10   5  -4    8.60    1.30
 -10  -5   4   10.10    1.50
 -10  -5   4    9.80    1.50
   9   5  -4   53.09    2.70
   9   5  -4   53.69    2.30
  -9  -5   4   53.99    2.80
  -9  -5   4   52.09    2.80
   8   5  -4    0.20    0.50
   8   5  -4    0.80    0.40
  -8  -5   4   -0.10    0.60
  -8  -5   4   -0.10    0.60
   7   5  -4  987.10   25.10
   7   5  -4  985.30   25.40
  -7  -5   4 1017.80   25.40
  -7  -5   4  994.60   25.30
   6   5  -4  894.71   22.40
   6   5  -4  828.52   22.30
   6   5  -4  880.61   22.60
   6   5  -4  886.11   22.70
  -6  -5   4  894.41   22.50
  -6  -5   4  910.21   22.30
  -6  -5   4  897.91   22.60
  -6  -5   4  902.91   22.50
   5   5  -4   13.00    1.10
   5   5  -4   11.20    1.20
   5   5  -4   10.90    1.20
   5   5  -4   14.80    1.10
  -5  -5   4   13.20    1.20
  -5  -5   4   13.70    1.30
  -5  -5   4   12.90    1.10
  -5  -5   4   13.40    1.10
   4   5  -4  158.58    5.30
   4   5  -4  167.28    4.80
   4   5  -4  164.68    5.10
   4   5  -4  162.58    4.70
   4   5  -4  160.08    4.60
  -4  -5   4  168.28    4.80
  -4  -5   4  163.68    5.30
  -4  -5   4  165.18    5.00
  -4  -5   4  168.28    5.10
   3   5  -4  180.58    5.50
   3   5  -4  187.38    5.60
  -3  -5   4  191.28    5.60
  -3  -5   4  191.48    6.00
  -3  -5   4  192.68    5.60
   2   5  -4  465.15   12.50
   2   5  -4  457.25   12.10
  -2  -5   4  458.65   12.60
  -2  -5   4  468.05   12.20
   1   5  -4   41.70    1.30
   1   5  -4   41.50    2.40
   1   5  -4   41.00    1.90
  -1  -5   4   40.30    1.90
  -1  -5   4   39.50    2.10
   0   5  -4 1029.50   25.80
   0   5  -4 1023.20   27.10
   0   5  -4 1055.59   25.70
   0  -5   4 1048.80   26.00
   0  -5   4 1031.20   26.30
  -1   5  -4 1622.24   40.80
  -1   5  -4 1560.74   39.20
  -1   5  -4 1590.84   39.00
   1  -5   4 1595.04   39.50
   1  -5   4 1580.54   39.20
  -2   5  -4   13.90    1.20
  -2   5  -4   13.20    1.90
  -2   5  -4   17.10    1.50
   2  -5   4   11.70    1.40
   2  -5   4   10.80    1.20
  -3   5  -4   13.60    2.00
  -3   5  -4   13.00    1.20
  -3   5  -4   14.10    1.50
   3  -5   4   14.00    1.50
   3  -5   4   11.70    1.30
  -4   5  -4  179.78    6.30
  -4   5  -4  183.18    5.80
  -4   5  -4  175.58    7.70
   4  -5   4  188.88    6.10
   4  -5   4  185.78    5.90
  -5   5  -4  704.23   18.50
  -5   5  -4  693.93   19.10
   5  -5   4  714.43   18.50
   5  -5   4  712.33   18.80
  -6   5  -4   41.10    2.40
   6  -5   4   42.60    2.60
  -7   5  -4   72.99    3.40
   7  -5   4   65.09    3.40
  -8   5  -4  124.09    4.80
  10   4  -4  312.87    9.60
 -10  -4   4  300.97    9.40
 -10  -4   4  303.97    9.30
   9   4  -4   36.10    2.30
  -9  -4   4   38.10    2.40
  -9  -4   4   35.50    2.30
   8   4  -4  166.98    5.40
  -8  -4   4  165.38    5.60
  -8  -4   4  167.98    5.70
   7   4  -4    5.20    0.70
  -7  -4   4    6.30    1.00
  -7  -4   4    6.10    1.00
   6   4  -4  340.47    9.30
   6   4  -4  342.17    8.70
   6   4  -4  329.17    8.60
  -6  -4   4  331.87    9.40
  -6  -4   4  333.97    9.40
  -6  -4   4  326.07    9.10
   5   4  -4  303.27    8.40
   5   4  -4  291.47    7.60
   5   4  -4  294.07    8.10
   5   4  -4  294.57    7.60
   5   4  -4  308.37    8.50
  -5  -4   4  300.47    8.30
  -5  -4   4  302.27    8.40
  -5  -4   4  297.27    8.40
  -5  -4   4  299.37    8.10
   4   4  -4  106.09    3.80
   4   4  -4  104.09    3.20
   4   4  -4  110.89    3.70
   4   4  -4  106.29    3.10
  -4  -4   4  110.29    3.50
  -4  -4   4  107.59    3.70
  -4  -4   4  108.89    3.40
  -4  -4   4  108.79    3.80
   3   4  -4 1419.76   33.90
   3   4  -4 1404.36   34.20
   3   4  -4 1356.46   34.40
   3   4  -4 1371.36   33.70
   3   4  -4 1386.96   34.20
  -3  -4   4 1349.96   34.10
  -3  -4   4 1378.86   34.40
  -3  -4   4 1430.36   34.00
  -3  -4   4 1411.56   33.80
   2   4  -4  128.09    3.60
   2   4  -4  125.09    4.10
   2   4  -4  130.89    4.20
   2   4  -4  128.49    4.60
  -2  -4   4  131.19    4.00
  -2  -4   4  129.49    3.60
   1   4  -4  536.35   14.20
   1   4  -4  590.54   14.90
  -1  -4   4  550.64   14.30
  -1  -4   4  540.65   14.60
   0   4  -4    1.80    0.70
   0   4  -4    1.40    0.50
   0  -4   4    1.30    0.50
   0  -4   4    1.10    0.50
  -1   4  -4 1491.85   39.50
  -1   4  -4 1570.34   38.20
  -1   4  -4 1616.44   38.30
   1  -4   4 1574.64   38.50
   1  -4   4 1535.75   38.30
  -2   4  -4  556.14   15.90
  -2   4  -4  556.24   14.30
  -2   4  -4  540.05   14.50
   2  -4   4  534.15   14.50
   2  -4   4  555.44   14.50
  -3   4  -4   27.10    1.90
  -3   4  -4   26.40    1.60
  -3   4  -4   28.00    2.50
   3  -4   4   25.60    1.70
   3  -4   4   28.70    1.70
  -4   4  -4  231.38    7.10
  -4   4  -4  217.58    6.60
  -4   4  -4  218.08    8.40
   4  -4   4  209.28    6.50
   4  -4   4  210.98    6.70
  -5   4  -4    3.60    0.80
  -5   4  -4    2.00    0.80
  -5   4  -4    4.40    1.40
   5  -4   4    1.70    0.60
   5  -4   4    1.50    0.80
  -6   4  -4  292.77   10.10
  -6   4  -4  321.27    9.20
   6  -4   4  323.37    9.40
  -7   4  -4   29.90    2.10
   7  -4   4   29.10    2.20
  -8   4  -4  156.28    5.70
   8  -4   4  160.88    5.80
  11   3  -4    0.40    0.60
  10   3  -4  123.29    5.40
 -10  -3   4  124.39    4.90
 -10  -3   4  126.99    5.00
   9   3  -4  455.35   13.40
  -9  -3   4  469.75   13.10
  -9  -3   4  456.85   12.90
   8   3  -4    2.70    0.80
  -8  -3   4    0.60    0.70
  -8  -3   4    0.90    0.60
   7   3  -4  443.76   12.40
  -7  -3   4  451.85   12.30
  -7  -3   4  458.85   12.50
   6   3  -4  631.84   16.10
   6   3  -4  609.34   16.10
  -6  -3   4  640.44   16.40
  -6  -3   4  618.54   16.30
   5   3  -4    2.30    0.50
   5   3  -4    1.80    0.40
   5   3  -4    3.30    0.60
   5   3  -4    1.80    0.50
  -5  -3   4    4.30    0.60
  -5  -3   4    3.40    0.70
  -5  -3   4    3.80    0.70
  -5  -3   4    1.20    0.50
   4   3  -4    2.20    0.40
   4   3  -4    2.50    0.60
   4   3  -4    4.70    0.80
  -4  -3   4    2.20    0.50
  -4  -3   4    1.70    0.40
  -4  -3   4    5.40    0.70
  -4  -3   4    3.40    0.70
   3   3  -4 1744.73   42.00
   3   3  -4 1683.63   41.50
   3   3  -4 1730.83   41.90
   3   3  -4 1717.03   41.70
  -3  -3   4 1673.03   41.60
  -3  -3   4 1705.43   41.80
  -3  -3   4 1691.63   41.90
  -3  -3   4 1763.72   41.50
   2   3  -4 2640.04   61.79
   2   3  -4 2383.86   61.99
   2   3  -4 2578.84   62.99
   2   3  -4 2544.75   61.99
  -2  -3   4 2585.24   61.29
  -2  -3   4 2510.25   61.49
  -2  -3   4 2543.45   61.89
  -2  -3   4 2653.43   61.79
   1   3  -4  366.66   10.40
   1   3  -4  382.56   11.00
   1   3  -4  385.26    9.40
   1   3  -4  392.76   10.10
  -1  -3   4  380.06   10.30
  -1  -3   4  383.16   10.00
  -1  -3   4  393.66    9.50
   0   3  -4  559.54   14.60
   0   3  -4  570.74   14.10
   0   3  -4  569.74   15.30
   0  -3   4  587.84   14.60
   0  -3   4  570.34   14.80
  -1   3  -4   65.99    2.40
  -1   3  -4   65.19    2.40
  -1   3  -4   63.19    3.10
   1  -3   4   59.39    2.50
   1  -3   4   60.69    2.40
  -2   3  -4  101.79    3.60
  -2   3  -4  101.99    3.40
  -2   3  -4  102.69    4.50
   2  -3   4  100.89    3.50
   2  -3   4  102.39    3.50
  -3   3  -4  165.98    6.40
  -3   3  -4  167.78    5.10
  -3   3  -4  172.48    5.50
   3  -3   4  165.28    5.10
   3  -3   4  164.48    5.20
  -4   3  -4  473.25   12.60
  -4   3  -4  469.65   13.00
  -4   3  -4  472.65   14.50
   4  -3   4  471.75   12.50
   4  -3   4  480.95   12.80
  -5   3  -4  943.41   28.00
  -5   3  -4 1055.29   26.40
  -5   3  -4 1044.40   26.00
   5  -3   4 1060.89   25.80
   5  -3   4 1043.20   26.30
  -6   3  -4   34.10    2.00
  -6   3  -4   34.70    2.20
   6  -3   4   30.80    2.10
  -7   3  -4   63.09    2.90
   7  -3   4   53.99    2.90
  -8   3  -4    6.10    1.20
   8  -3   4    6.20    1.20
  -9   3  -4   83.39    3.80
   9  -3   4   83.09    3.90
  11   2  -4   19.30    1.70
  10   2  -4   57.99    2.60
  10   2  -4   60.09    3.80
 -10  -2   4   60.29    3.30
 -10  -2   4   61.19    3.20
   9   2  -4    9.70    1.70
   9   2  -4    8.40    0.90
  -9  -2   4    7.70    1.20
  -9  -2   4    6.60    1.30
   8   2  -4  246.98    8.40
  -8  -2   4  252.37    7.70
  -8  -2   4  256.67    7.90
   7   2  -4    1.30    0.70
  -7  -2   4    0.60    0.60
  -7  -2   4    1.80    0.70
   6   2  -4  842.02   22.00
   6   2  -4  880.81   21.40
  -6  -2   4  845.82   21.70
  -6  -2   4  834.32   21.80
   5   2  -4 1521.85   36.90
   5   2  -4 1500.65   37.50
   5   2  -4 1521.35   37.20
   5   2  -4 1480.05   37.70
  -5  -2   4 1566.94   36.70
  -5  -2   4 1519.25   37.40
  -5  -2   4 1521.55   37.50
   4   2  -4   67.09    2.50
   4   2  -4   66.39    2.20
   4   2  -4   67.59    2.50
   4   2  -4   66.59    2.50
  -4  -2   4   72.39    2.70
  -4  -2   4   70.29    2.50
  -4  -2   4   68.79    2.60
  -4  -2   4   69.89    2.20
   3   2  -4  164.18    4.90
   3   2  -4  174.98    5.10
   3   2  -4  165.88    5.00
   3   2  -4  173.88    5.10
  -3  -2   4  165.48    5.00
  -3  -2   4  163.48    5.00
  -3  -2   4  168.08    4.90
  -3  -2   4  170.58    4.60
   2   2  -4  848.92   20.80
   2   2  -4  818.42   20.80
   2   2  -4  832.62   21.00
   2   2  -4  849.41   20.90
  -2  -2   4  829.82   20.40
  -2  -2   4  830.12   20.50
  -2  -2   4  827.62   20.80
  -2  -2   4  824.82   20.80
   1   2  -4 2176.68   52.89
   1   2  -4 2136.89   52.29
   1   2  -4 1997.50   53.69
   1   2  -4 2224.98   52.19
  -1  -2   4 2210.78   52.19
  -1  -2   4 2108.19   51.89
  -1  -2   4 2220.98   52.29
  -1  -2   4 2173.18   51.89
   0   2  -4  233.78    7.00
   0   2  -4  226.58    6.60
   0   2  -4  235.18    6.00
   0   2  -4  240.58    7.50
   0   2  -4  242.38    6.50
   0  -2   4  237.78    6.40
   0  -2   4  233.78    6.60
   0  -2   4  236.18    5.80
  -1   2  -4 1001.50   24.10
  -1   2  -4  972.70   24.00
  -1   2  -4  943.61   25.00
   1  -2   4  968.70   24.00
   1  -2   4  969.40   24.10
  -2   2  -4  570.04   14.80
  -2   2  -4  581.74   15.80
  -2   2  -4  566.84   14.60
   2  -2   4  555.04   14.60
   2  -2   4  590.04   14.70
  -3   2  -4   53.59    2.40
  -3   2  -4   60.99    2.40
  -3   2  -4   62.29    3.20
   3  -2   4   56.69    2.40
   3  -2   4   51.69    2.20
  -4   2  -4  331.37    8.80
  -4   2  -4  291.07   10.00
  -4   2  -4  303.67    8.90
   4  -2   4  319.67    8.80
   4  -2   4  321.27    8.50
  -5   2  -4  523.95   16.50
  -5   2  -4  574.84   14.90
  -5   2  -4  578.24   15.10
   5  -2   4  573.74   14.40
   5  -2   4  566.04   15.00
  -6   2  -4 1039.80   26.10
  -6   2  -4 1009.90   26.10
   6  -2   4 1038.90   26.30
  -7   2  -4  144.49    5.00
   7  -2   4  143.39    5.20
  -8   2  -4   17.90    1.70
   8  -2   4   12.70    1.60
  -9   2  -4    1.70    0.80
   9  -2   4    0.10    0.80
 -10   2  -4   94.09    4.20
  10  -2   4   98.19    4.30
  10   1  -4  228.98    9.00
  10   1  -4  246.68    7.20
 -10  -1   4  236.78    7.70
 -10  -1   4  222.58    7.80
   9   1  -4  610.54   17.90
   9   1  -4  592.54   15.60
  -9  -1   4  600.24   16.40
  -9  -1   4  604.04   16.60
   8   1  -4   14.40    1.90
   8   1  -4   15.10    1.10
  -8  -1   4   15.30    1.70
  -8  -1   4   17.40    1.60
   7   1  -4  294.37   10.10
   7   1  -4  335.17    8.50
  -7  -1   4  333.37    9.40
  -7  -1   4  339.27    9.60
   6   1  -4   11.20    1.00
   6   1  -4   11.60    1.40
  -6  -1   4   10.70    1.30
  -6  -1   4    7.70    1.00
   5   1  -4 1328.07   34.00
   5   1  -4 1366.26   33.30
  -5  -1   4 1358.36   33.70
  -5  -1   4 1362.06   33.50
   4   1  -4  161.38    5.00
   4   1  -4  159.18    5.00
   4   1  -4  151.88    4.20
   4   1  -4  159.38    4.70
  -4  -1   4  153.48    4.80
  -4  -1   4  155.58    4.90
   3   1  -4  746.23   18.40
   3   1  -4  764.72   19.00
   3   1  -4  732.03   19.20
   3   1  -4  759.02   19.20
  -3  -1   4  739.23   19.00
  -3  -1   4  793.62   19.10
  -3  -1   4  766.92   18.40
   2   1  -4 1663.43   41.60
   2   1  -4 1749.43   41.80
   2   1  -4 1705.33   41.60
   2   1  -4 1684.23   41.90
  -2  -1   4 1723.93   41.00
  -2  -1   4 1689.73   41.60
  -2  -1   4 1718.03   41.50
  -2  -1   4 1751.62   41.60
   1   1  -4    7.00    0.70
   1   1  -4    2.50    0.50
   1   1  -4    4.10    0.60
   1   1  -4    3.20    0.70
  -1  -1   4    4.80    0.50
  -1  -1   4    3.20    0.50
  -1  -1   4    4.40    0.60
  -1  -1   4    4.50    0.40
   0   1  -4 1816.72   46.80
   0   1  -4 1804.72   46.30
   0   1  -4 1924.71   45.40
   0  -1   4 1839.62   45.10
   0  -1   4 1996.70   45.10
   0  -1   4 1863.71   45.40
  -1   1  -4    2.30    0.70
  -1   1  -4    1.90    0.40
  -1   1  -4    2.10    0.40
  -1   1  -4    1.80    0.40
   1  -1   4    4.50    0.60
   1  -1   4    2.10    0.50
  -2   1  -4 2677.93   63.79
  -2   1  -4 2515.85   63.99
  -2   1  -4 2660.83   63.89
  -2   1  -4 2534.75   64.19
   2  -1   4 2629.54   64.69
   2  -1   4 2535.45   63.69
   2  -1   4 2765.32   62.49
   2  -1   4 2625.74   63.19
  -3   1  -4  633.54   16.00
  -3   1  -4  624.84   17.20
  -3   1  -4  644.94   15.80
  -3   1  -4  620.24   16.10
   3  -1   4  641.54   15.80
   3  -1   4  577.04   16.00
   3  -1   4  629.24   17.70
   3  -1   4  648.74   15.20
   3  -1   4  620.94   15.70
  -4   1  -4  567.74   14.40
  -4   1  -4  560.34   16.10
  -4   1  -4  564.74   14.90
  -4   1  -4  574.94   14.00
   4  -1   4  570.44   14.60
   4  -1   4  580.14   14.00
   4  -1   4  587.24   14.90
   4  -1   4  559.94   16.70
   4  -1   4  566.94   14.40
  -5   1  -4  173.68    5.30
  -5   1  -4  175.98    4.90
  -5   1  -4  169.08    5.30
  -5   1  -4  159.18    6.40
   5  -1   4  156.28    7.50
   5  -1   4  175.58    5.20
   5  -1   4  163.18    5.40
   5  -1   4  170.98    4.80
  -6   1  -4  133.99    4.60
  -6   1  -4  141.29    5.30
   6  -1   4  131.19    4.70
   6  -1   4  135.49    4.50
  -7   1  -4  573.94   15.80
   7  -1   4  619.44   15.80
   7  -1   4  594.94   16.10
  -8   1  -4   45.30    2.50
   8  -1   4   45.40    2.60
  -9   1  -4  149.69    5.50
   9  -1   4  156.98    5.60
 -10   1  -4   17.60    1.90
  10  -1   4   17.90    2.00
  10   0  -4    0.40    0.70
  10   0  -4    1.10    1.10
 -10   0   4    0.90    0.80
 -10   0   4    1.20    0.90
   9   0  -4  525.55   16.20
   9   0  -4  483.85   13.60
  -9   0   4  517.45   14.30
  -9   0   4  520.85   14.50
   8   0  -4  645.54   17.20
   8   0  -4  686.93   19.60
  -8   0   4  652.33   18.10
  -8   0   4  698.23   17.90
   7   0  -4   71.29    2.60
   7   0  -4   70.89    3.90
  -7   0   4   75.19    3.30
  -7   0   4   65.79    3.00
   6   0  -4  173.98    4.90
   6   0  -4  175.58    5.20
   6   0  -4  183.98    6.60
  -6   0   4  166.48    5.70
  -6   0   4  169.08    5.50
   5   0  -4    9.40    1.30
   5   0  -4   13.80    1.00
  -5   0   4    8.10    1.00
  -5   0   4   15.80    1.30
   4   0  -4  925.61   23.70
   4   0  -4  935.31   22.00
   4   0  -4  919.41   22.70
   4   0  -4  872.51   22.50
  -4   0   4  905.31   23.10
  -4   0   4  918.01   22.90
   3   0  -4   32.60    1.80
   3   0  -4   31.40    1.80
   3   0  -4   32.20    1.50
   3   0  -4   33.30    1.00
  -3   0   4   35.10    1.70
  -3   0   4   31.20    1.50
   2   0  -4 1705.23   42.50
   2   0  -4 1771.42   42.20
  -2   0   4 1695.63   42.10
  -2   0   4 1755.92   41.70
  -2   0   4 1749.53   42.20
   1   0  -4 5187.78  125.19
   1   0  -4 5234.68  125.19
   1   0  -4 5118.09  130.49
   1   0  -4 5129.19  127.89
   1   0  -4 5222.48  131.19
  -1   0   4 5123.79  125.49
  -1   0   4 5340.17  126.69
  -1   0   4 5384.96  128.29
   0   0  -4   25.50    1.10
   0   0  -4   24.20    1.20
   0   0  -4   28.10    1.60
   0   0   4   28.40    1.10
   0   0   4   28.40    1.10
   0   0   4   26.20    1.20
  -1   0  -4    0.40    0.30
  -1   0  -4    1.20    0.30
  -1   0  -4    0.40    0.40
  -1   0  -4    0.60    0.30
   1   0   4    1.20    0.30
   1   0   4    1.20    0.20
   1   0   4    0.70    0.30
  -2   0  -4  572.24   14.40
  -2   0  -4  569.94   15.40
  -2   0  -4  549.35   14.50
  -2   0  -4  566.84   14.30
   2   0   4  580.24   14.20
   2   0   4  562.94   14.40
   2   0   4  575.34   14.30
   2   0   4  601.24   13.90
   2   0   4  559.14   15.70
  -3   0  -4 2298.97   56.09
  -3   0  -4 2368.96   57.59
  -3   0  -4 2329.37   56.29
  -3   0  -4 2358.66   57.19
   3   0   4 2329.77   55.99
   3   0   4 2312.87   57.29
   3   0   4 2360.96   56.39
   3   0   4 2349.76   58.19
   3   0   4 2255.27   56.99
  -4   0  -4  832.12   20.30
  -4   0  -4  821.82   20.90
  -4   0  -4  855.81   20.90
  -4   0  -4  829.62   20.50
   4   0   4  838.72   21.00
   4   0   4  838.82   22.90
   4   0   4  832.42   20.30
   4   0   4  813.02   20.80
   4   0   4  815.22   20.40
  -5   0  -4  330.67   10.40
  -5   0  -4  321.17    9.00
  -5   0  -4  322.47    9.00
  -5   0  -4  337.47    8.60
  -5   0  -4  329.17    8.50
   5   0   4  332.67    8.40
   5   0   4  323.17    9.00
   5   0   4  333.37    8.50
  -6   0  -4  516.85   13.10
  -6   0  -4  499.25   13.50
   6   0   4  511.05   13.00
   6   0   4  504.15   15.90
   6   0   4  528.45   13.60
   6   0   4  515.75   13.80
  -7   0  -4   11.40    1.30
  -7   0  -4    9.90    1.00
   7   0   4    8.00    1.80
   7   0   4   10.10    0.90
   7   0   4   10.10    1.20
   7   0   4   11.60    1.40
  -8   0  -4   93.79    3.70
   8   0   4   90.49    3.70
   8   0   4   94.79    3.90
  -9   0  -4  140.39    5.10
   9   0   4  144.49    5.40
   9   0   4  148.39    5.20
 -10   0  -4  284.37    8.80
  10   0   4  277.67    8.90
  10   0   4  283.77    8.70
 -11   0  -4  111.29    4.60
  11   0   4  100.49    4.60
  10  -1  -4   60.79    3.00
  10  -1  -4   54.69    4.30
 -10   1   4   54.49    3.20
 -10   1   4   57.39    3.30
   9  -1  -4   97.79    5.60
   9  -1  -4  102.89    3.90
  -9   1   4  101.09    4.40
  -9   1   4   96.89    4.20
   8  -1  -4  176.68    5.60
   8  -1  -4  163.18    7.30
  -8   1   4  173.98    5.90
  -8   1   4  174.98    6.10
   7  -1  -4  460.65   12.10
   7  -1  -4  458.25   14.30
  -7   1   4  456.35   12.60
  -7   1   4  445.76   12.80
   6  -1  -4    6.90    1.50
   6  -1  -4    6.40    0.80
   6  -1  -4    8.20    0.90
  -6   1   4    4.80    1.00
  -6   1   4    9.70    1.10
   5  -1  -4  957.50   23.20
   5  -1  -4  944.61   23.40
   5  -1  -4  919.81   25.00
  -5   1   4  940.31   23.70
  -5   1   4  925.41   23.90
   4  -1  -4  200.48    6.70
   4  -1  -4  187.58    5.50
   4  -1  -4  188.28    5.30
  -4   1   4  179.28    5.80
  -4   1   4  193.98    5.60
   3  -1  -4  290.37    7.90
   3  -1  -4  323.27    8.90
   3  -1  -4  283.47    7.60
  -3   1   4  290.07    8.20
  -3   1   4  280.47    7.90
   2  -1  -4  211.18    5.40
   2  -1  -4  199.28    5.80
   2  -1  -4  204.68    6.40
  -2   1   4  207.18    5.90
  -2   1   4  204.88    5.70
   1  -1  -4 1881.11   45.70
   1  -1  -4 1885.01   47.50
   1  -1  -4 1897.91   46.70
  -1   1   4 1895.11   45.20
  -1   1   4 1921.11   45.70
  -1   1   4 1866.71   45.60
   0  -1  -4 4903.31  119.99
   0  -1  -4 4556.24  115.29
   0  -1  -4 4607.14  115.79
   0   1   4 4538.95  114.69
   0   1   4 5097.79  114.69
   0   1   4 4668.83  113.99
  -1  -1  -4  222.08    5.80
  -1  -1  -4  220.18    6.50
  -1  -1  -4  214.48    5.80
  -1  -1  -4  204.78    5.70
   1   1   4  206.48    5.60
   1   1   4  211.38    6.80
   1   1   4  212.38    5.60
   1   1   4  219.38    5.60
  -2  -1  -4  376.46    9.70
  -2  -1  -4  349.77   10.40
  -2  -1  -4  374.66    9.60
  -2  -1  -4  380.96    9.60
   2   1   4  376.06   11.00
   2   1   4  360.36    9.60
   2   1   4  389.76    9.40
   2   1   4  379.56    9.60
  -3  -1  -4   17.90    1.00
  -3  -1  -4   15.30    0.80
  -3  -1  -4   13.60    1.00
   3   1   4   12.70    1.00
   3   1   4   16.70    1.00
   3   1   4   13.60    0.70
  -4  -1  -4 1403.76   34.90
  -4  -1  -4 1436.86   34.80
  -4  -1  -4 1526.45   36.70
  -4  -1  -4 1386.06   35.20
  -4  -1  -4 1443.06   35.20
   4   1   4 1435.96   34.80
   4   1   4 1414.86   35.40
   4   1   4 1476.35   35.30
  -5  -1  -4  252.57    7.10
  -5  -1  -4  270.87    8.50
  -5  -1  -4  260.57    7.00
  -5  -1  -4  253.77    7.20
  -5  -1  -4  262.67    6.70
   5   1   4  264.67    6.90
   5   1   4  245.08    7.30
   5   1   4  262.57    9.20
   5   1   4  260.17    7.50
  -6  -1  -4  419.46   11.30
  -6  -1  -4  434.96   11.60
   6   1   4  424.56   11.20
   6   1   4  444.56   11.90
   6   1   4  448.26   11.70
  -7  -1  -4  887.81   22.50
  -7  -1  -4  847.02   22.20
   7   1   4  893.71   22.80
   7   1   4  850.71   22.50
   7   1   4  905.61   22.10
   7   1   4  925.11   25.40
  -8  -1  -4   34.90    2.10
  -8  -1  -4   32.40    1.80
   8   1   4   34.70    1.80
   8   1   4   38.70    3.50
   8   1   4   37.10    2.10
   8   1   4   36.00    2.30
  -9  -1  -4   20.50    1.60
  -9  -1  -4   22.60    1.80
   9   1   4   21.30    1.80
   9   1   4   21.40    1.50
   9   1   4   18.90    1.80
   9   1   4   20.80    2.90
 -10  -1  -4   70.89    3.40
  10   1   4   74.09    3.40
  10   1   4   71.69    3.50
 -11  -1  -4  259.97    8.30
  11   1   4  251.67    8.40
  11   1   4  267.77    8.40
  10  -2  -4   10.10    1.50
  10  -2  -4    9.10    2.30
 -10   2   4    8.10    1.50
 -10   2   4    8.60    1.50
   9  -2  -4  328.07   12.10
   9  -2  -4  337.57    9.60
  -9   2   4  319.67    9.80
  -9   2   4  306.17    9.90
   8  -2  -4  392.16   13.50
   8  -2  -4  398.46   11.10
  -8   2   4  396.56   11.40
  -8   2   4  398.46   11.60
   7  -2  -4   24.10    2.60
   7  -2  -4   21.50    1.60
  -7   2   4   19.60    1.60
  -7   2   4   20.00    1.80
   6  -2  -4  136.09    4.20
   6  -2  -4  124.29    5.80
   6  -2  -4  124.29    4.20
  -6   2   4  129.79    4.80
  -6   2   4  130.39    4.50
   5  -2  -4  500.75   15.10
   5  -2  -4  531.35   13.30
   5  -2  -4  496.15   13.20
  -5   2   4  499.95   13.70
  -5   2   4  507.25   13.40
   4  -2  -4 2424.96   59.09
   4  -2  -4 2513.85   60.49
   4  -2  -4 2373.86   58.59
  -4   2   4 2359.96   58.69
  -4   2   4 2433.86   59.09
   3  -2  -4  924.21   23.30
   3  -2  -4  877.71   21.80
   3  -2  -4  882.91   22.00
   3  -2  -4  894.81   21.10
  -3   2   4  834.22   22.20
  -3   2   4  864.51   21.90
   2  -2  -4  867.21   22.20
   2  -2  -4  939.91   22.10
   2  -2  -4  881.71   23.30
  -2   2   4  866.21   22.10
  -2   2   4  920.31   22.40
   1  -2  -4  762.02   18.60
   1  -2  -4  734.63   17.70
   1  -2  -4  708.33   17.50
  -1   2   4  725.93   17.40
  -1   2   4  723.63   17.70
  -1   2   4  592.54   17.60
  -1   2   4  683.93   18.60
   0  -2  -4  521.65   14.10
   0  -2  -4  507.55   13.20
   0  -2  -4  524.95   13.10
   0   2   4  558.94   14.40
   0   2   4  531.85   13.10
   0   2   4  518.05   13.00
   0   2   4  510.75   12.80
   0   2   4  524.75   13.20
  -1  -2  -4  454.15   12.40
  -1  -2  -4  453.05   11.50
  -1  -2  -4  462.85   11.30
  -1  -2  -4  443.36   11.50
   1   2   4  459.65   11.30
   1   2   4  447.16   11.40
   1   2   4  450.75   11.50
  -2  -2  -4  115.79    3.40
  -2  -2  -4  112.79    3.30
  -2  -2  -4  119.69    3.50
  -2  -2  -4  116.99    4.20
   2   2   4  120.89    4.60
   2   2   4  116.99    3.40
   2   2   4  113.59    3.50
   2   2   4  112.69    3.40
  -3  -2  -4 3936.21   97.29
  -3  -2  -4 3906.51   97.39
  -3  -2  -4 4461.95  103.09
  -3  -2  -4 3875.71   97.79
   3   2   4 4067.39   99.19
   3   2   4 4023.90   97.99
   3   2   4 3908.61   96.89
   3   2   4 3652.03  100.19
  -4  -2  -4  565.14   14.30
  -4  -2  -4  605.14   15.50
  -4  -2  -4  557.04   14.00
  -4  -2  -4  577.04   14.20
   4   2   4  524.55   14.30
   4   2   4  572.24   14.20
   4   2   4  550.74   16.10
   4   2   4  561.84   14.50
  -5  -2  -4  149.88    4.40
  -5  -2  -4  149.69    4.20
  -5  -2  -4  143.29    3.90
  -5  -2  -4  154.28    5.50
  -5  -2  -4  135.19    4.30
   5   2   4  146.99    4.70
   5   2   4  148.69    6.10
   5   2   4  150.28    4.60
   5   2   4  144.99    4.30
  -6  -2  -4   93.99    3.20
  -6  -2  -4   86.89    3.10
   6   2   4   90.39    3.30
   6   2   4   92.19    3.10
   6   2   4   92.39    3.50
   6   2   4   93.89    4.90
  -7  -2  -4  420.76   11.20
  -7  -2  -4  438.86   11.40
   7   2   4  426.46   13.90
   7   2   4  415.56   11.10
   7   2   4  416.56   11.70
   7   2   4  411.36   11.40
  -8  -2  -4  342.17    9.70
  -8  -2  -4  335.97    9.50
   8   2   4  323.57    9.70
   8   2   4  347.67    9.40
   8   2   4  362.66   12.40
   8   2   4  349.37   10.00
  -9  -2  -4    1.30    0.60
  -9  -2  -4    2.40    0.80
   9   2   4    4.80    1.00
   9   2   4    2.70    0.70
   9   2   4    2.50    1.30
   9   2   4    2.70    0.90
 -10  -2  -4  109.59    4.20
 -10  -2  -4  111.29    4.40
  10   2   4  113.69    4.70
  10   2   4  121.19    4.20
  10   2   4  110.39    4.40
  10   2   4  118.19    6.60
 -11  -2  -4   42.80    2.60
  11   2   4   44.70    3.10
  11   2   4   36.40    2.70
  11   2   4   38.30    4.10
  11   2   4   41.40    2.60
  12   2   4   49.10    4.40
  10  -3  -4  155.38    8.10
   9  -3  -4    1.20    1.30
   9  -3  -4    0.90    0.80
  -9   3   4    0.60    0.80
  -9   3   4    1.20    0.90
   8  -3  -4  404.06   14.40
   8  -3  -4  411.16   11.70
  -8   3   4  434.66   12.30
  -8   3   4  426.16   12.00
   7  -3  -4  454.25   15.20
   7  -3  -4  460.05   12.70
  -7   3   4  464.15   12.90
  -7   3   4  484.95   13.30
   6  -3  -4    5.30    0.80
   6  -3  -4    6.40    1.00
   6  -3  -4    6.70    1.60
  -6   3   4    4.70    0.90
  -6   3   4    7.30    1.20
   5  -3  -4  128.39    4.20
   5  -3  -4  118.69    5.60
   5  -3  -4  118.59    4.00
  -5   3   4  119.39    4.10
  -5   3   4  121.39    4.50
   4  -3  -4  425.06   11.30
   4  -3  -4  428.46   13.20
   4  -3  -4  441.66   11.40
  -4   3   4  416.56   11.70
  -4   3   4  432.36   11.40
   3  -3  -4 2182.28   52.39
   3  -3  -4 2139.89   53.89
   3  -3  -4 2064.79   52.19
   3  -3  -4 2225.28   51.79
  -3   3   4 2127.69   52.09
  -3   3   4 2179.68   52.59
   2  -3  -4  947.71   23.10
   2  -3  -4  902.21   23.20
   2  -3  -4  927.41   22.40
   2  -3  -4  913.61   24.40
  -2   3   4  907.81   22.90
  -2   3   4 1041.30   24.60
  -2   3   4  929.31   22.90
  -2   3   4  880.01   23.30
   1  -3  -4 1979.70   47.50
   1  -3  -4 1815.82   47.50
   1  -3  -4 1942.01   47.70
   1  -3  -4 2120.59   49.00
  -1   3   4 1932.81   47.70
  -1   3   4 1964.90   47.30
  -1   3   4 2001.90   47.50
   0  -3  -4 1370.96   33.30
   0  -3  -4 1292.17   33.10
   0  -3  -4 1418.96   33.00
   0  -3  -4 1354.46   32.90
   0  -3  -4 1332.07   34.20
   0   3   4 1386.26   32.80
   0   3   4 1416.96   32.90
   0   3   4 1353.46   33.20
   0   3   4 1357.36   33.30
   0   3   4 1343.67   34.50
  -1  -3  -4  116.59    3.30
  -1  -3  -4  128.39    4.40
   1   3   4  115.29    3.40
   1   3   4  119.99    3.60
   1   3   4  119.39    3.60
  -2  -3  -4  232.78    6.50
  -2  -3  -4  256.57    7.50
  -2  -3  -4  247.98    6.60
  -2  -3  -4  241.28    6.30
   2   3   4  254.07    6.70
   2   3   4  245.08    6.60
   2   3   4  232.18    7.70
   2   3   4  247.78    6.50
  -3  -3  -4 1181.58   28.90
  -3  -3  -4 1122.29   30.00
  -3  -3  -4 1178.78   28.90
  -3  -3  -4 1174.78   29.00
   3   3   4 1293.07   31.00
   3   3   4 1189.98   29.30
   3   3   4 1213.98   29.10
   3   3   4 1180.58   29.20
  -4  -3  -4 4924.21  117.09
  -4  -3  -4 4421.66  118.29
  -4  -3  -4 4820.62  117.49
  -4  -3  -4 4845.92  116.99
   4   3   4 4791.12  119.09
   4   3   4 4862.81  118.99
   4   3   4 4896.71  118.39
   4   3   4 5076.99  126.09
  -5  -3  -4  953.30   23.30
  -5  -3  -4  928.21   22.80
  -5  -3  -4  948.01   23.40
   5   3   4  916.31   25.40
   5   3   4  930.01   23.70
   5   3   4  977.10   23.40
   5   3   4  933.21   23.40
  -6  -3  -4   52.79    2.10
  -6  -3  -4   49.99    2.10
   6   3   4   53.59    2.40
   6   3   4   49.99    2.10
   6   3   4   51.99    3.40
   6   3   4   48.90    2.20
  -7  -3  -4  102.59    3.50
  -7  -3  -4   99.79    3.50
   7   3   4  102.09    3.90
   7   3   4   93.39    3.60
   7   3   4  101.09    5.20
   7   3   4  100.89    3.50
  -8  -3  -4  356.96    9.90
  -8  -3  -4  355.86   10.00
   8   3   4  354.16   12.40
   8   3   4  368.86   10.40
   8   3   4  346.87    9.80
   8   3   4  365.46   10.10
  -9  -3  -4  181.88    5.90
  -9  -3  -4  177.48    5.90
   9   3   4  192.08    6.10
   9   3   4  182.68    6.30
   9   3   4  176.58    8.10
   9   3   4  190.48    5.80
 -10  -3  -4  103.19    4.00
 -10  -3  -4   92.19    3.90
  10   3   4   99.29    4.10
  10   3   4   93.09    4.20
  10   3   4  105.99    3.90
  10   3   4  100.69    5.90
 -11  -3  -4  352.36   10.40
 -11  -3  -4  353.86   10.40
  11   3   4  360.56   10.60
  11   3   4  370.26   13.50
  11   3   4  364.86   10.30
  11   3   4  342.77   10.70
 -12  -3  -4   60.09    3.20
 -12  -3  -4   65.09    3.20
  12   3   4   55.89    3.40
  12   3   4   62.49    3.10
  12   3   4   60.59    5.10
  12   3   4   55.79    3.60
   9  -4  -4   63.59    3.20
  -9   4   4   62.29    3.30
  -9   4   4   65.89    3.60
   8  -4  -4   36.70    2.30
   8  -4  -4   37.90    3.80
  -8   4   4   34.90    2.60
  -8   4   4   37.80    2.40
   7  -4  -4  164.38    5.50
   7  -4  -4  158.08    7.60
  -7   4   4  158.08    5.50
  -7   4   4  156.58    5.80
   6  -4  -4  316.37   11.40
   6  -4  -4  311.17    9.00
  -6   4   4  304.97    9.00
  -6   4   4  316.87    9.40
   5  -4  -4  206.28    8.30
   5  -4  -4  209.98    6.40
   5  -4  -4  223.98    6.50
  -5   4   4  202.98    6.30
  -5   4   4  206.28    6.80
   4  -4  -4  679.53   18.40
   4  -4  -4  746.43   20.70
   4  -4  -4  716.03   18.50
  -4   4   4  736.43   18.40
  -4   4   4  732.03   18.90
   3  -4  -4   42.70    2.10
   3  -4  -4   44.20    3.00
   3  -4  -4   48.20    2.10
   3  -4  -4   42.80    1.50
  -3   4   4   45.70    2.20
  -3   4   4   43.60    1.90
   2  -4  -4  933.71   23.50
   2  -4  -4  917.81   22.70
   2  -4  -4  928.51   23.30
   2  -4  -4  981.00   25.10
  -2   4   4  902.71   23.40
  -2   4   4 1030.80   25.20
  -2   4   4  894.41   23.60
  -2   4   4  911.31   23.10
   1  -4  -4    9.50    1.30
   1  -4  -4    8.60    0.90
   1  -4  -4   11.60    0.90
   1  -4  -4    9.20    0.60
  -1   4   4   10.30    0.90
  -1   4   4    9.40    1.30
  -1   4   4    9.70    0.70
  -1   4   4    8.70    1.00
   0  -4  -4  977.20   25.30
   0  -4  -4 1050.19   25.10
   0  -4  -4 1046.10   26.70
   0  -4  -4 1039.80   25.00
   0  -4  -4 1023.60   25.60
   0   4   4 1036.80   25.00
   0   4   4 1052.79   25.60
   0   4   4 1038.10   25.60
  -1  -4  -4 1353.06   32.70
  -1  -4  -4 1348.57   32.20
  -1  -4  -4 1278.87   32.30
  -1  -4  -4 1465.45   33.80
  -1  -4  -4 1305.87   32.00
   1   4   4 1273.77   32.60
   1   4   4 1341.97   34.10
   1   4   4 1283.27   32.60
   1   4   4 1325.67   32.30
  -2  -4  -4   14.10    0.80
  -2  -4  -4   13.60    1.30
  -2  -4  -4   15.70    0.90
  -2  -4  -4   12.90    0.60
  -2  -4  -4   14.70    1.00
   2   4   4   13.40    0.90
   2   4   4   13.90    1.50
   2   4   4   15.40    0.90
  -3  -4  -4  383.56   10.00
  -3  -4  -4  391.26    9.60
  -3  -4  -4  366.56   10.90
   3   4   4  416.26   10.20
   3   4   4  393.86   10.10
   3   4   4  364.26   11.40
   3   4   4  385.26   10.20
  -4  -4  -4  677.03   16.30
  -4  -4  -4  666.73   16.40
   4   4   4  664.33   18.40
   4   4   4  642.04   16.70
   4   4   4  660.73   16.80
   4   4   4  648.94   16.70
  -5  -4  -4 1502.15   36.40
  -5  -4  -4 1511.45   36.30
   5   4   4 1473.05   37.00
   5   4   4 1564.74   36.70
   5   4   4 1465.85   36.70
   5   4   4 1478.45   38.70
  -6  -4  -4  107.29    3.60
  -6  -4  -4  112.99    3.80
   6   4   4  112.39    4.00
   6   4   4  118.29    3.80
   6   4   4  112.99    3.80
   6   4   4  118.09    5.40
  -7  -4  -4  193.18    5.80
  -7  -4  -4  197.38    6.00
   7   4   4  199.38    6.30
   7   4   4  213.08    8.10
   7   4   4  200.28    6.00
   7   4   4  193.38    6.00
  -8  -4  -4   52.09    2.30
  -8  -4  -4   52.19    2.50
   8   4   4   52.99    2.40
   8   4   4   51.39    3.70
   8   4   4   53.49    2.70
   8   4   4   49.30    2.40
  -9  -4  -4    7.20    1.10
  -9  -4  -4    7.90    1.10
   9   4   4    4.10    1.50
   9   4   4    8.40    1.20
   9   4   4    4.50    1.10
   9   4   4    5.90    1.00
 -10  -4  -4   46.60    2.60
 -10  -4  -4   49.90    2.50
  10   4   4   46.80    2.80
  10   4   4   52.39    2.60
  10   4   4   51.79    4.20
  10   4   4   48.70    2.60
 -11  -4  -4   35.00    2.30
 -11  -4  -4   39.40    2.50
  11   4   4   41.70    2.50
  11   4   4   40.20    3.90
  11   4   4   42.70    2.60
  11   4   4   41.30    2.70
 -12  -4  -4  178.98    6.10
 -12  -4  -4  167.58    5.90
  12   4   4  174.68    6.50
  12   4   4  164.98    6.30
  12   4   4  173.48    6.00
  12   4   4  163.48    8.30
  -9   5   4   34.90    2.50
  -9   5   4   34.10    2.60
   8  -5  -4   50.19    2.80
  -8   5   4   57.69    3.00
  -8   5   4   54.49    3.20
   7  -5  -4   75.79    3.30
  -7   5   4   69.99    3.20
  -7   5   4   69.59    3.50
   6  -5  -4  201.98    6.50
  -6   5   4  204.88    6.50
  -6   5   4  211.78    6.90
   5  -5  -4   54.29    2.60
   5  -5  -4   58.89    2.60
   5  -5  -4   63.39    4.20
  -5   5   4   61.59    3.00
  -5   5   4   53.79    2.50
   4  -5  -4  331.47    9.10
   4  -5  -4  318.97    9.20
   4  -5  -4  324.27   11.10
  -4   5   4  320.57    9.50
  -4   5   4  329.57    9.00
   3  -5  -4 1764.12   45.00
   3  -5  -4 1765.12   42.10
   3  -5  -4 1745.13   42.60
   3  -5  -4 1755.42   42.90
  -3   5   4 1686.83   42.40
  -3   5   4 1732.63   43.10
   2  -5  -4  861.01   21.60
   2  -5  -4  847.82   20.80
   2  -5  -4  826.52   21.20
   2  -5  -4  836.62   23.20
  -2   5   4  849.12   21.50
  -2   5   4  846.62   23.30
  -2   5   4  844.32   21.60
  -2   5   4  865.61   21.00
   1  -5  -4  115.19    3.70
   1  -5  -4  110.69    4.80
   1  -5  -4  117.19    4.00
   1  -5  -4  114.69    3.40
  -1   5   4  119.79    3.40
  -1   5   4  117.69    3.90
  -1   5   4  112.69    3.90
  -1   5   4  116.59    5.00
   0  -5  -4   22.70    1.40
   0  -5  -4   15.80    0.90
   0  -5  -4   15.20    1.00
   0  -5  -4   15.20    1.60
   0   5   4   17.30    1.20
   0   5   4   15.10    0.70
   0   5   4   18.30    1.20
   0   5   4   16.50    1.70
  -1  -5  -4 1628.44   38.80
  -1  -5  -4 1582.24   40.80
  -1  -5  -4 1627.44   39.80
  -1  -5  -4 1706.03   39.20
  -1  -5  -4 1617.04   39.30
   1   5   4 1637.04   39.70
   1   5   4 1641.34   41.30
   1   5   4 1583.74   39.70
   1   5   4 1578.34   39.30
  -2  -5  -4 1903.21   50.49
  -2  -5  -4 2014.60   48.80
  -2  -5  -4 2048.90   49.40
  -2  -5  -4 2058.69   49.70
   2   5   4 2071.19   49.50
   2   5   4 2076.59   49.70
   2   5   4 2143.49   49.70
   2   5   4 2032.70   51.29
  -3  -5  -4  394.06   10.40
  -3  -5  -4  388.76   10.30
  -3  -5  -4  390.16    9.70
   3   5   4  410.96   10.40
   3   5   4  394.96   10.50
   3   5   4  383.56   10.40
   3   5   4  404.76   12.00
  -4  -5  -4  979.80   23.80
  -4  -5  -4 1002.80   24.40
  -4  -5  -4  987.40   24.20
   4   5   4  974.60   24.30
   4   5   4 1042.00   26.30
   4   5   4  953.80   24.50
   4   5   4  924.51   24.40
  -5  -5  -4  320.17    8.40
  -5  -5  -4  324.97    8.50
   5   5   4  319.87    8.90
   5   5   4  337.97    8.80
   5   5   4  327.87   10.50
   5   5   4  315.27    9.10
  -6  -5  -4   55.29    2.00
   6   5   4   56.49    3.50
   6   5   4   54.89    2.40
   6   5   4   55.89    2.30
   6   5   4   52.59    2.50
  -7  -5  -4    3.40    0.60
  -7  -5  -4    1.70    0.60
   7   5   4    2.30    0.70
   7   5   4    1.80    0.70
   7   5   4    2.20    1.10
   7   5   4    2.40    0.60
  -8  -5  -4  905.21   23.20
  -8  -5  -4  909.91   22.80
   8   5   4  857.81   25.50
   8   5   4  915.11   23.00
   8   5   4  933.31   23.60
   8   5   4  923.11   23.20
  -9  -5  -4  436.76   12.00
  -9  -5  -4  462.25   12.50
   9   5   4  443.36   12.30
   9   5   4  476.75   15.00
   9   5   4  435.36   12.30
   9   5   4  437.56   12.70
 -10  -5  -4    3.20    0.90
 -10  -5  -4    4.00    0.90
  10   5   4    3.20    0.90
  10   5   4    3.60    1.60
  10   5   4    3.10    1.00
  10   5   4    2.10    0.80
 -11  -5  -4   87.29    3.90
 -11  -5  -4   86.69    3.60
  11   5   4   93.79    3.90
  11   5   4   90.59    5.70
  11   5   4   89.59    3.80
  11   5   4   90.49    4.20
 -12  -5  -4   10.40    1.40
 -12  -5  -4    9.30    1.50
  12   5   4    5.50    1.40
  12   5   4   10.60    1.80
  12   5   4    6.60    2.10
  12   5   4   11.30    1.60
  -8   6   4   24.30    2.40
  -7   6   4  194.98    6.40
  -7   6   4  186.48    6.70
  -6   6   4   77.69    3.60
  -6   6   4   75.19    3.20
   5  -6  -4  153.18    5.20
  -5   6   4  148.09    4.90
  -5   6   4  143.49    5.40
   4  -6  -4   54.69    2.70
  -4   6   4   60.99    2.50
  -4   6   4   62.39    2.90
   3  -6  -4  552.64   14.10
   3  -6  -4  529.45   14.40
  -3   6   4  541.25   14.60
  -3   6   4  534.25   13.80
   2  -6  -4 2343.97   57.49
   2  -6  -4 2386.86   56.99
   2  -6  -4 2414.16   56.79
  -2   6   4 2338.57   56.69
  -2   6   4 2282.57   59.59
  -2   6   4 2407.16   57.59
  -2   6   4 2295.47   57.49
   1  -6  -4  340.17    9.10
   1  -6  -4  346.07    9.80
   1  -6  -4  347.07    9.20
  -1   6   4  327.27    9.60
  -1   6   4  371.06   11.50
  -1   6   4  353.96    9.80
   0  -6  -4  281.27    8.00
   0  -6  -4  275.07    7.40
   0   6   4  266.77    7.90
   0   6   4  279.67    9.40
   0   6   4  270.37    7.80
  -1  -6  -4    2.70    0.60
  -1  -6  -4    5.40    0.70
   1   6   4    7.20    1.30
   1   6   4    4.30    0.70
   1   6   4   10.10    1.10
  -2  -6  -4 1063.09   25.50
  -2  -6  -4 1059.59   25.90
   2   6   4 1039.30   25.70
   2   6   4 1029.00   25.60
   2   6   4  957.90   27.30
   2   6   4 1042.10   25.80
  -3  -6  -4  244.28    6.80
  -3  -6  -4  248.68    7.00
   3   6   4  242.48    8.40
   3   6   4  257.57    7.00
   3   6   4  241.18    7.00
   3   6   4  241.28    7.00
  -4  -6  -4  733.43   18.40
  -4  -6  -4  733.33   18.40
   4   6   4  703.83   20.10
   4   6   4  720.33   18.60
   4   6   4  727.23   18.30
   4   6   4  733.43   18.50
  -5  -6  -4 1709.33   41.50
  -5  -6  -4 1737.83   41.80
   5   6   4 1731.93   41.80
   5   6   4 1701.43   43.70
   5   6   4 1678.33   41.60
   5   6   4 1666.03   42.00
   6   6   4  389.46   12.40
   6   6   4  381.46   10.40
   6   6   4  389.06   10.90
   6   6   4  400.16   10.70
   7   6   4    9.50    1.30
   7   6   4   10.70    1.80
   7   6   4   11.00    1.20
   7   6   4   11.50    1.00
   8   6   4   55.59    2.70
   8   6   4   63.19    2.60
   8   6   4   56.89    3.90
   8   6   4   57.19    3.00
  -9  -6  -4  437.56   12.40
   9   6   4  452.85   12.10
   9   6   4  443.46   14.60
   9   6   4  448.16   12.70
   9   6   4  442.86   12.30
 -10  -6  -4  182.28    6.10
  10   6   4  171.68    7.90
  10   6   4  183.38    5.90
  10   6   4  180.58    6.10
  10   6   4  181.98    6.40
 -11  -6  -4    8.00    1.30
  11   6   4    6.70    1.20
  11   6   4    6.40    1.20
  11   6   4    5.50    1.30
  11   6   4    5.50    1.90
 -12  -6  -4   75.29    3.90
  12   6   4   68.39    5.60
  12   6   4   74.69    3.90
  12   6   4   79.19    4.00
  -7   7   4   25.50    2.30
  -6   7   4  308.97    9.50
   5  -7  -4  202.48    6.50
  -5   7   4  196.08    6.80
   4  -7  -4   37.10    2.30
  -4   7   4   36.50    2.30
   3  -7  -4  460.25   12.90
  -3   7   4  468.85   12.90
   2  -7  -4  142.89    4.40
   2  -7  -4  140.99    5.00
  -2   7   4  151.88    5.10
  -2   7   4  135.59    4.90
   1  -7  -4  424.76   11.10
   1  -7  -4  395.96   10.40
  -1   7   4  378.56   11.00
  -1   7   4  375.96   12.70
  -1   7   4  383.66   10.90
   0  -7  -4   72.39    2.70
   0  -7  -4   72.99    3.10
   0   7   4   78.39    3.20
   0   7   4   74.79    4.20
   0   7   4   70.39    3.00
  -1  -7  -4 1299.27   31.80
  -1  -7  -4 1263.97   32.30
   1   7   4 1333.37   32.30
   1   7   4 1294.87   32.10
   1   7   4 1261.47   33.90
  -2  -7  -4  650.23   16.40
  -2  -7  -4  641.04   16.80
   2   7   4  640.24   16.70
   2   7   4  648.84   16.70
  -3  -7  -4   43.60    2.10
  -3  -7  -4   48.20    2.00
   3   7   4   37.90    2.00
   3   7   4   38.90    2.90
   3   7   4   46.80    2.10
   3   7   4   44.10    2.00
  -4  -7  -4  179.38    5.60
  -4  -7  -4  185.48    5.60
   4   7   4  183.88    5.70
   4   7   4  199.48    5.60
   4   7   4  185.78    5.80
   4   7   4  180.18    7.10
  -5  -7  -4  160.38    5.00
  -5  -7  -4  158.58    5.10
   5   7   4  161.68    5.20
   5   7   4  160.88    4.90
   5   7   4  167.88    5.40
   5   7   4  165.68    6.60
  -6  -7  -4 1115.19   28.50
   6   7   4 1130.89   28.60
   6   7   4 1136.59   28.20
   6   7   4 1144.69   28.90
   6   7   4 1161.08   30.60
   7   7   4   11.40    1.10
   7   7   4    8.90    1.20
   7   7   4    9.40    1.30
   7   7   4    7.60    1.60
   8   7   4  295.17    8.60
   8   7   4  280.97    8.20
   8   7   4  284.37   10.30
   8   7   4  302.67    9.00
   9   7   4   38.40    2.10
   9   7   4   40.60    2.40
   9   7   4   35.50    3.30
   9   7   4   39.50    2.60
  10   7   4   86.39    5.30
  10   7   4   92.59    3.90
  10   7   4   96.99    4.30
  10   7   4   86.29    3.50
  11   7   4   41.00    2.80
  11   7   4   41.40    2.70
  11   7   4   42.00    2.50
  11   7   4   40.80    3.90
   5  -8  -4  437.96   12.50
  -5   8   4  436.06   12.60
   4  -8  -4   92.59    4.00
  -4   8   4   93.79    4.00
   3  -8  -4  274.37    8.40
  -3   8   4  272.77    8.40
   2  -8  -4  504.75   13.10
   2  -8  -4  519.25   13.90
  -2   8   4  481.15   13.60
  -2   8   4  483.25   13.80
   1  -8  -4    7.40    0.90
   1  -8  -4    7.80    1.20
  -1   8   4    8.60    1.30
  -1   8   4    8.20    1.20
  -1   8   4    6.20    1.60
   0  -8  -4    1.00    0.60
   0  -8  -4    1.30    0.50
   0   8   4    1.30    0.90
   0   8   4    1.60    0.60
   0   8   4    1.10    0.60
  -1  -8  -4  180.88    5.50
   1   8   4  178.08    5.80
   1   8   4  184.18    6.00
   1   8   4  186.88    7.40
  -2  -8  -4 1908.01   47.10
  -2  -8  -4 1870.41   46.60
   2   8   4 1988.10   48.90
   2   8   4 1863.41   46.90
   2   8   4 1913.91   47.00
  -3  -8  -4  507.65   13.60
  -3  -8  -4  514.65   13.30
   3   8   4  473.25   13.30
   3   8   4  506.45   13.40
   3   8   4  505.75   13.50
   3   8   4  509.45   15.40
  -4  -8  -4  122.49    4.20
  -4  -8  -4  117.49    4.10
   4   8   4  110.59    4.10
   4   8   4  121.29    5.60
   4   8   4  122.09    4.00
   4   8   4  115.69    4.20
  -5  -8  -4   77.99    3.00
  -5  -8  -4   70.09    2.90
   5   8   4   73.69    4.10
   5   8   4   68.59    3.00
   5   8   4   74.09    2.80
   5   8   4   63.19    3.00
  -6  -8  -4   67.09    2.90
  -6  -8  -4   62.79    2.60
   6   8   4   67.79    2.70
   6   8   4   69.39    3.10
   6   8   4   65.69    4.00
   6   8   4   65.49    3.00
   7   8   4   40.90    2.00
   7   8   4   41.90    2.30
   7   8   4   34.80    3.00
   7   8   4   45.20    2.60
   8   8   4   81.09    3.50
   8   8   4   78.29    3.70
   8   8   4   77.39    4.60
   8   8   4   80.59    3.10
   9   8   4  219.48    6.70
   9   8   4  211.38    7.00
   9   8   4  228.58    8.90
   9   8   4  220.08    7.40
  10   8   4  186.78    8.10
  10   8   4  185.38    6.60
  10   8   4  176.58    5.80
  10   8   4  174.98    6.20
  11   8   4    3.90    1.00
  11   8   4    3.20    1.50
  11   8   4    3.10    1.20
  11   8   4    2.50    1.10
   5  -9  -4   16.80    1.90
   4  -9  -4  114.79    4.70
   3  -9  -4   62.29    3.30
  -3   9   4   64.69    3.20
   2  -9  -4  167.88    5.50
   2  -9  -4  154.38    5.70
  -2   9   4  151.28    5.80
  -2   9   4  155.38    5.50
   1  -9  -4  426.96   11.40
   1  -9  -4  420.96   12.10
  -1   9   4  427.26   14.40
  -1   9   4  414.86   12.20
  -1   9   4  409.16   11.80
   0  -9  -4   30.60    1.80
   0  -9  -4   29.50    2.10
   0   9   4   26.70    1.90
   0   9   4   27.60    2.10
   0   9   4   32.20    3.10
  -1  -9  -4  208.48    7.00
  -1  -9  -4  210.28    6.40
   1   9   4  233.48    8.80
   1   9   4  209.18    6.70
   1   9   4  212.38    6.90
  -2  -9  -4    2.10    0.80
  -2  -9  -4    2.80    0.70
   2   9   4    4.50    1.40
   2   9   4    3.40    0.80
   2   9   4    2.80    0.80
  -3  -9  -4  513.95   13.90
  -3  -9  -4  499.15   13.50
   3   9   4  527.65   13.80
   3   9   4  501.35   15.80
   3   9   4  501.05   13.60
   3   9   4  495.95   13.70
  -4  -9  -4  330.67    9.70
  -4  -9  -4  337.77    9.50
   4   9   4  335.47   11.50
   4   9   4  336.07    9.70
   4   9   4  326.97    9.60
   4   9   4  348.37    9.50
  -5  -9  -4   68.19    2.90
  -5  -9  -4   64.99    2.90
   5   9   4   65.69    3.00
   5   9   4   73.09    3.20
   5   9   4   68.49    2.80
   5   9   4   67.79    4.20
  -6  -9  -4  257.87    7.60
  -6  -9  -4  243.28    7.30
   6   9   4  255.77    7.80
   6   9   4  240.18    7.20
   6   9   4  249.28    7.60
   6   9   4  241.98    9.10
  -7  -9  -4    1.20    0.70
   7   9   4    2.00    0.90
   7   9   4    0.00    0.60
   7   9   4    0.30    0.80
   7   9   4    0.10    0.40
   8   9   4  114.69    4.10
   8   9   4  118.99    4.60
   8   9   4  120.29    4.90
   8   9   4  119.29    5.90
   9   9   4    6.40    1.70
   9   9   4    4.90    0.90
   9   9   4    4.70    1.10
   9   9   4    5.30    1.30
  10   9   4  284.77   10.70
  10   9   4  292.67    9.40
  10   9   4  284.77    8.40
  10   9   4  286.97    9.00
  11   9   4  104.59    4.20
   4 -10  -4   93.29    4.20
   3 -10  -4   78.49    3.80
   2 -10  -4   20.00    2.00
  -2  10   4   22.10    2.20
   1 -10  -4  179.98    5.80
   1 -10  -4  179.68    6.40
  -1  10   4  176.18    6.10
  -1  10   4  177.18    6.50
   0 -10  -4  327.77    9.30
   0 -10  -4  328.17    9.90
   0  10   4  313.37    9.90
   0  10   4  323.57   12.00
   0  10   4  323.27    9.60
  -1 -10  -4   81.09    3.30
  -1 -10  -4   82.39    3.70
   1  10   4   85.99    3.60
   1  10   4   71.79    4.80
   1  10   4   83.09    3.80
  -2 -10  -4  599.04   16.20
  -2 -10  -4  614.84   15.80
   2  10   4  590.34   16.10
   2  10   4  598.74   16.00
   2  10   4  556.24   17.90
  -3 -10  -4   10.00    1.40
  -3 -10  -4    9.60    1.20
   3  10   4    8.80    1.20
   3  10   4   12.30    1.50
   3  10   4    9.90    2.00
   3  10   4    9.40    1.30
  -4 -10  -4   57.59    2.70
  -4 -10  -4   56.69    2.90
   4  10   4   58.29    2.80
   4  10   4   55.99    2.80
   4  10   4   62.69    4.20
   4  10   4   55.09    2.80
  -5 -10  -4   11.00    1.40
  -5 -10  -4   12.30    1.50
   5  10   4   11.80    2.10
   5  10   4   13.40    1.60
   5  10   4   12.40    1.30
   5  10   4   12.60    1.60
  -6 -10  -4  287.87    8.70
  -6 -10  -4  291.17    8.60
   6  10   4  286.57    8.80
   6  10   4  299.07    8.50
   6  10   4  288.07    9.00
   6  10   4  300.17   10.60
  -7 -10  -4  211.18    6.80
   7  10   4  204.68    7.10
   7  10   4  219.08    8.50
   7  10   4  207.38    6.50
   7  10   4  212.28    6.90
   8  10   4    1.20    0.60
   8  10   4    0.10    0.90
   8  10   4    0.00    0.80
   8  10   4    0.00    0.70
   9  10   4   76.49    3.30
   9  10   4   77.09    4.80
   9  10   4   83.69    3.80
   9  10   4   78.09    3.90
  10  10   4    2.50    1.30
  10  10   4    1.60    1.00
  10  10   4    2.50    1.70
  10  10   4    2.90    0.90
   2 -11  -4   39.80    2.80
   1 -11  -4   11.80    1.70
   1 -11  -4   14.00    1.80
  -1  11   4    9.30    1.60
   0 -11  -4   65.99    3.40
   0 -11  -4   62.09    2.90
   0  11   4   56.79    4.60
   0  11   4   59.69    3.40
  -1 -11  -4   91.49    4.10
  -1 -11  -4   91.69    3.70
   1  11   4   86.59    4.10
   1  11   4   95.79    5.70
   1  11   4   89.69    3.90
  -2 -11  -4   50.29    2.90
  -2 -11  -4   49.30    2.60
   2  11   4   48.10    3.80
   2  11   4   52.09    2.80
   2  11   4   50.09    2.90
  -3 -11  -4  457.15   12.80
  -3 -11  -4  439.36   12.30
   3  11   4  442.76   12.50
   3  11   4  423.96   14.80
   3  11   4  446.36   12.70
   3  11   4  449.95   12.50
  -4 -11  -4  206.08    6.90
  -4 -11  -4  205.38    6.70
   4  11   4  211.08    8.80
   4  11   4  213.48    6.80
   4  11   4  203.88    6.90
   4  11   4  207.38    6.80
  -5 -11  -4    8.40    1.30
  -5 -11  -4    8.10    1.30
   5  11   4   10.30    1.40
   5  11   4    8.70    1.30
   5  11   4    9.40    2.10
   5  11   4    8.00    1.40
  -6 -11  -4    0.20    0.70
  -6 -11  -4    0.90    1.20
   6  11   4    0.80    1.10
   6  11   4    0.60    0.60
   6  11   4    1.20    0.80
   6  11   4   -0.50    0.70
  -7 -11  -4  247.68    7.80
   7  11   4  237.38    9.40
   7  11   4  253.17    8.20
   7  11   4  250.37    7.90
   7  11   4  242.28    7.50
  -8 -11  -4  190.38    6.40
   8  11   4  181.38    6.40
   8  11   4  175.38    6.00
   8  11   4  191.18    8.00
   8  11   4  187.98    6.80
   9  11   4    1.00    0.90
   9  11   4    1.00    0.70
  -1  12   4  122.79    7.30
   0 -12  -4  130.19    4.90
   0  12   4  127.69    5.50
  -1 -12  -4   57.19    3.30
  -1 -12  -4   56.19    2.90
   1  12   4   56.99    4.60
   1  12   4   56.49    3.40
  -2 -12  -4   38.30    2.40
  -2 -12  -4   41.30    2.80
   2  12   4   41.30    2.80
  -3 -12  -4   34.30    2.30
  -3 -12  -4   36.30    2.60
   3  12   4   34.30    2.60
   3  12   4   40.30    3.90
   3  12   4   32.60    2.40
  -4 -12  -4  191.58    6.50
  -4 -12  -4  204.58    6.90
   4  12   4  190.28    6.70
   4  12   4  199.38    8.80
   4  12   4  202.68    6.80
   4  12   4  191.88    6.60
  -5 -12  -4   16.90    1.90
  -5 -12  -4   17.60    1.90
   5  12   4   17.80    2.00
   5  12   4   17.00    1.80
   5  12   4   15.70    2.60
   5  12   4   19.00    1.90
  -6 -12  -4   38.80    2.60
   6  12   4   40.80    3.70
   6  12   4   37.70    2.60
   6  12   4   41.80    2.50
   6  12   4   36.20    2.70
  -7 -12  -4    5.00    1.50
   7  12   4    4.00    1.50
   7  12   4    7.70    2.30
   7  12   4    8.50    1.40
   7  12   4    6.40    1.20
   6   9  -5    4.10    1.20
  -6  -9   5    6.00    1.30
   5   9  -5    1.80    1.00
   5   9  -5    1.10    0.50
  -5  -9   5    1.40    1.00
  -5  -9   5    0.30    0.80
   4   9  -5  264.07    8.60
   4   9  -5  250.17    7.90
  -4  -9   5  256.37    8.00
  -4  -9   5  264.67    8.50
   3   9  -5  172.68    6.40
   3   9  -5  182.08    6.60
  -3  -9   5  188.68    6.20
  -3  -9   5  187.88    6.70
   2   9  -5    0.60    0.70
   2   9  -5    0.40    0.90
  -2  -9   5    0.80    0.90
  -2  -9   5    0.20    0.80
   1   9  -5  104.79    4.30
   1   9  -5  100.99    5.10
  -1  -9   5  111.89    4.70
  -1  -9   5  101.99    4.20
   0   9  -5    2.80    1.50
   0  -9   5    0.40    0.90
   0  -9   5    1.80    1.10
   6   8  -5   17.70    1.90
  -6  -8   5   17.40    1.90
   5   8  -5  106.69    4.50
   5   8  -5  102.69    3.30
  -5  -8   5  112.09    4.50
  -5  -8   5  110.89    4.10
   4   8  -5   30.20    1.90
   4   8  -5   31.80    2.40
  -4  -8   5   29.40    2.30
  -4  -8   5   30.10    2.00
   3   8  -5   59.59    3.10
   3   8  -5   62.19    3.30
  -3  -8   5   58.49    3.20
  -3  -8   5   57.89    2.80
   2   8  -5  208.28    7.30
  -2  -8   5  211.38    6.60
  -2  -8   5  193.88    6.90
   1   8  -5    3.70    0.90
   1   8  -5    4.60    1.30
  -1  -8   5    4.30    1.00
  -1  -8   5    4.30    1.10
   0   8  -5  226.08    8.60
   0   8  -5  232.18    7.40
   0  -8   5  237.68    7.40
   0  -8   5  224.18    7.60
  -1   8  -5   21.00    2.00
  -1   8  -5   22.20    2.70
   1  -8   5   22.20    1.90
   1  -8   5   18.10    2.00
  -2   8  -5   91.79    5.40
  -2   8  -5   96.99    4.40
   2  -8   5  104.89    4.20
   2  -8   5   93.59    4.30
  -3   8  -5    9.00    1.80
  -3   8  -5    7.70    2.00
   3  -8   5    8.60    1.40
  -4   8  -5   92.39    8.30
   6   7  -5  283.17    8.70
  -6  -7   5  280.47    8.60
   5   7  -5    1.40    0.80
   5   7  -5    1.10    0.30
  -5  -7   5    1.30    0.70
  -5  -7   5    1.80    0.80
   4   7  -5  521.45   14.10
   4   7  -5  487.45   13.30
  -4  -7   5  524.25   14.10
  -4  -7   5  478.45   13.40
   3   7  -5  407.16   11.80
   3   7  -5  413.66   12.10
  -3  -7   5  429.86   12.10
  -3  -7   5  430.86   11.60
   2   7  -5   13.60    1.60
  -2  -7   5   11.70    1.30
  -2  -7   5   10.00    1.40
   1   7  -5   84.59    3.10
   1   7  -5   77.29    4.00
  -1  -7   5   77.49    3.60
  -1  -7   5   73.89    3.20
   0   7  -5  260.27    8.10
   0   7  -5  265.07    9.40
   0  -7   5  283.27    8.20
   0  -7   5  279.37    8.60
  -1   7  -5  457.95   14.20
  -1   7  -5  450.65   12.70
   1  -7   5  442.86   12.50
   1  -7   5  432.66   12.80
  -2   7  -5   59.99    4.10
  -2   7  -5   62.89    3.30
   2  -7   5   59.39    3.10
   2  -7   5   62.99    3.10
  -3   7  -5  174.28    6.40
  -3   7  -5  169.58    7.70
   3  -7   5  176.58    6.20
   3  -7   5  173.08    6.00
  -4   7  -5   56.19    3.50
  -4   7  -5   65.39    4.70
   4  -7   5   60.19    3.20
   4  -7   5   60.59    3.20
  -5   7  -5   38.60    3.00
   8   6  -5   41.50    2.50
  -8  -6   5   39.00    2.30
   7   6  -5  113.89    4.30
  -7  -6   5  112.79    4.20
   6   6  -5   11.50    1.40
   6   6  -5   13.80    1.50
  -6  -6   5   14.10    1.50
  -6  -6   5   12.10    1.40
   5   6  -5  158.68    5.50
   5   6  -5  160.08    5.30
  -5  -6   5  156.98    5.00
  -5  -6   5  163.98    5.20
  -5  -6   5  162.88    5.50
   4   6  -5   28.50    1.60
   4   6  -5   32.60    1.80
   4   6  -5   29.00    2.00
  -4  -6   5   25.60    1.90
  -4  -6   5   28.70    1.70
   3   6  -5  586.84   16.10
   3   6  -5  617.64   16.50
   3   6  -5  611.54   16.00
  -3  -6   5  629.64   16.50
  -3  -6   5  611.54   15.90
   2   6  -5  575.64   15.70
   2   6  -5  574.94   15.00
  -2  -6   5  563.54   15.50
  -2  -6   5  568.54   15.00
   1   6  -5    0.70    0.70
   1   6  -5    0.20    0.50
   1   6  -5    2.30    0.50
  -1  -6   5    0.20    0.50
  -1  -6   5    0.90    0.50
   0   6  -5   37.80    2.00
   0   6  -5   38.30    2.00
   0   6  -5   36.60    2.70
   0  -6   5   38.30    2.30
   0  -6   5   34.80    2.10
  -1   6  -5  183.88    7.30
  -1   6  -5  180.58    5.70
   1  -6   5  185.08    6.00
   1  -6   5  185.18    6.30
  -2   6  -5  454.15   12.30
  -2   6  -5  435.76   12.80
  -2   6  -5  480.55   14.60
   2  -6   5  441.36   12.70
   2  -6   5  448.06   12.50
  -3   6  -5   14.60    1.40
  -3   6  -5   14.00    1.70
  -3   6  -5   15.20    2.40
   3  -6   5   10.40    1.40
   3  -6   5   12.70    1.50
  -4   6  -5  189.08    6.90
  -4   6  -5  208.08    8.60
  -4   6  -5  198.08    6.40
   4  -6   5  201.48    6.70
   4  -6   5  200.18    6.60
  -5   6  -5   96.99    4.60
  -5   6  -5  108.99    4.20
   5  -6   5  108.19    4.40
  -6   6  -5    0.00    0.70
   6  -6   5    0.30    0.80
  10   5  -5   42.50    1.90
  10   5  -5   41.10    2.50
 -10  -5   5   40.90    2.70
 -10  -5   5   42.50    2.90
   9   5  -5   18.00    1.10
   9   5  -5   16.10    1.90
   9   5  -5   16.40    1.60
  -9  -5   5   20.60    1.90
  -9  -5   5   17.00    1.80
   8   5  -5   12.50    1.50
   8   5  -5   13.50    1.40
  -8  -5   5   14.50    1.60
  -8  -5   5   15.00    1.60
   7   5  -5  179.48    5.50
   7   5  -5  175.28    5.90
  -7  -5   5  177.78    5.70
  -7  -5   5  170.58    5.80
   6   5  -5  616.74   16.40
   6   5  -5  603.84   16.20
   6   5  -5  633.44   16.40
  -6  -5   5  620.04   16.30
  -6  -5   5  626.34   16.10
  -6  -5   5  598.04   16.20
   5   5  -5   22.40    1.00
   5   5  -5   22.90    1.60
   5   5  -5   22.10    1.70
   5   5  -5   20.40    0.90
  -5  -5   5   21.60    1.70
  -5  -5   5   19.80    1.50
   4   5  -5  235.08    7.40
   4   5  -5  236.48    6.60
   4   5  -5  238.68    7.10
  -4  -5   5  242.78    7.10
  -4  -5   5  242.58    6.80
  -4  -5   5  245.38    7.40
   3   5  -5   54.39    2.40
   3   5  -5   55.19    2.70
   3   5  -5   58.09    2.40
  -3  -5   5   55.59    2.70
  -3  -5   5   53.19    2.30
   2   5  -5  633.84   16.90
   2   5  -5  630.34   16.90
   2   5  -5  638.34   16.50
  -2  -5   5  639.44   16.40
  -2  -5   5  632.74   16.90
   1   5  -5  188.38    6.40
   1   5  -5  186.78    5.10
   1   5  -5  183.88    5.70
  -1  -5   5  191.88    5.70
  -1  -5   5  180.58    6.00
   0   5  -5  185.08    6.70
   0   5  -5  189.38    5.60
   0   5  -5  187.38    5.80
   0  -5   5  195.18    5.90
  -1   5  -5  464.05   13.90
  -1   5  -5  453.15   12.30
   1  -5   5  466.05   12.80
   1  -5   5  462.85   12.50
  -2   5  -5    0.10    0.40
  -2   5  -5    2.00    0.70
  -2   5  -5    0.50    0.70
   2  -5   5    0.70    0.60
   2  -5   5    0.30    0.50
  -3   5  -5  293.37    9.20
  -3   5  -5  307.87   10.70
  -3   5  -5  297.07    8.70
   3  -5   5  307.37    8.90
   3  -5   5  306.27    9.00
  -4   5  -5    0.00    0.70
  -4   5  -5    2.20    1.20
  -4   5  -5    1.50    0.70
   4  -5   5    0.90    0.70
   4  -5   5   -0.20    0.50
  -5   5  -5  225.58    7.20
  -5   5  -5  239.08    7.80
   5  -5   5  227.48    7.40
  -6   5  -5  114.89    4.40
   6  -5   5  106.29    4.50
  -7   5  -5   45.10    2.70
   7  -5   5   47.80    2.90
  10   4  -5  316.47    9.70
 -10  -4   5  331.37    9.90
 -10  -4   5  334.97   10.00
   9   4  -5  111.59    4.20
  -9  -4   5  112.29    4.40
  -9  -4   5  108.89    4.40
   8   4  -5    0.80    0.50
  -8  -4   5    0.90    0.70
  -8  -4   5    1.20    0.80
   7   4  -5    4.50    0.70
  -7  -4   5    3.70    0.90
  -7  -4   5    6.20    1.10
   6   4  -5  471.65   12.80
   6   4  -5  463.95   12.60
   6   4  -5  444.06   11.90
  -6  -4   5  480.55   12.60
  -6  -4   5  468.15   12.60
  -6  -4   5  471.25   12.70
   5   4  -5 1041.70   26.00
   5   4  -5 1066.09   26.90
   5   4  -5 1046.40   26.90
   5   4  -5 1049.59   26.10
  -5  -4   5 1071.49   26.80
  -5  -4   5 1097.89   26.60
  -5  -4   5 1073.59   26.80
   4   4  -5   46.70    1.90
   4   4  -5   47.40    2.30
   4   4  -5   45.60    2.00
   4   4  -5   46.90    2.30
  -4  -4   5   48.40    2.20
  -4  -4   5   46.40    2.00
  -4  -4   5   49.00    2.30
  -4  -4   5   45.90    1.90
   3   4  -5  401.46   10.80
   3   4  -5  407.16   11.30
   3   4  -5  397.66   11.00
  -3  -4   5  423.96   11.00
  -3  -4   5  400.36   10.60
  -3  -4   5  406.96   11.20
   2   4  -5  209.48    6.20
   2   4  -5  192.48    5.90
   2   4  -5  195.28    6.20
  -2  -4   5  199.98    6.20
  -2  -4   5  198.38    5.80
   1   4  -5  262.57    7.80
   1   4  -5  259.77    7.50
   1   4  -5  263.27    8.10
  -1  -4   5  266.97    7.40
  -1  -4   5  272.17    7.90
   0   4  -5    8.40    0.80
   0   4  -5    7.50    1.30
   0   4  -5    7.00    0.90
   0  -4   5   10.50    1.20
   0  -4   5    5.70    0.80
  -1   4  -5  507.55   14.90
  -1   4  -5  518.85   13.50
   1  -4   5  515.05   13.60
   1  -4   5  515.15   13.80
  -2   4  -5 1474.05   38.20
  -2   4  -5 1486.05   36.50
  -2   4  -5 1441.16   36.70
   2  -4   5 1473.15   36.60
   2  -4   5 1499.05   36.70
  -3   4  -5  152.08    4.90
  -3   4  -5  159.58    6.50
  -3   4  -5  154.68    5.30
   3  -4   5  133.59    4.90
   3  -4   5  153.38    5.10
  -4   4  -5   50.39    2.40
  -4   4  -5   51.79    2.80
  -4   4  -5   45.10    3.50
   4  -4   5   49.10    2.40
   4  -4   5   50.69    2.50
  -5   4  -5    0.10    0.90
  -5   4  -5   -0.50    0.60
  -5   4  -5    0.10    0.60
   5  -4   5    0.80    0.70
   5  -4   5   -0.30    0.50
  -6   4  -5  169.48    6.30
  -6   4  -5  187.38    6.10
   6  -4   5  191.18    6.30
  -7   4  -5  108.39    4.30
   7  -4   5  110.49    4.50
  -8   4  -5   58.59    3.20
   8  -4   5   57.99    3.20
  10   3  -5    3.50    1.10
 -10  -3   5    1.80    1.00
 -10  -3   5    1.80    1.00
   9   3  -5  205.88    7.20
  -9  -3   5  223.48    7.10
  -9  -3   5  218.78    7.20
   8   3  -5  214.58    7.00
  -8  -3   5  220.58    7.10
  -8  -3   5  222.98    7.00
   7   3  -5  120.59    4.40
  -7  -3   5  125.49    4.60
  -7  -3   5  128.99    4.60
   6   3  -5  219.68    6.50
   6   3  -5  227.38    6.60
  -6  -3   5  217.48    6.70
  -6  -3   5  217.08    6.70
   5   3  -5  483.15   13.00
   5   3  -5  473.45   12.80
   5   3  -5  489.45   12.50
  -5  -3   5  474.15   12.80
  -5  -3   5  485.85   12.80
  -5  -3   5  471.35   12.80
   4   3  -5 1202.78   29.50
   4   3  -5 1158.78   29.50
   4   3  -5 1206.28   29.10
   4   3  -5 1152.08   29.20
  -4  -3   5 1176.88   29.40
  -4  -3   5 1170.98   29.40
  -4  -3   5 1183.08   28.80
  -4  -3   5 1192.18   29.20
   3   3  -5    7.70    0.90
   3   3  -5    6.70    0.90
   3   3  -5    6.40    0.90
   3   3  -5    9.60    0.90
  -3  -3   5    6.00    0.90
  -3  -3   5    8.00    0.80
  -3  -3   5    6.10    0.90
  -3  -3   5    8.10    0.80
   2   3  -5 1186.28   29.50
   2   3  -5 1207.88   29.40
   2   3  -5 1158.88   29.20
  -2  -3   5 1197.88   28.80
  -2  -3   5 1138.39   29.40
  -2  -3   5 1170.68   28.60
  -2  -3   5 1175.58   29.20
   1   3  -5  341.07    9.60
   1   3  -5  334.47    9.20
   1   3  -5  338.97    9.40
  -1  -3   5  334.17    9.40
  -1  -3   5  334.37    8.90
   0   3  -5  161.88    5.60
   0   3  -5  160.98    4.90
   0   3  -5  155.28    5.00
   0   3  -5  153.98    4.50
   0  -3   5  152.78    4.70
   0  -3   5  155.28    5.00
  -1   3  -5  185.58    5.40
  -1   3  -5  173.48    5.40
  -1   3  -5  183.68    5.60
  -1   3  -5  177.18    6.30
   1  -3   5  169.78    5.50
   1  -3   5  173.98    5.30
  -2   3  -5 1221.68   30.30
  -2   3  -5 1218.58   31.60
  -2   3  -5 1204.78   30.10
   2  -3   5 1188.08   30.10
   2  -3   5 1218.98   30.20
  -3   3  -5 1926.21   48.50
  -3   3  -5 1857.41   47.00
  -3   3  -5 1950.60   46.70
   3  -3   5 1854.51   46.70
   3  -3   5 1930.31   46.70
  -4   3  -5   23.40    1.70
  -4   3  -5   27.70    2.60
  -4   3  -5   29.20    2.00
   4  -3   5   23.80    1.70
   4  -3   5   24.70    1.60
  -5   3  -5  216.08    7.00
  -5   3  -5  219.98    8.60
  -5   3  -5  218.78    6.50
  -5   3  -5  211.58    6.70
   5  -3   5  219.08    6.50
   5  -3   5  214.28    6.80
  -6   3  -5    2.10    0.80
  -6   3  -5    1.70    0.80
   6  -3   5    2.50    0.90
  -7   3  -5  185.48    6.10
   7  -3   5  177.48    6.20
  -8   3  -5   17.70    1.90
   8  -3   5   20.40    2.10
  -9   3  -5  101.99    4.40
   9  -3   5   99.09    4.40
  10   2  -5   58.49    2.60
  10   2  -5   62.89    3.80
 -10  -2   5   64.19    3.40
 -10  -2   5   63.89    3.30
   9   2  -5   10.30    1.70
  -9  -2   5    9.40    1.50
  -9  -2   5   11.60    1.60
   8   2  -5  299.57    9.70
  -8  -2   5  315.67    9.40
  -8  -2   5  315.27    9.30
   7   2  -5   11.80    1.40
  -7  -2   5   10.80    1.30
  -7  -2   5   11.10    1.40
   6   2  -5  835.22   21.40
   6   2  -5  822.32   20.90
  -6  -2   5  814.02   21.20
  -6  -2   5  814.12   21.10
   5   2  -5  421.06   11.60
   5   2  -5  425.86   11.50
  -5  -2   5  427.76   11.60
  -5  -2   5  430.96   11.60
   4   2  -5   62.09    2.60
   4   2  -5   65.29    2.70
   4   2  -5   64.39    2.60
  -4  -2   5   64.09    2.60
  -4  -2   5   64.49    2.60
   3   2  -5   99.39    3.40
   3   2  -5   95.29    3.40
   3   2  -5   96.79    3.50
   3   2  -5   99.79    3.50
  -3  -2   5   97.39    3.20
  -3  -2   5   91.99    3.30
  -3  -2   5   93.09    3.40
  -3  -2   5   98.49    2.90
   2   2  -5  378.96   10.40
   2   2  -5  374.76   10.40
   2   2  -5  394.66   10.80
   2   2  -5  392.86   10.40
  -2  -2   5  389.36    9.90
  -2  -2   5  383.36   10.40
  -2  -2   5  383.16    9.80
  -2  -2   5  384.66   10.30
   1   2  -5 2103.19   50.69
   1   2  -5 2061.09   50.49
   1   2  -5 2037.30   51.19
   1   2  -5 2112.59   50.39
  -1  -2   5 2040.70   50.29
  -1  -2   5 2029.60   50.39
  -1  -2   5 2067.89   49.90
  -1  -2   5 2102.69   49.70
   0   2  -5  510.95   14.30
   0   2  -5  518.85   13.80
   0   2  -5  544.25   13.60
   0  -2   5  534.95   13.70
   0  -2   5  519.85   13.40
  -1   2  -5  418.56   12.00
  -1   2  -5  415.16   11.20
  -1   2  -5  413.16   11.10
  -1   2  -5  429.86   11.00
   1  -2   5  414.06   11.20
   1  -2   5  423.86   11.00
  -2   2  -5  313.87    8.60
  -2   2  -5  308.87    8.60
  -2   2  -5  321.67    8.70
  -2   2  -5  308.17    9.70
   2  -2   5  318.17    8.60
   2  -2   5  298.27    8.50
  -3   2  -5  151.18    4.70
  -3   2  -5  147.19    4.90
  -3   2  -5  152.88    5.90
  -3   2  -5  140.09    4.60
   3  -2   5  148.59    4.70
   3  -2   5  136.59    4.50
  -4   2  -5   38.50    1.90
  -4   2  -5   36.70    2.80
  -4   2  -5   35.20    2.10
  -4   2  -5   35.10    1.90
   4  -2   5   38.90    1.80
  -5   2  -5   13.70    1.30
  -5   2  -5   14.70    2.00
  -5   2  -5   16.10    1.50
  -5   2  -5   19.00    1.30
   5  -2   5   14.70    1.20
   5  -2   5   12.40    1.40
  -6   2  -5  612.44   16.60
  -6   2  -5  643.34   16.50
   6  -2   5  610.24   16.60
  -7   2  -5  158.88    5.50
   7  -2   5  157.38    5.60
  -8   2  -5   46.70    2.70
   8  -2   5   44.90    2.70
  -9   2  -5   35.40    2.40
   9  -2   5   36.10    2.60
  10   1  -5    6.70    1.70
  10   1  -5    7.30    1.10
 -10  -1   5    7.30    1.50
 -10  -1   5    5.50    1.20
   9   1  -5  126.99    5.80
   9   1  -5  117.19    4.10
  -9  -1   5  120.79    4.90
  -9  -1   5  117.39    4.70
   8   1  -5   14.60    1.90
   8   1  -5   14.40    1.20
  -8  -1   5   16.90    1.80
  -8  -1   5   14.50    1.70
   7   1  -5  160.18    4.50
   7   1  -5  159.18    6.10
  -7  -1   5  158.38    5.40
  -7  -1   5  153.08    5.50
   6   1  -5    3.40    0.70
   6   1  -5    1.90    0.70
  -6  -1   5    2.10    0.70
  -6  -1   5    1.90    0.70
   5   1  -5 1254.37   32.20
   5   1  -5 1277.77   31.60
  -5  -1   5 1300.47   31.90
  -5  -1   5 1272.37   31.80
   4   1  -5 2805.02   67.99
   4   1  -5 2798.52   70.49
  -4  -1   5 2787.02   68.09
  -4  -1   5 2845.62   68.09
   3   1  -5  413.76   11.20
   3   1  -5  412.96   11.00
   3   1  -5  412.56   10.90
  -3  -1   5  408.76   10.10
  -3  -1   5  409.96   10.80
  -3  -1   5  392.56   10.80
   2   1  -5  248.68    6.90
   2   1  -5  231.58    7.20
   2   1  -5  240.78    6.80
   2   1  -5  238.18    7.10
  -2  -1   5  238.08    6.60
  -2  -1   5  241.68    6.80
  -2  -1   5  248.38    6.20
   1   1  -5  320.57    9.00
   1   1  -5  347.87    9.20
   1   1  -5  331.87    9.50
   1   1  -5  329.37    9.70
  -1  -1   5  323.67    9.00
  -1  -1   5  337.07    8.60
  -1  -1   5  355.26    9.10
  -1  -1   5  353.56    8.70
   0   1  -5 2049.29   49.70
   0   1  -5 2174.18   49.80
   0   1  -5 1907.11   50.79
   0   1  -5 1966.30   50.39
   0   1  -5 2044.30   49.90
   0  -1   5 2091.39   49.10
   0  -1   5 2062.39   49.40
   0  -1   5 2095.39   49.80
  -1   1  -5  269.77    7.20
  -1   1  -5  262.27    8.10
  -1   1  -5  249.18    7.30
  -1   1  -5  267.07    7.30
   1  -1   5  258.77    7.30
   1  -1   5  269.67    6.50
   1  -1   5  257.57    7.10
  -2   1  -5 1702.33   38.90
  -2   1  -5 1545.15   38.70
  -2   1  -5 1556.94   38.70
  -2   1  -5 1554.24   39.90
   2  -1   5 1556.44   38.70
   2  -1   5 1586.54   38.70
  -3   1  -5 1905.31   46.60
  -3   1  -5 1927.11   46.70
  -3   1  -5 1870.11   48.10
  -3   1  -5 1945.21   46.90
   3  -1   5 1957.00   46.80
   3  -1   5 1893.11   46.60
  -4   1  -5   97.69    3.60
  -4   1  -5   91.99    3.40
  -4   1  -5   94.79    3.20
  -4   1  -5   91.99    4.40
   4  -1   5   95.99    3.50
   4  -1   5   93.89    3.20
  -5   1  -5   28.60    2.50
  -5   1  -5   29.00    1.50
  -5   1  -5   27.00    1.80
  -5   1  -5   28.30    1.70
   5  -1   5   33.00    1.90
   5  -1   5   32.20    1.50
  -6   1  -5  296.07    8.60
  -6   1  -5  297.47    8.70
   6  -1   5  305.17    8.90
  -7   1  -5  946.11   24.20
   7  -1   5  939.71   24.40
  -8   1  -5   92.39    3.80
   8  -1   5   90.69    4.00
  -9   1  -5   58.39    3.00
   9  -1   5   53.89    3.10
 -10   1  -5   59.79    3.20
  10  -1   5   58.49    3.30
  10   0  -5   53.59    4.10
  10   0  -5   49.00    2.70
 -10   0   5   52.29    3.20
 -10   0   5   51.99    3.10
   9   0  -5  107.49    3.90
   9   0  -5  103.19    5.50
  -9   0   5  106.49    4.40
  -9   0   5   98.99    4.50
   8   0  -5  547.75   16.60
   8   0  -5  530.75   14.40
  -8   0   5  552.04   15.10
  -8   0   5  574.14   15.40
   7   0  -5   51.29    3.30
   7   0  -5   53.19    2.20
  -7   0   5   56.39    2.90
  -7   0   5   50.89    2.60
   6   0  -5  172.88    5.40
   6   0  -5  176.48    5.00
   6   0  -5  174.78    6.50
  -6   0   5  174.58    5.90
  -6   0   5  178.98    5.70
   5   0  -5   93.29    2.90
   5   0  -5   97.49    4.20
   5   0  -5   97.19    3.40
  -5   0   5   96.19    3.50
  -5   0   5   97.09    3.70
   4   0  -5  907.61   22.70
   4   0  -5  887.01   21.90
   4   0  -5  917.51   23.50
  -4   0   5  893.81   22.70
  -4   0   5  905.01   22.90
   3   0  -5 1300.77   31.30
   3   0  -5 1309.17   32.30
   3   0  -5 1358.06   32.90
  -3   0   5 1284.57   32.20
  -3   0   5 1282.17   32.30
   2   0  -5  542.65   13.20
   2   0  -5  510.95   14.50
   2   0  -5  544.25   14.50
   2   0  -5  554.54   13.20
   2   0  -5  529.95   14.00
  -2   0   5  560.14   13.10
  -2   0   5  543.75   13.90
   1   0  -5 1141.69   28.40
   1   0  -5 1093.49   29.00
   1   0  -5 1157.08   27.90
   1   0  -5 1183.48   29.30
   1   0  -5 1172.38   28.60
  -1   0   5 1178.78   28.20
  -1   0   5 1150.48   28.40
  -1   0   5 1148.39   27.80
   0   0  -5  157.08    5.20
   0   0  -5  145.29    4.50
   0   0  -5  154.18    4.30
   0   0  -5  150.18    4.60
   0   0   5  149.88    4.20
   0   0   5  155.38    4.50
   0   0   5  156.38    4.20
   0   0   5  144.99    4.50
  -1   0  -5  431.36   12.20
  -1   0  -5  444.56   11.40
  -1   0  -5  449.16   11.50
  -1   0  -5  442.96   11.40
   1   0   5  430.26   11.40
   1   0   5  439.96   10.90
   1   0   5  436.06   11.20
  -2   0  -5   14.30    1.40
  -2   0  -5   14.00    1.00
  -2   0  -5   11.40    0.90
   2   0   5   12.40    0.90
   2   0   5   12.50    0.90
   2   0   5   13.20    1.60
  -3   0  -5  790.32   20.00
  -3   0  -5  750.32   20.10
  -3   0  -5  840.62   21.40
  -3   0  -5  792.52   19.90
   3   0   5  797.82   19.30
   3   0   5  772.72   19.80
   3   0   5  786.62   21.80
   3   0   5  817.62   19.70
   3   0   5  804.12   20.10
  -4   0  -5 1436.76   34.40
  -4   0  -5 1366.36   34.00
  -4   0  -5 1394.06   35.80
  -4   0  -5 1382.76   34.50
   4   0   5 1404.86   34.00
   4   0   5 1418.86   33.60
   4   0   5 1424.96   34.50
   4   0   5 1327.07   36.50
   4   0   5 1387.46   34.20
  -5   0  -5    3.30    0.70
  -5   0  -5    0.20    0.60
  -5   0  -5    0.80    0.50
  -5   0  -5    0.40    0.30
   5   0   5    0.50    0.30
   5   0   5    0.80    0.50
   5   0   5    0.80    0.30
   5   0   5    1.10    1.00
   5   0   5    0.70    0.50
  -6   0  -5  321.97    9.30
   6   0   5  318.87    9.50
   6   0   5  354.66    9.40
  -7   0  -5   37.20    2.10
   7   0   5   35.10    2.00
   7   0   5   30.80    2.10
  -8   0  -5  260.97    8.00
   8   0   5  260.47    8.20
   8   0   5  262.97    8.00
  -9   0  -5   96.49    4.00
   9   0   5  102.79    4.30
 -10   0  -5   41.70    2.70
  10   0   5   42.20    2.80
  10  -1  -5    7.10    2.00
  10  -1  -5    7.20    1.20
 -10   1   5    5.30    1.40
 -10   1   5    6.50    1.30
   9  -1  -5    0.70    0.70
   9  -1  -5    2.70    1.40
  -9   1   5    0.60    0.90
  -9   1   5    1.60    0.90
   8  -1  -5  147.19    5.00
   8  -1  -5  151.18    6.90
  -8   1   5  149.29    5.60
  -8   1   5  152.88    5.40
   7  -1  -5 1272.57   30.40
   7  -1  -5 1204.08   32.80
  -7   1   5 1217.98   30.90
  -7   1   5 1178.88   31.10
   6  -1  -5   64.19    2.50
   6  -1  -5   57.29    3.60
   6  -1  -5   63.99    2.60
  -6   1   5   64.89    2.80
  -6   1   5   62.49    3.00
   5  -1  -5  695.93   17.40
   5  -1  -5  672.53   17.70
   5  -1  -5  712.33   19.30
  -5   1   5  699.93   18.00
  -5   1   5  685.03   18.20
   4  -1  -5  795.32   19.30
   4  -1  -5  739.13   18.80
   4  -1  -5  748.13   20.40
  -4   1   5  752.42   19.60
  -4   1   5  761.62   19.30
   3  -1  -5  120.89    4.70
   3  -1  -5  121.19    4.00
   3  -1  -5  124.49    3.60
  -3   1   5  123.59    3.90
  -3   1   5  118.19    4.10
   2  -1  -5   43.80    1.60
   2  -1  -5   35.60    2.10
   2  -1  -5   43.70    1.90
  -2   1   5   42.30    1.90
   1  -1  -5 1372.66   34.80
   1  -1  -5 1394.96   34.00
   1  -1  -5 1402.56   34.10
   1  -1  -5 1371.66   33.70
  -1   1   5 1392.66   33.90
  -1   1   5 1419.86   33.90
  -1   1   5 1370.06   33.20
   0  -1  -5 5110.49  125.69
   0  -1  -5 5104.39  125.99
   0  -1  -5 5166.38  126.09
   0  -1  -5 4778.52  129.99
   0   1   5 5294.47  123.79
   0   1   5 5194.78  124.79
   0   1   5 5225.08  125.89
  -1  -1  -5 1366.96   33.10
  -1  -1  -5 1409.46   33.00
  -1  -1  -5 1333.57   33.00
  -1  -1  -5 1304.57   34.00
   1   1   5 1351.86   32.70
   1   1   5 1325.37   34.30
   1   1   5 1370.26   32.80
  -2  -1  -5 1529.45   36.90
  -2  -1  -5 1550.94   38.10
  -2  -1  -5 1521.45   37.00
  -2  -1  -5 1480.25   36.90
   2   1   5 1562.34   38.70
   2   1   5 1442.46   36.70
   2   1   5 1545.45   36.90
   2   1   5 1498.45   36.60
  -3  -1  -5   51.39    2.00
  -3  -1  -5   47.90    1.90
  -3  -1  -5   47.90    2.70
  -3  -1  -5   50.19    2.10
   3   1   5   48.90    1.90
   3   1   5   48.20    2.00
   3   1   5   51.79    1.70
  -4  -1  -5  884.11   22.20
  -4  -1  -5  938.51   24.00
  -4  -1  -5  943.31   22.60
  -4  -1  -5  901.01   22.50
   4   1   5  851.11   24.50
   4   1   5  862.41   22.50
   4   1   5  887.31   22.00
   4   1   5  935.51   22.70
  -5  -1  -5  408.36   12.20
  -5  -1  -5  410.16   10.80
  -5  -1  -5  395.36   10.80
  -5  -1  -5  398.56   10.30
   5   1   5  398.86   10.90
   5   1   5  406.56   10.40
   5   1   5  399.96   13.00
   5   1   5  414.56   11.10
  -6  -1  -5  473.05   12.40
  -6  -1  -5  446.26   11.90
   6   1   5  467.55   15.00
   6   1   5  481.05   12.50
   6   1   5  443.46   12.60
   6   1   5  467.05   11.90
  -7  -1  -5  670.13   17.40
  -7  -1  -5  685.83   17.80
   7   1   5  645.44   20.50
   7   1   5  695.73   17.30
   7   1   5  717.23   18.00
   7   1   5  695.93   18.20
  -8  -1  -5   55.19    2.70
   8   1   5   53.99    2.90
   8   1   5   58.89    2.80
  -9  -1  -5  102.09    4.00
   9   1   5   98.19    4.10
   9   1   5  106.49    4.40
 -10  -1  -5   13.60    1.60
  10   1   5   14.00    1.80
  10   1   5   16.10    1.80
 -11  -1  -5  166.28    6.00
  11   1   5  165.18    6.20
  10  -2  -5  105.19    6.30
   9  -2  -5   18.00    1.80
   9  -2  -5   19.40    2.80
  -9   2   5   15.30    2.00
  -9   2   5   15.90    1.80
   8  -2  -5   53.09    2.60
   8  -2  -5   49.30    3.90
  -8   2   5   53.39    3.00
  -8   2   5   50.89    2.80
   7  -2  -5  150.68    6.90
   7  -2  -5  161.88    5.20
  -7   2   5  157.08    5.40
  -7   2   5  152.48    5.70
   6  -2  -5  516.45   16.20
   6  -2  -5  540.75   14.10
   6  -2  -5  551.74   14.10
  -6   2   5  533.65   14.40
  -6   2   5  539.15   14.80
   5  -2  -5    6.90    1.40
   5  -2  -5    6.40    0.90
   5  -2  -5   11.50    1.00
  -5   2   5   10.60    1.20
  -5   2   5   11.40    1.40
   4  -2  -5 1053.09   28.10
   4  -2  -5 1077.79   26.50
   4  -2  -5 1027.00   26.30
  -4   2   5 1073.09   26.90
  -4   2   5 1073.79   26.50
   3  -2  -5  731.33   18.20
   3  -2  -5  767.22   19.90
   3  -2  -5  699.23   18.40
  -3   2   5  712.33   18.60
  -3   2   5  718.13   18.40
   2  -2  -5   43.00    1.70
   2  -2  -5   41.60    1.90
   2  -2  -5   39.60    2.40
  -2   2   5   44.40    1.80
  -2   2   5   39.60    1.90
   1  -2  -5    8.90    0.80
   1  -2  -5    8.10    0.70
   1  -2  -5    8.50    1.10
   1  -2  -5    9.00    0.90
  -1   2   5    9.50    0.80
  -1   2   5   10.00    0.90
   0  -2  -5 1536.85   37.30
   0  -2  -5 1523.65   37.50
   0  -2  -5 1515.45   38.50
   0  -2  -5 1633.44   37.40
   0   2   5 1519.95   36.80
   0   2   5 1501.65   37.00
   0   2   5 1475.85   38.60
   0   2   5 1536.95   37.30
   0   2   5 1578.44   37.40
  -1  -2  -5 3495.35   81.59
  -1  -2  -5 3026.00   76.29
  -1  -2  -5 3470.05   78.89
  -1  -2  -5 3103.59   76.09
   1   2   5 3017.50   77.29
   1   2   5 3131.89   76.79
   1   2   5 3145.29   77.09
   1   2   5 2986.00   77.59
  -2  -2  -5  216.18    6.00
  -2  -2  -5  225.18    7.00
  -2  -2  -5  210.88    6.00
  -2  -2  -5  211.38    5.80
   2   2   5  218.58    7.40
   2   2   5  213.98    5.90
   2   2   5  213.58    5.80
   2   2   5  208.08    5.90
  -3  -2  -5  100.39    4.10
  -3  -2  -5  100.89    3.20
  -3  -2  -5   95.89    3.10
  -3  -2  -5   98.59    3.30
   3   2   5  112.79    4.70
   3   2   5   99.79    3.10
   3   2   5   97.99    3.30
   3   2   5   96.69    3.30
  -4  -2  -5  131.09    3.80
  -4  -2  -5  117.39    3.80
  -4  -2  -5  126.09    4.80
  -4  -2  -5  114.89    3.50
   4   2   5  110.49    3.80
   4   2   5  114.39    5.20
   4   2   5  118.19    3.90
   4   2   5  119.09    3.60
  -5  -2  -5  200.18    5.80
  -5  -2  -5  211.48    5.50
  -5  -2  -5  185.58    7.20
  -5  -2  -5  211.88    6.00
   5   2   5  198.58    7.80
   5   2   5  202.08    6.10
   5   2   5  211.78    6.30
   5   2   5  216.28    5.80
  -6  -2  -5  100.09    3.50
  -6  -2  -5   99.59    3.40
   6   2   5  105.79    3.70
   6   2   5  103.79    3.90
   6   2   5  102.29    3.30
   6   2   5  100.69    5.30
  -7  -2  -5  235.78    7.00
  -7  -2  -5  253.67    7.30
   7   2   5  256.27    7.50
   7   2   5  252.37    7.00
   7   2   5  256.37    7.70
   7   2   5  229.18    9.50
  -8  -2  -5  760.52   19.50
  -8  -2  -5  740.63   19.20
   8   2   5  767.62   19.20
   8   2   5  731.23   22.50
   8   2   5  743.23   19.70
   8   2   5  772.72   20.00
  -9  -2  -5  125.29    4.70
  -9  -2  -5  132.69    4.50
   9   2   5  128.99    6.80
   9   2   5  139.09    5.10
   9   2   5  128.79    4.40
   9   2   5  127.59    4.80
 -10  -2  -5    0.00    0.60
  10   2   5    0.60    0.80
  10   2   5   -0.30    0.60
 -11  -2  -5   14.30    1.70
  11   2   5   10.40    1.60
  11   2   5   13.30    1.70
   9  -3  -5   68.59    5.10
   9  -3  -5   84.09    3.60
  -9   3   5   70.59    3.60
  -9   3   5   75.79    3.90
   8  -3  -5  186.38    6.10
   8  -3  -5  176.58    8.20
  -8   3   5  176.58    6.20
  -8   3   5  189.08    6.70
   7  -3  -5  656.53   19.70
   7  -3  -5  625.24   17.00
  -7   3   5  627.84   17.10
  -7   3   5  655.13   17.60
   6  -3  -5   53.19    2.60
   6  -3  -5   61.39    4.00
   6  -3  -5   60.49    2.60
  -6   3   5   59.79    3.00
  -6   3   5   61.09    2.80
   5  -3  -5  175.88    5.60
   5  -3  -5  192.38    7.40
   5  -3  -5  175.98    5.60
  -5   3   5  184.58    5.70
  -5   3   5  184.18    6.10
   4  -3  -5    7.80    1.50
   4  -3  -5    8.30    1.00
   4  -3  -5    8.80    1.00
  -4   3   5   10.20    1.20
  -4   3   5    8.40    1.00
   3  -3  -5 1391.06   34.80
   3  -3  -5 1453.85   35.00
   3  -3  -5 1362.26   36.50
  -3   3   5 1442.26   34.80
  -3   3   5 1434.16   35.20
   2  -3  -5  940.01   23.40
   2  -3  -5  954.80   24.90
   2  -3  -5  951.70   23.60
  -2   3   5  941.01   23.30
  -2   3   5  915.21   23.70
   1  -3  -5   83.39    3.70
   1  -3  -5   78.99    2.80
   1  -3  -5   71.49    2.60
  -1   3   5   73.79    3.60
  -1   3   5   78.29    2.50
  -1   3   5   78.29    2.80
  -1   3   5   74.59    2.00
  -1   3   5   73.49    2.50
   0  -3  -5 2524.65   60.39
   0  -3  -5 2405.06   60.79
   0  -3  -5 2562.54   60.99
   0  -3  -5 2417.26   59.79
   0   3   5 2497.45   59.99
   0   3   5 2500.15   59.79
   0   3   5 2482.95   60.99
   0   3   5 2323.27   61.09
   0   3   5 2522.55   59.69
  -1  -3  -5   49.20    2.00
  -1  -3  -5   58.49    2.80
  -1  -3  -5   51.49    1.80
  -1  -3  -5   50.29    2.10
   1   3   5   49.90    1.80
   1   3   5   47.30    1.90
   1   3   5   51.49    2.00
   1   3   5   51.19    2.90
  -2  -3  -5 1116.99   32.00
  -2  -3  -5 1260.37   31.00
  -2  -3  -5 1340.37   30.80
  -2  -3  -5 1300.77   31.10
   2   3   5 1284.57   32.70
   2   3   5 1199.08   31.00
   2   3   5 1299.07   31.00
   2   3   5 1323.87   30.90
  -3  -3  -5   10.40    0.70
  -3  -3  -5   10.70    0.80
  -3  -3  -5   10.10    0.80
  -3  -3  -5    8.60    1.20
   3   3   5    9.00    1.50
   3   3   5    9.80    0.90
   3   3   5    8.70    0.80
   3   3   5    8.40    0.80
  -4  -3  -5 1317.37   32.80
  -4  -3  -5 1376.86   32.70
  -4  -3  -5 1262.67   34.10
   4   3   5 1331.97   33.10
   4   3   5 1365.56   32.80
   4   3   5 1395.66   33.10
   4   3   5 1350.46   35.10
  -5  -3  -5  905.51   21.20
  -5  -3  -5  848.02   20.80
   5   3   5  849.52   21.60
   5   3   5  849.72   23.70
   5   3   5  817.22   21.40
   5   3   5  824.12   21.20
  -6  -3  -5  153.98    4.70
   6   3   5  149.99    5.00
   6   3   5  157.18    4.70
   6   3   5  158.98    6.80
   6   3   5  153.38    5.10
  -7  -3  -5  149.49    4.70
  -7  -3  -5  138.59    4.60
   7   3   5  163.38    7.00
   7   3   5  146.59    4.60
   7   3   5  138.69    5.00
   7   3   5  133.59    4.80
  -8  -3  -5   65.29    2.80
  -8  -3  -5   65.19    2.80
   8   3   5   65.29    3.10
   8   3   5   65.39    2.90
   8   3   5   64.49    2.70
   8   3   5   62.49    4.50
  -9  -3  -5  531.45   14.10
  -9  -3  -5  523.15   14.10
   9   3   5  520.95   14.60
   9   3   5  518.15   14.00
   9   3   5  509.35   14.30
   9   3   5  540.25   17.30
 -10  -3  -5   12.70    1.50
 -10  -3  -5   14.90    1.50
  10   3   5   12.90    1.40
  10   3   5   17.90    3.00
  10   3   5   12.40    1.70
  10   3   5   13.20    1.60
 -11  -3  -5   43.50    2.60
  11   3   5   45.30    4.40
  11   3   5   43.80    2.70
  11   3   5   40.60    2.80
  11   3   5   45.10    2.70
   9  -4  -5   54.49    3.00
  -9   4   5   54.89    3.30
  -9   4   5   47.80    2.90
   8  -4  -5    3.70    1.60
   8  -4  -5    5.70    1.10
  -8   4   5    6.00    1.20
  -8   4   5    7.70    1.50
   7  -4  -5  609.34   16.10
   7  -4  -5  575.64   18.70
  -7   4   5  609.14   16.20
  -7   4   5  601.64   16.70
   6  -4  -5 1158.58   29.00
   6  -4  -5 1163.98   29.00
   6  -4  -5 1131.59   31.70
  -6   4   5 1122.79   29.00
  -6   4   5 1159.88   29.50
   5  -4  -5  133.69    4.60
   5  -4  -5  143.69    4.70
   5  -4  -5  125.09    6.10
  -5   4   5  131.39    4.50
  -5   4   5  132.09    4.90
   4  -4  -5  197.88    7.80
   4  -4  -5  196.08    6.10
   4  -4  -5  202.08    6.10
  -4   4   5  197.48    6.40
  -4   4   5  201.58    6.00
   3  -4  -5   49.40    3.20
   3  -4  -5   44.00    2.10
   3  -4  -5   50.99    2.30
  -3   4   5   52.79    2.50
  -3   4   5   46.30    2.00
   2  -4  -5 1316.27   34.20
   2  -4  -5 1267.97   32.40
   2  -4  -5 1307.97   32.60
  -2   4   5 1353.36   32.80
  -2   4   5 1329.27   32.20
   1  -4  -5  195.98    5.60
   1  -4  -5  191.58    5.80
   1  -4  -5  188.18    6.80
   1  -4  -5  196.88    5.00
  -1   4   5  190.98    5.30
  -1   4   5  181.88    5.70
  -1   4   5  191.68    5.00
  -1   4   5  187.48    5.60
  -1   4   5  206.98    7.20
   0  -4  -5 1477.25   35.70
   0  -4  -5 1394.56   35.40
   0  -4  -5 1491.45   34.90
   0  -4  -5 1445.76   36.90
   0  -4  -5 1460.35   35.10
   0   4   5 1452.35   35.00
   0   4   5 1454.55   35.60
   0   4   5 1465.45   35.60
   0   4   5 1437.96   35.10
   0   4   5 1417.06   37.20
  -1  -4  -5 2852.91   68.09
  -1  -4  -5 2960.10   67.99
  -1  -4  -5 2972.80   68.69
  -1  -4  -5 2836.62   67.99
  -1  -4  -5 2759.22   69.09
   1   4   5 2713.13   67.89
   1   4   5 2568.34   67.79
   1   4   5 2869.41   68.39
   1   4   5 2776.52   69.59
  -2  -4  -5  255.37    7.60
  -2  -4  -5  230.58    6.50
  -2  -4  -5  236.18    6.10
   2   4   5  224.78    6.50
   2   4   5  213.98    7.80
   2   4   5  230.78    6.50
   2   4   5  228.48    6.30
  -3  -4  -5   16.90    1.00
  -3  -4  -5   18.50    0.90
  -3  -4  -5   17.20    1.60
  -3  -4  -5   15.50    1.00
   3   4   5   16.70    1.10
   3   4   5   15.90    1.10
   3   4   5   18.50    1.10
  -4  -4  -5  209.38    6.00
  -4  -4  -5  227.28    8.20
  -4  -4  -5  219.28    5.90
   4   4   5  218.08    6.20
   4   4   5  228.88    6.40
   4   4   5  215.18    6.40
   4   4   5  209.68    7.90
  -5  -4  -5 1958.90   46.70
  -5  -4  -5 1923.31   46.50
   5   4   5 1956.70   47.20
   5   4   5 1917.41   47.10
   5   4   5 1868.31   46.90
   5   4   5 1935.11   49.40
  -6  -4  -5  663.73   16.60
   6   4   5  668.63   17.20
   6   4   5  656.33   16.80
   6   4   5  631.24   19.20
   6   4   5  658.53   17.00
  -7  -4  -5   81.99    3.00
   7   4   5   83.29    3.30
   7   4   5   84.39    3.20
   7   4   5   86.29    4.90
   7   4   5   88.59    3.60
  -8  -4  -5  215.18    6.60
  -8  -4  -5  217.78    6.70
   8   4   5  223.18    6.70
   8   4   5  230.68    6.90
   8   4   5  224.28    7.20
   8   4   5  221.08    9.00
  -9  -4  -5    0.70    0.60
  -9  -4  -5    1.10    0.60
   9   4   5    1.20    0.70
   9   4   5    0.90    0.60
   9   4   5    2.10    1.30
   9   4   5    0.70    0.80
 -10  -4  -5   32.90    2.20
 -10  -4  -5   36.00    2.20
  10   4   5   34.50    2.20
  10   4   5   37.10    2.40
  10   4   5   37.70    2.60
  10   4   5   30.30    3.50
 -11  -4  -5    9.80    1.40
 -11  -4  -5   10.90    1.50
  11   4   5   13.20    1.50
  11   4   5    6.70    2.10
  11   4   5   10.00    1.50
  11   4   5    7.60    1.50
 -12  -4  -5  135.99    5.20
 -12  -4  -5  143.39    5.30
  12   4   5  153.98    5.30
  12   4   5  137.19    7.70
   8  -5  -5   92.29    3.90
  -8   5   5   92.29    4.00
  -8   5   5   87.09    4.30
   7  -5  -5   21.50    1.80
  -7   5   5   21.80    1.80
  -7   5   5   22.80    2.30
   6  -5  -5  108.09    4.20
   6  -5  -5  114.39    6.20
  -6   5   5  119.79    4.20
  -6   5   5  102.39    4.50
   5  -5  -5  524.65   14.10
   5  -5  -5  521.75   16.60
   5  -5  -5  540.25   14.10
  -5   5   5  510.85   13.90
  -5   5   5  518.85   14.60
   4  -5  -5    1.50    1.00
   4  -5  -5    1.20    0.60
   4  -5  -5    1.50    0.60
  -4   5   5    1.80    0.70
  -4   5   5    1.50    0.50
   3  -5  -5  596.04   15.70
   3  -5  -5  600.84   17.60
  -3   5   5  589.24   15.90
  -3   5   5  586.24   15.20
   2  -5  -5  217.28    6.60
   2  -5  -5  231.78    6.90
   2  -5  -5  232.38    8.40
  -2   5   5  239.28    6.80
  -2   5   5  230.28    7.00
  -2   5   5  230.38    6.40
   1  -5  -5  571.64   17.00
   1  -5  -5  603.84   15.50
   1  -5  -5  595.64   14.90
   1  -5  -5  604.24   15.80
  -1   5   5  599.84   15.10
  -1   5   5  615.14   15.70
  -1   5   5  638.24   17.30
  -1   5   5  596.74   15.80
   0  -5  -5  348.57    8.70
   0  -5  -5  333.97    9.40
   0  -5  -5  344.97    8.70
   0  -5  -5  348.17   10.60
   0  -5  -5  326.27    9.00
   0   5   5  339.37   10.90
   0   5   5  346.57    8.60
   0   5   5  341.97    8.70
   0   5   5  331.67    9.30
   0   5   5  328.57    9.30
  -1  -5  -5 1482.85   36.30
  -1  -5  -5 1457.35   37.40
  -1  -5  -5 1487.95   35.70
  -1  -5  -5 1490.65   35.80
  -1  -5  -5 1489.65   35.40
   1   5   5 1416.46   38.00
   1   5   5 1457.75   36.20
   1   5   5 1495.15   35.80
   1   5   5 1463.75   36.20
  -2  -5  -5 1623.34   43.70
  -2  -5  -5 1714.73   42.60
  -2  -5  -5 1755.52   42.10
  -2  -5  -5 1782.72   41.80
  -2  -5  -5 1714.93   42.20
   2   5   5 1745.23   44.50
   2   5   5 1813.22   42.70
   2   5   5 1778.32   42.60
   2   5   5 1753.82   42.40
  -3  -5  -5  181.88    5.30
  -3  -5  -5  176.08    4.60
   3   5   5  171.78    5.20
   3   5   5  180.38    5.30
   3   5   5  171.98    5.30
   3   5   5  173.88    6.70
  -4  -5  -5  413.16   10.90
  -4  -5  -5  411.96   10.50
   4   5   5  431.66   11.10
   4   5   5  417.06   11.10
   4   5   5  412.76   11.10
   4   5   5  409.76   12.90
  -5  -5  -5   53.99    2.00
  -5  -5  -5   53.29    1.90
   5   5   5   50.39    2.20
   5   5   5   51.69    2.40
   5   5   5   53.39    2.30
   5   5   5   54.69    3.50
  -6  -5  -5  974.60   23.90
   6   5   5  986.50   24.40
   6   5   5  965.70   24.70
   6   5   5  919.41   24.30
   6   5   5  989.10   26.80
  -7  -5  -5  396.26   10.40
   7   5   5  403.56   11.20
   7   5   5  387.56   13.10
   7   5   5  389.26   10.70
   7   5   5  383.46   10.80
  -8  -5  -5  179.18    5.30
   8   5   5  181.88    6.00
   8   5   5  174.58    5.60
   8   5   5  167.78    7.60
   8   5   5  168.18    5.60
  -9  -5  -5  312.97    9.20
  -9  -5  -5  308.07    8.80
   9   5   5  321.77    9.10
   9   5   5  307.17    9.20
   9   5   5  323.47    9.70
   9   5   5  306.77   11.60
 -10  -5  -5    1.10    0.60
 -10  -5  -5    0.40    0.70
  10   5   5    0.80    0.80
  10   5   5    5.10    1.90
  10   5   5    1.40    0.80
  10   5   5    0.30    0.70
 -11  -5  -5   14.70    1.60
 -11  -5  -5   13.60    1.60
  11   5   5   14.10    1.90
  11   5   5   17.00    1.80
  11   5   5   14.30    2.80
  11   5   5   11.50    1.60
 -12  -5  -5   24.80    2.20
 -12  -5  -5   24.90    2.30
  12   5   5   24.70    3.70
  12   5   5   25.70    2.20
  -8   6   5   11.80    1.80
  -7   6   5  156.58    5.90
   6  -6  -5  296.97    9.60
  -6   6   5  317.77    9.10
  -6   6   5  319.57    9.70
   5  -6  -5    0.70    0.60
   5  -6  -5    0.40    0.60
  -5   6   5    1.60    0.80
  -5   6   5    1.20    0.60
   4  -6  -5  161.48    5.40
   4  -6  -5  177.68    5.70
  -4   6   5  165.68    5.80
  -4   6   5  167.28    5.20
   3  -6  -5  466.05   12.80
   3  -6  -5  494.95   13.30
  -3   6   5  493.45   12.60
  -3   6   5  482.35   13.40
   2  -6  -5 1169.38   29.40
   2  -6  -5 1227.08   29.00
  -2   6   5 1139.59   29.40
  -2   6   5 1160.28   28.90
  -2   6   5 1129.49   29.20
   1  -6  -5  265.57    6.90
   1  -6  -5  270.27    7.30
  -1   6   5  253.27    9.20
  -1   6   5  242.48    7.50
  -1   6   5  259.07    7.70
   0  -6  -5  202.58    6.20
   0  -6  -5  201.08    5.50
   0  -6  -5  187.68    5.60
   0   6   5  197.98    6.10
   0   6   5  197.18    6.10
  -1  -6  -5   86.09    2.80
  -1  -6  -5   82.99    3.20
   1   6   5   83.19    2.80
   1   6   5   86.89    3.30
   1   6   5   84.29    3.20
   1   6   5   80.79    4.30
  -2  -6  -5  176.98    5.50
  -2  -6  -5  166.68    5.00
   2   6   5  177.58    5.20
   2   6   5  189.38    5.50
   2   6   5  174.28    6.90
   2   6   5  181.08    5.50
  -3  -6  -5  528.45   13.90
  -3  -6  -5  527.15   13.70
   3   6   5  538.45   15.80
   3   6   5  553.24   13.90
   3   6   5  526.55   14.00
   3   6   5  524.05   14.00
  -4  -6  -5   32.50    1.70
  -4  -6  -5   34.50    1.70
   4   6   5   32.90    1.80
   4   6   5   33.10    2.70
   4   6   5   36.80    1.80
   4   6   5   35.30    1.90
  -5  -6  -5 1010.00   25.10
   5   6   5 1007.30   25.60
   5   6   5  991.60   25.30
   5   6   5 1028.50   25.50
   5   6   5 1013.10   27.50
   6   6   5   23.80    1.60
   6   6   5   24.80    2.60
   6   6   5   28.10    1.70
   6   6   5   24.00    1.80
   7   6   5   41.80    2.20
   7   6   5   48.30    3.60
   7   6   5   42.80    2.40
   7   6   5   42.10    2.20
   8   6   5    9.70    1.40
   8   6   5   12.10    2.30
   8   6   5    9.10    1.20
   8   6   5   11.40    1.20
   9   6   5  109.29    4.20
   9   6   5  111.89    4.30
   9   6   5  120.99    4.70
   9   6   5  108.29    6.00
  10   6   5  142.99    5.10
  10   6   5  148.09    5.20
  10   6   5  135.89    7.10
  10   6   5  138.09    5.40
  11   6   5    5.90    2.00
  11   6   5    6.40    1.40
  11   6   5    6.60    1.30
  11   6   5    6.40    1.20
  12   6   5   31.20    5.80
  12   6   5   25.40    2.70
  -7   7   5   49.90    3.10
  -6   7   5  155.48    5.90
   5  -7  -5  363.36   10.70
  -5   7   5  371.06   11.00
   4  -7  -5    0.80    0.60
  -4   7   5    0.80    0.70
   3  -7  -5   54.99    2.80
  -3   7   5   55.99    2.90
   2  -7  -5   74.59    3.30
  -2   7   5   73.69    3.30
  -2   7   5   76.69    3.30
   1  -7  -5 1479.05   35.70
   1  -7  -5 1414.36   36.60
  -1   7   5 1451.65   38.80
  -1   7   5 1461.65   36.60
  -1   7   5 1508.85   36.60
   0  -7  -5  784.22   21.10
   0  -7  -5  822.12   20.40
   0   7   5  869.51   23.20
   0   7   5  816.32   21.20
   0   7   5  801.22   21.10
  -1  -7  -5  157.48    5.40
  -1  -7  -5  169.68    4.90
   1   7   5  161.38    5.30
   1   7   5  165.88    6.90
   1   7   5  165.08    5.40
   1   7   5  172.68    5.00
  -2  -7  -5  484.75   13.30
  -2  -7  -5  496.85   12.80
   2   7   5  486.75   13.30
   2   7   5  492.25   13.30
   2   7   5  521.95   15.30
   2   7   5  490.25   12.90
  -3  -7  -5  101.59    3.40
  -3  -7  -5  103.79    3.70
   3   7   5  106.59    3.70
   3   7   5  100.69    3.60
   3   7   5   98.09    5.00
   3   7   5   98.59    3.70
  -4  -7  -5  275.77    7.70
  -4  -7  -5  272.47    7.50
   4   7   5  260.37    9.40
   4   7   5  249.58    7.60
   4   7   5  250.97    7.70
   4   7   5  275.27    7.70
  -5  -7  -5  235.68    7.00
  -5  -7  -5  233.38    6.90
   5   7   5  238.58    8.90
   5   7   5  234.68    7.20
   5   7   5  257.87    7.30
   5   7   5  240.68    7.00
   6   7   5 1177.18   30.30
   6   7   5 1254.07   30.20
   6   7   5 1172.48   32.50
   6   7   5 1218.78   30.60
   7   7   5  728.03   18.20
   7   7   5  697.63   18.30
   7   7   5  694.33   18.60
   7   7   5  667.13   20.50
   8   7   5   -0.10    0.70
   8   7   5    0.20    0.60
   8   7   5    1.00    1.10
   8   7   5    0.40    0.50
   9   7   5    5.80    1.10
   9   7   5    4.30    0.90
   9   7   5    4.00    1.50
   9   7   5    2.10    0.90
  10   7   5  144.89    5.20
  10   7   5  150.18    5.80
  10   7   5  150.48    7.40
  10   7   5  149.59    5.40
  11   7   5  140.09    5.60
  11   7   5  138.39    5.30
  11   7   5  139.79    5.20
  11   7   5  144.89    7.40
  -6   8   5   30.40    2.50
   5  -8  -5  262.97    8.30
  -5   8   5  263.77    8.60
   4  -8  -5  154.28    5.60
  -4   8   5  156.78    5.80
   3  -8  -5   45.10    2.60
  -3   8   5   44.60    2.60
   2  -8  -5  235.58    7.50
  -2   8   5  246.88    7.60
  -2   8   5  223.58    8.00
   1  -8  -5    5.10    1.00
   1  -8  -5    4.40    0.70
  -1   8   5    4.40    1.00
  -1   8   5    4.70    1.00
   0  -8  -5  876.01   23.20
   0  -8  -5  887.91   22.40
   0   8   5  952.30   23.40
   0   8   5  902.11   23.10
   0   8   5  854.91   25.20
  -1  -8  -5   36.20    2.20
  -1  -8  -5   37.70    1.80
   1   8   5   37.40    2.20
   1   8   5   38.00    2.20
  -2  -8  -5  467.45   12.90
  -2  -8  -5  464.05   12.40
   2   8   5  477.95   12.80
   2   8   5  446.16   14.70
   2   8   5  484.25   12.90
   2   8   5  474.45   12.50
  -3  -8  -5  526.35   14.60
  -3  -8  -5  536.45   14.20
   3   8   5  564.84   14.60
   3   8   5  555.14   14.50
   3   8   5  549.54   16.70
   3   8   5  540.25   14.60
  -4  -8  -5   57.99    2.50
  -4  -8  -5   44.20    2.20
   4   8   5   46.50    2.40
   4   8   5   42.10    3.30
   4   8   5   42.40    2.20
   4   8   5   45.20    2.30
  -5  -8  -5   40.80    2.10
  -5  -8  -5   40.30    2.10
   5   8   5   38.20    3.20
   5   8   5   44.30    2.30
   5   8   5   43.50    2.20
   5   8   5   43.00    2.30
  -6  -8  -5  111.09    4.00
   6   8   5  109.49    4.10
   6   8   5  107.09    3.90
   6   8   5  110.89    4.30
   6   8   5  110.39    5.60
   7   8   5  608.84   16.50
   7   8   5  598.34   18.40
   7   8   5  607.24   16.20
   7   8   5  605.84   15.90
   8   8   5  196.58    6.60
   8   8   5  185.18    8.00
   8   8   5  185.78    6.00
   8   8   5  182.28    6.20
   9   8   5   66.29    4.70
   9   8   5   73.09    3.40
   9   8   5   74.99    3.70
   9   8   5   75.29    3.20
  10   8   5   22.20    3.00
  10   8   5   22.70    2.30
  10   8   5   19.50    1.80
  10   8   5   19.90    2.00
  11   8   5   11.80    1.80
  11   8   5   12.20    1.70
  11   8   5   10.00    2.30
  11   8   5    9.50    1.40
   5  -9  -5    7.40    1.40
  -5   9   5    7.30    1.50
   4  -9  -5  103.89    4.40
  -4   9   5  101.09    4.40
   3  -9  -5  153.18    5.70
  -3   9   5  159.68    5.80
   2  -9  -5  105.69    4.40
  -2   9   5  107.69    4.40
   1  -9  -5  870.41   22.90
  -1   9   5  885.51   22.90
  -1   9   5  847.22   22.70
   0  -9  -5   96.09    3.50
   0  -9  -5   92.69    4.00
   0   9   5   93.39    3.90
   0   9   5   91.69    5.40
   0   9   5  100.49    4.10
  -1  -9  -5   23.80    1.90
  -1  -9  -5   24.90    1.60
   1   9   5   24.40    2.60
   1   9   5   20.00    1.70
   1   9   5   22.70    1.90
  -2  -9  -5   61.19    3.10
  -2  -9  -5   62.49    2.70
   2   9   5   65.99    4.40
   2   9   5   67.69    3.00
   2   9   5   70.99    2.90
   2   9   5   71.19    3.20
  -3  -9  -5  553.34   15.10
  -3  -9  -5  561.84   14.70
   3   9   5  557.04   17.30
   3   9   5  561.34   15.00
   3   9   5  548.95   14.80
   3   9   5  546.45   15.00
  -4  -9  -5  600.04   16.20
  -4  -9  -5  602.44   15.90
   4   9   5  612.94   16.20
   4   9   5  599.34   16.10
   4   9   5  606.24   18.40
   4   9   5  613.84   16.20
  -5  -9  -5    9.00    1.20
  -5  -9  -5    6.50    1.10
   5   9   5    6.10    1.00
   5   9   5    6.90    1.20
   5   9   5    6.10    1.10
   5   9   5    6.00    1.60
  -6  -9  -5  386.66   12.10
  -6  -9  -5  354.56   10.40
   6   9   5  368.26   10.80
   6   9   5  374.36   10.40
   6   9   5  365.26   10.60
   6   9   5  370.56   12.60
   7   9   5   12.00    1.40
   7   9   5   11.90    1.30
   7   9   5   10.70    1.50
   7   9   5   10.80    2.10
   8   9   5   85.89    3.80
   8   9   5   89.59    5.20
   8   9   5   84.89    3.90
   8   9   5   84.39    3.50
   9   9   5   27.00    2.40
   9   9   5   29.10    2.00
   9   9   5   28.70    2.20
   9   9   5   27.70    3.10
  10   9   5  242.78    9.80
  10   9   5  226.48    7.40
  10   9   5  233.18    8.10
  10   9   5  231.28    7.60
   4 -10  -5   21.30    2.10
   3 -10  -5   62.89    3.40
  -3  10   5   55.29    3.20
   2 -10  -5   48.90    3.00
  -2  10   5   53.29    3.00
   1 -10  -5  226.48    7.60
  -1  10   5  215.48    7.30
  -1  10   5  230.18    7.70
   0 -10  -5  495.35   13.90
   0 -10  -5  485.25   13.10
   0  10   5  467.75   16.10
   0  10   5  481.45   13.60
   0  10   5  508.45   14.00
  -1 -10  -5  179.18    5.90
  -1 -10  -5  199.98    6.70
   1  10   5  194.98    6.40
   1  10   5  188.28    6.60
   1  10   5  196.08    8.30
  -2 -10  -5   16.60    1.40
  -2 -10  -5   15.10    1.70
   2  10   5   19.00    1.80
   2  10   5   16.60    1.60
   2  10   5   19.10    2.70
   2  10   5   17.40    1.80
  -3 -10  -5    3.70    1.00
  -3 -10  -5    2.40    0.80
   3  10   5    2.40    0.80
   3  10   5    4.00    1.50
   3  10   5    3.20    0.90
   3  10   5    2.90    0.90
  -4 -10  -5  358.26   10.40
  -4 -10  -5  338.97   10.10
   4  10   5  368.86   10.40
   4  10   5  356.06   12.60
   4  10   5  361.26   10.40
   4  10   5  360.46   10.40
  -5 -10  -5  108.49    4.20
  -5 -10  -5   99.09    4.00
   5  10   5  105.59    4.10
   5  10   5  117.69    6.00
   5  10   5  113.09    4.40
   5  10   5  110.49    4.30
  -6 -10  -5   80.39    3.50
   6  10   5   84.79    3.70
   6  10   5   86.39    5.10
   6  10   5   79.99    3.40
   6  10   5   82.89    3.80
  -7 -10  -5  295.77    8.90
   7  10   5  291.77    9.10
   7  10   5  303.97    9.40
   7  10   5  292.97    8.80
   7  10   5  314.47   11.20
   8  10   5   42.30    2.40
   8  10   5   41.70    2.80
   8  10   5   45.90    3.80
   8  10   5   41.90    2.60
   9  10   5    3.00    1.50
   9  10   5    4.70    1.30
   9  10   5    4.00    1.10
   9  10   5    5.00    1.10
  10  10   5    1.10    1.00
  10  10   5    4.90    1.70
  10  10   5    3.40    1.00
  10  10   5    3.30    1.90
   2 -11  -5   12.40    1.70
   1 -11  -5  122.59    5.10
  -1  11   5  122.09    5.00
  -1  11   5  121.39    5.30
   0 -11  -5   26.80    2.30
   0  11   5   27.20    2.20
   0  11   5   26.10    2.40
  -1 -11  -5  160.88    6.00
  -1 -11  -5  154.18    5.30
   1  11   5  159.68    6.00
   1  11   5  158.08    5.70
  -2 -11  -5    9.10    1.20
  -2 -11  -5    8.90    1.40
   2  11   5   10.10    2.30
   2  11   5    8.80    1.30
   2  11   5   10.40    1.50
   2  11   5    8.00    1.40
  -3 -11  -5  316.77    9.50
  -3 -11  -5  324.37    9.90
   3  11   5  336.07    9.70
   3  11   5  315.87   12.10
   3  11   5  320.47    9.80
   3  11   5  353.36   10.10
  -4 -11  -5  137.39    5.00
  -4 -11  -5  141.49    5.30
   4  11   5  144.49    5.30
   4  11   5  147.19    5.30
   4  11   5  146.69    7.20
   4  11   5  144.49    5.30
  -5 -11  -5   31.20    2.20
  -5 -11  -5   28.30    2.10
   5  11   5   31.30    2.20
   5  11   5   27.50    3.10
   5  11   5   26.00    2.00
   5  11   5   28.70    2.20
  -6 -11  -5   44.50    2.60
   6  11   5   46.50    3.90
   6  11   5   46.90    2.80
   6  11   5   44.00    2.70
   6  11   5   42.00    2.50
  -7 -11  -5   28.50    2.20
   7  11   5   28.90    2.40
   7  11   5   32.60    2.30
   7  11   5   28.80    3.20
   7  11   5   28.40    2.10
   8  11   5  204.38    7.30
   8  11   5  205.58    7.00
   8  11   5  203.48    8.80
   8  11   5  210.48    6.80
   9  11   5    6.70    1.40
   9  11   5    7.60    1.30
   0  12   5  145.49    6.00
  -1 -12  -5    0.70    0.90
  -1 -12  -5    0.60    0.80
   1  12   5    0.30    0.90
  -2 -12  -5   66.59    3.20
  -2 -12  -5   73.79    3.70
   2  12   5   65.09    5.10
   2  12   5   69.99    3.40
   2  12   5   65.59    3.70
   2  12   5   70.09    3.50
  -3 -12  -5   63.29    3.40
  -3 -12  -5   67.19    3.20
   3  12   5   64.89    3.50
   3  12   5   63.49    4.90
   3  12   5   60.39    3.30
   3  12   5   64.99    3.30
  -4 -12  -5  372.66   10.80
  -4 -12  -5  385.16   11.10
   4  12   5  362.66   10.90
   4  12   5  358.36   13.40
   4  12   5  377.36   11.10
   4  12   5  364.86   11.10
  -5 -12  -5  157.08    5.70
  -5 -12  -5  151.68    5.60
   5  12   5  154.88    5.90
   5  12   5  158.78    5.80
   5  12   5  157.78    5.80
   5  12   5  164.78    7.80
  -6 -12  -5    0.80    0.80
   6  12   5    2.00    1.00
   6  12   5    1.80    1.00
   6  12   5    0.90    0.80
   6  12   5    2.00    1.40
  -7 -12  -5   18.80    2.00
   7  12   5   18.60    1.90
   7  12   5   18.70    2.90
   7  12   5   18.40    2.00
   7  12   5   19.20    2.20
   4  13   5   15.30    2.80
   5  13   5  123.59    5.70
  -3  -9   6  350.06   12.20
   2   9  -6    7.10    1.30
   6   8  -6  176.88    6.40
  -6  -8   6  179.18    6.30
   5   8  -6    4.80    1.20
  -5  -8   6    4.60    1.20
   4   8  -6    0.60    0.90
   4   8  -6    2.90    0.80
  -4  -8   6    0.90    0.90
   3   8  -6  141.39    5.60
   3   8  -6  137.89    5.30
  -3  -8   6  146.49    5.10
  -3  -8   6  146.79    5.60
   2   8  -6  232.38    8.10
   2   8  -6  238.18    8.00
  -2  -8   6  229.68    7.30
  -2  -8   6  240.68    8.00
   1   8  -6    0.80    0.70
   1   8  -6    0.70    0.90
   1   8  -6    0.20    0.80
  -1  -8   6    0.80    0.80
  -1  -8   6    0.70    0.80
   0   8  -6  146.49    5.80
   0   8  -6  154.98    5.60
   0   8  -6  141.89    6.40
   0  -8   6  149.88    5.80
   0  -8   6  149.88    5.40
  -1   8  -6  129.19    5.10
  -1   8  -6  118.39    5.10
  -1   8  -6  122.19    6.10
   1  -8   6  124.59    4.80
   1  -8   6  127.39    5.20
   6   7  -6  288.37    9.00
  -6  -7   6  289.27    8.90
   5   7  -6  242.88    8.00
  -5  -7   6  245.28    7.90
   4   7  -6   78.69    3.10
   4   7  -6   83.69    3.80
  -4  -7   6   74.09    3.70
   3   7  -6  105.79    4.30
   3   7  -6  118.09    4.70
  -3  -7   6  114.59    4.10
  -3  -7   6  108.29    4.50
   2   7  -6   59.39    3.20
   2   7  -6   58.79    3.30
  -2  -7   6   63.59    2.90
  -2  -7   6   62.29    3.30
   1   7  -6  172.38    6.30
   1   7  -6  184.58    6.90
   1   7  -6  174.08    5.60
  -1  -7   6  170.78    5.80
  -1  -7   6  172.28    6.30
   0   7  -6    3.20    1.30
   0   7  -6    4.30    1.10
   0  -7   6    4.40    1.00
   0  -7   6    2.60    1.00
  -1   7  -6  319.97   11.10
  -1   7  -6  318.47    9.70
   1  -7   6  305.47    9.70
   1  -7   6  318.47    9.40
  -2   7  -6   86.59    4.10
  -2   7  -6   85.19    5.10
   2  -7   6   86.09    4.00
   2  -7   6   85.99    3.80
  -3   7  -6   11.80    2.40
  -3   7  -6   11.10    1.70
  -3   7  -6   13.10    1.80
   3  -7   6   11.50    1.60
   3  -7   6   11.60    1.60
  -4   7  -6   26.20    3.30
  -4   7  -6   27.40    3.90
  -4   7  -6   26.20    2.30
   4  -7   6   23.00    2.10
   8   6  -6    2.90    0.90
  -8  -6   6    3.30    1.00
   7   6  -6  162.18    5.70
  -7  -6   6  162.68    5.60
   6   6  -6    4.80    1.00
   6   6  -6    4.40    1.10
  -6  -6   6    3.70    0.90
  -6  -6   6    3.70    0.90
   5   6  -6   82.09    3.60
   5   6  -6   72.59    2.40
   5   6  -6   80.09    3.40
  -5  -6   6   79.79    3.30
  -5  -6   6   76.89    3.50
   4   6  -6   13.90    1.60
   4   6  -6   15.40    1.30
   4   6  -6   16.60    1.50
  -4  -6   6   14.50    1.60
   3   6  -6  346.17   10.40
   3   6  -6  346.17    9.80
   3   6  -6  344.07   10.00
  -3  -6   6  341.87    9.60
  -3  -6   6  357.16   10.30
   2   6  -6  422.86   11.70
   2   6  -6  420.86   12.30
   2   6  -6  437.96   12.50
  -2  -6   6  422.46   11.60
  -2  -6   6  433.16   12.30
   1   6  -6   46.20    2.80
   1   6  -6   49.40    3.00
   1   6  -6   47.60    2.20
   1   6  -6   49.10    2.40
  -1  -6   6   47.80    2.70
  -1  -6   6   53.69    2.50
   0   6  -6  191.38    6.10
   0   6  -6  185.68    7.30
   0   6  -6  196.48    6.70
   0  -6   6  193.78    6.60
   0  -6   6  198.78    6.20
  -1   6  -6    6.20    1.00
  -1   6  -6    5.50    1.10
  -1   6  -6    9.30    1.80
  -1   6  -6    7.40    1.30
   1  -6   6    5.50    1.00
   1  -6   6    4.80    1.10
  -2   6  -6  298.87    9.20
  -2   6  -6  287.97    8.70
  -2   6  -6  311.97   10.80
   2  -6   6  291.87    8.90
   2  -6   6  303.97    9.20
  -3   6  -6   63.89    4.40
  -3   6  -6   63.99    3.30
  -3   6  -6   61.29    2.90
  -3   6  -6   69.39    3.50
   3  -6   6   63.19    3.10
   3  -6   6   58.69    3.10
  -4   6  -6   82.29    3.80
  -4   6  -6   79.89    5.20
  -4   6  -6   78.09    3.50
  -4   6  -6   79.79    4.00
   4  -6   6   80.99    3.70
   4  -6   6   82.09    3.70
  -5   6  -6  130.09    4.80
  -5   6  -6  126.39    5.30
   5  -6   6  124.29    5.00
   9   5  -6  193.28    6.70
  -9  -5   6  193.98    6.60
   8   5  -6  287.37    8.90
  -8  -5   6  290.67    8.80
   7   5  -6    5.40    1.10
  -7  -5   6    4.80    1.00
   6   5  -6  435.16   12.20
   6   5  -6  429.06   12.20
  -6  -5   6  436.86   12.00
  -6  -5   6  433.36   12.10
   5   5  -6  116.99    4.30
   5   5  -6  115.69    3.50
   5   5  -6  118.29    4.50
  -5  -5   6  115.59    4.40
  -5  -5   6  117.29    4.30
   4   5  -6  137.79    5.00
   4   5  -6  136.19    4.40
   4   5  -6  139.39    4.80
  -4  -5   6  137.79    4.90
  -4  -5   6  134.39    4.70
   3   5  -6    0.90    0.50
   3   5  -6    0.40    0.70
   3   5  -6    0.80    0.60
  -3  -5   6    0.40    0.60
  -3  -5   6    0.50    0.50
   2   5  -6 1021.90   26.20
   2   5  -6 1037.30   26.70
   2   5  -6 1038.40   26.70
  -2  -5   6 1037.90   26.70
  -2  -5   6 1056.09   26.00
   1   5  -6 1154.48   28.70
   1   5  -6 1098.39   27.60
   1   5  -6 1117.59   28.20
   1   5  -6 1078.09   29.00
  -1  -5   6 1137.99   28.70
  -1  -5   6 1134.49   28.00
   0   5  -6    0.70    0.70
   0   5  -6    2.40    0.80
   0   5  -6    0.80    0.70
   0  -5   6    1.00    0.60
   0  -5   6   -0.10    0.50
  -1   5  -6  162.28    5.20
  -1   5  -6  163.38    5.60
  -1   5  -6  165.18    6.50
  -1   5  -6  149.49    5.30
   1  -5   6  153.78    5.50
   1  -5   6  155.08    5.20
  -2   5  -6   17.40    2.20
  -2   5  -6   15.60    1.40
  -2   5  -6   16.90    1.60
  -2   5  -6   16.90    1.80
   2  -5   6   13.20    1.60
   2  -5   6   17.70    1.60
  -3   5  -6  248.48    7.60
  -3   5  -6  257.57    8.00
  -3   5  -6  251.07    8.10
  -3   5  -6  256.47    9.60
   3  -5   6  259.57    7.80
   3  -5   6  247.68    7.90
  -4   5  -6   19.40    1.70
  -4   5  -6   21.90    2.80
  -4   5  -6   22.20    2.10
  -4   5  -6   24.40    1.90
   4  -5   6   21.80    1.80
   4  -5   6   24.30    1.90
  -5   5  -6  275.67    8.80
  -5   5  -6  266.57    8.30
   5  -5   6  270.07    8.50
  -6   5  -6  250.87    7.90
   6  -5   6  249.58    8.10
   9   4  -6  109.09    4.60
   9   4  -6  108.19    3.90
  -9  -4   6  110.09    4.40
  -9  -4   6  113.19    4.60
   8   4  -6   49.30    2.20
   8   4  -6   53.89    2.90
  -8  -4   6   50.79    2.80
  -8  -4   6   57.99    2.90
   7   4  -6   46.80    2.60
   7   4  -6   46.50    2.00
  -7  -4   6   44.80    2.50
  -7  -4   6   49.60    2.50
   6   4  -6   86.39    3.50
   6   4  -6   82.59    3.60
   6   4  -6   81.49    2.90
  -6  -4   6   86.39    3.40
  -6  -4   6   84.69    3.50
   5   4  -6  535.15   14.80
   5   4  -6  545.05   14.80
   5   4  -6  541.85   14.10
  -5  -4   6  561.64   14.80
  -5  -4   6  564.14   14.80
   4   4  -6   60.19    2.80
   4   4  -6   58.59    2.90
   4   4  -6   58.89    2.40
  -4  -4   6   64.19    2.80
  -4  -4   6   62.59    2.70
   3   4  -6   84.09    3.30
   3   4  -6   84.79    3.40
   3   4  -6   86.29    3.50
  -3  -4   6   86.29    3.50
  -3  -4   6   85.19    3.30
  -3  -4   6   84.29    3.00
   2   4  -6   38.20    2.20
   2   4  -6   30.40    2.00
   2   4  -6   29.80    1.80
  -2  -4   6   30.10    1.60
  -2  -4   6   40.10    2.20
   1   4  -6  197.98    6.40
   1   4  -6  195.38    5.30
   1   4  -6  189.88    6.50
   1   4  -6  196.98    6.00
  -1  -4   6  197.88    5.80
  -1  -4   6  192.38    6.30
   0   4  -6  627.64   17.80
   0   4  -6  646.54   17.20
   0   4  -6  665.03   16.80
   0  -4   6  636.94   16.70
   0  -4   6  653.03   17.20
  -1   4  -6   28.40    1.90
  -1   4  -6   26.50    1.70
  -1   4  -6   30.00    2.40
  -1   4  -6   26.70    1.70
   1  -4   6   25.30    1.80
   1  -4   6   27.10    1.70
  -2   4  -6  287.67    8.50
  -2   4  -6  284.07    9.70
  -2   4  -6  286.47    8.60
  -2   4  -6  284.17    8.30
   2  -4   6  293.07    8.50
   2  -4   6  276.17    8.30
  -3   4  -6   33.80    2.00
  -3   4  -6   42.70    2.30
  -3   4  -6   35.60    2.30
  -3   4  -6   41.80    3.20
   3  -4   6   37.40    2.20
   3  -4   6   38.90    2.20
  -4   4  -6  164.58    7.20
  -4   4  -6  154.78    5.70
  -4   4  -6  151.88    5.40
  -4   4  -6  154.18    5.30
   4  -4   6  163.48    5.50
   4  -4   6  158.58    5.40
  -5   4  -6    9.90    1.50
  -5   4  -6    9.30    1.30
  -5   4  -6    6.60    1.40
  -5   4  -6   11.10    2.20
   5  -4   6   10.20    1.40
  -6   4  -6  135.69    5.20
  -6   4  -6  127.89    4.80
   6  -4   6  130.19    5.00
  -7   4  -6  197.48    6.50
   7  -4   6  182.78    6.60
   9   3  -6  418.66   12.20
  -9  -3   6  435.66   12.30
  -9  -3   6  415.76   12.20
   8   3  -6  558.44   15.80
  -8  -3   6  600.84   16.10
  -8  -3   6  605.94   16.10
   7   3  -6   12.60    1.30
  -7  -3   6   12.50    1.50
  -7  -3   6   11.40    1.40
   6   3  -6   44.20    2.20
   6   3  -6   41.40    2.20
   6   3  -6   42.30    2.40
  -6  -3   6   41.50    2.30
  -6  -3   6   41.40    2.30
   5   3  -6   62.09    2.60
   5   3  -6   60.49    2.90
   5   3  -6   65.09    2.90
  -5  -3   6   65.39    2.90
  -5  -3   6   66.99    2.70
   4   3  -6  954.80   24.90
   4   3  -6  989.20   25.30
   4   3  -6 1000.90   25.30
  -4  -3   6  993.40   25.20
  -4  -3   6 1007.40   25.20
  -4  -3   6 1018.70   24.80
   3   3  -6   57.59    2.60
   3   3  -6   56.99    2.50
   3   3  -6   57.29    2.70
  -3  -3   6   61.89    2.70
  -3  -3   6   54.79    2.50
  -3  -3   6   59.49    2.20
   2   3  -6  975.40   25.00
   2   3  -6 1015.90   25.10
   2   3  -6  955.40   24.70
  -2  -3   6  976.00   24.70
  -2  -3   6  993.90   24.20
  -2  -3   6  966.30   24.90
   1   3  -6  925.71   22.70
   1   3  -6  948.71   23.60
   1   3  -6  920.41   23.90
   1   3  -6  932.31   24.20
  -1  -3   6  938.11   23.20
  -1  -3   6  940.71   23.80
   0   3  -6   17.00    1.10
   0   3  -6   15.10    1.60
   0   3  -6   13.30    1.30
   0   3  -6   14.30    1.20
   0  -3   6   15.70    1.20
   0  -3   6   14.50    1.30
  -1   3  -6   63.39    3.40
  -1   3  -6   66.59    2.70
  -1   3  -6   66.79    2.80
  -1   3  -6   63.09    2.90
   1  -3   6   68.19    2.70
   1  -3   6   66.29    2.90
  -2   3  -6  333.67    9.60
  -2   3  -6  342.47   10.80
  -2   3  -6  326.27    9.60
  -2   3  -6  342.67    9.50
   2  -3   6  336.27    9.60
   2  -3   6  341.67    9.40
  -3   3  -6  894.01   23.10
  -3   3  -6  920.21   24.90
  -3   3  -6  910.41   23.00
  -3   3  -6  865.71   23.30
   3  -3   6  922.71   23.10
   3  -3   6  896.91   23.00
  -4   3  -6  165.68    6.90
  -4   3  -6  165.08    5.70
  -4   3  -6  159.48    5.30
  -4   3  -6  163.68    5.30
   4  -3   6  162.48    5.40
   4  -3   6  147.49    5.20
  -5   3  -6  203.18    6.60
  -5   3  -6  203.88    6.50
  -5   3  -6  221.48    7.10
  -5   3  -6  205.18    8.40
   5  -3   6  210.38    6.70
   5  -3   6  210.38    6.40
  -6   3  -6   79.29    3.40
  -6   3  -6   73.09    3.50
   6  -3   6   76.09    3.50
  -7   3  -6   47.10    2.70
   7  -3   6   48.60    2.80
  -8   3  -6   43.80    2.80
   8  -3   6   47.80    2.90
  10   2  -6   84.09    3.30
   9   2  -6   12.60    1.80
  -9  -2   6   16.60    1.90
  -9  -2   6   12.10    1.70
   8   2  -6  437.66   13.10
  -8  -2   6  453.65   12.70
  -8  -2   6  455.05   12.80
   7   2  -6  339.27   10.00
  -7  -2   6  334.17    9.70
  -7  -2   6  319.47    9.70
   6   2  -6    4.50    0.90
   6   2  -6    3.90    0.90
  -6  -2   6    3.50    0.80
   5   2  -6  295.07    8.50
   5   2  -6  294.37    8.60
   5   2  -6  288.37    8.60
  -5  -2   6  301.37    8.60
  -5  -2   6  287.87    8.40
   4   2  -6   31.00    1.90
   4   2  -6   30.20    1.90
   4   2  -6   32.10    1.90
  -4  -2   6   34.60    1.90
  -4  -2   6   32.70    1.80
   3   2  -6  540.95   14.30
   3   2  -6  539.45   14.40
   3   2  -6  535.95   14.40
  -3  -2   6  557.44   14.30
  -3  -2   6  527.05   14.20
  -3  -2   6  545.65   13.90
   2   2  -6   36.80    2.00
   2   2  -6   36.60    2.10
   2   2  -6   36.00    1.90
  -2  -2   6   35.90    1.90
  -2  -2   6   38.20    1.50
  -2  -2   6   34.10    1.50
  -2  -2   6   35.60    1.90
   1   2  -6 1505.35   38.30
   1   2  -6 1549.84   38.00
   1   2  -6 1555.54   37.80
  -1  -2   6 1547.85   37.90
  -1  -2   6 1513.15   37.30
   0   2  -6 1231.58   30.10
   0   2  -6 1168.58   30.30
   0   2  -6 1242.48   29.80
   0   2  -6 1213.58   31.00
   0  -2   6 1224.38   29.80
   0  -2   6 1188.28   30.20
  -1   2  -6    4.50    0.80
  -1   2  -6    3.20    0.60
  -1   2  -6    4.60    1.00
  -1   2  -6    3.40    0.70
   1  -2   6    5.20    0.80
   1  -2   6    5.10    0.70
  -2   2  -6   54.59    2.50
  -2   2  -6   60.69    2.50
  -2   2  -6   64.39    3.40
  -2   2  -6   59.09    2.60
   2  -2   6   56.39    2.40
   2  -2   6   57.39    2.50
  -3   2  -6  211.78    6.50
  -3   2  -6  202.08    7.60
  -3   2  -6  216.68    6.70
   3  -2   6  215.38    6.40
   3  -2   6  215.18    6.40
  -4   2  -6 1226.58   31.00
  -4   2  -6 1224.98   30.90
  -4   2  -6 1273.57   31.40
  -4   2  -6 1294.37   33.10
   4  -2   6 1197.68   30.90
   4  -2   6 1229.28   31.20
  -5   2  -6  146.59    5.30
  -5   2  -6  148.69    4.90
  -5   2  -6  171.58    6.90
   5  -2   6  151.38    5.30
   5  -2   6  152.88    4.90
  -6   2  -6  113.39    4.30
  -6   2  -6  111.69    4.40
   6  -2   6  116.09    4.40
  -7   2  -6  174.98    5.90
   7  -2   6  168.98    6.00
  -8   2  -6   22.80    2.00
   8  -2   6   23.60    2.10
  -9   2  -6   26.10    2.20
   9  -2   6   24.40    2.20
  10   1  -6    6.60    1.10
   9   1  -6  194.98    7.50
   9   1  -6  190.18    5.90
  -9  -1   6  194.28    6.70
  -9  -1   6  190.08    6.70
   8   1  -6   91.39    4.50
   8   1  -6   94.39    3.30
  -8  -1   6   94.59    4.00
  -8  -1   6   93.59    4.10
   7   1  -6   63.99    3.50
  -7  -1   6   56.89    2.90
  -7  -1   6   60.09    3.00
   6   1  -6  246.58    7.30
   6   1  -6  245.78    8.10
  -6  -1   6  252.77    7.70
  -6  -1   6  249.48    7.60
   5   1  -6  529.25   14.00
   5   1  -6  538.05   14.60
  -5  -1   6  518.75   14.10
  -5  -1   6  515.65   14.10
   4   1  -6 1505.05   37.30
   4   1  -6 1521.05   37.20
   4   1  -6 1519.15   37.60
  -4  -1   6 1479.65   37.10
  -4  -1   6 1488.05   37.20
   3   1  -6   11.20    1.10
   3   1  -6   11.70    1.10
   3   1  -6   14.30    1.30
  -3  -1   6   11.50    1.10
  -3  -1   6   13.40    1.10
   2   1  -6  554.24   14.90
   2   1  -6  547.05   14.40
   2   1  -6  561.84   14.60
  -2  -1   6  529.95   14.30
  -2  -1   6  556.54   14.10
  -2  -1   6  559.34   13.60
   1   1  -6   18.50    0.90
   1   1  -6   19.80    1.40
   1   1  -6   19.20    1.60
   1   1  -6   20.30    1.30
  -1  -1   6   19.50    1.10
  -1  -1   6   19.50    1.30
  -1  -1   6   21.60    1.00
  -1  -1   6   20.30    1.30
   0   1  -6 1210.68   30.70
   0   1  -6 1228.48   30.20
   0   1  -6 1213.48   31.30
   0   1  -6 1258.77   30.60
   0  -1   6 1207.58   30.60
   0  -1   6 1270.37   30.10
   0  -1   6 1244.98   29.80
  -1   1  -6  569.44   14.90
  -1   1  -6  565.44   15.10
  -1   1  -6  573.74   15.00
  -1   1  -6  656.73   16.30
   1  -1   6  564.64   15.00
   1  -1   6  547.95   14.70
  -2   1  -6  105.89    3.70
  -2   1  -6  105.79    3.70
  -2   1  -6  105.49    4.50
   2  -1   6  103.59    3.50
   2  -1   6  108.89    3.70
  -3   1  -6  913.31   22.60
  -3   1  -6  849.41   24.00
  -3   1  -6  901.31   22.60
  -3   1  -6  910.21   22.80
   3  -1   6  890.91   22.50
   3  -1   6  892.91   22.60
  -4   1  -6  110.69    5.10
  -4   1  -6  108.99    3.80
  -4   1  -6  115.69    4.10
  -4   1  -6  108.59    3.90
   4  -1   6  112.39    4.00
   4  -1   6  106.59    3.70
  -5   1  -6  682.43   17.50
  -5   1  -6  682.33   17.20
  -5   1  -6  664.23   19.30
  -5   1  -6  669.93   17.70
   5  -1   6  663.83   17.70
   5  -1   6  656.43   17.10
  -6   1  -6    0.20    0.60
  -6   1  -6   -0.10    0.50
   6  -1   6    0.10    0.60
  -7   1  -6  225.58    7.10
   7  -1   6  223.48    7.30
  -8   1  -6  115.49    4.50
   8  -1   6  118.79    4.80
  -9   1  -6   15.60    1.80
   9  -1   6   17.30    1.90
   9   0  -6    1.40    1.10
   9   0  -6    1.60    0.70
  -9   0   6    2.20    1.10
  -9   0   6    0.30    0.80
   8   0  -6  356.06    9.90
   8   0  -6  359.76   11.90
  -8   0   6  353.16   10.60
  -8   0   6  377.66   10.90
   7   0  -6  167.28    5.10
   7   0  -6  180.18    6.80
  -7   0   6  167.78    5.80
  -7   0   6  167.08    6.00
   6   0  -6   55.29    2.20
   6   0  -6   56.19    2.50
   6   0  -6   57.29    3.30
  -6   0   6   60.29    2.90
  -6   0   6   57.89    2.70
   5   0  -6    9.40    1.10
   5   0  -6   10.80    0.80
   5   0  -6    9.60    1.50
  -5   0   6    9.00    1.20
  -5   0   6    8.80    1.10
   4   0  -6  964.10   23.30
   4   0  -6  937.61   24.10
   4   0  -6  988.50   24.90
  -4   0   6  939.91   24.10
  -4   0   6  937.91   24.20
   3   0  -6 1728.33   41.80
   3   0  -6 1718.83   41.10
   3   0  -6 1645.94   40.20
   3   0  -6 1650.13   41.10
  -3   0   6 1662.53   41.00
  -3   0   6 1611.14   40.90
   2   0  -6  488.35   13.00
   2   0  -6  498.85   12.30
   2   0  -6  490.95   13.10
   2   0  -6  479.25   13.60
  -2   0   6  504.45   13.00
  -2   0   6  497.45   12.80
   1   0  -6  286.27    8.50
   1   0  -6  281.67    7.40
   1   0  -6  275.37    7.90
   1   0  -6  269.17    7.70
  -1   0   6  278.17    7.10
  -1   0   6  275.27    7.50
   0   0  -6   30.50    1.70
   0   0  -6   35.30    1.70
   0   0  -6   33.10    2.10
   0   0  -6   32.00    1.50
   0   0   6   35.40    1.40
   0   0   6   30.90    1.40
  -1   0  -6  734.03   19.00
  -1   0  -6  750.22   19.10
  -1   0  -6  759.72   19.20
  -1   0  -6  788.82   20.20
   1   0   6  755.92   18.50
   1   0   6  733.03   19.10
   1   0   6  756.02   18.80
  -2   0  -6  159.28    4.90
  -2   0  -6  155.48    4.80
  -2   0  -6  158.48    5.80
   2   0   6  148.39    4.70
   2   0   6  153.58    4.70
   2   0   6  162.08    4.20
  -3   0  -6 1007.00   25.50
  -3   0  -6  916.01   24.10
  -3   0  -6  980.00   23.90
  -3   0  -6  943.91   24.00
   3   0   6  935.41   23.80
   3   0   6  952.80   24.00
  -4   0  -6 1246.28   30.70
  -4   0  -6 1307.77   31.20
  -4   0  -6 1235.68   30.90
  -4   0  -6 1220.48   32.60
   4   0   6 1249.18   31.10
   4   0   6 1212.08   30.60
  -5   0  -6  267.27    7.70
  -5   0  -6  258.87    7.60
  -5   0  -6  265.87    7.30
  -5   0  -6  241.58    8.90
   5   0   6  265.57    7.80
   5   0   6  259.47    7.10
  -6   0  -6    0.90    0.60
  -6   0  -6    0.70    0.60
   6   0   6    1.00    0.70
  -7   0  -6    9.00    1.20
   7   0   6    7.00    1.20
  -8   0  -6  360.76   10.50
   8   0   6  368.16   10.80
  -9   0  -6  139.49    5.10
   9   0   6  133.89    5.30
 -10   0  -6   44.00    2.80
  10   0   6   45.60    2.90
   9  -1  -6  222.68    6.90
   9  -1  -6  204.48    8.70
  -9   1   6  220.08    7.60
  -9   1   6  216.08    7.30
   8  -1  -6    1.70    0.70
   8  -1  -6    1.50    1.10
  -8   1   6    1.50    0.90
  -8   1   6    1.50    0.80
   7  -1  -6  402.76   11.40
   7  -1  -6  441.16   13.70
  -7   1   6  436.36   12.10
  -7   1   6  423.96   12.30
   6  -1  -6  414.46   11.40
   6  -1  -6  426.26   11.20
   6  -1  -6  408.66   13.00
  -6   1   6  424.86   11.70
  -6   1   6  425.36   12.00
   5  -1  -6  121.99    4.20
   5  -1  -6  122.29    5.20
   5  -1  -6  115.39    3.80
  -5   1   6  123.09    4.30
  -5   1   6  119.79    4.50
   4  -1  -6   96.79    4.20
   4  -1  -6   89.19    3.00
   4  -1  -6   85.69    3.30
  -4   1   6   88.49    3.50
  -4   1   6   89.69    3.40
   3  -1  -6  369.16    9.60
   3  -1  -6  366.36   10.90
   3  -1  -6  364.36   10.10
  -3   1   6  367.06   10.00
  -3   1   6  370.36   10.20
   2  -1  -6 2702.43   65.39
   2  -1  -6 2570.44   66.19
   2  -1  -6 2740.33   65.29
   2  -1  -6 2720.33   65.29
  -2   1   6 2746.83   65.29
  -2   1   6 2691.53   65.19
   1  -1  -6  131.49    3.90
   1  -1  -6  135.29    4.30
   1  -1  -6  118.39    4.80
   1  -1  -6  131.29    4.10
  -1   1   6  130.79    4.10
  -1   1   6  131.39    4.10
  -1   1   6  129.99    3.30
   0  -1  -6 1224.48   31.10
   0  -1  -6 1376.26   32.20
   0  -1  -6 1233.28   30.90
   0  -1  -6 1174.68   30.80
   0   1   6 1314.77   31.00
   0   1   6 1252.07   30.80
   0   1   6 1228.38   30.40
  -1  -1  -6  366.06   10.10
  -1  -1  -6  343.77    9.90
  -1  -1  -6  399.86   10.10
  -1  -1  -6  382.76   11.10
   1   1   6  376.06    9.70
   1   1   6  386.76    9.70
  -2  -1  -6  104.19    3.50
  -2  -1  -6  108.79    3.60
  -2  -1  -6  110.19    3.60
  -2  -1  -6  105.49    4.40
   2   1   6  104.69    3.40
   2   1   6  104.99    3.10
  -3  -1  -6  124.99    4.20
  -3  -1  -6  121.99    4.00
  -3  -1  -6  124.59    5.10
  -3  -1  -6  119.89    4.00
   3   1   6  129.99    3.60
   3   1   6  126.29    4.10
   3   1   6  128.29    5.60
   3   1   6  129.69    3.90
  -4  -1  -6 1155.98   28.60
  -4  -1  -6 1133.49   28.40
  -4  -1  -6 1117.19   28.70
  -4  -1  -6 1103.79   30.10
   4   1   6 1140.79   28.50
   4   1   6 1234.48   32.90
   4   1   6 1160.18   28.00
   4   1   6 1165.58   28.80
  -5  -1  -6 1654.03   40.50
  -5  -1  -6 1650.73   40.10
  -5  -1  -6 1668.33   40.60
  -5  -1  -6 1591.74   42.20
   5   1   6 1666.53   39.90
   5   1   6 1681.83   40.80
   5   1   6 1624.64   40.50
  -6  -1  -6  349.57   10.10
   6   1   6  361.16   10.40
   6   1   6  380.36   10.20
  -7  -1  -6   99.49    3.80
   7   1   6   94.19    3.80
   7   1   6  104.89    4.10
  -8  -1  -6    2.20    0.80
   8   1   6    0.70    0.70
   8   1   6    1.30    0.80
  -9  -1  -6  140.69    5.20
   9   1   6  147.39    5.50
 -10  -1  -6   36.20    2.50
  10   1   6   35.50    2.70
   9  -2  -6    2.30    1.40
   9  -2  -6    1.40    0.80
  -9   2   6    2.20    1.00
  -9   2   6    1.30    1.00
   8  -2  -6   47.10    3.80
   8  -2  -6   54.69    2.70
  -8   2   6   50.69    2.90
  -8   2   6   56.99    3.20
   7  -2  -6   45.30    2.30
   7  -2  -6   44.20    3.50
  -7   2   6   46.50    2.60
  -7   2   6   40.20    2.70
   6  -2  -6  509.05   15.60
   6  -2  -6  509.45   13.50
   6  -2  -6  509.75   13.60
  -6   2   6  499.95   13.80
  -6   2   6  504.55   14.20
   5  -2  -6  181.68    5.70
   5  -2  -6  187.48    5.60
   5  -2  -6  175.48    7.10
  -5   2   6  186.58    6.10
  -5   2   6  186.58    5.90
   4  -2  -6  784.52   18.60
   4  -2  -6  711.13   18.80
   4  -2  -6  747.73   20.40
  -4   2   6  694.03   19.10
  -4   2   6  709.33   18.70
   3  -2  -6 1360.26   33.70
   3  -2  -6 1364.76   35.00
   3  -2  -6 1321.17   33.30
  -3   2   6 1371.16   33.80
  -3   2   6 1362.36   33.50
   2  -2  -6    2.90    0.70
   2  -2  -6    0.60    0.60
   2  -2  -6    1.00    0.40
   2  -2  -6    1.00    0.40
  -2   2   6    1.10    0.50
  -2   2   6    0.50    0.40
   1  -2  -6  409.56   12.20
   1  -2  -6  427.86   11.10
   1  -2  -6  409.16   11.10
   1  -2  -6  436.06   11.40
  -1   2   6  426.26   11.10
  -1   2   6  433.56   11.20
   0  -2  -6  850.81   21.00
   0  -2  -6  792.12   22.20
   0  -2  -6  859.61   21.30
   0  -2  -6  884.61   21.10
   0   2   6  848.32   21.10
   0   2   6  804.62   22.80
   0   2   6  862.61   21.00
   0   2   6  843.72   20.50
  -1  -2  -6 2439.86   60.59
  -1  -2  -6 2451.25   60.29
  -1  -2  -6 2548.65   60.49
  -1  -2  -6 2571.64   61.79
   1   2   6 2495.25   62.19
   1   2   6 2483.55   59.99
   1   2   6 2510.05   60.29
   1   2   6 2496.35   60.29
  -2  -2  -6  907.61   24.50
  -2  -2  -6  944.21   23.10
  -2  -2  -6  928.01   23.30
  -2  -2  -6  898.81   23.30
   2   2   6  980.10   23.10
   2   2   6  903.41   25.00
   2   2   6  936.11   23.00
   2   2   6  958.40   23.10
  -3  -2  -6  181.78    5.10
  -3  -2  -6  157.08    6.10
  -3  -2  -6  162.48    5.00
  -3  -2  -6  182.98    5.20
   3   2   6  172.68    4.80
   3   2   6  167.98    5.00
   3   2   6  167.68    5.10
  -4  -2  -6  519.95   13.50
  -4  -2  -6  544.45   15.10
  -4  -2  -6  519.25   13.30
  -4  -2  -6  501.65   13.50
   4   2   6  528.05   13.60
   4   2   6  518.45   13.20
   4   2   6  510.35   15.70
   4   2   6  516.05   13.70
  -5  -2  -6  100.09    3.20
  -5  -2  -6  103.29    3.50
  -5  -2  -6  100.59    3.50
   5   2   6   95.79    3.60
   5   2   6  104.39    5.30
   5   2   6  106.79    3.80
   5   2   6  102.29    3.30
  -6  -2  -6  412.46   11.10
   6   2   6  406.46   11.40
   6   2   6  401.66   11.20
   6   2   6  419.06   10.80
  -7  -2  -6   44.70    2.30
   7   2   6   49.20    2.60
   7   2   6   47.80    2.10
   7   2   6   50.69    2.50
  -8  -2  -6  587.84   15.70
   8   2   6  594.04   15.90
   8   2   6  585.84   16.10
  -9  -2  -6   62.39    3.00
   9   2   6   59.79    3.00
   9   2   6   55.99    3.10
 -10  -2  -6   24.80    2.00
  10   2   6   23.00    2.10
  10   2   6   24.20    2.20
 -11  -2  -6   27.00    2.20
  11   2   6   25.60    2.40
   9  -3  -6  264.77    8.30
   9  -3  -6  263.37   10.80
  -9   3   6  264.57    8.60
  -9   3   6  272.67    8.90
   8  -3  -6   36.90    2.40
   8  -3  -6   37.90    3.60
  -8   3   6   38.20    2.50
  -8   3   6   36.90    2.70
   7  -3  -6  163.98    7.40
   7  -3  -6  155.98    5.40
  -7   3   6  157.28    5.90
  -7   3   6  162.48    5.70
   6  -3  -6    1.70    1.10
   6  -3  -6    1.40    0.60
   6  -3  -6    0.40    0.50
  -6   3   6    1.20    0.60
  -6   3   6    2.00    0.80
   5  -3  -6  509.45   13.40
   5  -3  -6  497.35   15.30
   5  -3  -6  490.75   13.20
  -5   3   6  504.05   13.40
  -5   3   6  472.15   13.70
   4  -3  -6    7.80    1.60
   4  -3  -6    6.70    0.90
   4  -3  -6    6.70    1.00
  -4   3   6    5.70    1.00
  -4   3   6    7.30    0.90
   3  -3  -6 1505.45   35.70
   3  -3  -6 1407.06   37.40
   3  -3  -6 1428.36   35.90
  -3   3   6 1451.35   36.10
  -3   3   6 1446.96   35.70
   2  -3  -6 2372.16   57.59
   2  -3  -6 2369.16   57.29
   2  -3  -6 2458.55   58.99
  -2   3   6 2297.67   57.59
  -2   3   6 2309.27   57.19
   1  -3  -6  162.78    5.10
   1  -3  -6  162.18    6.00
   1  -3  -6  160.28    4.80
   1  -3  -6  155.78    4.90
  -1   3   6  163.78    4.80
  -1   3   6  162.58    5.10
   0  -3  -6    2.90    0.50
   0  -3  -6    0.90    0.60
   0  -3  -6    1.50    0.50
   0  -3  -6    0.70    0.40
   0   3   6    1.10    0.30
   0   3   6    1.30    0.50
   0   3   6    0.90    0.30
   0   3   6    0.30    0.60
  -1  -3  -6  183.38    5.70
  -1  -3  -6  191.78    5.40
  -1  -3  -6  207.68    6.80
  -1  -3  -6  186.28    5.60
   1   3   6  191.98    5.20
   1   3   6  191.28    5.60
   1   3   6  201.08    7.10
   1   3   6  188.08    5.50
  -2  -3  -6 2838.02   69.29
  -2  -3  -6 2817.22   70.29
  -2  -3  -6 2952.40   68.99
  -2  -3  -6 2621.14   70.09
   2   3   6 2770.42   68.79
   2   3   6 2857.61   68.79
   2   3   6 2983.90   68.69
   2   3   6 2985.90   70.99
  -3  -3  -6  419.26   11.30
  -3  -3  -6  423.46   12.50
  -3  -3  -6  438.96   11.10
  -3  -3  -6  429.46   11.20
   3   3   6  439.46   11.20
   3   3   6  420.16   13.20
   3   3   6  443.46   11.30
   3   3   6  414.96   11.30
  -4  -3  -6  947.11   22.90
  -4  -3  -6  916.61   23.00
  -4  -3  -6  892.41   24.40
  -4  -3  -6  955.40   22.90
   4   3   6  929.61   23.20
   4   3   6  881.61   23.10
   4   3   6  932.71   22.90
   4   3   6  909.41   25.30
  -5  -3  -6  774.82   18.90
  -5  -3  -6  759.52   19.10
   5   3   6  758.72   19.10
   5   3   6  759.72   19.50
   5   3   6  741.03   21.70
   5   3   6  753.62   19.50
  -6  -3  -6    8.30    1.00
   6   3   6    6.40    1.00
   6   3   6    7.20    1.10
   6   3   6    7.80    0.90
   6   3   6    5.60    1.40
  -7  -3  -6   10.00    1.10
   7   3   6   10.10    1.10
   7   3   6   10.10    2.10
   7   3   6    7.60    1.10
   7   3   6   10.00    1.40
  -8  -3  -6  189.18    6.10
   8   3   6  197.28    6.00
   8   3   6  202.78    6.60
   8   3   6  187.58    8.60
   8   3   6  197.58    6.40
  -9  -3  -6  444.66   12.20
   9   3   6  453.15   12.50
   9   3   6  443.36   11.90
   9   3   6  404.96   15.10
   9   3   6  442.26   12.70
 -10  -3  -6  208.08    6.70
  10   3   6  205.68    7.10
  10   3   6  198.78    6.90
 -11  -3  -6   32.50    2.30
  11   3   6   28.90    2.40
  11   3   6   31.90    2.60
   9  -4  -6   52.39    4.70
   8  -4  -6   64.39    3.20
   8  -4  -6   58.69    4.70
  -8   4   6   63.69    3.20
  -8   4   6   62.89    3.60
   7  -4  -6   26.30    3.10
  -7   4   6   22.40    1.90
  -7   4   6   29.10    2.30
   6  -4  -6  527.75   14.40
   6  -4  -6  566.74   17.20
   6  -4  -6  531.05   14.40
  -6   4   6  521.65   14.50
  -6   4   6  521.45   14.90
   5  -4  -6   44.70    3.50
   5  -4  -6   37.50    2.10
   5  -4  -6   37.70    2.10
  -5   4   6   42.20    2.50
  -5   4   6   39.10    2.10
   4  -4  -6  154.18    5.10
   4  -4  -6  150.18    5.20
   4  -4  -6  167.28    6.90
  -4   4   6  160.98    5.00
  -4   4   6  151.58    5.40
   3  -4  -6  106.99    4.00
   3  -4  -6  110.29    5.20
   3  -4  -6  111.99    3.90
  -3   4   6  109.49    3.70
  -3   4   6  114.99    4.20
   2  -4  -6  851.01   21.00
   2  -4  -6  812.82   21.20
   2  -4  -6  868.41   22.90
  -2   4   6  796.02   20.70
  -2   4   6  815.42   21.30
   1  -4  -6 1180.58   30.20
   1  -4  -6 1205.08   28.60
   1  -4  -6 1130.99   28.30
  -1   4   6 1102.89   28.70
  -1   4   6 1125.39   28.20
   0  -4  -6   39.00    1.60
   0  -4  -6   38.40    1.90
   0   4   6   42.50    2.80
   0   4   6   39.10    1.80
   0   4   6   37.10    1.90
   0   4   6   37.60    1.40
   0   4   6   38.70    1.60
  -1  -4  -6  528.45   15.10
  -1  -4  -6  527.85   13.70
  -1  -4  -6  537.15   13.40
  -1  -4  -6  548.05   13.90
   1   4   6  526.15   13.80
   1   4   6  520.65   13.30
   1   4   6  527.75   15.50
   1   4   6  535.65   13.80
  -2  -4  -6   28.90    1.40
  -2  -4  -6   22.30    1.40
  -2  -4  -6   23.40    1.10
  -2  -4  -6   23.60    2.00
   2   4   6   24.00    1.40
   2   4   6   22.90    2.20
   2   4   6   22.70    1.40
   2   4   6   21.80    1.20
  -3  -4  -6  794.92   19.40
  -3  -4  -6  792.42   19.70
  -3  -4  -6  752.32   21.00
  -3  -4  -6  753.02   19.60
   3   4   6  789.12   19.70
   3   4   6  769.32   19.70
   3   4   6  817.42   22.00
   3   4   6  794.12   19.90
  -4  -4  -6   32.60    1.50
  -4  -4  -6   35.40    1.70
  -4  -4  -6   37.90    1.60
   4   4   6   35.00    1.80
   4   4   6   37.50    1.90
   4   4   6   37.60    1.80
   4   4   6   36.50    2.90
  -5  -4  -6  376.76    9.80
  -5  -4  -6  371.86    9.80
   5   4   6  368.76   10.00
   5   4   6  400.06   12.60
   5   4   6  374.76   10.30
   5   4   6  346.47   10.20
  -6  -4  -6  715.23   18.20
   6   4   6  680.03   18.60
   6   4   6  761.02   21.40
   6   4   6  725.23   18.80
   6   4   6  713.23   18.30
  -7  -4  -6    0.90    0.50
   7   4   6    0.30    0.50
   7   4   6    0.50    1.00
   7   4   6    0.30    0.50
   7   4   6    0.50    0.70
  -8  -4  -6   87.09    3.30
   8   4   6   86.29    3.60
   8   4   6   81.29    3.30
   8   4   6   85.89    5.30
   8   4   6   84.19    3.70
  -9  -4  -6   49.10    2.40
   9   4   6   46.70    4.10
   9   4   6   50.29    2.90
   9   4   6   45.10    2.60
   9   4   6   48.00    2.40
 -10  -4  -6  212.28    6.70
  10   4   6  207.38    9.50
  10   4   6  211.18    6.70
  10   4   6  217.08    7.10
  10   4   6  212.58    7.30
 -11  -4  -6   53.59    2.80
  11   4   6   54.99    4.80
  11   4   6   54.99    3.10
  11   4   6   51.59    3.20
  11   4   6   56.79    3.30
   8  -5  -6    1.30    0.90
  -8   5   6    1.40    1.00
  -8   5   6    1.30    0.90
   7  -5  -6   39.80    2.40
  -7   5   6   33.50    2.60
  -7   5   6   41.20    2.40
   6  -5  -6  235.38    7.20
   6  -5  -6  227.48    9.50
  -6   5   6  220.58    7.10
  -6   5   6  219.88    7.60
   5  -5  -6 1075.09   27.40
   5  -5  -6 1109.99   27.40
   5  -5  -6 1070.79   30.10
  -5   5   6 1063.49   27.20
  -5   5   6 1059.39   27.90
   4  -5  -6  249.78    7.40
   4  -5  -6  272.47    9.80
   4  -5  -6  238.98    7.50
  -4   5   6  240.78    7.20
  -4   5   6  240.28    7.80
   3  -5  -6  279.17    9.70
   3  -5  -6  257.67    7.80
   3  -5  -6  266.87    7.70
  -3   5   6  260.77    8.00
  -3   5   6  248.68    7.30
   2  -5  -6  298.57    8.90
   2  -5  -6  327.77    8.70
   2  -5  -6  319.67   10.50
  -2   5   6  296.87    8.40
  -2   5   6  312.07    9.10
   1  -5  -6  113.59    3.90
   1  -5  -6  115.89    3.60
   1  -5  -6  128.89    5.40
   1  -5  -6  112.99    4.10
  -1   5   6  122.09    3.60
  -1   5   6  110.69    3.90
  -1   5   6  117.49    4.20
   0  -5  -6  318.17    8.60
   0  -5  -6  320.47    8.00
   0  -5  -6  291.87   10.00
   0  -5  -6  316.27    8.20
   0   5   6  302.37   10.40
   0   5   6  318.87    8.80
   0   5   6  313.37    8.10
   0   5   6  321.97    8.90
   0   5   6  311.67    8.20
  -1  -5  -6  469.15   12.80
  -1  -5  -6  490.75   12.00
  -1  -5  -6  465.95   12.40
  -1  -5  -6  495.65   14.10
   1   5   6  468.95   14.50
   1   5   6  479.35   12.70
   1   5   6  478.45   12.20
  -2  -5  -6 3034.00   75.29
  -2  -5  -6 3198.88   74.49
  -2  -5  -6 3113.69   73.69
  -2  -5  -6 3015.00   73.89
   2   5   6 2932.41   75.89
   2   5   6 3080.69   73.49
   2   5   6 3036.60   73.89
   2   5   6 3014.30   73.89
  -3  -5  -6  545.25   14.20
  -3  -5  -6  520.25   14.00
  -3  -5  -6  567.84   13.60
   3   5   6  548.35   14.20
   3   5   6  560.84   14.20
   3   5   6  541.05   14.30
   3   5   6  539.65   16.30
  -4  -5  -6   71.39    2.70
  -4  -5  -6   71.99    2.40
   4   5   6   69.49    2.80
   4   5   6   72.49    2.90
   4   5   6   71.59    2.80
   4   5   6   70.39    4.10
  -5  -5  -6   14.70    1.00
  -5  -5  -6   13.00    1.00
   5   5   6   15.30    1.20
   5   5   6   14.10    1.30
   5   5   6   16.10    1.30
   5   5   6   16.00    2.20
  -6  -5  -6  387.06   10.30
   6   5   6  370.46   10.80
   6   5   6  401.96   10.70
   6   5   6  401.46   11.10
   6   5   6  406.66   13.20
  -7  -5  -6  358.66    9.50
   7   5   6  346.47   12.40
   7   5   6  353.86    9.80
   7   5   6  349.17   10.20
   7   5   6  347.47   10.00
  -8  -5  -6   13.80    1.20
   8   5   6   12.20    1.40
   8   5   6   14.30    1.50
   8   5   6   13.70    2.40
   8   5   6   15.40    1.70
  -9  -5  -6  308.17    9.00
   9   5   6  329.67    9.60
   9   5   6  318.27    9.80
   9   5   6  317.27    9.30
   9   5   6  337.77   12.30
 -10  -5  -6   40.20    2.20
  10   5   6   45.80    2.90
  10   5   6   36.60    3.90
  10   5   6   41.40    2.40
  10   5   6   41.00    2.60
 -11  -5  -6   33.60    2.20
  11   5   6   35.70    2.60
  11   5   6   35.80    2.70
  11   5   6   36.90    2.40
  11   5   6   40.40    4.20
  12   5   6    3.40    2.00
  12   5   6    1.30    1.00
  -7   6   6   11.80    1.70
   6  -6  -6   49.40    2.60
  -6   6   6   48.50    3.00
   5  -6  -6  191.98    6.30
   5  -6  -6  187.08    6.10
  -5   6   6  184.68    6.70
  -5   6   6  196.18    6.30
   4  -6  -6  757.12   20.00
   4  -6  -6  788.42   20.30
  -4   6   6  770.22   19.80
  -4   6   6  771.22   20.60
   3  -6  -6  146.29    5.10
   3  -6  -6  152.58    5.00
  -3   6   6  144.59    4.70
  -3   6   6  147.09    5.30
   2  -6  -6  759.02   19.50
   2  -6  -6  778.02   19.90
  -2   6   6  744.03   20.00
   1  -6  -6  346.07    9.80
  -1   6   6  342.37    9.60
  -1   6   6  338.77    9.80
   0  -6  -6   23.80    1.70
   0  -6  -6   26.80    1.20
   0   6   6   25.80    1.70
   0   6   6   26.60    2.60
   0   6   6   25.90    1.30
   0   6   6   25.40    1.70
  -1  -6  -6  141.99    4.10
  -1  -6  -6  148.69    4.40
  -1  -6  -6  141.69    4.80
   1   6   6  137.89    4.70
   1   6   6  137.29    6.20
   1   6   6  147.59    4.80
   1   6   6  139.49    4.30
  -2  -6  -6  877.01   22.60
  -2  -6  -6  817.42   22.00
   2   6   6  916.41   24.80
   2   6   6  919.61   22.70
   2   6   6  897.11   22.60
   2   6   6  914.61   22.30
  -3  -6  -6 2291.37   56.99
   3   6   6 2334.37   57.09
   3   6   6 2379.86   56.89
   3   6   6 2333.47   57.09
   3   6   6 2358.56   59.39
  -4  -6  -6  451.65   11.80
   4   6   6  436.76   11.90
   4   6   6  447.46   14.00
   4   6   6  440.06   11.90
   4   6   6  429.26   11.80
  -5  -6  -6  102.59    3.40
   5   6   6  100.39    3.70
   5   6   6   94.59    3.60
   5   6   6   88.29    5.00
   5   6   6   96.19    3.70
   6   6   6   86.99    4.90
   6   6   6   85.09    3.50
   6   6   6   73.69    3.20
   6   6   6   80.39    3.20
   7   6   6  373.76   13.10
   7   6   6  379.46   11.00
   7   6   6  397.36   10.90
   7   6   6  388.16   10.80
   8   6   6   85.09    5.30
   8   6   6   87.09    3.60
   8   6   6   87.69    3.80
   8   6   6   88.79    3.70
   9   6   6   99.99    4.30
   9   6   6  107.19    6.10
   9   6   6  102.79    4.10
   9   6   6   97.79    4.00
  10   6   6  388.66   11.10
  10   6   6  369.66   10.90
  10   6   6  374.66   11.40
  10   6   6  376.96   13.80
  11   6   6   48.30    4.50
  11   6   6   45.00    2.80
  11   6   6   43.60    2.80
  11   6   6   54.79    3.30
  -7   7   6   45.30    3.30
  -6   7   6  146.19    5.80
   5  -7  -6  259.17    8.10
  -5   7   6  251.37    8.40
   4  -7  -6   19.70    1.80
  -4   7   6   23.90    2.10
   3  -7  -6  101.39    4.10
  -3   7   6   99.09    4.20
   2  -7  -6    2.80    0.80
  -2   7   6    4.50    1.00
   1  -7  -6  903.21   23.20
  -1   7   6  903.91   23.20
  -1   7   6  881.31   23.00
   0  -7  -6  461.65   11.90
   0  -7  -6  455.85   12.80
   0   7   6  458.85   14.80
   0   7   6  464.45   12.70
   0   7   6  475.55   12.80
   0   7   6  457.55   11.90
  -1  -7  -6  122.89    4.50
  -1  -7  -6  126.59    3.90
   1   7   6  128.59    4.50
   1   7   6  131.69    4.10
   1   7   6  119.39    5.90
   1   7   6  132.79    4.60
  -2  -7  -6  346.07    9.20
  -2  -7  -6  347.37    9.80
   2   7   6  343.67    9.40
   2   7   6  347.67   11.80
   2   7   6  340.67    9.80
   2   7   6  349.87    9.80
  -3  -7  -6   90.99    3.20
  -3  -7  -6   89.19    3.50
   3   7   6   89.59    3.50
   3   7   6   93.89    3.60
   3   7   6   83.49    3.20
   3   7   6   90.09    4.90
  -4  -7  -6  254.07    7.60
  -4  -7  -6  263.07    7.50
   4   7   6  279.77    9.90
   4   7   6  271.47    7.90
   4   7   6  261.87    7.70
   4   7   6  262.67    7.80
  -5  -7  -6    6.20    0.90
   5   7   6    5.70    1.50
   5   7   6    8.80    1.20
   5   7   6    4.80    0.90
   5   7   6    6.20    1.00
   6   7   6  335.67    9.70
   6   7   6  333.47   11.90
   6   7   6  347.77    9.90
   6   7   6  343.77    9.70
   7   7   6  189.28    6.20
   7   7   6  187.78    8.20
   7   7   6  195.28    6.40
   7   7   6  191.08    6.10
   8   7   6   41.50    2.60
   8   7   6   45.40    2.50
   8   7   6   46.50    3.90
   8   7   6   43.50    2.50
   9   7   6   51.89    2.80
   9   7   6   57.89    4.50
   9   7   6   53.99    3.10
   9   7   6   52.19    2.80
  10   7   6   26.80    2.10
  10   7   6   27.30    2.30
  10   7   6   27.90    2.20
  10   7   6   29.30    3.50
  11   7   6  136.79    5.20
  11   7   6  128.69    5.10
  11   7   6  124.09    7.20
  11   7   6  135.39    5.60
  -6   8   6    9.10    1.60
   5  -8  -6  156.08    5.70
  -5   8   6  151.78    5.90
   4  -8  -6  863.61   22.80
  -4   8   6  866.81   23.00
   3  -8  -6  111.69    4.50
  -3   8   6  103.89    4.50
   2  -8  -6   63.19    3.10
  -2   8   6   56.39    3.00
   1  -8  -6   29.60    2.00
  -1   8   6   31.50    2.10
  -1   8   6   28.70    2.10
   0  -8  -6  449.36   12.60
   0   8   6  445.46   12.50
   0   8   6  446.36   12.60
  -1  -8  -6  258.37    8.00
  -1  -8  -6  262.77    7.40
   1   8   6  256.97    8.00
   1   8   6  260.37    7.40
   1   8   6  267.37    8.10
   1   8   6  273.27   10.10
  -2  -8  -6  186.68    6.30
  -2  -8  -6  207.48    5.90
   2   8   6  196.08    8.30
   2   8   6  202.08    6.10
   2   8   6  204.08    6.50
  -3  -8  -6  821.22   20.90
  -3  -8  -6  783.12   20.40
   3   8   6  807.52   20.60
   3   8   6  793.42   20.90
   3   8   6  822.22   23.30
   3   8   6  796.12   20.90
  -4  -8  -6  174.18    5.80
  -4  -8  -6  183.78    5.70
   4   8   6  183.78    7.80
   4   8   6  187.78    6.00
   4   8   6  192.58    6.00
   4   8   6  188.98    6.00
  -5  -8  -6  140.59    4.70
  -5  -8  -6  144.99    4.80
   5   8   6  137.19    6.60
   5   8   6  145.99    5.00
   5   8   6  141.79    5.00
   5   8   6  142.69    4.90
   6   8   6   83.19    3.60
   6   8   6   76.69    3.40
   6   8   6   94.59    5.20
   6   8   6   83.39    3.40
   7   8   6  593.04   18.90
   7   8   6  605.64   16.60
   7   8   6  619.64   16.40
   7   8   6  627.54   16.50
   8   8   6  200.18    6.40
   8   8   6  190.28    6.50
   8   8   6  192.88    6.70
   8   8   6  199.38    8.70
   9   8   6    4.50    1.70
   9   8   6    4.20    1.00
   9   8   6    3.10    1.10
   9   8   6    3.90    1.10
  10   8   6   38.10    2.80
  10   8   6   42.80    2.70
  10   8   6   40.20    2.60
  10   8   6   39.30    4.00
  11   8   6    2.90    1.70
  11   8   6    2.00    1.20
  11   8   6    2.80    1.10
  11   8   6    3.70    1.10
   5  -9  -6   51.89    3.10
  -5   9   6   51.59    3.30
   4  -9  -6   80.59    3.90
  -4   9   6   81.09    4.00
   3  -9  -6  369.56   11.00
  -3   9   6  361.56   11.00
   2  -9  -6    0.50    0.70
  -2   9   6    0.70    0.80
   1  -9  -6  152.18    5.60
  -1   9   6  144.39    5.40
  -1   9   6  153.28    7.50
   0  -9  -6   56.09    2.90
   0   9   6   51.49    2.80
   0   9   6   56.09    3.00
  -1  -9  -6  295.87    8.40
  -1  -9  -6  285.97    9.10
   1   9   6  303.77    8.60
   1   9   6  307.77    9.30
   1   9   6  335.97   11.70
   1   9   6  286.77    9.00
  -2  -9  -6  217.78    7.00
  -2  -9  -6  219.58    6.50
   2   9   6  223.88    7.00
   2   9   6  208.78    8.90
   2   9   6  209.48    7.00
   2   9   6  222.88    6.60
  -3  -9  -6  231.98    7.30
  -3  -9  -6  237.18    6.90
   3   9   6  225.88    7.30
   3   9   6  238.98    7.10
   3   9   6  233.68    9.40
   3   9   6  231.78    7.30
  -4  -9  -6  439.66   12.10
  -4  -9  -6  445.56   12.50
   4   9   6  443.96   12.50
   4   9   6  452.15   12.50
   4   9   6  452.65   12.60
   4   9   6  462.75   14.90
  -5  -9  -6   39.60    2.10
  -5  -9  -6   35.90    2.20
   5   9   6   38.60    2.30
   5   9   6   37.00    2.30
   5   9   6   42.60    3.60
   5   9   6   37.20    2.20
   6   9   6   55.29    2.80
   6   9   6   51.79    4.00
   6   9   6   54.19    2.70
   6   9   6   49.20    2.80
   7   9   6   23.70    1.80
   7   9   6   22.30    2.00
   7   9   6   22.90    2.90
   7   9   6   25.60    1.90
   8   9   6  201.18    6.90
   8   9   6  221.48    6.90
   8   9   6  206.38    9.00
   8   9   6  205.28    7.10
   9   9   6  258.37    8.30
   9   9   6  244.38    7.90
   9   9   6  238.38    7.70
   9   9   6  240.68   10.10
  10   9   6    1.30    1.10
  10   9   6    2.00    1.00
  10   9   6    1.50    1.40
  10   9   6    2.70    1.00
   4 -10  -6   95.49    5.60
  -4  10   6  108.79    4.70
   3 -10  -6   12.20    1.70
  -3  10   6   12.60    1.80
   2 -10  -6   59.09    3.30
  -2  10   6   65.69    3.40
   1 -10  -6   15.70    1.90
  -1  10   6   17.70    1.90
   0 -10  -6  503.35   14.50
   0  10   6  524.75   14.60
   0  10   6  511.55   14.40
  -1 -10  -6  187.98    5.90
  -1 -10  -6  194.48    6.70
   1  10   6  191.28    6.00
   1  10   6  199.78    6.80
   1  10   6  184.08    8.60
   1  10   6  184.58    6.50
  -2 -10  -6  130.29    5.10
  -2 -10  -6  132.49    4.60
   2  10   6  139.39    5.30
   2  10   6  150.88    7.30
   2  10   6  138.49    4.80
   2  10   6  132.29    5.10
  -3 -10  -6   83.39    3.70
  -3 -10  -6   84.29    3.30
   3  10   6   81.49    3.70
   3  10   6   80.09    3.60
   3  10   6   79.79    3.50
   3  10   6   79.79    5.20
  -4 -10  -6  192.48    6.30
  -4 -10  -6  185.78    6.00
   4  10   6  184.38    6.30
   4  10   6  181.18    8.20
   4  10   6  184.48    6.20
   4  10   6  192.58    6.40
  -5 -10  -6  291.17    8.70
  -5 -10  -6  298.77    8.90
   5  10   6  285.17    9.00
   5  10   6  314.27   11.40
   5  10   6  301.67    9.00
   5  10   6  295.67    9.10
  -6 -10  -6    3.00    0.90
   6  10   6    2.70    1.00
   6  10   6    2.20    1.30
   6  10   6    1.80    0.90
   6  10   6    1.70    0.80
   7  10   6  167.18    5.70
   7  10   6  163.68    6.00
   7  10   6  157.28    7.60
   7  10   6  159.58    5.80
   8  10   6   30.00    2.40
   8  10   6   29.90    2.30
   8  10   6   29.50    3.40
   8  10   6   27.30    2.10
   9  10   6   79.49    4.00
   9  10   6   78.09    3.80
   9  10   6   84.29    3.70
   9  10   6   78.89    5.40
  10  10   6   21.10    4.70
   2 -11  -6    2.40    1.20
  -2  11   6    1.80    1.10
   1 -11  -6   46.70    3.10
  -1  11   6   45.00    2.90
   0 -11  -6   84.89    4.10
   0  11   6   83.99    4.00
   0  11   6   85.59    4.20
  -1 -11  -6  615.44   16.90
   1  11   6  599.94   16.60
   1  11   6  595.24   16.90
  -2 -11  -6   73.09    3.70
  -2 -11  -6   71.09    3.10
   2  11   6   68.19    3.50
   2  11   6   76.49    3.80
   2  11   6   71.89    5.20
   2  11   6   73.19    3.30
  -3 -11  -6   -0.50    0.70
  -3 -11  -6    1.60    0.80
   3  11   6    1.70    0.90
   3  11   6    1.10    0.90
   3  11   6    1.30    1.30
   3  11   6    1.60    0.90
  -4 -11  -6    9.30    1.40
  -4 -11  -6    9.40    1.30
   4  11   6   12.40    1.60
   4  11   6   11.20    2.40
   4  11   6   10.40    1.50
   4  11   6   10.90    1.60
  -5 -11  -6   35.40    2.20
  -5 -11  -6   31.90    2.30
   5  11   6   35.70    2.40
   5  11   6   35.20    3.60
   5  11   6   35.40    2.50
   5  11   6   33.50    2.40
  -6 -11  -6   73.09    3.40
   6  11   6   73.09    3.60
   6  11   6   75.09    3.50
   6  11   6   75.39    3.60
   6  11   6   72.79    5.00
   7  11   6   23.20    3.10
   7  11   6   28.60    2.20
   7  11   6   21.70    2.20
   7  11   6   23.90    2.10
   8  11   6  253.77    8.20
   8  11   6  261.47    8.70
   8  11   6  257.17    8.40
   8  11   6  270.27   10.70
   9  11   6  101.59    6.10
   0  12   6   59.49    3.40
  -1 -12  -6    0.90    0.90
   1  12   6    0.50    1.00
   1  12   6    0.80    0.90
  -2 -12  -6  175.98    5.90
  -2 -12  -6  171.58    6.40
   2  12   6  167.88    6.50
   2  12   6  180.88    6.30
   2  12   6  176.98    8.70
   2  12   6  164.48    6.00
  -3 -12  -6   90.19    3.80
  -3 -12  -6   83.59    4.00
   3  12   6   88.79    3.90
   3  12   6   89.99    4.30
   3  12   6   89.79    6.00
   3  12   6   83.59    4.00
  -4 -12  -6   67.89    3.50
  -4 -12  -6   63.09    3.10
   4  12   6   66.09    3.60
   4  12   6   69.49    3.50
   4  12   6   68.59    3.50
   4  12   6   65.39    5.00
  -5 -12  -6  185.58    6.40
  -5 -12  -6  173.98    6.10
   5  12   6  186.38    6.60
   5  12   6  181.08    6.50
   5  12   6  181.68    6.50
   5  12   6  176.98    8.50
  -6 -12  -6    6.10    1.20
   6  12   6    7.50    2.10
   6  12   6    7.50    1.40
   6  12   6    6.50    1.30
   6  12   6    6.90    1.40
  -7 -12  -6   26.30    2.10
   7  12   6   24.00    2.40
   7  12   6   25.60    2.20
   7  12   6   22.60    2.30
   7  12   6   22.80    3.20
  -2  -8   7  161.18    5.60
   1   8  -7   71.79    3.50
  -1  -8   7   70.19    3.30
   6   7  -7  299.77    9.50
  -6  -7   7  308.67    9.40
   5   7  -7  191.48    6.80
   5   7  -7  185.58    5.20
  -5  -7   7  192.88    6.70
   4   7  -7    0.60    0.60
   4   7  -7    1.30    0.90
  -4  -7   7    0.50    0.90
   3   7  -7   50.49    2.90
   3   7  -7   52.99    3.10
  -3  -7   7   54.29    3.10
   2   7  -7    8.30    1.50
   2   7  -7   10.40    1.70
  -2  -7   7   11.20    1.70
  -2  -7   7   10.80    1.30
   1   7  -7  300.97   10.10
   1   7  -7  303.07    9.60
  -1  -7   7  295.97    9.40
  -1  -7   7  290.27    8.80
   0   7  -7   11.80    1.60
   0   7  -7   13.20    1.80
   0   7  -7   13.70    2.20
   0  -7   7   12.10    1.70
   0  -7   7   14.20    1.60
  -1   7  -7  235.08    8.10
  -1   7  -7  246.78    9.40
  -1   7  -7  247.58    8.00
   1  -7   7  226.58    7.50
   1  -7   7  238.58    8.00
  -2   7  -7  112.09    5.00
  -2   7  -7  125.69    6.30
  -2   7  -7  114.79    5.50
   2  -7   7  115.79    4.70
   7   6  -7   14.40    1.70
  -7  -6   7   12.80    1.60
   6   6  -7    4.00    1.10
   6   6  -7    3.40    1.00
  -6  -6   7    2.90    0.90
  -6  -6   7    2.70    1.00
   5   6  -7  316.67    8.60
   5   6  -7  332.17    9.70
   5   6  -7  335.37   10.00
  -5  -6   7  326.57    9.90
   4   6  -7  345.27    9.90
   4   6  -7  347.87   10.20
   4   6  -7  358.56   10.70
  -4  -6   7  362.36   10.60
   3   6  -7    3.10    0.90
   3   6  -7    3.20    1.00
   3   6  -7    3.70    0.90
  -3  -6   7    2.70    1.00
   2   6  -7  190.38    6.70
   2   6  -7  187.08    6.70
   2   6  -7  192.08    6.20
  -2  -6   7  186.88    5.90
  -2  -6   7  182.38    6.50
   1   6  -7    8.80    1.60
   1   6  -7    8.10    1.20
   1   6  -7    9.50    1.50
  -1  -6   7    7.10    1.10
  -1  -6   7    7.40    1.30
   0   6  -7   64.89    3.00
   0   6  -7   66.39    3.50
   0   6  -7   62.69    3.90
   0   6  -7   65.09    3.10
   0  -6   7   67.69    3.00
   0  -6   7   67.69    3.40
  -1   6  -7    2.10    1.20
  -1   6  -7    2.60    0.80
  -1   6  -7    2.40    1.00
  -1   6  -7    4.00    1.00
   1  -6   7    2.90    1.00
   1  -6   7    2.30    0.80
  -2   6  -7  331.87   10.30
  -2   6  -7  350.76   12.00
  -2   6  -7  351.96   10.50
  -2   6  -7  329.07    9.80
   2  -6   7  333.77   10.30
   2  -6   7  337.07   10.00
  -3   6  -7  331.17    9.70
  -3   6  -7  328.47   12.00
  -3   6  -7  340.77   10.40
  -3   6  -7  321.77   10.10
   3  -6   7  330.57    9.90
   3  -6   7  320.77   10.00
  -4   6  -7    7.30    1.50
  -4   6  -7    7.00    1.40
  -4   6  -7    7.00    1.30
  -4   6  -7    7.30    2.00
   4  -6   7    7.80    1.40
   4  -6   7    7.30    1.40
   8   5  -7  192.68    6.70
  -8  -5   7  190.58    6.50
   7   5  -7   28.30    2.20
  -7  -5   7   28.60    2.10
   6   5  -7  165.28    5.80
   6   5  -7  175.88    6.00
  -6  -5   7  166.88    5.70
   5   5  -7  115.89    4.50
   5   5  -7  107.49    4.30
   5   5  -7  109.79    3.60
  -5  -5   7  109.99    4.40
  -5  -5   7  109.79    4.20
   4   5  -7   81.69    3.20
   4   5  -7   84.79    3.50
   4   5  -7   80.69    3.70
  -4  -5   7   79.39    3.60
   3   5  -7  137.79    4.80
   3   5  -7  129.79    5.10
   3   5  -7  133.29    4.90
  -3  -5   7  142.49    5.20
   2   5  -7  155.18    5.50
   2   5  -7  139.99    5.40
   2   5  -7  145.59    5.10
  -2  -5   7  145.49    5.30
  -2  -5   7  144.19    4.70
   1   5  -7  588.04   16.40
   1   5  -7  579.74   16.00
   1   5  -7  569.24   15.40
  -1  -5   7  574.94   15.20
  -1  -5   7  575.04   15.90
   0   5  -7   30.70    1.90
   0   5  -7   32.40    2.30
   0   5  -7   30.30    2.60
   0   5  -7   30.50    2.00
   0  -5   7   35.00    2.30
   0  -5   7   32.50    1.90
  -1   5  -7   77.49    4.30
  -1   5  -7   73.99    3.20
  -1   5  -7   72.59    3.50
  -1   5  -7   76.79    3.40
   1  -5   7   78.09    3.60
   1  -5   7   71.49    3.20
  -2   5  -7   42.80    2.60
  -2   5  -7   42.20    2.30
  -2   5  -7   40.30    2.50
  -2   5  -7   44.40    3.40
   2  -5   7   39.00    2.30
   2  -5   7   41.80    2.50
  -3   5  -7  161.98    7.20
  -3   5  -7  155.48    5.70
  -3   5  -7  147.09    5.30
  -3   5  -7  157.78    5.80
   3  -5   7  152.58    5.50
   3  -5   7  145.99    5.30
  -4   5  -7  148.19    5.40
  -4   5  -7  140.79    5.60
  -4   5  -7  146.19    7.10
  -4   5  -7  145.29    5.20
   4  -5   7  139.09    5.20
   4  -5   7  147.89    5.30
  -5   5  -7   12.90    1.90
  -5   5  -7   11.90    1.60
   5  -5   7   12.50    1.60
  -6   5  -7  114.09    4.90
   8   4  -7   31.30    2.40
   8   4  -7   31.10    1.70
  -8  -4   7   34.00    2.40
   7   4  -7  301.97    9.20
   7   4  -7  297.77    8.20
  -7  -4   7  293.17    9.00
   6   4  -7    8.70    1.00
   6   4  -7    8.30    1.30
   6   4  -7    8.20    1.30
  -6  -4   7    6.80    1.20
   5   4  -7  680.13   17.50
   5   4  -7  687.63   18.20
   5   4  -7  672.13   18.10
  -5  -4   7  683.73   18.00
   4   4  -7  515.85   13.80
   4   4  -7  507.45   14.20
   4   4  -7  498.35   14.00
  -4  -4   7  528.55   14.10
  -4  -4   7  518.35   13.90
   3   4  -7    1.20    0.60
   3   4  -7    2.20    0.90
   3   4  -7    1.70    0.70
  -3  -4   7    3.90    1.00
   2   4  -7    4.00    1.00
   2   4  -7    4.70    1.10
   2   4  -7    6.20    1.10
  -2  -4   7    4.60    1.00
  -2  -4   7    9.60    1.00
   1   4  -7  368.76   10.70
   1   4  -7  369.06   11.00
   1   4  -7  366.46   10.30
  -1  -4   7  357.66    9.90
  -1  -4   7  367.36   10.60
   0   4  -7  919.31   23.90
   0   4  -7  913.01   24.50
   0   4  -7  900.91   23.40
   0   4  -7  929.81   23.20
   0  -4   7  916.41   23.20
   0  -4   7  911.41   23.80
  -1   4  -7   81.19    3.40
  -1   4  -7   81.39    3.60
  -1   4  -7   74.89    4.10
  -1   4  -7   85.39    3.40
   1  -4   7   79.49    3.50
   1  -4   7   82.79    3.20
  -2   4  -7  498.55   14.00
  -2   4  -7  518.25   14.00
  -2   4  -7  500.75   15.30
  -2   4  -7  499.25   13.60
   2  -4   7  496.85   13.90
   2  -4   7  498.55   13.60
  -3   4  -7  124.89    4.80
  -3   4  -7  119.19    4.80
  -3   4  -7  133.59    6.10
  -3   4  -7  118.99    4.50
   3  -4   7  121.79    4.60
   3  -4   7  118.99    4.50
  -4   4  -7   47.40    2.60
  -4   4  -7   52.69    3.00
  -4   4  -7   49.60    3.80
  -4   4  -7   44.20    2.60
   4  -4   7   45.10    2.60
   4  -4   7   47.90    2.60
  -5   4  -7   14.70    1.90
  -5   4  -7   17.40    1.70
  -5   4  -7   16.30    4.20
   5  -4   7   13.90    1.60
  -6   4  -7  138.29    6.20
  -6   4  -7  142.89    5.30
   6  -4   7  146.19    5.50
  -7   4  -7  186.28    6.80
   9   3  -7   47.40    3.20
   9   3  -7   46.80    3.80
  -9  -3   7   47.20    2.90
  -9  -3   7   52.29    3.50
   8   3  -7  114.49    4.70
   8   3  -7  109.49    4.40
  -8  -3   7  115.19    4.60
  -8  -3   7  117.39    4.60
   7   3  -7    8.00    1.20
   7   3  -7    7.80    1.30
  -7  -3   7    5.00    1.00
  -7  -3   7    8.20    1.30
   6   3  -7  200.88    6.40
   6   3  -7  197.58    6.50
   6   3  -7  206.68    6.70
  -6  -3   7  203.88    6.60
  -6  -3   7  205.58    6.40
   5   3  -7   21.10    1.60
   5   3  -7   23.50    1.80
   5   3  -7   19.60    1.70
  -5  -3   7   22.40    1.70
   4   3  -7  672.43   17.60
   4   3  -7  670.43   17.70
   4   3  -7  669.23   17.90
  -4  -3   7  670.33   17.60
   3   3  -7  607.94   16.10
   3   3  -7  605.44   16.00
   3   3  -7  600.04   16.20
  -3  -3   7  604.54   16.10
  -3  -3   7  595.24   15.90
   2   3  -7   97.59    3.70
   2   3  -7   98.79    4.00
   2   3  -7   97.79    3.90
  -2  -3   7   98.19    3.80
   1   3  -7   73.49    3.50
   1   3  -7   71.39    3.20
   1   3  -7   70.19    3.00
   1   3  -7   68.39    2.50
  -1  -3   7   68.79    2.60
  -1  -3   7   69.39    3.10
   0   3  -7  236.08    7.30
   0   3  -7  219.88    6.70
   0   3  -7  241.88    8.00
   0   3  -7  238.08    7.10
   0  -3   7  227.28    6.70
   0  -3   7  233.78    7.20
  -1   3  -7  642.24   17.30
  -1   3  -7  671.63   17.40
  -1   3  -7  702.63   18.70
  -1   3  -7  640.14   17.60
   1  -3   7  652.63   17.10
   1  -3   7  664.53   17.50
  -2   3  -7    7.30    1.50
  -2   3  -7    6.20    1.00
  -2   3  -7    6.10    1.10
  -2   3  -7    7.00    1.10
   2  -3   7    6.20    1.00
   2  -3   7    6.00    0.90
  -3   3  -7  414.06   12.00
  -3   3  -7  434.56   12.00
  -3   3  -7  416.06   11.70
  -3   3  -7  445.26   13.60
   3  -3   7  418.26   11.70
   3  -3   7  420.26   11.80
  -4   3  -7  159.18    5.30
  -4   3  -7  148.99    6.80
  -4   3  -7  153.98    5.30
  -4   3  -7  154.48    5.60
   4  -3   7  155.98    5.20
   4  -3   7  152.68    5.30
  -5   3  -7    9.00    1.30
  -5   3  -7    9.80    1.50
  -5   3  -7   11.60    2.20
   5  -3   7    9.40    1.40
  -6   3  -7   51.49    3.00
  -6   3  -7   47.10    2.70
   6  -3   7   43.60    2.70
  -7   3  -7  154.48    5.60
   7  -3   7  158.58    5.80
   9   2  -7    3.90    1.10
  -9  -2   7    3.90    1.20
  -9  -2   7    4.60    1.20
   8   2  -7  240.68    8.20
  -8  -2   7  252.27    8.00
  -8  -2   7  251.27    8.00
   7   2  -7  621.34   17.10
   7   2  -7  633.84   17.10
  -7  -2   7  620.14   16.80
  -7  -2   7  630.44   17.00
   6   2  -7   13.40    1.60
   6   2  -7   14.10    1.50
   6   2  -7   12.10    1.40
  -6  -2   7   13.20    1.50
  -6  -2   7   13.60    1.50
   5   2  -7  170.28    6.00
   5   2  -7  181.08    6.00
   5   2  -7  181.88    6.10
  -5  -2   7  190.78    5.90
  -5  -2   7  191.18    6.00
   4   2  -7    1.50    0.60
   4   2  -7    1.20    0.60
   4   2  -7    2.10    0.70
  -4  -2   7    1.40    0.60
  -4  -2   7    4.20    0.80
   3   2  -7  407.76   11.30
   3   2  -7  409.06   11.50
   3   2  -7  403.76   11.40
  -3  -2   7  408.36   11.20
   2   2  -7   85.89    3.50
   2   2  -7   90.69    3.50
   2   2  -7   93.09    2.70
   2   2  -7   87.69    3.70
  -2  -2   7   87.59    3.50
  -2  -2   7   88.39    3.40
   1   2  -7  492.35   13.50
   1   2  -7  468.25   12.10
   1   2  -7  466.75   13.00
   1   2  -7  470.25   12.70
  -1  -2   7  463.05   12.80
  -1  -2   7  476.05   12.10
   0   2  -7  990.50   24.80
   0   2  -7  944.11   25.70
   0   2  -7  972.70   25.00
   0   2  -7  998.80   24.40
   0  -2   7  972.70   24.80
   0  -2   7  981.10   24.30
  -1   2  -7    9.10    1.20
  -1   2  -7    8.50    1.10
  -1   2  -7    8.50    1.40
  -1   2  -7    9.40    1.10
   1  -2   7    8.30    1.10
   1  -2   7    7.30    0.90
  -2   2  -7  230.98    8.30
  -2   2  -7  233.48    7.20
  -2   2  -7  238.88    7.10
  -2   2  -7  241.58    7.30
   2  -2   7  232.28    7.10
   2  -2   7  235.08    6.90
  -3   2  -7   47.10    2.50
  -3   2  -7   48.80    2.40
  -3   2  -7   48.90    3.30
  -3   2  -7   46.30    2.40
   3  -2   7   47.50    2.40
   3  -2   7   46.60    2.30
  -4   2  -7  487.65   13.40
  -4   2  -7  482.05   13.10
  -4   2  -7  502.35   15.00
  -4   2  -7  475.65   13.00
   4  -2   7  486.95   13.10
   4  -2   7  442.86   12.80
  -5   2  -7   85.09    3.60
  -5   2  -7   88.59    3.80
  -5   2  -7   97.69    5.10
  -5   2  -7   84.19    3.40
   5  -2   7   87.09    3.70
   5  -2   7   86.29    3.40
  -6   2  -7   74.49    3.30
  -6   2  -7   68.09    3.40
   6  -2   7   67.79    3.30
  -7   2  -7   75.89    3.50
   7  -2   7   76.29    3.60
  -8   2  -7    3.80    1.10
   8  -2   7    4.90    1.30
   9   1  -7    3.00    0.80
   9   1  -7    2.60    1.20
  -9  -1   7    2.70    1.10
  -9  -1   7    2.30    1.00
   8   1  -7    2.50    1.10
   8   1  -7    2.50    0.70
  -8  -1   7    3.20    1.00
  -8  -1   7    4.30    1.10
   7   1  -7  557.54   16.00
  -7  -1   7  560.94   15.50
  -7  -1   7  570.74   15.50
   6   1  -7  704.33   19.40
   6   1  -7  717.43   18.70
  -6  -1   7  717.13   18.90
  -6  -1   7  711.73   18.90
   5   1  -7   57.99    3.00
   5   1  -7   51.99    2.60
   5   1  -7   56.79    2.80
  -5  -1   7   53.19    2.70
  -5  -1   7   56.19    2.60
   4   1  -7  418.46   12.20
   4   1  -7  451.15   12.00
   4   1  -7  417.46   11.80
  -4  -1   7  421.76   11.80
  -4  -1   7  437.46   11.70
   3   1  -7  197.18    6.60
   3   1  -7  202.28    6.20
   3   1  -7  193.78    6.20
   3   1  -7  193.48    5.10
  -3  -1   7  188.48    6.00
  -3  -1   7  185.18    5.80
   2   1  -7  167.88    4.60
   2   1  -7  155.88    5.70
   2   1  -7  174.18    5.40
   2   1  -7  163.28    5.50
  -2  -1   7  167.28    5.30
  -2  -1   7  169.78    5.00
   1   1  -7    0.30    0.30
   1   1  -7    0.30    0.40
   1   1  -7    0.00    0.40
   1   1  -7    0.70    0.60
  -1  -1   7    1.20    0.40
   0   1  -7 1066.09   26.80
   0   1  -7 1086.59   27.10
   0   1  -7 1098.19   27.40
   0   1  -7 1024.60   28.00
   0  -1   7 1104.99   27.20
   0  -1   7 1107.69   26.60
  -1   1  -7 2406.66   58.59
  -1   1  -7 2441.86   58.89
  -1   1  -7 2329.87   59.79
  -1   1  -7 2452.15   58.69
   1  -1   7 2378.26   58.69
   1  -1   7 2435.66   58.29
  -2   1  -7  173.08    5.50
  -2   1  -7  165.68    6.40
  -2   1  -7  166.48    5.40
   2  -1   7  171.98    5.40
   2  -1   7  159.68    5.10
  -3   1  -7   34.40    1.90
  -3   1  -7   30.00    1.80
  -3   1  -7   31.20    2.00
  -3   1  -7   32.30    2.60
   3  -1   7   30.80    1.80
   3  -1   7   36.00    1.90
  -4   1  -7    3.60    0.90
  -4   1  -7    4.50    1.40
  -4   1  -7    3.30    0.80
  -4   1  -7    5.60    0.90
   4  -1   7    6.20    0.90
   4  -1   7    5.50    0.90
  -5   1  -7  377.96   11.20
  -5   1  -7  393.06   10.70
  -5   1  -7  393.76   12.80
  -5   1  -7  395.56   11.00
   5  -1   7  388.76   10.60
   5  -1   7  396.66   11.10
  -6   1  -7  131.39    4.70
  -6   1  -7  122.89    4.70
   6  -1   7  122.99    4.70
  -7   1  -7  208.88    6.80
   7  -1   7  214.48    7.10
  -8   1  -7  304.27    9.20
   8  -1   7  300.17    9.40
  -9   1  -7   25.60    2.20
   9  -1   7   22.40    2.30
   9   0  -7   36.70    3.30
   9   0  -7   33.50    2.10
  -9   0   7   35.90    2.60
  -9   0   7   40.30    2.80
   8   0  -7  184.08    7.50
   8   0  -7  192.78    5.90
  -8   0   7  189.18    6.70
  -8   0   7  191.98    6.60
   7   0  -7  150.28    6.40
   7   0  -7  164.08    5.00
  -7   0   7  158.68    5.70
  -7   0   7  153.08    5.50
   6   0  -7  116.49    5.10
   6   0  -7  116.19    3.80
   6   0  -7  119.49    4.30
  -6   0   7  113.69    4.50
  -6   0   7  119.09    4.40
   5   0  -7  235.98    7.10
   5   0  -7  233.08    7.90
   5   0  -7  229.28    6.40
  -5   0   7  234.88    7.20
  -5   0   7  223.38    7.20
   4   0  -7   50.39    2.90
   4   0  -7   50.69    2.50
   4   0  -7   50.69    2.00
   4   0  -7   58.59    2.60
  -4   0   7   49.99    2.40
  -4   0   7   55.49    2.60
   3   0  -7 1647.14   41.20
   3   0  -7 1712.43   40.50
   3   0  -7 1686.83   42.00
   3   0  -7 1635.44   41.30
  -3   0   7 1652.23   41.20
  -3   0   7 1673.73   41.10
   2   0  -7  296.47    8.60
   2   0  -7  289.37    9.20
   2   0  -7  291.47    8.50
   2   0  -7  311.37    8.00
  -2   0   7  301.97    8.30
  -2   0   7  302.57    8.50
   1   0  -7  481.45   12.40
   1   0  -7  482.15   13.00
   1   0  -7  491.25   13.70
  -1   0   7  472.05   12.40
   0   0  -7  135.49    4.60
   0   0  -7  138.89    4.30
   0   0  -7  129.89    5.20
   0   0  -7  136.69    4.50
   0   0   7  137.09    4.00
   0   0   7  149.79    4.10
  -1   0  -7  986.00   25.20
  -1   0  -7 1002.10   26.30
  -1   0  -7 1025.10   25.40
  -1   0  -7 1050.59   25.20
   1   0   7  953.50   24.70
  -2   0  -7 1107.69   28.70
  -2   0  -7 1064.19   27.20
  -2   0  -7 1086.09   27.30
  -2   0  -7 1081.59   27.30
   2   0   7 1101.99   27.00
  -3   0  -7   26.90    2.30
  -3   0  -7   31.30    1.90
  -3   0  -7   29.70    1.70
   3   0   7   29.00    1.70
  -4   0  -7  412.26   13.10
  -4   0  -7  427.16   11.40
  -4   0  -7  413.56   11.30
  -4   0  -7  420.46   11.60
   4   0   7  418.06   11.50
  -5   0  -7   19.80    2.30
  -5   0  -7   24.60    1.80
  -5   0  -7   21.90    1.50
  -5   0  -7   21.60    1.60
   5   0   7   19.80    1.60
  -6   0  -7  341.47   10.20
  -6   0  -7  365.66   10.20
   6   0   7  359.86   10.40
  -7   0  -7   42.20    2.40
   7   0   7   37.90    2.40
  -8   0  -7  159.38    5.60
   8   0   7  159.88    5.90
  -9   0  -7  171.68    6.00
   9   0   7  163.98    6.20
   9  -1  -7   59.29    4.40
   9  -1  -7   62.29    3.10
  -9   1   7   68.59    3.70
  -9   1   7   64.49    3.40
   8  -1  -7   12.80    1.40
   8  -1  -7   10.00    2.00
  -8   1   7    7.90    1.40
  -8   1   7    8.20    1.50
   7  -1  -7  501.15   13.10
   7  -1  -7  497.65   15.30
  -7   1   7  473.45   13.60
  -7   1   7  481.15   13.90
   6  -1  -7  878.91   23.70
   6  -1  -7  851.01   21.90
   6  -1  -7  827.22   21.40
  -6   1   7  846.82   22.40
  -6   1   7  836.22   22.00
   5  -1  -7   39.20    1.90
   5  -1  -7   38.40    2.20
   5  -1  -7   42.00    2.90
  -5   1   7   39.50    2.40
  -5   1   7   39.40    2.20
   4  -1  -7  118.59    5.00
   4  -1  -7  114.69    3.70
[truncated: 4,610,751 more chars]
