# Supplementary material for: Structural diversity in copper(I) iodide complexes with 6-thioxopiperidin-2-one, piperidine-2,6-di­thione and isoindoline-1,3-di­thione ligands
Source: Acta Crystallogr E Crystallogr Commun. 2020 Jul 21;76(Pt 8):1336–44. doi: 10.1107/S2056989020009676 (PMC7405592; doi:10.1107/S2056989020009676)
Supplement: Supplementary file 2 [file e-76-01336-Isup7.hkl]

data_I                                                                          
_shelx_title ' Berry840_a.res in P-1'                                           
_shelx_refln_list_code          4                                               
_shelx_F_calc_maximum      169.55                                               
_exptl_crystal_F_000       344.00                                               
_reflns_d_resolution_high  0.6417                                               
                                                                                
loop_                                                                           
 _space_group_symop_operation_xyz                                               
 'x, y, z'                                                                      
 '-x, -y, -z'                                                                   
                                                                                
_cell_length_a     8.1211                                                       
_cell_length_b     8.4334                                                       
_cell_length_c     9.1542                                                       
_cell_angle_alpha  68.918                                                       
_cell_angle_beta   80.523                                                       
_cell_angle_gamma  71.270                                                       
                                                                                
_shelx_F_squared_multiplier     1.000                                           
                                                                                
loop_                                                                           
 _refln_index_h                                                                 
 _refln_index_k                                                                 
 _refln_index_l                                                                 
 _refln_F_squared_calc                                                          
 _refln_F_squared_meas                                                          
 _refln_F_squared_sigma                                                         
 _refln_observed_status                                                         
   1   0   0       6843.55       6905.16        84.10 o                         
   2   0   0       1285.59       1362.08        13.71 o                         
   3   0   0         57.01         64.20         1.89 o                         
   4   0   0       4522.17       4622.59        66.31 o                         
   5   0   0       1980.16       1986.42        20.57 o                         
   6   0   0       1369.88       1362.35        16.40 o                         
   7   0   0       5451.80       5363.00        59.31 o                         
   8   0   0       1319.97       1297.18        16.18 o                         
   9   0   0        289.64        282.07         5.23 o                         
  10   0   0         69.43         69.20         2.97 o                         
  11   0   0        539.96        549.56        10.14 o                         
 -11   1   0        405.35        400.16         8.09 o                         
 -10   1   0        259.82        253.90         5.87 o                         
  -9   1   0        205.90        211.88         4.43 o                         
  -8   1   0        533.57        528.20         7.91 o                         
  -7   1   0        168.15        172.43         4.36 o                         
  -6   1   0       1157.34       1124.93        13.94 o                         
  -5   1   0          1.58          6.41         1.01 o                         
  -4   1   0       7163.08       7144.05        61.60 o                         
  -3   1   0       4179.70       4078.70        35.28 o                         
  -2   1   0        612.54        635.65        13.42 o                         
  -1   1   0        103.19        123.88         1.88 o                         
   0   1   0       6154.83       6238.34        74.43 o                         
   1   1   0       7519.26       7651.09        82.75 o                         
   2   1   0        326.57        348.75         3.54 o                         
   3   1   0       1703.68       1686.35        17.12 o                         
   4   1   0       3526.85       3630.73        48.26 o                         
   5   1   0        655.59        648.13        11.48 o                         
   6   1   0        767.71        786.53         9.99 o                         
   7   1   0        906.80        917.34        13.31 o                         
   8   1   0       2404.39       2376.58        27.67 o                         
   9   1   0        305.07        299.75         5.35 o                         
  10   1   0         43.80         48.95         4.28 o                         
  11   1   0         11.51         11.87         1.66 o                         
 -11   2   0         51.50         51.25         5.66 o                         
 -10   2   0        157.12        147.20         6.53 o                         
  -9   2   0         70.22         67.82         2.51 o                         
  -8   2   0        945.68        953.80        18.68 o                         
  -7   2   0       3182.25       3160.60        36.17 o                         
  -6   2   0       1793.18       1728.96        21.95 o                         
  -5   2   0        335.17        330.17         4.54 o                         
  -4   2   0        120.71        114.71         1.95 o                         
  -3   2   0       5982.77       5954.39        66.62 o                         
  -2   2   0       6456.01       6559.07        57.24 o                         
  -1   2   0       4765.17       4897.70        77.08 o                         
   0   2   0      13990.75      14013.02       175.43 o                         
   1   2   0       1456.04       1535.92        13.25 o                         
   2   2   0        799.02        828.42         7.37 o                         
   3   2   0         67.65         65.67         1.15 o                         
   4   2   0      12082.88      12232.45       113.22 o                         
   5   2   0       3146.65       3119.92        31.54 o                         
   6   2   0        260.11        274.97         7.64 o                         
   7   2   0       1237.90       1208.91        14.72 o                         
   8   2   0        157.62        163.83         3.38 o                         
   9   2   0        605.71        601.69         8.70 o                         
  10   2   0          0.42          1.88         0.95 o                         
  11   2   0        353.93        365.69         7.34 o                         
  12   2   0        135.49        141.16         6.32 o                         
 -10   3   0        102.83        109.30         7.36 o                         
  -9   3   0        177.69        171.79         6.01 o                         
  -8   3   0        102.02         97.99         2.97 o                         
  -7   3   0       1002.26        986.84        13.22 o                         
  -6   3   0       4185.93       4177.70        55.00 o                         
  -5   3   0        446.32        416.94         5.11 o                         
  -4   3   0        966.24        981.89         9.66 o                         
  -3   3   0        213.39        203.83         2.69 o                         
  -2   3   0       1831.16       1695.49        15.30 o                         
  -1   3   0       2700.37       2672.89        23.30 o                         
   0   3   0       2785.55       2784.11        27.75 o                         
   1   3   0      11071.46      10905.46       136.94 o                         
   2   3   0       3933.02       3931.11        36.15 o                         
   3   3   0        571.59        611.27         5.74 o                         
   4   3   0        564.22        539.98         5.66 o                         
   5   3   0       7339.47       7285.69        67.06 o                         
   6   3   0       2564.81       2547.25        39.78 o                         
   7   3   0         26.76         27.57         1.25 o                         
   8   3   0       1025.75       1038.67        13.07 o                         
   9   3   0         27.09         30.41         1.66 o                         
  10   3   0        209.56        209.42         4.31 o                         
  11   3   0          1.91          3.26         1.04 o                         
  12   3   0        692.87        706.75        11.26 o                         
  -9   4   0        184.86        183.74         9.06 o                         
  -8   4   0        242.85        246.58         7.31 o                         
  -7   4   0        585.29        582.25        11.01 o                         
  -6   4   0        125.26        118.31         3.04 o                         
  -5   4   0       1530.01       1534.10        16.45 o                         
  -4   4   0         12.22         13.88         1.11 o                         
  -3   4   0       4760.79       4654.61        40.60 o                         
  -2   4   0       3167.34       3189.52        28.04 o                         
  -1   4   0       2989.93       3184.20        29.86 o                         
   0   4   0       1783.14       1887.19        19.27 o                         
   1   4   0       4018.29       4020.18        40.05 o                         
   2   4   0       9265.60       9202.98        85.16 o                         
   3   4   0         57.83         54.27         1.99 o                         
   4   4   0       2832.77       2826.89        24.56 o                         
   5   4   0        169.40        164.06         2.21 o                         
   6   4   0       2525.16       2553.66        31.90 o                         
   7   4   0       1536.01       1514.71        18.09 o                         
   8   4   0        830.39        809.31         9.50 o                         
   9   4   0       1178.91       1180.22        13.48 o                         
  10   4   0          1.13          6.13         1.82 o                         
  11   4   0        171.88        174.90         3.99 o                         
  12   4   0         33.71         33.72         3.10 o                         
  -9   5   0        704.32        698.20        22.37 o                         
  -8   5   0        177.18        183.46         8.78 o                         
  -7   5   0        389.56        391.08         9.81 o                         
  -6   5   0       1238.42       1203.99        23.43 o                         
  -5   5   0         82.44         81.15         3.28 o                         
  -4   5   0         13.18         18.29         1.09 o                         
  -3   5   0       1571.74       1574.17        27.66 o                         
  -2   5   0       7047.22       6860.63       106.12 o                         
  -1   5   0       3051.38       3063.63        31.17 o                         
   0   5   0        252.33        281.79         5.27 o                         
   1   5   0        185.98        176.59         2.41 o                         
   2   5   0        659.93        634.64         7.19 o                         
   3   5   0       2639.73       2591.93        24.20 o                         
   4   5   0       1435.48       1450.63        13.15 o                         
   5   5   0       3729.29       3688.85        32.06 o                         
   6   5   0       1900.04       1874.57        18.13 o                         
   7   5   0         16.02         20.13         1.87 o                         
   8   5   0          2.09          3.64         1.21 o                         
   9   5   0        747.71        765.81        10.50 o                         
  10   5   0        721.99        723.36         9.10 o                         
  11   5   0         15.90         16.08         1.41 o                         
  12   5   0        280.09        282.32         7.89 o                         
  -8   6   0        233.27        228.76        10.19 o                         
  -7   6   0        105.35        101.08         4.50 o                         
  -6   6   0        364.21        361.45         9.21 o                         
  -5   6   0       1321.02       1314.69        26.46 o                         
  -4   6   0         45.85         42.35         2.37 o                         
  -3   6   0        511.43        498.46         8.21 o                         
  -2   6   0         42.12         58.46         2.34 o                         
  -1   6   0       4809.22       4813.35        48.39 o                         
   0   6   0       1633.50       1635.84        17.32 o                         
   1   6   0        772.90        755.79         9.40 o                         
   2   6   0       1791.87       1821.04        24.26 o                         
   3   6   0         38.82         42.02         1.57 o                         
   4   6   0        966.13        964.38        10.57 o                         
   5   6   0        343.31        338.12         3.92 o                         
   6   6   0       4085.46       4060.51        37.87 o                         
   7   6   0       1793.70       1810.93        19.30 o                         
   8   6   0         42.26         43.71         1.96 o                         
   9   6   0          3.99          6.24         1.04 o                         
  10   6   0        375.87        383.77         7.33 o                         
  11   6   0        335.01        330.59         6.90 o                         
  12   6   0          0.14          6.51         2.27 o                         
  -7   7   0        159.22        155.99         8.21 o                         
  -6   7   0         29.01         31.43         3.96 o                         
  -5   7   0        531.87        511.58        13.17 o                         
  -4   7   0        535.20        534.88        10.23 o                         
  -3   7   0        178.58        163.01         4.87 o                         
  -2   7   0       2810.22       2710.93        41.63 o                         
  -1   7   0        145.94        150.74         3.80 o                         
   0   7   0        560.55        566.07         7.87 o                         
   1   7   0         96.88        105.52         2.47 o                         
   2   7   0       2351.56       2321.88        26.36 o                         
   3   7   0       2257.02       2254.13        38.99 o                         
   4   7   0         14.50         20.51         3.27 o                         
   5   7   0        753.50        754.96         9.77 o                         
   6   7   0          1.82          2.77         0.63 o                         
   7   7   0       1341.62       1325.01        16.15 o                         
   8   7   0        166.45        160.89         3.53 o                         
   9   7   0        186.21        193.08         4.58 o                         
  10   7   0        411.03        414.48         7.84 o                         
  11   7   0         20.01         23.73         2.03 o                         
  -6   8   0        135.14        152.59         8.21 o                         
  -5   8   0        122.00        128.10         5.51 o                         
  -4   8   0        413.21        415.31         8.70 o                         
  -3   8   0        716.29        721.24        11.85 o                         
  -2   8   0        447.77        447.77         8.28 o                         
  -1   8   0       2492.76       2505.44        33.06 o                         
   0   8   0        399.80        411.48         7.47 o                         
   1   8   0         23.46         26.01         1.71 o                         
   2   8   0         33.39         34.82         1.54 o                         
   3   8   0       2823.43       2795.09        31.61 o                         
   4   8   0       2675.05       2647.40        33.79 o                         
   5   8   0         28.91         29.51         1.54 o                         
   6   8   0       1163.47       1148.98        14.25 o                         
   7   8   0         15.29         16.96         1.96 o                         
   8   8   0        197.87        197.23         4.02 o                         
   9   8   0         43.96         48.95         2.47 o                         
  10   8   0        624.12        632.44        10.37 o                         
  11   8   0        821.88        807.76        25.77 o                         
  -5   9   0        292.36        287.66        11.89 o                         
  -4   9   0         55.54         51.29         3.08 o                         
  -3   9   0        210.03        208.50         5.42 o                         
  -2   9   0        248.72        248.42         5.79 o                         
  -1   9   0        121.49        125.93         3.86 o                         
   0   9   0       1402.83       1412.48        20.02 o                         
   1   9   0        349.63        361.01         6.94 o                         
   2   9   0        451.56        444.28         7.74 o                         
   3   9   0          0.92          6.61         1.38 o                         
   4   9   0        858.83        839.67        27.41 o                         
   5   9   0        428.45        418.06         6.54 o                         
   6   9   0        106.64        105.80         2.85 o                         
   7   9   0        693.11        681.33        10.65 o                         
   8   9   0        278.67        270.74         5.62 o                         
   9   9   0         33.26         36.82         2.21 o                         
  10   9   0          7.13         10.63         1.70 o                         
  -3  10   0        687.22        694.51        13.22 o                         
  -2  10   0         16.81         14.70         1.78 o                         
  -1  10   0        212.50        216.64         5.46 o                         
   0  10   0         12.67         15.74         1.74 o                         
   1  10   0        675.27        667.59        11.11 o                         
   2  10   0          0.07          1.11         0.98 o                         
   3  10   0       1143.42       1154.92        16.64 o                         
   4  10   0        752.75        746.78        11.46 o                         
   5  10   0         29.46         31.06         2.15 o                         
   6  10   0        129.01        132.77         3.81 o                         
   7  10   0        295.62        306.25         6.56 o                         
   8  10   0        602.97        592.71         9.76 o                         
   9  10   0         60.31         58.40         2.74 o                         
  -2  11   0        498.01        495.47        32.85 o                         
  -1  11   0        116.13        115.64         4.95 o                         
   0  11   0        391.24        397.04         8.13 o                         
   1  11   0          0.14          0.83         1.19 o                         
   2  11   0        115.86        118.72         3.94 o                         
   3  11   0         80.87         79.09         3.22 o                         
   4  11   0       1053.18       1064.30        15.76 o                         
   5  11   0        999.82        999.21        15.15 o                         
   6  11   0          0.55          1.34         1.13 o                         
   7  11   0        142.80        142.65         4.90 o                         
   4  12   0         11.91         11.04         3.11 o                         
   5  12   0        470.09        473.66        15.86 o                         
  -6 -11   1        168.27        177.95         4.71 o                         
  -5 -11   1          5.72          5.20         1.89 o                         
  -4 -11   1        368.01        376.52         7.26 o                         
  -3 -11   1         77.22         82.27         3.26 o                         
  -2 -11   1        162.85        167.66         4.72 o                         
  -1 -11   1         60.59         56.30         3.09 o                         
   0 -11   1        358.20        345.99        18.41 o                         
  -8 -10   1        543.19        543.50        10.14 o                         
  -7 -10   1        335.62        323.78         7.27 o                         
  -6 -10   1          5.30          3.40         1.13 o                         
  -5 -10   1        260.62        256.44         7.71 o                         
  -4 -10   1        506.06        508.57        10.28 o                         
  -3 -10   1       1410.30       1445.49        20.19 o                         
  -2 -10   1         32.75         35.16         2.27 o                         
  -1 -10   1        499.46        531.42         9.43 o                         
   0 -10   1         47.02         45.03         2.69 o                         
   1 -10   1        209.71        219.76         6.38 o                         
   2 -10   1        119.82        125.37         5.02 o                         
   3 -10   1         55.81         47.88         4.42 o                         
 -10  -9   1         10.60          7.22         2.20 o                         
  -9  -9   1        217.62        213.74         9.74 o                         
  -8  -9   1          1.18          1.30         0.91 o                         
  -7  -9   1        913.96        910.82        13.23 o                         
  -6  -9   1        897.40        898.29        13.20 o                         
  -5  -9   1          0.34          0.99         1.20 o                         
  -4  -9   1         46.87         46.54         2.72 o                         
  -3  -9   1        878.15        899.30        13.94 o                         
  -2  -9   1       1285.62       1277.91        18.14 o                         
  -1  -9   1        321.69        320.78         6.41 o                         
   0  -9   1        819.02        836.41        13.08 o                         
   1  -9   1        651.74        657.17        12.55 o                         
   2  -9   1         50.68         42.44         2.62 o                         
   3  -9   1         61.14         65.36         3.79 o                         
   4  -9   1        542.92        558.76        11.15 o                         
 -10  -8   1        467.83        480.92         8.25 o                         
  -9  -8   1         16.20         15.91         1.50 o                         
  -8  -8   1        319.85        302.68         5.10 o                         
  -7  -8   1          5.36         10.44         2.98 o                         
  -6  -8   1       1578.67       1546.23        18.43 o                         
  -5  -8   1        525.86        514.55         9.37 o                         
  -4  -8   1        491.18        495.05         8.01 o                         
  -3  -8   1        628.15        617.52        11.75 o                         
  -2  -8   1         49.81         46.87         1.97 o                         
  -1  -8   1        768.74        764.30        12.42 o                         
   0  -8   1         53.31         54.10         2.40 o                         
   1  -8   1       1699.61       1691.39        27.59 o                         
   2  -8   1        545.98        543.95         9.66 o                         
   3  -8   1        122.37        124.62         3.87 o                         
   4  -8   1         81.31         76.85         3.47 o                         
   5  -8   1        184.27        185.16         9.06 o                         
   6  -8   1        299.61        285.68        11.89 o                         
 -11  -7   1          0.59          2.79         1.59 o                         
 -10  -7   1        560.91        560.12         9.34 o                         
  -9  -7   1       1676.39       1666.67        22.47 o                         
  -8  -7   1         30.86         38.01         2.64 o                         
  -7  -7   1        169.33        167.20         3.36 o                         
  -6  -7   1        159.57        157.91         4.21 o                         
  -5  -7   1        196.98        187.46         3.44 o                         
  -4  -7   1          4.63          5.77         0.85 o                         
  -3  -7   1       1546.64       1515.09        20.02 o                         
  -2  -7   1       6191.87       6159.27        67.14 o                         
  -1  -7   1        969.02        961.16        13.68 o                         
   0  -7   1        488.39        482.82        11.73 o                         
   1  -7   1        125.38        122.96         3.39 o                         
   2  -7   1        900.33        895.75        18.92 o                         
   3  -7   1        444.68        454.70        12.59 o                         
   4  -7   1        562.41        572.83        10.83 o                         
   5  -7   1       1134.20       1158.15        28.03 o                         
   6  -7   1        148.06        154.86         8.21 o                         
   7  -7   1        163.65        163.07         8.49 o                         
 -11  -6   1         85.24         83.93         3.80 o                         
 -10  -6   1         74.67         71.64         3.35 o                         
  -9  -6   1        566.00        554.97         8.10 o                         
  -8  -6   1       1235.49       1254.23        15.39 o                         
  -7  -6   1         10.23         11.22         0.92 o                         
  -6  -6   1       2562.63       2541.66        22.57 o                         
  -5  -6   1       1268.27       1267.82        11.06 o                         
  -4  -6   1        983.71        948.56         8.97 o                         
  -3  -6   1         28.06         29.91         1.21 o                         
  -2  -6   1       4529.90       4515.58        49.45 o                         
  -1  -6   1       5524.84       5549.58        55.13 o                         
   0  -6   1         15.66         17.57         1.40 o                         
   1  -6   1        933.12        955.48        13.62 o                         
   2  -6   1         71.29         70.03         2.53 o                         
   3  -6   1       1143.21       1158.70        14.66 o                         
   4  -6   1        370.57        361.94         6.03 o                         
   5  -6   1       1260.34       1253.79        17.33 o                         
   6  -6   1       1120.35       1096.45        21.92 o                         
   7  -6   1          8.52         10.60         2.00 o                         
   8  -6   1         60.20         66.71         4.00 o                         
 -12  -5   1        168.52        168.46         6.45 o                         
 -11  -5   1          4.73          8.15         1.44 o                         
 -10  -5   1        862.15        855.15        14.21 o                         
  -9  -5   1        725.17        716.07         9.90 o                         
  -8  -5   1         19.52         22.65         1.46 o                         
  -7  -5   1         71.03         72.25         1.88 o                         
  -6  -5   1        660.09        637.68         6.09 o                         
  -5  -5   1       4038.23       4116.62        35.58 o                         
  -4  -5   1        548.63        529.63         5.29 o                         
  -3  -5   1        875.97        903.76         8.43 o                         
  -2  -5   1       2084.88       2096.61        21.53 o                         
  -1  -5   1        625.21        623.25         6.05 o                         
   0  -5   1       1135.37       1148.05        12.35 o                         
   1  -5   1        234.14        249.60         4.66 o                         
   2  -5   1       3969.53       3809.92        38.64 o                         
   3  -5   1        500.36        495.27         7.21 o                         
   4  -5   1       1000.79        942.94        12.26 o                         
   5  -5   1        279.48        272.07         7.85 o                         
   6  -5   1        293.15        281.44         7.71 o                         
   7  -5   1        770.71        747.29        16.12 o                         
   8  -5   1         12.99         17.38         2.30 o                         
   9  -5   1        216.19        197.33         9.91 o                         
 -12  -4   1          0.26          0.71         1.80 o                         
 -11  -4   1        113.79        117.90         3.21 o                         
 -10  -4   1          5.09          7.65         1.10 o                         
  -9  -4   1       1788.31       1791.56        24.15 o                         
  -8  -4   1       2684.95       2713.62        34.88 o                         
  -7  -4   1        349.74        358.00         6.30 o                         
  -6  -4   1        528.22        507.89         5.01 o                         
  -5  -4   1       1200.27       1210.57        11.11 o                         
  -4  -4   1       5711.98       5613.62        48.05 o                         
  -3  -4   1        327.23        310.92         3.27 o                         
  -2  -4   1       3996.06       4019.72        38.32 o                         
  -1  -4   1       7108.67       6990.80        69.40 o                         
   0  -4   1         10.73         14.12         0.94 o                         
   1  -4   1         37.82         35.75         1.30 o                         
   2  -4   1       1819.21       1823.45        19.15 o                         
   3  -4   1       8627.79       8880.03       131.13 o                         
   4  -4   1        757.45        771.30         9.18 o                         
   5  -4   1        310.25        315.14         6.00 o                         
   6  -4   1        179.54        185.02         9.34 o                         
   7  -4   1        113.20        107.93         7.50 o                         
   8  -4   1        205.39        203.59         6.61 o                         
   9  -4   1        146.42        143.64         5.79 o                         
 -11  -3   1         35.80         36.10         2.33 o                         
 -10  -3   1        246.29        243.56         5.30 o                         
  -9  -3   1         11.14         13.14         1.16 o                         
  -8  -3   1       1050.67       1043.57        13.01 o                         
  -7  -3   1       1636.33       1656.72        21.96 o                         
  -6  -3   1         90.90         92.69         2.28 o                         
  -5  -3   1       1978.48       1980.19        17.56 o                         
  -4  -3   1        156.06        168.70         2.64 o                         
  -3  -3   1       2589.02       2607.70        25.97 o                         
  -2  -3   1        473.12        488.40         4.61 o                         
  -1  -3   1       6675.70       6537.83        65.18 o                         
   0  -3   1       7478.61       7419.34        68.75 o                         
   1  -3   1        230.13        263.95         3.71 o                         
   2  -3   1        968.30       1033.40         9.72 o                         
   3  -3   1        469.76        444.07         4.98 o                         
   4  -3   1       4278.46       4155.26        38.80 o                         
   5  -3   1       1370.60       1340.73        13.62 o                         
   6  -3   1        621.73        637.53         9.52 o                         
   7  -3   1        887.32        873.61        12.60 o                         
   8  -3   1         66.70         68.81         3.13 o                         
   9  -3   1        147.87        151.29         5.70 o                         
  10  -3   1        118.55        103.92         7.08 o                         
 -11  -2   1       1118.94       1123.00        16.74 o                         
 -10  -2   1        156.81        165.01         5.93 o                         
  -9  -2   1        762.08        772.54        10.51 o                         
  -8  -2   1       1076.50       1089.78        16.09 o                         
  -7  -2   1        409.83        400.93         6.14 o                         
  -6  -2   1        507.20        493.77         7.74 o                         
  -5  -2   1       7115.77       7127.92        70.70 o                         
  -4  -2   1      11851.04      11689.74       101.20 o                         
  -3  -2   1       4253.24       4344.73        39.82 o                         
  -2  -2   1       4045.50       4235.59        51.21 o                         
  -1  -2   1          8.31         16.06         0.62 o                         
   0  -2   1       7046.91       7087.78       127.95 o                         
   1  -2   1       6522.97       6693.97        74.94 o                         
   2  -2   1       4177.87       4282.49        37.01 o                         
   3  -2   1       9960.88      10193.20        88.91 o                         
   4  -2   1         31.32         23.84         0.87 o                         
   5  -2   1        687.13        658.28         7.26 o                         
   6  -2   1         22.68         24.67         1.42 o                         
   7  -2   1       2011.70       1965.65        23.43 o                         
   8  -2   1        692.78        697.64        11.26 o                         
   9  -2   1         60.67         61.59         2.94 o                         
  10  -2   1        428.36        439.09        15.20 o                         
 -11  -1   1        164.17        162.25         4.70 o                         
 -10  -1   1        873.17        894.92        13.95 o                         
  -9  -1   1         32.47         38.69         2.25 o                         
  -8  -1   1       1444.24       1459.68        17.87 o                         
  -7  -1   1        956.06        986.47        12.45 o                         
  -6  -1   1         18.54         22.63         1.58 o                         
  -5  -1   1          5.83          7.50         0.59 o                         
  -4  -1   1       3879.62       3819.32        38.14 o                         
  -3  -1   1      12814.55      13097.61       131.00 o                         
  -2  -1   1       2565.16       2662.75        22.95 o                         
  -1  -1   1       5955.28       6186.32        75.41 o                         
   0  -1   1         10.46         22.11         1.13 o                         
   1  -1   1       2150.63       2247.75        21.04 o                         
   2  -1   1        494.98        506.83         4.96 o                         
   3  -1   1       4463.09       4430.06        60.82 o                         
   4  -1   1       8919.38       8807.91        76.52 o                         
   5  -1   1       2097.52       2046.58        23.94 o                         
   6  -1   1        178.10        176.03         3.42 o                         
   7  -1   1         81.48         81.37         2.37 o                         
   8  -1   1       2117.75       2154.26        31.57 o                         
   9  -1   1        483.82        473.84         7.58 o                         
  10  -1   1         77.28         76.55         2.76 o                         
  11  -1   1        326.57        338.08        10.19 o                         
 -11   0   1        756.41        785.82        13.61 o                         
 -10   0   1         23.09         28.51         2.19 o                         
  -9   0   1        216.87        217.81         5.04 o                         
  -8   0   1          5.28          6.33         1.34 o                         
  -7   0   1       2170.73       2177.25        27.86 o                         
  -6   0   1       1220.60       1238.78        15.00 o                         
  -5   0   1        884.88        896.93         9.90 o                         
  -4   0   1       4843.18       5053.25        53.69 o                         
  -3   0   1        295.87        302.30         3.61 o                         
  -2   0   1       8549.81       8870.84       113.64 o                         
  -1   0   1        118.76        122.69         1.35 o                         
   0   0   1       4408.85       4692.77        43.25 o                         
   1   0   1       4629.96       4803.81        52.83 o                         
   2   0   1       3390.66       3713.66        35.57 o                         
   3   0   1       1525.83       1562.48        16.80 o                         
   4   0   1       1527.37       1460.12        14.35 o                         
   5   0   1       6099.53       6158.03        56.83 o                         
   6   0   1        380.72        377.45         6.76 o                         
   7   0   1        553.71        549.24         7.87 o                         
   8   0   1          8.34          9.66         1.31 o                         
   9   0   1        420.45        432.78         6.99 o                         
  10   0   1        455.14        454.67         7.46 o                         
  11   0   1        118.86        119.65         4.05 o                         
 -11   1   1        694.98        696.61        12.15 o                         
 -10   1   1        957.94        995.68        15.45 o                         
  -9   1   1        114.35        114.26         3.63 o                         
  -8   1   1        120.82        126.64         3.67 o                         
  -7   1   1         10.55         12.64         1.13 o                         
  -6   1   1       3447.55       3340.62        37.62 o                         
  -5   1   1        955.42        970.46        10.78 o                         
  -4   1   1       2829.49       2923.37        41.14 o                         
  -3   1   1      11054.94      11082.12       111.21 o                         
  -2   1   1         12.84         11.36         0.58 o                         
  -1   1   1        106.66        110.53         1.46 o                         
   0   1   1        786.24        870.49         8.20 o                         
   1   1   1      15735.53      15665.63       218.69 o                         
   2   1   1      21116.84      19861.75       398.34 o                         
   3   1   1       1464.87       1547.27        17.38 o                         
   4   1   1       2097.13       2087.86        23.43 o                         
   5   1   1        112.99        130.39         2.51 o                         
   6   1   1       1850.29       1821.62        21.22 o                         
   7   1   1        385.67        398.53         7.66 o                         
   8   1   1       2374.10       2359.40        31.91 o                         
   9   1   1       1242.01       1210.93        15.57 o                         
  10   1   1          0.54          1.15         0.90 o                         
  11   1   1         96.52         89.18         3.48 o                         
  12   1   1        128.73        125.58         5.06 o                         
 -11   2   1         83.50         86.36         7.08 o                         
 -10   2   1        180.43        183.05         5.55 o                         
  -9   2   1       1194.13       1188.81        17.62 o                         
  -8   2   1         11.39         17.56         1.74 o                         
  -7   2   1       1302.31       1262.04        23.71 o                         
  -6   2   1         23.13         27.19         1.39 o                         
  -5   2   1       2534.11       2492.04        25.77 o                         
  -4   2   1        554.04        558.43         8.27 o                         
  -3   2   1       4460.22       4525.41        41.88 o                         
  -2   2   1      13453.46      13336.01       116.30 o                         
  -1   2   1       2908.20       3040.79        26.34 o                         
   0   2   1       2946.41       3059.64        28.34 o                         
   1   2   1       3726.81       3761.54        41.52 o                         
   2   2   1      28745.76      28312.71       681.78 o                         
   3   2   1       3292.08       3399.79        33.83 o                         
   4   2   1       2160.76       2138.01        20.04 o                         
   5   2   1       4070.18       4025.58        51.10 o                         
   6   2   1        201.28        210.70         4.05 o                         
   7   2   1        172.03        172.62         3.36 o                         
   8   2   1        400.77        382.00         7.27 o                         
   9   2   1       3810.43       3828.31        44.49 o                         
  10   2   1       1078.81       1076.92        14.29 o                         
  11   2   1         47.55         50.82         2.20 o                         
  12   2   1         38.08         37.60         2.66 o                         
 -10   3   1        155.09        160.51         5.21 o                         
  -9   3   1         21.75         21.28         2.07 o                         
  -8   3   1        239.40        230.76         5.34 o                         
  -7   3   1        676.38        678.02         9.60 o                         
  -6   3   1       2639.08       2594.28        29.96 o                         
  -5   3   1       1158.96       1147.96        12.77 o                         
  -4   3   1        381.97        398.77         4.57 o                         
  -3   3   1        457.88        454.48         4.95 o                         
  -2   3   1       5446.02       5544.53        50.46 o                         
  -1   3   1       3859.12       3801.75        32.85 o                         
   0   3   1        378.88        375.97         4.45 o                         
   1   3   1      11295.59      11325.24       151.72 o                         
   2   3   1        162.84        150.68         2.47 o                         
   3   3   1        188.56        155.14         1.92 o                         
   4   3   1         91.66         94.32         1.51 o                         
   5   3   1       4176.63       4095.12        45.88 o                         
   6   3   1       4630.16       4687.48        47.03 o                         
   7   3   1         89.70         89.63         2.57 o                         
   8   3   1        556.92        546.98         7.07 o                         
   9   3   1          0.87          4.71         1.82 o                         
  10   3   1        508.15        513.32         7.14 o                         
  11   3   1         13.27         13.06         1.29 o                         
  12   3   1         84.37         85.65         3.18 o                         
  -9   4   1        512.38        511.32        17.56 o                         
  -8   4   1          9.37         14.79         3.35 o                         
  -7   4   1         45.41         48.54         2.17 o                         
  -6   4   1        914.99        907.21        12.84 o                         
  -5   4   1       4333.89       4195.48        42.71 o                         
  -4   4   1       2854.73       2814.19        25.32 o                         
  -3   4   1        799.60        812.59         8.21 o                         
  -2   4   1       1447.13       1476.46        20.38 o                         
  -1   4   1        378.60        371.23         5.17 o                         
   0   4   1        388.02        375.95         4.50 o                         
   1   4   1       3172.03       3173.50        38.75 o                         
   2   4   1      15960.15      16351.49       162.49 o                         
   3   4   1       6265.93       6314.71        87.88 o                         
   4   4   1        127.94        122.00         1.74 o                         
   5   4   1        136.78        141.98         2.02 o                         
   6   4   1       1998.50       2050.57        23.56 o                         
   7   4   1       1535.81       1481.17        15.95 o                         
   8   4   1        161.46        167.78         3.04 o                         
   9   4   1       1494.58       1514.30        16.85 o                         
  10   4   1        519.66        508.53         9.29 o                         
  11   4   1          7.00          7.70         1.11 o                         
  12   4   1          0.08          0.23         1.06 o                         
  -9   5   1        280.21        277.75        11.89 o                         
  -8   5   1        514.97        495.47        16.99 o                         
  -7   5   1         87.62         82.12         5.66 o                         
  -6   5   1        813.22        809.39        13.68 o                         
  -5   5   1          8.93         10.12         1.25 o                         
  -4   5   1       3000.96       2943.72        33.07 o                         
  -3   5   1         79.70         72.92         2.08 o                         
  -2   5   1       2731.74       2793.97        36.46 o                         
  -1   5   1       3464.20       3452.82        49.61 o                         
   0   5   1         18.49         16.36         0.89 o                         
   1   5   1       2057.64       2107.24        21.90 o                         
   2   5   1       1263.93       1244.03        13.04 o                         
   3   5   1       8870.46       8994.05        83.00 o                         
   4   5   1       2134.09       2133.44        18.95 o                         
   5   5   1       1923.10       1905.91        17.14 o                         
   6   5   1        210.86        221.82         3.19 o                         
   7   5   1        521.28        525.52         7.42 o                         
   8   5   1        735.88        716.68         8.63 o                         
   9   5   1        111.17        121.16         3.10 o                         
  10   5   1       1148.24       1129.51        13.21 o                         
  11   5   1        231.86        228.74         4.28 o                         
  12   5   1         37.02         34.80         3.60 o                         
  -8   6   1        389.03        392.99        14.44 o                         
  -7   6   1        137.98        141.55         7.36 o                         
  -6   6   1        511.73        521.70        11.81 o                         
  -5   6   1       1893.67       1908.57        28.72 o                         
  -4   6   1        476.13        486.11         6.95 o                         
  -3   6   1        432.09        420.05         6.29 o                         
  -2   6   1        224.76        215.06         3.50 o                         
  -1   6   1       3826.95       3809.40        38.68 o                         
   0   6   1       3903.83       3872.05        43.06 o                         
   1   6   1        851.90        850.13        10.57 o                         
   2   6   1       2016.87       2046.43        23.17 o                         
   3   6   1          9.98          9.74         0.94 o                         
   4   6   1        818.36        809.62        10.14 o                         
   5   6   1          0.10         10.00         2.19 o                         
   6   6   1       3057.29       3072.26        29.03 o                         
   7   6   1       1537.68       1498.94        16.34 o                         
   8   6   1          2.79          4.61         0.94 o                         
   9   6   1        496.23        493.74         8.65 o                         
  10   6   1        123.21        122.73         3.96 o                         
  11   6   1        395.54        397.26         6.70 o                         
  12   6   1         18.60         21.35         2.95 o                         
  -6   7   1        229.78        225.08         9.63 o                         
  -5   7   1        571.28        576.59        13.01 o                         
  -4   7   1       2298.73       2256.79        34.00 o                         
  -3   7   1        358.81        343.64         7.79 o                         
  -2   7   1         69.84         79.53         3.71 o                         
  -1   7   1         23.24         20.11         1.30 o                         
   0   7   1       2732.16       2730.92        31.14 o                         
   1   7   1       1952.64       1885.99        21.95 o                         
   2   7   1        674.99        676.42         8.86 o                         
   3   7   1       3765.44       3712.61        41.11 o                         
   4   7   1        241.86        237.23         5.06 o                         
   5   7   1        169.57        170.00         3.47 o                         
   6   7   1        449.80        440.59         6.47 o                         
   7   7   1       2609.24       2592.91        29.80 o                         
   8   7   1       1389.78       1381.22        19.23 o                         
   9   7   1          2.61          3.81         1.09 o                         
  10   7   1        127.43        129.13         3.93 o                         
  11   7   1         19.19         20.27         1.96 o                         
  12   7   1        118.09        126.27         6.97 o                         
  -5   8   1        261.44        276.53         7.89 o                         
  -4   8   1        193.69        198.15         5.38 o                         
  -3   8   1        754.83        747.59        15.32 o                         
  -2   8   1         19.43         19.99         1.75 o                         
  -1   8   1       1400.07       1337.56        18.94 o                         
   0   8   1        709.15        694.85         9.58 o                         
   1   8   1        525.49        527.87         8.25 o                         
   2   8   1        136.50        131.62         2.90 o                         
   3   8   1        355.96        345.09         5.34 o                         
   4   8   1       2259.68       2223.13        25.47 o                         
   5   8   1        141.48        135.61         3.33 o                         
   6   8   1        236.30        232.81         4.28 o                         
   7   8   1        109.70        113.27         3.28 o                         
   8   8   1        546.99        550.48         9.18 o                         
   9   8   1        446.65        444.10         8.08 o                         
  10   8   1         54.12         59.60         2.96 o                         
  11   8   1        151.18        155.14         4.69 o                         
  -5   9   1        106.96         90.04         6.23 o                         
  -4   9   1        550.41        575.16        13.41 o                         
  -3   9   1          0.15          1.07         1.15 o                         
  -2   9   1        223.23        226.39         5.46 o                         
  -1   9   1        149.29        142.36         4.17 o                         
   0   9   1       3506.85       3528.61        45.42 o                         
   1   9   1       1499.47       1538.54        21.47 o                         
   2   9   1        114.68        115.36         2.91 o                         
   3   9   1        254.90        258.25         4.59 o                         
   4   9   1        360.35        360.33         8.43 o                         
   5   9   1       1230.67       1239.62        15.53 o                         
   6   9   1         37.82         38.33         1.89 o                         
   7   9   1       1306.69       1299.14        18.28 o                         
   8   9   1        445.20        454.57         8.12 o                         
   9   9   1         88.37         89.68         3.90 o                         
  10   9   1         18.49         18.98         2.22 o                         
  -4  10   1        305.15        319.80         9.20 o                         
  -3  10   1        443.23        430.86         9.29 o                         
  -2  10   1         28.68         25.04         2.11 o                         
  -1  10   1        287.63        287.44         6.44 o                         
   0  10   1        239.78        238.73         5.67 o                         
   1  10   1        805.36        804.58        12.78 o                         
   2  10   1        502.93        519.70         9.10 o                         
   3  10   1         61.58         55.14         2.49 o                         
   4  10   1        321.94        316.87         6.07 o                         
   5  10   1        170.89        160.43         3.21 o                         
   6  10   1        388.32        381.54         6.38 o                         
   7  10   1         43.36         42.62         2.62 o                         
   8  10   1        756.86        755.05        11.98 o                         
   9  10   1        197.37        199.56         5.04 o                         
  -2  11   1        233.41        226.78        12.46 o                         
  -1  11   1          0.47          1.05         1.24 o                         
   0  11   1        596.91        601.21        10.72 o                         
   1  11   1         65.78         65.31         3.04 o                         
   2  11   1        334.26        342.47         7.04 o                         
   3  11   1        189.48        188.04         4.87 o                         
   4  11   1        631.48        626.05        11.44 o                         
   5  11   1        365.61        373.97         6.35 o                         
   6  11   1          8.33          7.18         1.41 o                         
   7  11   1        100.73        101.40         4.23 o                         
   8  11   1          1.88          1.36         1.23 o                         
   2  12   1        111.66        119.46         8.75 o                         
   3  12   1         40.57         35.63         2.62 o                         
   4  12   1         11.95         13.66         1.99 o                         
   5  12   1        418.68        415.29        10.68 o                         
  -6 -11   2        679.04        684.33        24.07 o                         
  -5 -11   2          2.40          2.27         2.55 o                         
  -4 -11   2        366.60        370.91        15.01 o                         
  -3 -11   2        166.85        181.42         9.63 o                         
  -2 -11   2         86.70         88.63         6.51 o                         
  -8 -10   2         40.97         41.96         3.96 o                         
  -7 -10   2         60.36         59.65         3.99 o                         
  -6 -10   2        159.05        161.81         4.16 o                         
  -5 -10   2        327.50        327.57         9.20 o                         
  -4 -10   2         21.81         20.02         2.69 o                         
  -3 -10   2        760.79        787.83        12.25 o                         
  -2 -10   2        317.52        330.48         6.71 o                         
  -1 -10   2         38.76         36.49         2.70 o                         
   0 -10   2          8.92         11.61         1.63 o                         
   1 -10   2        391.00        407.32         8.22 o                         
   2 -10   2        591.60        588.41        19.11 o                         
  -9  -9   2        103.88         93.35         4.99 o                         
  -8  -9   2         64.76         72.17         4.07 o                         
  -7  -9   2        788.81        768.43        16.71 o                         
  -6  -9   2        872.88        870.94        12.73 o                         
  -5  -9   2          9.64         11.23         1.69 o                         
  -4  -9   2        177.05        174.71         7.62 o                         
  -3  -9   2          1.78          1.34         1.19 o                         
  -2  -9   2       1038.22       1050.22        15.29 o                         
  -1  -9   2        236.73        237.28         6.33 o                         
   0  -9   2        301.69        315.98         6.63 o                         
   1  -9   2        720.51        747.63        17.32 o                         
   2  -9   2        103.51        108.77         4.46 o                         
   3  -9   2        303.86        312.75         6.98 o                         
   4  -9   2          1.94          2.41         1.89 o                         
 -10  -8   2        638.54        643.37        17.41 o                         
  -9  -8   2         26.21         26.98         2.32 o                         
  -8  -8   2         65.39         66.42         2.57 o                         
  -7  -8   2         15.48         18.31         1.68 o                         
  -6  -8   2       1446.64       1432.31        19.17 o                         
  -5  -8   2       1993.45       1945.59        33.58 o                         
  -4  -8   2         71.04         74.09         2.99 o                         
  -3  -8   2        835.73        817.23        14.16 o                         
  -2  -8   2         34.47         38.99         1.89 o                         
  -1  -8   2       1409.88       1400.86        22.15 o                         
   0  -8   2         14.57         12.77         1.49 o                         
   1  -8   2        970.31       1013.40        15.36 o                         
   2  -8   2       1252.98       1249.23        18.39 o                         
   3  -8   2         18.66         24.71         2.45 o                         
   4  -8   2        143.33        145.09         6.03 o                         
   5  -8   2         30.79         24.07         3.68 o                         
 -10  -7   2         95.89         92.19         4.64 o                         
  -9  -7   2        503.24        499.88         9.11 o                         
  -8  -7   2        111.90        114.68         3.21 o                         
  -7  -7   2        410.99        405.56         6.86 o                         
  -6  -7   2         84.94         84.00         1.80 o                         
  -5  -7   2       1005.75        991.45        15.85 o                         
  -4  -7   2       1792.01       1742.78        22.61 o                         
  -3  -7   2        159.00        157.46         4.24 o                         
  -2  -7   2        758.59        766.24        13.27 o                         
  -1  -7   2          1.50          2.98         0.73 o                         
   0  -7   2        857.04        871.76        12.95 o                         
   1  -7   2        182.92        184.64         4.41 o                         
   2  -7   2       1524.72       1525.83        26.78 o                         
   3  -7   2       1376.59       1346.12        19.45 o                         
   4  -7   2          4.37          5.07         1.32 o                         
   5  -7   2        119.80        107.56         5.08 o                         
   6  -7   2        190.66        194.50         9.63 o                         
 -11  -6   2          2.24          3.12         1.45 o                         
 -10  -6   2          6.74          6.35         1.39 o                         
  -9  -6   2         78.91         80.04         2.72 o                         
  -8  -6   2       1175.91       1167.21        14.35 o                         
  -7  -6   2        138.63        139.64         2.59 o                         
  -6  -6   2       1449.52       1451.44        12.65 o                         
  -5  -6   2        917.12        903.24         8.14 o                         
  -4  -6   2         90.24         95.86         1.63 o                         
  -3  -6   2        430.50        424.35         5.86 o                         
  -2  -6   2       1536.98       1540.98        17.91 o                         
  -1  -6   2       3141.67       3147.87        35.08 o                         
   0  -6   2       1350.11       1335.86        16.05 o                         
   1  -6   2        703.15        682.33         9.22 o                         
   2  -6   2        177.41        171.35         3.55 o                         
   3  -6   2        845.93        848.06        15.50 o                         
   4  -6   2        589.37        587.92        10.01 o                         
   5  -6   2        130.38        131.96         3.63 o                         
   6  -6   2        897.14        877.28        18.42 o                         
   7  -6   2         36.74         41.18         3.20 o                         
   8  -6   2         65.16         64.38         4.49 o                         
 -11  -5   2        581.38        590.67        10.02 o                         
 -10  -5   2          3.41          2.56         1.05 o                         
  -9  -5   2        288.50        288.91         5.69 o                         
  -8  -5   2        279.56        277.47         4.76 o                         
  -7  -5   2       1845.20       1787.46        18.92 o                         
  -6  -5   2          0.66          3.54         0.54 o                         
  -5  -5   2       2649.26       2602.64        22.81 o                         
  -4  -5   2       3448.86       3427.62        29.67 o                         
  -3  -5   2        189.02        192.19         2.42 o                         
  -2  -5   2        103.00        105.11         1.93 o                         
  -1  -5   2       2360.02       2306.03        25.89 o                         
   0  -5   2       9506.15       9231.95       132.30 o                         
   1  -5   2        803.72        813.08        11.21 o                         
   2  -5   2       1457.84       1474.45        35.10 o                         
   3  -5   2        522.46        519.45         7.59 o                         
   4  -5   2         19.43         27.85         2.59 o                         
   5  -5   2         33.75         38.73         2.37 o                         
   6  -5   2        598.54        582.78        13.11 o                         
   7  -5   2       1819.30       1779.75        33.84 o                         
   8  -5   2        411.30        420.75        10.81 o                         
 -11  -4   2        277.98        278.65         5.26 o                         
 -10  -4   2        126.76        124.17         4.43 o                         
  -9  -4   2        454.75        453.77         9.28 o                         
  -8  -4   2       1685.32       1694.97        22.61 o                         
  -7  -4   2          3.70          6.17         1.33 o                         
  -6  -4   2        497.18        487.46         5.14 o                         
  -5  -4   2         42.87         43.56         0.99 o                         
  -4  -4   2       6103.72       6015.84        65.10 o                         
  -3  -4   2       3445.83       3467.16        29.87 o                         
  -2  -4   2       1019.59       1017.70         9.35 o                         
  -1  -4   2       2214.01       2200.58        22.53 o                         
   0  -4   2        179.26        177.54         2.40 o                         
   1  -4   2       3093.22       3155.48        41.47 o                         
   2  -4   2          0.34          4.02         0.83 o                         
   3  -4   2       2573.99       2539.56        29.06 o                         
   4  -4   2       2933.41       2871.28        37.26 o                         
   5  -4   2        398.94        401.57         6.74 o                         
   6  -4   2        508.36        483.31        11.21 o                         
   7  -4   2        369.41        355.73         9.31 o                         
   8  -4   2        871.01        864.49        19.96 o                         
   9  -4   2         38.77         38.28         3.40 o                         
 -11  -3   2        170.32        183.40         4.99 o                         
 -10  -3   2         23.38         23.56         1.82 o                         
  -9  -3   2          6.09          6.44         0.98 o                         
  -8  -3   2       2245.55       2252.29        29.32 o                         
  -7  -3   2       4422.61       4258.39        55.37 o                         
  -6  -3   2        379.15        396.01         5.13 o                         
  -5  -3   2        465.19        492.40         5.11 o                         
  -4  -3   2         57.50         63.42         1.07 o                         
  -3  -3   2       3062.15       3142.11        38.40 o                         
  -2  -3   2         61.84         59.16         1.20 o                         
  -1  -3   2       6342.69       6332.12        69.90 o                         
   0  -3   2      12622.37      12599.87       190.29 o                         
   1  -3   2        778.42        704.53         7.80 o                         
   2  -3   2        211.14        223.41         3.30 o                         
   3  -3   2        647.97        663.22         8.60 o                         
   4  -3   2       3236.58       3183.67        30.09 o                         
   5  -3   2        837.38        839.29         9.21 o                         
   6  -3   2        823.64        804.81        20.53 o                         
   7  -3   2        830.82        798.88        16.82 o                         
   8  -3   2         19.01         21.10         2.40 o                         
   9  -3   2        112.75        106.00         4.90 o                         
  10  -3   2         22.36         25.76         3.68 o                         
 -11  -2   2        387.56        398.85         7.82 o                         
 -10  -2   2        347.58        342.34         6.83 o                         
  -9  -2   2         76.77         79.23         2.69 o                         
  -8  -2   2         84.60         88.47         2.59 o                         
  -7  -2   2        931.53        917.89        12.63 o                         
  -6  -2   2       4120.12       4131.31        45.55 o                         
  -5  -2   2        325.00        338.00         4.39 o                         
  -4  -2   2       3898.63       3811.63        32.87 o                         
  -3  -2   2        626.05        590.99         5.54 o                         
  -2  -2   2        173.15        165.70         2.10 o                         
  -1  -2   2        999.32       1081.33        10.32 o                         
   0  -2   2       5686.07       5747.22        57.31 o                         
   1  -2   2      13830.01      13725.66       204.65 o                         
   2  -2   2       2688.06       2699.21        28.84 o                         
   3  -2   2        950.28        933.04         9.00 o                         
   4  -2   2          7.31         11.59         0.78 o                         
   5  -2   2       3032.34       3016.66        27.00 o                         
   6  -2   2        588.85        590.20         8.32 o                         
   7  -2   2        400.57        385.57         6.61 o                         
   8  -2   2       1515.04       1476.98        23.27 o                         
   9  -2   2         96.37         92.58         3.65 o                         
  10  -2   2         43.54         39.98         5.10 o                         
 -11  -1   2         42.09         47.15         3.68 o                         
 -10  -1   2        763.48        782.87        12.56 o                         
  -9  -1   2        294.23        290.51         6.01 o                         
  -8  -1   2       1511.64       1486.20        20.40 o                         
  -7  -1   2       1632.15       1601.35        18.98 o                         
  -6  -1   2          6.45          8.25         0.94 o                         
  -5  -1   2       1763.06       1801.79        18.88 o                         
  -4  -1   2       1156.35       1172.38        17.19 o                         
  -3  -1   2      14504.89      14444.80       124.40 o                         
  -2  -1   2       3758.95       3748.59        34.40 o                         
  -1  -1   2       2826.56       2982.86        25.64 o                         
   0  -1   2       4955.62       5162.99        71.09 o                         
   1  -1   2       6662.34       6945.20        87.72 o                         
   2  -1   2       2890.95       2851.33        26.52 o                         
   3  -1   2         48.41         52.34         2.20 o                         
   4  -1   2       5683.93       5565.31        48.05 o                         
   5  -1   2        600.29        642.04        10.83 o                         
   6  -1   2        707.49        709.26        10.78 o                         
   7  -1   2        360.78        347.64         5.74 o                         
   8  -1   2        456.93        444.71         7.08 o                         
   9  -1   2        917.74        926.59        13.62 o                         
  10  -1   2          5.73          5.29         1.47 o                         
  11  -1   2         79.77         76.55         6.45 o                         
 -11   0   2         24.77         25.14         2.24 o                         
 -10   0   2         31.24         33.30         2.36 o                         
  -9   0   2        658.62        663.32        10.87 o                         
  -8   0   2         86.62         96.09         3.04 o                         
  -7   0   2       3017.17       3039.09        54.34 o                         
  -6   0   2       5751.73       5712.83        62.61 o                         
  -5   0   2        266.38        254.81         3.49 o                         
  -4   0   2          1.28          5.13         0.65 o                         
  -3   0   2       5238.94       5299.76        52.78 o                         
  -2   0   2      13212.07      12923.98       140.59 o                         
  -1   0   2       5539.72       5835.12        64.02 o                         
   0   0   2       2890.40       3107.69        27.00 o                         
   1   0   2      12505.47      12888.14       104.66 o                         
   2   0   2         74.90         94.35         1.19 o                         
   3   0   2       1067.22       1156.65        10.57 o                         
   4   0   2       3478.91       3479.01        32.25 o                         
   5   0   2      10577.51      10432.39        85.99 o                         
   6   0   2       2387.88       2337.89        26.99 o                         
   7   0   2        130.93        130.56         2.98 o                         
   8   0   2        353.95        356.73         5.96 o                         
   9   0   2        249.43        251.80         4.90 o                         
  10   0   2        432.47        434.39         7.28 o                         
  11   0   2         75.56         80.01         3.65 o                         
 -11   1   2         13.73         10.77         2.47 o                         
 -10   1   2        849.44        853.32        13.65 o                         
  -9   1   2         46.33         52.24         2.68 o                         
  -8   1   2        553.80        546.13         9.32 o                         
  -7   1   2          0.12          2.01         0.81 o                         
  -6   1   2       2235.89       2203.83        33.25 o                         
  -5   1   2       3999.81       3984.89        44.80 o                         
  -4   1   2        134.96        130.35         2.14 o                         
  -3   1   2       2253.13       2310.65        23.35 o                         
  -2   1   2        304.65        328.28         5.17 o                         
  -1   1   2      13100.91      13356.96       209.84 o                         
   0   1   2        115.77        119.43         1.71 o                         
   1   1   2      14472.48      14627.21       220.31 o                         
   2   1   2       4432.63       4297.05        37.11 o                         
   3   1   2          4.86          4.63         0.34 o                         
   4   1   2        592.24        622.69         6.50 o                         
   5   1   2       1586.46       1545.65        16.59 o                         
   6   1   2       3910.71       3751.45        41.90 o                         
   7   1   2       1139.20       1124.91        18.66 o                         
   8   1   2        625.48        598.22         8.61 o                         
   9   1   2         69.15         65.70         2.40 o                         
  10   1   2        135.76        131.99         3.53 o                         
  11   1   2         51.14         52.96         2.28 o                         
  12   1   2         43.41         42.79         3.21 o                         
 -11   2   2          0.14         -0.28         3.96 o                         
 -10   2   2        397.48        405.12         8.15 o                         
  -9   2   2       1874.27       1939.72        34.86 o                         
  -8   2   2        275.51        277.23         5.95 o                         
  -7   2   2        325.64        323.63         6.46 o                         
  -6   2   2        671.65        674.35         9.18 o                         
  -5   2   2        204.20        222.78         3.96 o                         
  -4   2   2        480.26        493.51         7.77 o                         
  -3   2   2       2831.24       2762.89        24.28 o                         
  -2   2   2      13257.89      13079.18       113.30 o                         
  -1   2   2       7593.23       7690.10        66.74 o                         
   0   2   2       1118.31       1207.19        20.96 o                         
   1   2   2        134.33        149.76         1.79 o                         
   2   2   2       1419.95       1306.50        13.30 o                         
   3   2   2       6565.90       6465.86        64.82 o                         
   4   2   2        270.41        269.92         3.23 o                         
   5   2   2       4898.79       4973.37        49.59 o                         
   6   2   2        436.74        414.73         5.38 o                         
   7   2   2        766.27        754.43        11.00 o                         
   8   2   2        164.39        164.77         3.15 o                         
   9   2   2        769.96        792.55        12.11 o                         
  10   2   2        588.20        609.13         8.40 o                         
  11   2   2          2.52          2.32         0.94 o                         
  12   2   2        233.17        237.56         4.86 o                         
 -10   3   2         95.83         91.59         3.98 o                         
  -9   3   2        333.86        313.88         6.77 o                         
  -8   3   2       1159.57       1188.08        33.18 o                         
  -7   3   2        389.58        369.14         6.98 o                         
  -6   3   2       1966.75       1951.79        26.80 o                         
  -5   3   2       2193.98       2159.60        22.72 o                         
  -4   3   2        882.78        894.78         9.35 o                         
  -3   3   2       1337.02       1360.60        12.67 o                         
  -2   3   2       6383.66       6354.58        67.41 o                         
  -1   3   2      18985.07      19258.57       254.36 o                         
   0   3   2       1122.45       1022.11        10.73 o                         
   1   3   2        731.77        737.46        10.87 o                         
   2   3   2       1002.30       1084.43        10.42 o                         
   3   3   2       8062.72       8208.09        92.10 o                         
   4   3   2       3706.75       3881.28        44.89 o                         
   5   3   2       2138.42       2178.47        22.07 o                         
   6   3   2       5838.90       5739.93        57.36 o                         
   7   3   2        475.11        454.22         5.95 o                         
   8   3   2         58.79         59.79         1.80 o                         
   9   3   2        219.90        220.78         3.92 o                         
  10   3   2        993.50        981.33        11.95 o                         
  11   3   2        867.38        865.78        10.93 o                         
  12   3   2          2.85          4.32         1.13 o                         
  -9   4   2        611.05        605.99        11.60 o                         
  -8   4   2          0.16          3.32         1.45 o                         
  -7   4   2        498.51        503.89        11.40 o                         
  -6   4   2          6.57          8.00         0.96 o                         
  -5   4   2       2748.95       2715.10        28.31 o                         
  -4   4   2        253.13        252.11         3.53 o                         
  -3   4   2        227.65        224.18         3.58 o                         
  -2   4   2       1559.34       1566.18        14.42 o                         
  -1   4   2        318.58        306.94         4.33 o                         
   0   4   2       5721.44       5817.24        50.08 o                         
   1   4   2        796.70        845.19        15.65 o                         
   2   4   2       4016.14       3973.78        48.35 o                         
   3   4   2       1797.40       1753.03        15.55 o                         
   4   4   2       2231.00       2350.31        20.77 o                         
   5   4   2        194.21        182.49         2.64 o                         
   6   4   2        435.53        423.00         6.06 o                         
   7   4   2       3862.60       3851.74        39.18 o                         
   8   4   2        820.95        806.77        11.82 o                         
   9   4   2        238.03        239.94         4.06 o                         
  10   4   2         14.53         14.37         1.21 o                         
  11   4   2        630.02        639.31         8.69 o                         
  12   4   2        289.54        287.13         5.15 o                         
  -9   5   2        353.04        368.64        14.16 o                         
  -8   5   2       1180.53       1169.18        23.73 o                         
  -7   5   2        187.92        179.85         6.08 o                         
  -6   5   2        169.15        168.45         5.07 o                         
  -5   5   2         98.40        104.20         2.44 o                         
  -4   5   2       3056.12       3012.27        30.75 o                         
  -3   5   2       2122.75       2099.36        22.17 o                         
  -2   5   2       1221.64       1262.94        13.37 o                         
  -1   5   2       4827.00       4702.48        40.86 o                         
   0   5   2          7.43         19.72         1.72 o                         
   1   5   2        717.03        777.72         9.63 o                         
   2   5   2       1603.40       1678.96        19.13 o                         
   3   5   2       9892.06       9919.47        85.86 o                         
   4   5   2       4000.80       3983.67        30.70 o                         
   5   5   2         21.05         14.82         0.89 o                         
   6   5   2        426.93        431.06         6.20 o                         
   7   5   2        514.85        506.92         7.27 o                         
   8   5   2        821.83        827.35         9.83 o                         
   9   5   2        148.36        156.29         3.12 o                         
  10   5   2        955.00        944.87        11.43 o                         
  11   5   2        269.65        265.99         4.70 o                         
  12   5   2          3.61          3.67         1.62 o                         
  -8   6   2        228.67        238.39        10.48 o                         
  -7   6   2        905.46        894.97        26.33 o                         
  -6   6   2         22.23         28.34         2.70 o                         
  -5   6   2        202.08        194.02         4.17 o                         
  -4   6   2          3.18          4.12         0.72 o                         
  -3   6   2       1182.62       1156.92        13.17 o                         
  -2   6   2       1453.96       1460.54        15.98 o                         
  -1   6   2       1881.86       1888.41        20.04 o                         
   0   6   2       4093.38       4037.56        48.29 o                         
   1   6   2       1308.18       1302.60        15.54 o                         
   2   6   2        175.38        181.40         4.54 o                         
   3   6   2        545.49        562.57         7.34 o                         
   4   6   2       4157.26       4060.80        40.79 o                         
   5   6   2       3502.07       3443.58        34.85 o                         
   6   6   2         30.95         37.69         1.50 o                         
   7   6   2       1708.80       1705.63        20.13 o                         
   8   6   2          4.28          6.26         0.87 o                         
   9   6   2         63.25         63.86         2.23 o                         
  10   6   2         51.20         54.16         2.27 o                         
  11   6   2       1085.01       1090.92        14.47 o                         
  12   6   2        498.10        486.20        15.57 o                         
  -5   7   2        204.97        202.29         6.20 o                         
  -4   7   2       2646.30       2596.11        38.36 o                         
  -3   7   2        839.57        826.03        11.36 o                         
  -2   7   2        782.81        774.25        12.52 o                         
  -1   7   2        214.95        207.97         3.96 o                         
   0   7   2       1856.20       1892.49        22.27 o                         
   1   7   2       3183.77       3158.28        35.58 o                         
   2   7   2          0.90          1.75         0.88 o                         
   3   7   2       3959.31       3999.88        44.30 o                         
   4   7   2        178.72        178.87         2.93 o                         
   5   7   2       1259.64       1239.97        13.54 o                         
   6   7   2        139.50        142.51         2.54 o                         
   7   7   2       1485.72       1488.92        20.35 o                         
   8   7   2       1038.39       1080.08        13.70 o                         
   9   7   2          1.19          2.75         0.84 o                         
  10   7   2        168.69        167.93         3.81 o                         
  11   7   2          3.94          3.86         1.12 o                         
  12   7   2        329.49        331.26        19.25 o                         
  -5   8   2         16.82         15.57         3.11 o                         
  -4   8   2        314.60        325.21         8.58 o                         
  -3   8   2       2395.53       2363.19        43.24 o                         
  -2   8   2        833.19        832.84        11.47 o                         
  -1   8   2         99.85         99.51         2.75 o                         
   0   8   2        145.35        151.06         3.34 o                         
   1   8   2        533.84        528.00        10.87 o                         
   2   8   2        745.28        764.62        18.24 o                         
   3   8   2        659.23        673.56         9.43 o                         
   4   8   2       2706.45       2682.74        27.87 o                         
   5   8   2       1710.78       1674.01        18.03 o                         
   6   8   2          2.54          3.13         0.66 o                         
   7   8   2          6.10          6.83         1.15 o                         
   8   8   2        701.06        706.19        13.20 o                         
   9   8   2        934.39        938.70        16.73 o                         
  10   8   2          3.50          9.66         4.18 o                         
  11   8   2        357.71        347.65         6.99 o                         
  -4   9   2        353.65        344.54         9.30 o                         
  -3   9   2         23.99         27.08         2.70 o                         
  -2   9   2       1406.74       1433.10        20.57 o                         
  -1   9   2        196.00        205.68         6.29 o                         
   0   9   2        297.02        305.72         5.50 o                         
   1   9   2       1043.66       1022.32        13.40 o                         
   2   9   2        145.41        152.10         3.42 o                         
   3   9   2        614.65        585.10        10.38 o                         
   4   9   2        448.62        434.59         7.13 o                         
   5   9   2       2155.02       2157.50        34.96 o                         
   6   9   2        558.75        551.72         7.17 o                         
   7   9   2        127.08        133.56         4.00 o                         
   8   9   2          0.62          0.74         0.98 o                         
   9   9   2        145.14        154.43         6.24 o                         
  10   9   2        307.50        313.76         7.90 o                         
  -4  10   2         59.17         56.91         5.95 o                         
  -3  10   2        598.72        614.79        12.21 o                         
  -2  10   2        102.88        113.22         4.15 o                         
  -1  10   2        111.64        111.37         3.81 o                         
   0  10   2          2.66          3.45         1.17 o                         
   1  10   2       1361.87       1375.92        28.90 o                         
   2  10   2       1264.17       1248.70        18.03 o                         
   3  10   2          0.12          0.70         0.76 o                         
   4  10   2        302.18        305.12         5.72 o                         
   5  10   2          4.92          5.73         0.95 o                         
   6  10   2        338.21        328.25         5.08 o                         
   7  10   2         45.14         40.57         2.41 o                         
   8  10   2        513.46        528.04         9.37 o                         
   9  10   2        534.89        521.78        10.97 o                         
  10  10   2          0.44          2.55         3.11 o                         
  -2  11   2        942.67        945.26        16.76 o                         
  -1  11   2        258.75        258.05         6.30 o                         
   0  11   2        107.02        101.47         4.78 o                         
   1  11   2          1.12         -0.11         1.08 o                         
   2  11   2       1487.84       1495.12        23.07 o                         
   3  11   2        545.86        554.65        10.42 o                         
   4  11   2         61.31         63.30         3.05 o                         
   5  11   2        842.50        842.04        10.59 o                         
   6  11   2         27.63         27.87         1.62 o                         
   7  11   2         77.02         78.14         3.26 o                         
   8  11   2         25.64         21.71         1.98 o                         
   9  11   2        675.68        689.43        22.37 o                         
   0  12   2          3.52          3.68         4.25 o                         
   1  12   2        236.62        239.42         7.73 o                         
   2  12   2         63.71         67.94         3.31 o                         
   3  12   2         40.11         40.64         2.60 o                         
   4  12   2        107.95        111.55         3.46 o                         
   5  12   2         67.07         68.55         2.78 o                         
   6  12   2        581.59        594.48        13.46 o                         
   7  12   2          3.07          3.40         1.98 o                         
  -7 -10   3         83.11         80.72         8.78 o                         
  -6 -10   3         39.34         39.44         1.95 o                         
  -5 -10   3        476.24        456.63         9.25 o                         
  -4 -10   3         50.08         49.37         3.05 o                         
  -3 -10   3        672.50        678.44        12.96 o                         
  -2 -10   3        574.31        575.19        11.65 o                         
  -1 -10   3          8.88          9.79         1.58 o                         
   0 -10   3        267.05        270.21         6.34 o                         
  -7  -9   3          0.11         -0.21         1.49 o                         
  -6  -9   3        273.82        281.57         5.77 o                         
  -5  -9   3         40.80         41.23         2.41 o                         
  -4  -9   3        363.55        366.03         7.89 o                         
  -3  -9   3         53.19         57.65         4.43 o                         
  -2  -9   3       1159.52       1190.83        17.11 o                         
  -1  -9   3        846.32        853.77        13.22 o                         
   0  -9   3          2.97          7.33         1.37 o                         
   1  -9   3         10.19         11.94         2.04 o                         
   2  -9   3        114.70        117.29         4.08 o                         
   3  -9   3        584.33        585.13        11.27 o                         
  -7  -8   3        188.61        190.88         6.20 o                         
  -6  -8   3         99.36        100.92         3.08 o                         
  -5  -8   3       1477.47       1451.47        22.43 o                         
  -4  -8   3         74.30         79.26         3.04 o                         
  -3  -8   3        239.74        244.17         5.98 o                         
  -2  -8   3         70.15         77.43         2.56 o                         
  -1  -8   3       1047.59       1034.31        15.12 o                         
   0  -8   3       1000.19       1013.28        15.15 o                         
   1  -8   3         87.73         88.89         3.29 o                         
   2  -8   3        436.18        467.29         8.78 o                         
   3  -8   3          0.01          2.53         2.32 o                         
   4  -8   3        505.47        512.25        10.55 o                         
 -10  -7   3          0.27          0.28         1.49 o                         
  -9  -7   3        960.69        946.87        19.42 o                         
  -8  -7   3        883.94        880.47        18.02 o                         
  -7  -7   3         21.29         19.68         1.48 o                         
  -6  -7   3          0.00          0.89         0.94 o                         
  -5  -7   3       1781.03       1741.80        26.02 o                         
  -4  -7   3       2438.65       2390.82        35.25 o                         
  -3  -7   3        107.84        101.42         3.43 o                         
  -2  -7   3        739.15        753.22        13.22 o                         
  -1  -7   3        543.74        544.60         8.71 o                         
   0  -7   3        213.96        219.14         4.78 o                         
   1  -7   3         92.19         94.10         3.18 o                         
   2  -7   3        999.80       1038.63        18.20 o                         
   3  -7   3       1718.38       1713.62        23.95 o                         
   4  -7   3         83.25         86.96         3.37 o                         
   5  -7   3        116.23        109.94         5.66 o                         
   6  -7   3         21.84         19.54         3.68 o                         
 -10  -6   3        321.52        325.33         9.41 o                         
  -9  -6   3        161.82        161.07         3.68 o                         
  -8  -6   3       1330.92       1317.72        20.71 o                         
  -7  -6   3        951.78        957.21        10.98 o                         
  -6  -6   3         14.02         16.97         1.20 o                         
  -5  -6   3        231.00        229.42         3.25 o                         
  -4  -6   3        436.74        453.29         4.85 o                         
  -3  -6   3       2746.44       2726.13        34.33 o                         
  -2  -6   3         96.00         93.44         2.66 o                         
  -1  -6   3       4289.80       4157.38        54.34 o                         
   0  -6   3        702.69        708.79         9.46 o                         
   1  -6   3        192.62        188.71         4.22 o                         
   2  -6   3        158.85        156.89         3.81 o                         
   3  -6   3       1039.85       1048.71        13.72 o                         
   4  -6   3       2182.77       2171.47        26.02 o                         
   5  -6   3        166.39        165.14         4.11 o                         
   6  -6   3        379.17        387.98        11.47 o                         
   7  -6   3         39.43         41.33         6.65 o                         
 -11  -5   3        654.18        653.75        21.24 o                         
 -10  -5   3          4.67          7.90         1.26 o                         
  -9  -5   3        275.01        274.81         5.44 o                         
  -8  -5   3         29.01         29.22         1.69 o                         
  -7  -5   3        586.74        589.18         7.14 o                         
  -6  -5   3        161.98        162.93         5.03 o                         
  -5  -5   3       2410.10       2351.63        20.99 o                         
  -4  -5   3       2294.63       2298.70        20.56 o                         
  -3  -5   3         40.92         41.45         1.03 o                         
  -2  -5   3        719.66        700.37        14.07 o                         
  -1  -5   3        358.72        362.89         6.01 o                         
   0  -5   3       2318.88       2327.90        26.49 o                         
   1  -5   3        289.49        307.30         5.73 o                         
   2  -5   3        437.34        434.08         6.54 o                         
   3  -5   3        891.65        877.35        11.63 o                         
   4  -5   3        381.70        358.25         6.62 o                         
   5  -5   3        653.31        650.57        10.11 o                         
   6  -5   3          0.11         -0.37         2.83 o                         
   7  -5   3        235.58        245.72         7.51 o                         
   8  -5   3         22.21         19.68         2.60 o                         
 -11  -4   3        502.69        508.56         9.07 o                         
 -10  -4   3        660.50        676.67        12.84 o                         
  -9  -4   3         45.07         45.83         2.75 o                         
  -8  -4   3        482.59        478.37         9.21 o                         
  -7  -4   3        517.69        524.67         8.17 o                         
  -6  -4   3        511.95        509.72         5.32 o                         
  -5  -4   3         56.77         57.74         1.48 o                         
  -4  -4   3       3336.57       3346.69        33.72 o                         
  -3  -4   3       7611.75       7405.96        63.31 o                         
  -2  -4   3        568.33        556.46         5.55 o                         
  -1  -4   3        355.53        368.15         4.70 o                         
   0  -4   3         22.97         26.29         1.11 o                         
   1  -4   3       3522.69       3432.07        40.89 o                         
   2  -4   3       2003.19       1971.08        25.68 o                         
   3  -4   3       1722.91       1670.65        19.93 o                         
   4  -4   3       2403.13       2394.75        27.88 o                         
   5  -4   3         27.32         28.70         1.71 o                         
   6  -4   3        240.00        242.05         7.11 o                         
   7  -4   3        203.83        198.21         6.50 o                         
   8  -4   3        969.33        931.61        19.72 o                         
   9  -4   3        308.10        304.56         9.11 o                         
 -11  -3   3        264.86        272.84         5.97 o                         
 -10  -3   3        246.79        252.79         5.40 o                         
  -9  -3   3        759.51        798.39        14.46 o                         
  -8  -3   3         95.48         96.87         3.58 o                         
  -7  -3   3       2827.21       2874.73        42.34 o                         
  -6  -3   3        109.39        121.01         2.62 o                         
  -5  -3   3       1736.32       1721.36        15.44 o                         
  -4  -3   3          0.45          3.00         0.45 o                         
  -3  -3   3       2820.14       2780.10        24.14 o                         
  -2  -3   3       8659.83       8586.30        94.82 o                         
  -1  -3   3          0.52          4.59         1.00 o                         
   0  -3   3       1897.49       1943.60        18.96 o                         
   1  -3   3          4.93          6.92         0.63 o                         
   2  -3   3       4588.34       4643.40        86.48 o                         
   3  -3   3         95.50        101.19         2.39 o                         
   4  -3   3       2310.54       2333.58        27.00 o                         
   5  -3   3       1954.63       1909.55        22.65 o                         
   6  -3   3        393.55        381.63         9.51 o                         
   7  -3   3        111.70        113.65         4.70 o                         
   8  -3   3        142.01        141.64         5.41 o                         
   9  -3   3        850.28        861.95        18.62 o                         
  10  -3   3        255.26        267.55        11.89 o                         
 -11  -2   3        599.95        596.17        10.30 o                         
 -10  -2   3        740.35        761.64        12.05 o                         
  -9  -2   3          2.75          6.48         1.38 o                         
  -8  -2   3         23.76         24.87         2.77 o                         
  -7  -2   3        705.78        707.86        12.56 o                         
  -6  -2   3       3784.89       3731.86        41.35 o                         
  -5  -2   3       1019.43        983.42        10.84 o                         
  -4  -2   3       1576.28       1598.41        14.28 o                         
  -3  -2   3       2821.80       2816.35        26.08 o                         
  -2  -2   3       1039.11       1075.38         9.78 o                         
  -1  -2   3       1896.87       2006.48        18.83 o                         
   0  -2   3       3062.44       3109.70        31.02 o                         
   1  -2   3      10251.45      10324.30       113.97 o                         
   2  -2   3       2698.98       2726.19        28.01 o                         
   3  -2   3        808.29        807.20         8.84 o                         
   4  -2   3        287.20        303.89         4.90 o                         
   5  -2   3       1612.47       1634.15        18.67 o                         
   6  -2   3       1952.43       1920.05        28.82 o                         
   7  -2   3        314.55        313.04         7.05 o                         
   8  -2   3       1186.27       1176.42        23.63 o                         
   9  -2   3         25.70         24.92         3.68 o                         
  10  -2   3        135.85        138.77         5.81 o                         
 -11  -1   3          2.41          3.45         1.36 o                         
 -10  -1   3       1061.69       1045.98        15.77 o                         
  -9  -1   3       1228.07       1297.15        18.50 o                         
  -8  -1   3          5.68          7.71         1.10 o                         
  -7  -1   3        329.99        331.73         6.05 o                         
  -6  -1   3       1587.44       1538.85        16.31 o                         
  -5  -1   3       3559.33       3561.37        42.32 o                         
  -4  -1   3        407.90        402.06         6.33 o                         
  -3  -1   3       6612.04       6651.90        61.32 o                         
  -2  -1   3       5539.92       5510.04        50.95 o                         
  -1  -1   3         13.12         14.47         0.65 o                         
   0  -1   3        370.66        418.76         4.12 o                         
   1  -1   3       6749.36       6686.73        73.31 o                         
   2  -1   3      16443.13      16096.67       139.35 o                         
   3  -1   3       1290.88       1189.63        10.46 o                         
   4  -1   3        210.65        195.28         2.82 o                         
   5  -1   3        511.99        506.85         7.23 o                         
   6  -1   3        382.06        386.12         5.96 o                         
   7  -1   3         85.80         90.84         2.56 o                         
   8  -1   3        721.26        702.46        12.48 o                         
   9  -1   3       1368.22       1361.86        21.96 o                         
  10  -1   3        360.47        372.00        10.90 o                         
  11  -1   3         11.40          9.91         3.40 o                         
 -11   0   3        230.82        230.83         6.76 o                         
 -10   0   3         35.12         37.02         2.43 o                         
  -9   0   3        255.56        254.91         5.66 o                         
  -8   0   3        442.25        439.47         7.83 o                         
  -7   0   3        258.60        253.76         5.06 o                         
  -6   0   3       2929.55       2827.94        32.44 o                         
  -5   0   3        147.33        157.97         3.21 o                         
  -4   0   3       1235.92       1266.49        16.14 o                         
  -3   0   3        526.49        590.96         6.73 o                         
  -2   0   3       7025.04       6983.79        64.60 o                         
  -1   0   3       6412.87       6465.25        62.23 o                         
   0   0   3         90.94        115.22         1.51 o                         
   1   0   3       5010.35       5228.18        59.64 o                         
   2   0   3          3.15          5.23         0.44 o                         
   3   0   3       7143.75       7070.44        54.70 o                         
   4   0   3        711.72        727.27         6.57 o                         
   5   0   3       2445.96       2366.80        22.56 o                         
   6   0   3       1974.81       1933.93        22.73 o                         
   7   0   3        224.38        224.54         4.25 o                         
   8   0   3        263.43        254.39         6.16 o                         
   9   0   3        101.89        103.30         2.81 o                         
  10   0   3        907.99        923.15        16.02 o                         
  11   0   3        185.75        187.41         5.61 o                         
 -11   1   3         15.51         24.92         9.63 o                         
 -10   1   3        554.43        572.62        10.19 o                         
  -9   1   3        269.64        281.77         6.14 o                         
  -8   1   3        415.59        395.22         7.39 o                         
  -7   1   3         76.40         81.51         2.72 o                         
  -6   1   3       3126.29       3169.04        35.82 o                         
  -5   1   3       8748.95       8656.22        85.62 o                         
  -4   1   3       1413.08       1438.58        18.34 o                         
  -3   1   3       2428.17       2625.36        26.53 o                         
  -2   1   3        263.38        288.68         4.01 o                         
  -1   1   3      10216.51      10493.00       131.97 o                         
   0   1   3       4072.39       4200.34        57.71 o                         
   1   1   3       9815.99      10003.17        92.95 o                         
   2   1   3      11605.53      11281.31        98.14 o                         
   3   1   3        558.44        545.88         5.09 o                         
   4   1   3        365.49        352.79         3.60 o                         
   5   1   3        302.03        291.69         4.34 o                         
   6   1   3       5091.91       5139.89        61.14 o                         
   7   1   3       1530.87       1532.37        16.88 o                         
   8   1   3        150.26        148.70         4.06 o                         
   9   1   3        799.64        785.51         9.90 o                         
  10   1   3          6.79          8.61         1.10 o                         
  11   1   3        132.83        134.74         4.89 o                         
  12   1   3          5.14          4.81         3.68 o                         
 -10   2   3          1.04          1.50         1.22 o                         
  -9   2   3        234.29        236.83         5.70 o                         
  -8   2   3        508.31        517.27         9.12 o                         
  -7   2   3        313.03        307.88         6.61 o                         
  -6   2   3         89.03         95.70         2.57 o                         
  -5   2   3       2340.00       2386.81        24.84 o                         
  -4   2   3       7603.06       7430.00        97.71 o                         
  -3   2   3        520.17        506.36         8.63 o                         
  -2   2   3        907.64        865.37         8.14 o                         
  -1   2   3         14.01          9.01         0.58 o                         
   0   2   3        650.68        656.14         6.67 o                         
   1   2   3       3720.68       3998.65        36.88 o                         
   2   2   3       9265.32       9494.57       130.38 o                         
   3   2   3      14390.34      13853.91       128.16 o                         
   4   2   3       2429.04       2376.91        24.87 o                         
   5   2   3        277.18        286.05         3.52 o                         
   6   2   3        460.73        460.98         6.20 o                         
   7   2   3       2878.00       2821.19        29.39 o                         
   8   2   3        850.49        806.62         9.86 o                         
   9   2   3        139.91        142.86         3.08 o                         
  10   2   3       1082.17       1078.61        12.98 o                         
  11   2   3         16.39         17.91         1.48 o                         
  12   2   3         21.40         20.08         1.91 o                         
 -10   3   3        136.31        135.88         4.79 o                         
  -9   3   3         28.75         32.86         2.41 o                         
  -8   3   3       1555.16       1528.59        21.74 o                         
  -7   3   3        504.96        499.87         8.77 o                         
  -6   3   3        859.79        856.85        12.97 o                         
  -5   3   3       1141.73       1150.22        14.35 o                         
  -4   3   3         58.77         58.92         1.53 o                         
  -3   3   3       1626.54       1675.28        15.36 o                         
  -2   3   3        790.20        753.01         9.17 o                         
  -1   3   3      11213.01      11419.62       102.57 o                         
   0   3   3       5221.10       5180.73        44.89 o                         
   1   3   3       1448.30       1566.67        13.13 o                         
   2   3   3        153.11        139.35         1.69 o                         
   3   3   3       2866.96       2995.26        30.08 o                         
   4   3   3       2608.20       2479.29        25.13 o                         
   5   3   3          1.08          2.63         0.53 o                         
   6   3   3       2286.29       2288.98        23.85 o                         
   7   3   3        524.49        538.11         6.88 o                         
   8   3   3        441.21        429.90         6.01 o                         
   9   3   3        174.96        177.72         3.47 o                         
  10   3   3        356.50        358.19         5.67 o                         
  11   3   3        287.16        302.05         5.20 o                         
  12   3   3          2.04          2.17         1.05 o                         
  -9   4   3         71.56         68.46         3.37 o                         
  -8   4   3        109.54        111.57         4.02 o                         
  -7   4   3       1277.56       1254.39        19.45 o                         
  -6   4   3        189.24        191.86         4.56 o                         
  -5   4   3       1167.25       1167.18        14.68 o                         
  -4   4   3       5769.55       5651.24        56.61 o                         
  -3   4   3        733.63        715.89         7.36 o                         
  -2   4   3          1.00          2.19         0.44 o                         
  -1   4   3       1150.94       1135.80        10.66 o                         
   0   4   3      15623.42      15322.56       150.87 o                         
   1   4   3       5366.57       5482.64        47.03 o                         
   2   4   3        954.84        989.47        10.52 o                         
   3   4   3       3369.21       3476.90        37.52 o                         
   4   4   3        250.90        299.32         3.85 o                         
   5   4   3       1236.15       1233.80        22.01 o                         
   6   4   3       1065.18       1074.70        12.03 o                         
   7   4   3       4312.17       4207.81        42.70 o                         
   8   4   3       1961.47       1891.41        20.43 o                         
   9   4   3         58.74         57.96         1.95 o                         
  10   4   3         65.49         63.10         2.19 o                         
  11   4   3        101.19        102.32         2.87 o                         
  12   4   3        218.16        227.94         4.52 o                         
  -9   5   3         53.94         50.44         3.99 o                         
  -8   5   3        676.55        680.87        15.61 o                         
  -7   5   3         46.70         49.30         2.81 o                         
  -6   5   3        469.83        455.59         8.82 o                         
  -5   5   3        317.14        312.56         5.66 o                         
  -4   5   3       2622.89       2561.02        26.82 o                         
  -3   5   3       4775.32       4837.84        59.87 o                         
  -2   5   3        353.11        356.96         5.24 o                         
  -1   5   3       1777.20       1797.82        16.45 o                         
   0   5   3        190.65        196.78         2.71 o                         
   1   5   3       5286.69       5234.06        52.30 o                         
   2   5   3        594.28        608.68         7.08 o                         
   3   5   3       2186.36       2200.66        22.45 o                         
   4   5   3       4738.40       4809.57        44.31 o                         
   5   5   3        129.33        156.28         2.35 o                         
   6   5   3       1187.08       1189.38        13.11 o                         
   7   5   3        738.67        731.94         8.79 o                         
   8   5   3       2241.44       2187.42        23.28 o                         
   9   5   3        653.81        640.71         8.31 o                         
  10   5   3         44.84         47.66         2.31 o                         
  11   5   3         46.75         43.86         2.04 o                         
  12   5   3         82.23         84.97         2.82 o                         
  -8   6   3        344.66        374.02        18.12 o                         
  -7   6   3       1422.95       1427.18        28.02 o                         
  -6   6   3        374.45        376.75        12.03 o                         
  -5   6   3        480.74        471.64         8.98 o                         
  -4   6   3         66.47         67.37         2.16 o                         
  -3   6   3        650.85        674.95         9.82 o                         
  -2   6   3        309.53        307.25         4.46 o                         
  -1   6   3        633.34        637.51         8.66 o                         
   0   6   3       5836.17       5856.56        67.02 o                         
   1   6   3       1226.47       1178.65        14.29 o                         
   2   6   3        689.36        712.68         9.18 o                         
   3   6   3         53.55         68.55         1.62 o                         
   4   6   3       3831.39       3727.90        37.73 o                         
   5   6   3       1405.51       1388.14        15.02 o                         
   6   6   3         99.15        113.29         2.57 o                         
   7   6   3        626.52        614.45         8.51 o                         
   8   6   3         41.68         43.14         1.86 o                         
   9   6   3        555.22        545.55         9.38 o                         
  10   6   3         80.61         81.23         2.73 o                         
  11   6   3        291.15        290.15         5.64 o                         
  12   6   3        203.65        206.66         5.29 o                         
  -6   7   3       1080.81       1014.15        30.30 o                         
  -5   7   3        450.56        431.96        10.71 o                         
  -4   7   3        620.49        590.08        13.41 o                         
  -3   7   3        275.36        272.84         5.97 o                         
  -2   7   3        220.06        216.25         5.03 o                         
  -1   7   3        844.03        821.70        12.25 o                         
   0   7   3       1123.50       1098.25        13.88 o                         
   1   7   3       5978.94       6006.62        65.94 o                         
   2   7   3       1240.33       1200.65        14.65 o                         
   3   7   3          5.80          9.81         1.67 o                         
   4   7   3          6.81         14.02         1.56 o                         
   5   7   3       2247.30       2243.46        23.51 o                         
   6   7   3       1286.19       1259.33        13.99 o                         
   7   7   3         10.99         13.30         1.27 o                         
   8   7   3       1481.42       1480.32        20.43 o                         
   9   7   3        214.02        209.94         4.32 o                         
  10   7   3         22.03         20.80         1.61 o                         
  11   7   3         78.59         82.14         3.29 o                         
  -5   8   3        384.18        368.92        13.87 o                         
  -4   8   3         20.19         25.15         2.70 o                         
  -3   8   3        922.94        918.43        15.35 o                         
  -2   8   3       1036.48       1025.88        13.57 o                         
  -1   8   3        198.11        206.44         4.12 o                         
   0   8   3       1083.43       1077.38        16.49 o                         
   1   8   3        483.39        495.35         7.37 o                         
   2   8   3       2550.98       2517.92        29.04 o                         
   3   8   3        358.89        351.37         5.94 o                         
   4   8   3        713.63        676.17         8.34 o                         
   5   8   3        429.91        444.18         7.03 o                         
   6   8   3        339.80        333.40         4.87 o                         
   7   8   3        597.60        587.76         8.42 o                         
   8   8   3        228.43        227.80         6.38 o                         
   9   8   3       1150.05       1133.59        16.57 o                         
  10   8   3        154.16        165.12         4.44 o                         
  11   8   3         14.23         16.81         1.81 o                         
  -5   9   3         77.75         92.31         6.80 o                         
  -4   9   3        150.37        147.78         8.21 o                         
  -3   9   3        115.96        115.63         4.76 o                         
  -2   9   3       1691.90       1674.06        22.64 o                         
  -1   9   3       1080.57       1054.09        14.01 o                         
   0   9   3        382.69        387.11         6.50 o                         
   1   9   3        725.98        714.19        10.07 o                         
   2   9   3         46.41         47.36         1.98 o                         
   3   9   3        601.82        589.02         8.47 o                         
   4   9   3        104.94         96.25         2.49 o                         
   5   9   3       2763.37       2755.04        28.94 o                         
   6   9   3       1274.96       1272.33        14.47 o                         
   7   9   3          5.26          6.10         0.97 o                         
   8   9   3        110.08        114.68         3.04 o                         
   9   9   3        212.26        208.94         4.95 o                         
  10   9   3        255.70        266.46         6.21 o                         
  11   9   3         27.08         26.62         3.40 o                         
  -4  10   3         14.06         18.69         3.68 o                         
  -3  10   3        120.95        133.65         8.21 o                         
  -2  10   3          2.34          3.58         1.26 o                         
  -1  10   3        833.06        833.29        13.85 o                         
   0  10   3        500.07        515.41        14.92 o                         
   1  10   3        431.37        428.43         7.07 o                         
   2  10   3        832.16        830.12        11.46 o                         
   3  10   3         53.26         52.70         2.18 o                         
   4  10   3        142.36        136.42         3.03 o                         
   5  10   3        208.16        212.65         4.31 o                         
   6  10   3       1299.04       1273.10        14.65 o                         
   7  10   3        756.01        748.99        10.47 o                         
   8  10   3          5.91          8.34         1.19 o                         
   9  10   3        108.91        117.45         3.72 o                         
  10  10   3         34.66         35.80         2.75 o                         
  -2  11   3        602.88        615.57        12.12 o                         
  -1  11   3        139.38        152.34         4.98 o                         
   0  11   3         78.77         78.91         3.37 o                         
   1  11   3        119.05        114.82         3.91 o                         
   2  11   3        161.08        160.08         4.54 o                         
   3  11   3        988.14        999.36        14.65 o                         
   4  11   3         10.11         12.86         1.26 o                         
   5  11   3        305.10        306.57         5.11 o                         
   6  11   3         40.35         41.60         1.93 o                         
   7  11   3        257.12        258.14         5.12 o                         
   8  11   3         81.84         88.62         2.95 o                         
   9  11   3         55.76         51.94         4.81 o                         
   0  12   3        350.38        360.78         9.98 o                         
   1  12   3         16.55         17.94         2.08 o                         
   2  12   3         65.41         62.75         3.18 o                         
   3  12   3        393.27        397.56         8.82 o                         
   4  12   3        530.54        543.12         8.75 o                         
   5  12   3         36.34         30.72         2.14 o                         
   6  12   3        507.22        510.68         8.23 o                         
   7  12   3        338.33        340.88         9.18 o                         
   8  12   3         21.69         21.24         4.81 o                         
  -5 -10   4        523.03        564.84        23.50 o                         
  -4 -10   4        520.40        519.82        17.84 o                         
  -3 -10   4          0.53          2.27         2.55 o                         
  -2 -10   4        162.02        168.17         8.49 o                         
  -6  -9   4        245.88        241.25         5.37 o                         
  -5  -9   4         12.67         14.44         1.46 o                         
  -4  -9   4        402.63        406.21         8.55 o                         
  -3  -9   4        191.69        194.48         5.59 o                         
  -2  -9   4        369.28        387.57         7.30 o                         
  -1  -9   4        535.35        534.60         9.38 o                         
   0  -9   4          1.29          2.27         1.22 o                         
   1  -9   4        160.66        159.72         5.54 o                         
   2  -9   4          3.51          1.40         1.93 o                         
  -6  -8   4          6.84          7.94         1.27 o                         
  -5  -8   4        694.05        686.43        10.38 o                         
  -4  -8   4        402.00        400.10         8.11 o                         
  -3  -8   4        233.77        226.43         5.79 o                         
  -2  -8   4          1.68          1.87         1.17 o                         
  -1  -8   4       1215.21       1196.86        17.15 o                         
   0  -8   4       2073.24       2103.74        28.85 o                         
   1  -8   4         19.21         23.92         2.29 o                         
   2  -8   4        362.72        359.71         7.44 o                         
   3  -8   4          3.45          1.73         1.26 o                         
   4  -8   4        251.64        243.38         6.49 o                         
  -6  -7   4        427.63        437.44         7.39 o                         
  -5  -7   4         58.68         63.86         2.09 o                         
  -4  -7   4       1238.97       1226.64        19.39 o                         
  -3  -7   4        343.21        336.83         7.52 o                         
  -2  -7   4        257.31        252.19         6.08 o                         
  -1  -7   4          1.74          3.21         1.02 o                         
   0  -7   4        629.14        630.26        11.97 o                         
   1  -7   4       1307.08       1280.67        18.42 o                         
   2  -7   4         14.75         15.49         1.72 o                         
   3  -7   4        322.28        321.43         6.81 o                         
   4  -7   4         44.31         50.56         5.56 o                         
   5  -7   4        198.66        194.84         7.09 o                         
 -10  -6   4        139.49        143.78         6.50 o                         
  -9  -6   4         18.02         22.44         1.80 o                         
  -8  -6   4        804.28        822.37        12.10 o                         
  -7  -6   4       1402.53       1411.76        19.00 o                         
  -6  -6   4         69.99         72.99         1.76 o                         
  -5  -6   4        394.06        387.39         5.84 o                         
  -4  -6   4        154.95        148.71         2.70 o                         
  -3  -6   4       2413.25       2354.86        30.05 o                         
  -2  -6   4        469.00        457.11         7.48 o                         
  -1  -6   4        949.25        956.37        11.98 o                         
   0  -6   4       1434.96       1473.49        17.84 o                         
   1  -6   4         86.78         89.85         2.54 o                         
   2  -6   4        396.32        390.28         6.38 o                         
   3  -6   4        131.40        135.01         3.40 o                         
   4  -6   4       1263.32       1284.14        16.58 o                         
   5  -6   4        211.59        206.01         5.64 o                         
   6  -6   4        169.09        175.46         6.29 o                         
   7  -6   4        113.23        116.94         7.08 o                         
 -10  -5   4         24.37         25.15         1.86 o                         
  -9  -5   4        155.36        150.84         3.71 o                         
  -8  -5   4          1.73          0.75         0.71 o                         
  -7  -5   4       2858.40       2821.11        35.82 o                         
  -6  -5   4       2570.83       2512.98        22.51 o                         
  -5  -5   4         35.03         36.92         1.16 o                         
  -4  -5   4        460.98        465.42         4.67 o                         
  -3  -5   4        557.67        534.18         7.16 o                         
  -2  -5   4       1305.99       1309.09        17.48 o                         
  -1  -5   4        116.97        116.08         2.28 o                         
   0  -5   4       2922.24       2939.51        33.13 o                         
   1  -5   4       4570.41       4501.06        50.05 o                         
   2  -5   4         37.32         38.15         2.48 o                         
   3  -5   4         40.65         37.36         1.82 o                         
   4  -5   4        513.81        519.28         7.93 o                         
   5  -5   4       1966.21       2000.40        26.50 o                         
   6  -5   4        127.87        118.37         4.99 o                         
   7  -5   4        196.16        196.13        11.18 o                         
   8  -5   4        331.39        351.37        13.59 o                         
 -10  -4   4        850.67        866.20        15.42 o                         
  -9  -4   4        100.06        103.51         3.81 o                         
  -8  -4   4        484.53        472.24         9.09 o                         
  -7  -4   4         12.64         16.25         1.41 o                         
  -6  -4   4        953.13        945.92        10.48 o                         
  -5  -4   4        837.61        845.97         7.68 o                         
  -4  -4   4        287.78        305.10         3.50 o                         
  -3  -4   4       3983.72       3937.58        32.16 o                         
  -2  -4   4        390.67        365.02         4.59 o                         
  -1  -4   4       1532.59       1570.65        29.55 o                         
   0  -4   4          4.21          3.88         0.76 o                         
   1  -4   4       4467.62       4416.32        49.31 o                         
   2  -4   4       1546.85       1552.67        18.62 o                         
   3  -4   4         73.55         76.69         2.30 o                         
   4  -4   4        636.02        615.17         8.83 o                         
   5  -4   4          4.31          7.19         1.51 o                         
   6  -4   4        918.03        889.37        25.21 o                         
   7  -4   4         85.83         83.60         4.30 o                         
   8  -4   4        452.94        449.01        11.51 o                         
 -11  -3   4          0.08          1.13         1.70 o                         
 -10  -3   4        358.04        353.89         8.32 o                         
  -9  -3   4       1305.19       1304.72        21.46 o                         
  -8  -3   4          1.97          3.87         1.71 o                         
  -7  -3   4       1288.54       1278.54        20.27 o                         
  -6  -3   4       1789.68       1770.19        22.97 o                         
  -5  -3   4          3.06          8.00         1.03 o                         
  -4  -3   4          5.07          8.77         1.32 o                         
  -3  -3   4       4848.09       4853.89        41.78 o                         
  -2  -3   4       7393.99       7241.62        63.58 o                         
  -1  -3   4       1123.48       1087.39        10.77 o                         
   0  -3   4       1621.09       1619.12        18.57 o                         
   1  -3   4        169.31        178.48         3.20 o                         
   2  -3   4        272.38        288.51         4.62 o                         
   3  -3   4        476.69        473.45         6.84 o                         
   4  -3   4       1361.32       1341.40        16.49 o                         
   5  -3   4       2962.64       2926.30        45.30 o                         
   6  -3   4         85.88         94.22         3.43 o                         
   7  -3   4        165.65        166.76        12.88 o                         
   8  -3   4         17.08         17.42         2.40 o                         
   9  -3   4        232.15        235.71         7.71 o                         
 -11  -2   4         51.50         54.65         4.81 o                         
 -10  -2   4        164.40        168.94         4.44 o                         
  -9  -2   4         24.59         23.00         1.67 o                         
  -8  -2   4        699.08        714.32        13.05 o                         
  -7  -2   4          1.82          3.40         1.08 o                         
  -6  -2   4       2448.54       2410.88        30.75 o                         
  -5  -2   4       4287.99       4302.77        39.88 o                         
  -4  -2   4        193.91        194.19         2.45 o                         
  -3  -2   4        464.06        476.79         4.95 o                         
  -2  -2   4       2344.62       2358.12        20.77 o                         
  -1  -2   4       6275.79       6114.45        59.56 o                         
   0  -2   4        658.22        667.67         6.50 o                         
   1  -2   4       2797.59       2752.03        30.68 o                         
   2  -2   4       1609.59       1621.61        18.84 o                         
   3  -2   4        159.25        160.36         5.11 o                         
   4  -2   4        892.47        892.53        17.66 o                         
   5  -2   4       1623.24       1601.40        20.46 o                         
   6  -2   4       2895.32       2915.58        42.78 o                         
   7  -2   4        406.23        407.64        10.21 o                         
   8  -2   4         46.11         44.14         7.36 o                         
   9  -2   4          2.69          2.55         2.27 o                         
  10  -2   4        260.32        272.21         8.51 o                         
 -10  -1   4        663.36        665.46        13.04 o                         
  -9  -1   4       1721.28       1702.59        23.45 o                         
  -8  -1   4         43.70         44.13         2.09 o                         
  -7  -1   4        943.09        928.36        23.59 o                         
  -6  -1   4         26.72         29.19         2.12 o                         
  -5  -1   4       3856.81       3834.11        47.60 o                         
  -4  -1   4        422.25        443.37         5.48 o                         
  -3  -1   4       2149.40       2145.95        20.22 o                         
  -2  -1   4       4752.95       4845.54        41.62 o                         
  -1  -1   4         10.25         12.51         1.03 o                         
   0  -1   4       5087.92       5317.65        74.42 o                         
   1  -1   4          8.18          7.10         0.91 o                         
   2  -1   4       7569.89       7423.14        70.92 o                         
   3  -1   4       1804.90       1777.58        15.21 o                         
   4  -1   4       1589.55       1616.68        13.99 o                         
   5  -1   4        498.40        480.51         6.49 o                         
   6  -1   4        382.35        382.96         6.72 o                         
   7  -1   4       1630.68       1689.61        31.55 o                         
   8  -1   4        128.34        128.41         5.10 o                         
   9  -1   4        446.58        434.24        11.11 o                         
  10  -1   4         56.84         50.24         3.90 o                         
 -10   0   4          0.06          2.43         1.19 o                         
  -9   0   4       1396.47       1446.58        23.80 o                         
  -8   0   4       1929.61       1898.27        35.68 o                         
  -7   0   4        186.46        200.40         4.39 o                         
  -6   0   4        489.28        491.33         6.96 o                         
  -5   0   4         27.71         35.08         4.95 o                         
  -4   0   4       2571.84       2585.55        26.35 o                         
  -3   0   4         92.21         92.82         1.68 o                         
  -2   0   4       4922.21       4916.14        53.36 o                         
  -1   0   4      14868.92      14779.09       127.64 o                         
   0   0   4        110.83         76.07         1.90 o                         
   1   0   4          0.87          2.65         0.40 o                         
   2   0   4       1594.34       1618.78        13.72 o                         
   3   0   4       6689.31       6596.61        53.68 o                         
   4   0   4       2345.88       2352.40        19.68 o                         
   5   0   4        921.76        931.72         8.88 o                         
   6   0   4       1495.93       1452.93        15.87 o                         
   7   0   4         26.34         29.27         1.36 o                         
   8   0   4        250.74        263.33         6.15 o                         
   9   0   4        402.56        409.00         8.55 o                         
  10   0   4        790.46        798.54        14.38 o                         
  11   0   4        290.70        300.61        15.29 o                         
 -10   1   4        157.78        162.44         4.75 o                         
  -9   1   4        268.73        283.33         6.24 o                         
  -8   1   4        490.91        490.61         8.69 o                         
  -7   1   4       1286.31       1289.34        18.23 o                         
  -6   1   4         15.87         21.15         2.06 o                         
  -5   1   4       2560.25       2656.95        30.16 o                         
  -4   1   4        549.17        536.80         8.18 o                         
  -3   1   4        831.17        829.09        16.22 o                         
  -2   1   4        552.88        582.47         7.36 o                         
  -1   1   4       5535.27       5355.42        53.23 o                         
   0   1   4      12871.77      13409.12       232.40 o                         
   1   1   4        614.69        605.70         5.89 o                         
   2   1   4       1107.25       1059.77         9.84 o                         
   3   1   4         36.26         42.48         2.11 o                         
   4   1   4       4092.46       4079.15        35.31 o                         
   5   1   4        723.95        733.41         6.97 o                         
   6   1   4       1220.57       1229.46        14.60 o                         
   7   1   4       2547.41       2503.90        30.80 o                         
   8   1   4        101.95         99.48         2.44 o                         
   9   1   4         56.74         59.48         2.07 o                         
  10   1   4        193.79        204.61         5.61 o                         
  11   1   4        706.98        736.12        13.68 o                         
 -10   2   4         28.49         25.55         2.29 o                         
  -9   2   4        889.44        914.84        16.27 o                         
  -8   2   4       1141.65       1123.45        16.71 o                         
  -7   2   4         58.42         59.28         2.55 o                         
  -6   2   4        393.09        366.89         5.83 o                         
  -5   2   4       1419.39       1437.78        17.34 o                         
  -4   2   4       6729.06       6856.08        74.94 o                         
  -3   2   4       2399.68       2491.95        26.48 o                         
  -2   2   4       2413.27       2537.83        40.03 o                         
  -1   2   4       1971.68       2003.43        42.19 o                         
   0   2   4       1469.02       1484.94        13.35 o                         
   1   2   4       1287.75       1283.07        12.35 o                         
   2   2   4        324.32        328.09         3.60 o                         
   3   2   4      11555.06      11284.40       166.50 o                         
   4   2   4       1591.00       1598.67        16.77 o                         
   5   2   4        400.44        415.13         4.29 o                         
   6   2   4        256.55        258.77         3.92 o                         
   7   2   4       1208.27       1193.49        13.51 o                         
   8   2   4        981.55        969.98        12.24 o                         
   9   2   4          8.02          7.82         0.93 o                         
  10   2   4        322.74        322.41         5.30 o                         
  11   2   4        117.56        116.32         3.72 o                         
  12   2   4        129.08        139.03        12.46 o                         
 -10   3   4        450.17        439.97        22.94 o                         
  -9   3   4          2.93          2.67         1.27 o                         
  -8   3   4       1202.08       1189.97        18.64 o                         
  -7   3   4       1326.28       1321.34        19.01 o                         
  -6   3   4         16.76         16.75         1.28 o                         
  -5   3   4        342.72        344.24         5.55 o                         
  -4   3   4       1261.98       1215.08        14.87 o                         
  -3   3   4       6158.68       6101.10        60.66 o                         
  -2   3   4       2594.83       2638.68        34.27 o                         
  -1   3   4       5340.72       5571.49        68.42 o                         
   0   3   4       3850.50       3862.51        29.82 o                         
   1   3   4        292.02        337.71         4.71 o                         
   2   3   4        643.22        693.58         7.40 o                         
   3   3   4       3404.88       3376.37        33.27 o                         
   4   3   4      13899.52      13684.16       121.44 o                         
   5   3   4       2663.62       2666.59        25.25 o                         
   6   3   4        149.56        144.69         2.64 o                         
   7   3   4        300.22        283.01         4.34 o                         
   8   3   4       1003.50       1014.16        11.95 o                         
   9   3   4        528.57        521.81         7.20 o                         
  10   3   4        275.58        281.16         5.34 o                         
  11   3   4       1016.47       1010.46        12.53 o                         
  12   3   4        167.46        171.06         4.00 o                         
  -9   4   4        175.37        180.77         5.48 o                         
  -8   4   4         98.92        104.06         3.72 o                         
  -7   4   4        455.97        451.89         8.42 o                         
  -6   4   4        902.38        883.12        13.54 o                         
  -5   4   4        593.54        595.90         8.56 o                         
  -4   4   4       2019.15       2043.47        27.65 o                         
  -3   4   4        122.19        125.56         2.32 o                         
  -2   4   4       2560.57       2652.68        36.21 o                         
  -1   4   4         15.55         27.44         0.87 o                         
   0   4   4       3034.77       2926.22        25.50 o                         
   1   4   4       3768.17       3770.56        41.51 o                         
   2   4   4         32.49         40.02         0.89 o                         
   3   4   4       1045.90       1097.50        14.75 o                         
   4   4   4       1799.08       1869.48        19.47 o                         
   5   4   4       4185.48       4248.77        42.70 o                         
   6   4   4        329.94        320.77         4.58 o                         
   7   4   4        570.76        561.83         7.23 o                         
   8   4   4        138.84        147.07         2.97 o                         
   9   4   4         20.92         19.22         1.90 o                         
  10   4   4        135.59        139.46         3.19 o                         
  11   4   4        109.23        113.21         3.05 o                         
  12   4   4        475.34        484.90         7.39 o                         
  -9   5   4         92.90         97.75         5.10 o                         
  -8   5   4        159.52        153.20         5.26 o                         
  -7   5   4        200.73        203.72         5.44 o                         
  -6   5   4        579.55        583.51        10.83 o                         
  -5   5   4        160.95        163.10         5.15 o                         
  -4   5   4        889.19        920.90        12.03 o                         
  -3   5   4       4901.85       4931.37        49.69 o                         
  -2   5   4       2366.55       2400.03        21.75 o                         
  -1   5   4        300.56        328.18         3.91 o                         
   0   5   4         38.42         47.22         1.85 o                         
   1   5   4       4523.05       4597.08        37.51 o                         
   2   5   4       5797.93       5793.87        49.86 o                         
   3   5   4       1116.91       1118.58        11.21 o                         
   4   5   4       2833.31       2776.72        29.75 o                         
   5   5   4        900.69        918.54        10.36 o                         
   6   5   4        180.30        155.67         3.06 o                         
   7   5   4          6.29          7.00         0.78 o                         
   8   5   4       2603.36       2574.80        27.17 o                         
   9   5   4       1276.13       1266.95        17.06 o                         
  10   5   4          7.17          9.10         1.10 o                         
  11   5   4        247.97        253.74         4.68 o                         
  12   5   4         24.59         26.89         2.30 o                         
  -8   6   4         55.67         68.81         6.80 o                         
  -7   6   4        557.97        540.88        13.10 o                         
  -6   6   4        207.31        216.09         6.77 o                         
  -5   6   4        426.01        420.37         8.43 o                         
  -4   6   4        171.58        168.47         6.14 o                         
  -3   6   4       1520.48       1527.78        20.13 o                         
  -2   6   4       6763.96       6667.10        61.54 o                         
  -1   6   4        966.82        981.51        12.36 o                         
   0   6   4        772.54        776.94        10.16 o                         
   1   6   4         13.74         16.50         3.04 o                         
   2   6   4       2910.76       2928.85        31.33 o                         
   3   6   4        717.56        697.18         8.26 o                         
   4   6   4       2067.62       2055.74        21.60 o                         
   5   6   4       4815.54       4826.72        48.61 o                         
   6   6   4       1070.14       1104.51        15.61 o                         
   7   6   4         28.15         30.78         1.76 o                         
   8   6   4        161.98        166.41         4.52 o                         
   9   6   4       1292.37       1260.54        16.13 o                         
  10   6   4        506.66        511.94         8.08 o                         
  11   6   4         18.67         18.82         1.68 o                         
  12   6   4        211.01        213.41         5.96 o                         
  -7   7   4         78.66         72.20         6.51 o                         
  -6   7   4        867.18        874.87        26.90 o                         
  -5   7   4        556.71        564.83        13.30 o                         
  -4   7   4        100.46        104.21         4.61 o                         
  -3   7   4       1340.29       1315.51        25.83 o                         
  -2   7   4        389.87        404.66         7.45 o                         
  -1   7   4       1132.58       1113.75        21.48 o                         
   0   7   4        207.72        208.40         3.98 o                         
   1   7   4       3664.92       3657.60        41.10 o                         
   2   7   4       1828.98       1826.86        23.57 o                         
   3   7   4        123.29        124.40         3.95 o                         
   4   7   4        538.25        527.60         6.75 o                         
   5   7   4        466.31        459.30         6.12 o                         
   6   7   4       3300.84       3220.07        36.63 o                         
   7   7   4         22.15         27.84         2.11 o                         
   8   7   4        856.31        824.09        13.28 o                         
   9   7   4        105.32        110.15         3.54 o                         
  10   7   4        259.16        256.85         6.91 o                         
  11   7   4        117.07        117.27         4.04 o                         
  -5   8   4       1219.84       1237.44        25.13 o                         
  -4   8   4        262.68        263.88         8.01 o                         
  -3   8   4        791.24        774.63        16.82 o                         
  -2   8   4       1439.52       1408.98        24.36 o                         
  -1   8   4         22.42         21.97         1.49 o                         
   0   8   4          2.06          3.56         0.77 o                         
   1   8   4        502.33        515.39         8.58 o                         
   2   8   4       5313.74       5403.65        59.87 o                         
   3   8   4       1428.32       1423.97        15.83 o                         
   4   8   4        336.71        334.68         4.95 o                         
   5   8   4        198.42        202.33         5.04 o                         
   6   8   4        183.68        187.82         3.43 o                         
   7   8   4        119.85        117.10         4.66 o                         
   8   8   4        219.21        225.69         5.12 o                         
   9   8   4        613.28        620.37        10.44 o                         
  10   8   4        500.86        509.91         9.24 o                         
  11   8   4         10.67          9.21         1.64 o                         
  -5   9   4         44.89         47.57         5.38 o                         
  -4   9   4        313.96        325.03        13.31 o                         
  -3   9   4        187.70        179.94         6.50 o                         
  -2   9   4        436.60        446.53         9.09 o                         
  -1   9   4       1206.15       1188.12        15.53 o                         
   0   9   4         76.54         82.41         2.65 o                         
   1   9   4        606.19        604.17         9.42 o                         
   2   9   4          9.63          8.52         1.05 o                         
   3   9   4       1445.19       1435.15        16.17 o                         
   4   9   4        960.60        951.74        11.39 o                         
   5   9   4        192.34        192.63         3.57 o                         
   6   9   4        722.34        703.00         8.90 o                         
   7   9   4          0.13          1.62         0.96 o                         
   8   9   4        331.63        333.97         6.73 o                         
   9   9   4          9.82         14.58         1.64 o                         
  10   9   4        811.81        813.53        13.12 o                         
  11   9   4        274.68        296.15        11.89 o                         
  -4  10   4        255.71        264.16        11.89 o                         
  -3  10   4        219.35        222.25        10.76 o                         
  -2  10   4         52.99         59.47         4.19 o                         
  -1  10   4        492.70        504.91         8.75 o                         
   0  10   4        922.85        915.79        12.69 o                         
   1  10   4        229.12        231.85         4.75 o                         
   2  10   4       1747.28       1681.95        20.71 o                         
   3  10   4         28.69         28.22         1.59 o                         
   4  10   4        169.32        162.23         3.40 o                         
   5  10   4         34.66         34.77         1.77 o                         
   6  10   4        830.28        826.56        10.36 o                         
   7  10   4        585.67        595.79         8.96 o                         
   8  10   4          0.54          1.10         1.03 o                         
   9  10   4        231.28        223.49         5.45 o                         
  10  10   4          6.99          6.74         1.59 o                         
  -2  11   4        104.00        112.70         7.93 o                         
  -1  11   4         35.68         33.51         3.16 o                         
   0  11   4        170.19        175.22         4.86 o                         
   1  11   4        251.38        256.69         5.27 o                         
   2  11   4        146.88        142.04         3.71 o                         
   3  11   4       1273.47       1258.02        14.87 o                         
   4  11   4        584.40        588.17         8.16 o                         
   5  11   4         26.46         24.92         1.63 o                         
   6  11   4          0.55          1.34         0.90 o                         
   7  11   4        718.34        698.39        10.24 o                         
   8  11   4        515.85        522.85         8.39 o                         
   9  11   4          3.01          2.83         1.56 o                         
  -1  12   4        324.51        347.69        20.67 o                         
   0  12   4        356.77        365.54        10.36 o                         
   1  12   4        163.23        160.39         4.82 o                         
   2  12   4        111.80        113.66         4.32 o                         
   3  12   4        100.76         99.03         3.33 o                         
   4  12   4        550.21        556.42         8.03 o                         
   5  12   4         48.24         49.56         2.28 o                         
   6  12   4        112.27        110.63         3.47 o                         
   7  12   4         15.37         18.73         2.10 o                         
  -6  -9   5         17.48         14.59         2.69 o                         
  -5  -9   5          2.63          3.11         1.03 o                         
  -4  -9   5        727.21        732.06        11.66 o                         
  -3  -9   5        508.22        518.33         9.15 o                         
  -2  -9   5          0.35          1.41         1.15 o                         
  -1  -9   5        291.36        297.42         6.42 o                         
   0  -9   5          3.73          4.16         1.82 o                         
  -6  -8   5         51.34         49.70         3.80 o                         
  -5  -8   5        295.09        304.20         5.66 o                         
  -4  -8   5         87.43         85.89         3.00 o                         
  -3  -8   5        171.53        168.28         4.36 o                         
  -2  -8   5        569.19        580.14        13.95 o                         
  -1  -8   5          9.27         11.82         1.48 o                         
   0  -8   5        643.87        652.72        10.91 o                         
   1  -8   5         57.76         59.15         2.96 o                         
   2  -8   5        266.19        276.61         7.31 o                         
   3  -8   5         27.89         24.16         2.74 o                         
   4  -8   5        270.84        261.61        23.50 o                         
  -6  -7   5        820.84        797.96        17.32 o                         
  -5  -7   5          1.95          3.66         0.70 o                         
  -4  -7   5       1444.11       1423.25        32.61 o                         
  -3  -7   5       1206.68       1191.22        16.84 o                         
  -2  -7   5         32.18         33.36         2.46 o                         
  -1  -7   5        232.21        223.17         5.54 o                         
   0  -7   5        767.85        771.70        15.24 o                         
   1  -7   5       1241.96       1261.80        18.41 o                         
   2  -7   5        176.84        174.06         4.72 o                         
   3  -7   5        493.77        492.00         9.18 o                         
   4  -7   5        169.34        170.35         4.99 o                         
   5  -7   5        116.89        109.30         8.49 o                         
  -8  -6   5        113.84        113.79         4.79 o                         
  -7  -6   5        332.69        320.90         8.51 o                         
  -6  -6   5         39.28         36.51         2.05 o                         
  -5  -6   5        452.96        454.45         6.70 o                         
  -4  -6   5         82.60         82.34         2.28 o                         
  -3  -6   5       1721.62       1731.55        20.51 o                         
  -2  -6   5       1609.98       1616.00        21.65 o                         
  -1  -6   5          0.08          2.87         0.95 o                         
   0  -6   5        107.95        105.49         2.76 o                         
   1  -6   5        510.03        519.75         8.84 o                         
   2  -6   5       1284.93       1277.18        17.15 o                         
   3  -6   5         40.23         37.58         2.10 o                         
   4  -6   5        563.41        563.24         8.77 o                         
   5  -6   5        303.33        298.31         9.90 o                         
   6  -6   5          0.25          0.40         1.49 o                         
 -10  -5   5        115.44        118.57         3.40 o                         
  -9  -5   5         50.85         50.26         1.96 o                         
  -8  -5   5         39.16         39.28         2.15 o                         
  -7  -5   5        494.62        498.26         8.10 o                         
  -6  -5   5       1737.28       1745.91        18.80 o                         
  -5  -5   5         63.10         60.71         1.46 o                         
  -4  -5   5        693.42        680.02         8.15 o                         
  -3  -5   5        170.31        156.57         3.14 o                         
  -2  -5   5       1821.30       1798.17        21.17 o                         
  -1  -5   5        519.58        527.88         7.26 o                         
   0  -5   5        543.38        536.72         8.44 o                         
   1  -5   5       1305.49       1306.27        18.17 o                         
   2  -5   5          0.53          1.75         0.69 o                         
   3  -5   5        860.09        855.69        11.68 o                         
   4  -5   5          1.66          1.93         1.17 o                         
   5  -5   5        651.44        652.62        12.19 o                         
   6  -5   5        300.94        313.89        12.18 o                         
   7  -5   5        134.19        131.36         5.60 o                         
 -10  -4   5        925.78        927.62        16.13 o                         
  -9  -4   5        312.68        314.20         7.08 o                         
  -8  -4   5          2.49          2.65         1.03 o                         
  -7  -4   5         11.94         13.50         1.85 o                         
  -6  -4   5       1332.46       1320.65        14.48 o                         
  -5  -4   5       3032.36       3012.55        28.45 o                         
  -4  -4   5        132.41        132.90         2.09 o                         
  -3  -4   5       1180.90       1150.54        12.69 o                         
  -2  -4   5        530.55        563.85         7.66 o                         
  -1  -4   5        784.08        750.27         9.78 o                         
   0  -4   5         18.27         22.13         1.84 o                         
   1  -4   5       1473.55       1456.78        19.71 o                         
   2  -4   5       4218.81       4176.48        46.76 o                         
   3  -4   5        441.90        425.13        10.11 o                         
   4  -4   5        141.33        141.19         3.35 o                         
   5  -4   5          0.58          0.00         0.79 o                         
   6  -4   5        511.13        518.92        17.23 o                         
   7  -4   5        316.64        309.78         8.80 o                         
   8  -4   5        167.81        165.06         6.41 o                         
 -10  -3   5          9.77          6.66         1.68 o                         
  -9  -3   5        610.73        612.67        13.35 o                         
  -8  -3   5        622.64        621.32        11.50 o                         
  -7  -3   5        361.63        353.91         7.41 o                         
  -6  -3   5        632.56        624.43         9.38 o                         
  -5  -3   5       1363.92       1358.38        14.77 o                         
  -4  -3   5       3400.21       3343.26        29.29 o                         
  -3  -3   5         18.78         21.37         1.10 o                         
  -2  -3   5       3297.84       3332.59        31.20 o                         
  -1  -3   5        939.53        952.90        11.77 o                         
   0  -3   5        427.32        442.98         5.68 o                         
   1  -3   5        497.92        502.37         6.42 o                         
   2  -3   5       3464.37       3427.19        38.55 o                         
   3  -3   5       5557.27       5392.53        59.65 o                         
   4  -3   5         69.42         72.00         2.95 o                         
   5  -3   5        614.76        613.05         8.00 o                         
   6  -3   5          4.09          5.90         1.36 o                         
   7  -3   5        513.45        514.30        12.31 o                         
   8  -3   5         46.01         53.83         3.99 o                         
   9  -3   5        290.01        284.74         8.81 o                         
 -10  -2   5        168.50        175.18         4.50 o                         
  -9  -2   5         28.08         29.66         2.61 o                         
  -8  -2   5        888.07        879.49        15.47 o                         
  -7  -2   5         31.21         31.79         2.23 o                         
  -6  -2   5       2385.33       2325.94        29.94 o                         
  -5  -2   5       1195.97       1207.48        16.39 o                         
  -4  -2   5        180.28        181.42         3.32 o                         
  -3  -2   5        267.39        273.65         3.31 o                         
  -2  -2   5       1077.86       1090.88        10.30 o                         
  -1  -2   5       5978.04       5861.37        50.43 o                         
   0  -2   5       1511.20       1490.28        17.41 o                         
   1  -2   5       1156.46       1187.24        12.99 o                         
   2  -2   5        908.72        882.66        10.12 o                         
   3  -2   5        391.19        412.48         6.71 o                         
   4  -2   5        105.56        105.05         2.57 o                         
   5  -2   5         44.83         43.79         2.22 o                         
   6  -2   5       1812.56       1762.53        28.78 o                         
   7  -2   5        447.17        447.80        11.11 o                         
   8  -2   5        139.62        129.74         5.41 o                         
   9  -2   5        104.81        101.16         4.99 o                         
 -10  -1   5         16.85         19.15         1.86 o                         
  -9  -1   5        339.75        339.37         6.75 o                         
  -8  -1   5         33.98         42.45         2.22 o                         
  -7  -1   5        452.27        447.32         7.47 o                         
  -6  -1   5          6.06          6.99         1.00 o                         
  -5  -1   5       3726.35       3614.64        45.12 o                         
  -4  -1   5       8118.70       7954.96        97.18 o                         
  -3  -1   5       1184.50       1156.58        12.46 o                         
  -2  -1   5        669.97        683.86         7.25 o                         
  -1  -1   5        969.74        957.42        12.09 o                         
   0  -1   5       6006.92       5812.35        61.05 o                         
   1  -1   5        769.21        743.28         7.73 o                         
   2  -1   5       4467.62       4489.65        52.18 o                         
   3  -1   5       5385.24       5428.43        54.26 o                         
   4  -1   5        275.69        267.64         4.04 o                         
   5  -1   5         86.49         84.85         2.58 o                         
   6  -1   5        866.53        848.08        14.27 o                         
   7  -1   5       2631.63       2670.01        48.65 o                         
   8  -1   5        249.57        259.35         7.80 o                         
   9  -1   5        156.71        159.43         6.37 o                         
  10  -1   5        160.52        167.53         6.50 o                         
 -10   0   5        134.86        145.35         4.49 o                         
  -9   0   5        288.25        295.99         6.33 o                         
  -8   0   5       1575.78       1560.26        21.68 o                         
  -7   0   5        147.94        150.16         3.77 o                         
  -6   0   5        466.61        497.24         7.14 o                         
  -5   0   5        269.66        271.65         4.39 o                         
  -4   0   5       2559.97       2553.71        28.77 o                         
  -3   0   5       3683.17       3700.94        40.76 o                         
  -2   0   5       1530.39       1535.25        14.70 o                         
  -1   0   5       3297.02       3267.32        28.47 o                         
   0   0   5        415.21        429.61         4.48 o                         
   1   0   5       1266.80       1244.17        12.21 o                         
   2   0   5         36.12         36.22         1.20 o                         
   3   0   5       2297.10       2251.18        19.06 o                         
   4   0   5       4028.83       3950.78        32.64 o                         
   5   0   5          0.31          2.59         0.53 o                         
   6   0   5        922.61        941.89        31.01 o                         
   7   0   5         92.33         97.95         4.61 o                         
   8   0   5        716.95        740.43        13.18 o                         
   9   0   5        278.56        281.77         8.92 o                         
  10   0   5        110.58        118.76         5.50 o                         
 -10   1   5         17.51         18.69         1.98 o                         
  -9   1   5          2.12          3.49         1.26 o                         
  -8   1   5        434.21        424.57         7.94 o                         
  -7   1   5       3486.04       3455.56        45.93 o                         
  -6   1   5        172.95        179.00         3.59 o                         
  -5   1   5       2010.42       1961.80        22.90 o                         
  -4   1   5       2206.10       2151.67        24.64 o                         
  -3   1   5        323.06        345.29         5.08 o                         
  -2   1   5        108.98        119.11         4.11 o                         
  -1   1   5       4001.77       3934.07        36.32 o                         
   0   1   5      14733.35      14535.46       134.84 o                         
   1   1   5       3859.54       3831.58        35.59 o                         
   2   1   5       4037.34       4293.61        37.25 o                         
   3   1   5        131.75        140.73         2.13 o                         
   4   1   5       2513.39       2553.29        31.42 o                         
   5   1   5       1157.32       1144.19        11.11 o                         
   6   1   5       1317.89       1311.33        15.35 o                         
   7   1   5       1944.66       1945.79        22.69 o                         
   8   1   5        155.19        158.92         4.57 o                         
   9   1   5        295.45        289.30         6.80 o                         
  10   1   5         43.46         41.25         2.82 o                         
  11   1   5        458.71        469.33        12.21 o                         
 -10   2   5        304.86        297.85        17.84 o                         
  -9   2   5         48.55         48.07         2.84 o                         
  -8   2   5        151.64        147.34         4.21 o                         
  -7   2   5        442.88        442.85         8.07 o                         
  -6   2   5       1520.34       1522.21        18.57 o                         
  -5   2   5         17.70         27.57         2.96 o                         
  -4   2   5       3006.47       3005.13        33.98 o                         
  -3   2   5       2011.29       2053.39        26.63 o                         
  -2   2   5         94.84        118.94         2.44 o                         
  -1   2   5         29.70         25.48         0.97 o                         
   0   2   5       4227.33       4353.31        35.41 o                         
   1   2   5       9314.89       8993.59       168.55 o                         
   2   2   5        626.27        606.57         6.16 o                         
   3   2   5        275.52        282.03         3.42 o                         
   4   2   5        345.08        337.27         5.24 o                         
   5   2   5        611.80        584.40         8.70 o                         
   6   2   5        300.01        289.02         4.30 o                         
   7   2   5        703.20        704.04        11.91 o                         
   8   2   5       2195.75       2134.29        23.04 o                         
   9   2   5        373.94        369.43         5.67 o                         
  10   2   5          1.28          0.15         1.06 o                         
  11   2   5         38.18         36.24         2.94 o                         
  -9   3   5        206.22        215.55         8.73 o                         
  -8   3   5        521.38        517.52         9.44 o                         
  -7   3   5       1799.19       1812.86        25.14 o                         
  -6   3   5        162.89        166.93         3.66 o                         
  -5   3   5        508.02        514.65         7.79 o                         
  -4   3   5         33.95         24.83         1.39 o                         
  -3   3   5       4018.79       4016.24        44.90 o                         
  -2   3   5       2641.85       2663.08        30.09 o                         
  -1   3   5        226.20        215.55         3.42 o                         
   0   3   5       6792.27       7002.43        58.48 o                         
   1   3   5        133.88        143.67         2.14 o                         
   2   3   5       3622.54       3597.24        57.71 o                         
   3   3   5         21.34         27.44         0.87 o                         
   4   3   5       3853.47       3807.96        38.26 o                         
   5   3   5       2423.73       2407.01        24.96 o                         
   6   3   5        436.79        437.20         6.49 o                         
   7   3   5        403.59        407.29        10.25 o                         
   8   3   5        182.97        183.84         3.47 o                         
   9   3   5       1490.16       1481.34        16.90 o                         
  10   3   5         38.00         38.53         1.89 o                         
  11   3   5        114.92        123.27         3.65 o                         
  -9   4   5        139.08        148.21         6.16 o                         
  -8   4   5         15.97         17.01         1.84 o                         
  -7   4   5       1719.56       1701.14        23.83 o                         
  -6   4   5       3282.31       3250.79        37.47 o                         
  -5   4   5        380.62        379.80         6.75 o                         
  -4   4   5        587.89        564.04         8.09 o                         
  -3   4   5        126.55        136.96         4.11 o                         
  -2   4   5       3807.28       3724.66        41.56 o                         
  -1   4   5        541.55        544.29         5.34 o                         
   0   4   5       4017.67       4107.36        31.90 o                         
   1   4   5       7999.75       7976.15        95.41 o                         
   2   4   5        671.98        656.40         9.64 o                         
   3   4   5         54.68         48.54         1.15 o                         
   4   4   5        634.37        617.90         7.03 o                         
   5   4   5       5534.00       5456.27        54.64 o                         
   6   4   5       1889.89       1860.41        21.89 o                         
   7   4   5        248.62        239.38         4.37 o                         
   8   4   5        627.86        628.72         8.17 o                         
   9   4   5          2.45          2.92         0.80 o                         
  10   4   5         98.95         99.62         2.80 o                         
  11   4   5         27.28         29.33         2.26 o                         
  12   4   5        403.18        407.04        10.18 o                         
  -8   5   5        255.50        257.13         6.63 o                         
  -7   5   5         62.10         62.10         3.15 o                         
  -6   5   5        318.31        315.44         9.69 o                         
  -5   5   5       1511.66       1482.43        18.45 o                         
  -4   5   5          3.32          4.22         0.80 o                         
  -3   5   5       1651.77       1678.08        22.69 o                         
  -2   5   5        633.25        651.71         8.02 o                         
  -1   5   5       1668.87       1708.24        15.85 o                         
   0   5   5        952.65        960.72         8.27 o                         
   1   5   5       4215.46       4169.65        34.25 o                         
   2   5   5       5121.63       4940.15        40.31 o                         
   3   5   5        512.41        498.90         6.13 o                         
   4   5   5       1161.32       1178.96        12.95 o                         
   5   5   5        162.07        149.63         2.61 o                         
   6   5   5       2691.63       2737.95        31.35 o                         
   7   5   5       1123.58       1110.93        14.10 o                         
   8   5   5        494.63        495.69         7.45 o                         
   9   5   5        905.81        888.31        10.97 o                         
  10   5   5          2.47          3.10         1.29 o                         
  11   5   5         38.67         40.43         2.06 o                         
  12   5   5         70.28         71.07         3.45 o                         
  -8   6   5         39.42         33.41         5.10 o                         
  -7   6   5        452.52        443.36        16.71 o                         
  -6   6   5        921.24        883.29        18.97 o                         
  -5   6   5          0.81          2.64         0.90 o                         
  -4   6   5        467.16        475.82         7.90 o                         
  -3   6   5       1389.20       1371.59        18.42 o                         
  -2   6   5       3312.28       3302.65        37.79 o                         
  -1   6   5        753.15        734.10        11.40 o                         
   0   6   5        574.99        558.50         7.44 o                         
   1   6   5        227.07        238.84         3.67 o                         
   2   6   5        509.36        503.36         6.43 o                         
   3   6   5       1485.44       1509.14        16.38 o                         
   4   6   5         87.31         97.15         2.16 o                         
   5   6   5       2948.33       2860.15        32.62 o                         
   6   6   5         69.73         71.81         2.59 o                         
   7   6   5        121.83        121.76         3.47 o                         
   8   6   5         32.62         29.46         1.96 o                         
   9   6   5        316.81        319.95         7.16 o                         
  10   6   5        400.84        402.67         7.87 o                         
  11   6   5         17.10         18.13         1.98 o                         
  12   6   5         82.58         75.37         8.21 o                         
  -7   7   5        140.90        141.29         8.78 o                         
  -6   7   5        447.08        440.25        16.71 o                         
  -5   7   5       1017.34       1039.59        21.72 o                         
  -4   7   5          1.81          2.27         1.29 o                         
  -3   7   5        156.53        157.09         5.70 o                         
  -2   7   5        202.62        212.40         5.39 o                         
  -1   7   5       4148.79       4145.97        46.62 o                         
   0   7   5       2356.07       2315.77        30.50 o                         
   1   7   5        460.13        469.54         6.23 o                         
   2   7   5       1391.65       1400.46        15.51 o                         
   3   7   5        284.45        288.53         4.35 o                         
   4   7   5        760.78        749.73        13.21 o                         
   5   7   5        680.55        680.44         8.44 o                         
   6   7   5       3419.89       3419.64        50.35 o                         
   7   7   5       1944.51       1979.61        27.46 o                         
   8   7   5          0.41          0.90         0.91 o                         
   9   7   5         10.98         12.04         1.63 o                         
  10   7   5        421.12        420.36         8.20 o                         
  11   7   5        400.63        397.13         8.08 o                         
  -6   8   5         88.86         86.08         7.08 o                         
  -5   8   5        757.55        745.71        16.91 o                         
  -4   8   5        435.90        440.30        11.41 o                         
  -3   8   5        128.62        127.00         5.21 o                         
  -2   8   5        693.66        668.57        15.91 o                         
  -1   8   5         14.39         13.07         1.26 o                         
   0   8   5       2510.84       2539.18        37.47 o                         
   1   8   5        107.34        105.84         2.94 o                         
   2   8   5       1344.60       1331.48        15.00 o                         
   3   8   5       1534.34       1544.61        17.11 o                         
   4   8   5        130.05        132.95         5.36 o                         
   5   8   5        118.16        118.93         2.66 o                         
   6   8   5        313.90        310.57         5.41 o                         
   7   8   5       1745.00       1714.39        23.60 o                         
   8   8   5        544.45        531.02         9.32 o                         
   9   8   5        201.97        207.75         5.15 o                         
  10   8   5         57.53         58.79         3.06 o                         
  11   8   5         28.46         30.92         2.43 o                         
  -5   9   5         19.20         20.82         2.90 o                         
  -4   9   5        277.91        290.26         8.81 o                         
  -3   9   5        444.77        442.97        11.51 o                         
  -2   9   5        308.69        302.13         8.81 o                         
  -1   9   5       2470.63       2457.45        37.33 o                         
   0   9   5        261.21        269.75         5.14 o                         
   1   9   5         63.87         65.65         2.36 o                         
   2   9   5        186.23        188.95         4.26 o                         
   3   9   5       1611.80       1571.01        17.63 o                         
   4   9   5       1746.13       1715.39        19.00 o                         
   5   9   5         20.13         19.53         1.34 o                         
   6   9   5       1016.57       1045.94        12.78 o                         
   7   9   5         29.42         32.61         2.13 o                         
   8   9   5        239.14        242.73         5.62 o                         
   9   9   5         81.30         80.18         3.30 o                         
  10   9   5        641.68        658.06        11.44 o                         
  -4  10   5         52.20         60.31         5.95 o                         
  -3  10   5        172.54        167.36        10.76 o                         
  -2  10   5        136.47        144.95         6.22 o                         
  -1  10   5        622.87        634.09        12.31 o                         
   0  10   5       1372.85       1384.20        17.78 o                         
   1  10   5        533.30        540.93         9.21 o                         
   2  10   5         52.23         48.43         2.00 o                         
   3  10   5          9.05          8.57         1.07 o                         
   4  10   5       1020.31       1012.11        12.29 o                         
   5  10   5        300.89        306.56         6.02 o                         
   6  10   5        234.38        233.42         4.79 o                         
   7  10   5        857.12        845.89        11.87 o                         
   8  10   5        108.98        120.52         3.93 o                         
   9  10   5         13.11         12.27         1.73 o                         
  10  10   5          9.51          8.35         1.88 o                         
  -2  11   5         40.65         35.11         4.81 o                         
  -1  11   5        349.89        345.57         8.38 o                         
   0  11   5         74.12         75.71         3.75 o                         
   1  11   5        443.31        447.35         8.11 o                         
   2  11   5         25.46         25.87         1.65 o                         
   3  11   5        940.32        930.79        14.65 o                         
   4  11   5        400.12        405.82         6.30 o                         
   5  11   5         84.15         82.03         2.58 o                         
   6  11   5        124.99        126.07         3.54 o                         
   7  11   5         86.87         83.65         3.00 o                         
   8  11   5        568.93        584.38        10.43 o                         
   9  11   5         17.88         20.42         2.70 o                         
   0  12   5        382.37        411.96        16.99 o                         
   1  12   5          0.46          1.52         1.41 o                         
   2  12   5        191.60        195.03         4.22 o                         
   3  12   5        185.74        181.79         4.04 o                         
   4  12   5       1050.71       1050.54        13.07 o                         
   5  12   5        437.77        444.38         6.92 o                         
   6  12   5          5.02          3.99         1.19 o                         
   7  12   5         56.83         53.03         2.70 o                         
   4  13   5         39.33         43.32         7.93 o                         
   5  13   5        358.24        349.95        16.14 o                         
  -3  -9   6        934.90        991.21        34.54 o                         
  -2  -9   6         17.24         20.10         3.68 o                         
  -6  -8   6        473.83        504.17        12.71 o                         
  -5  -8   6         11.46         13.31         2.40 o                         
  -4  -8   6          4.01          4.59         2.02 o                         
  -3  -8   6        389.25        405.64         7.63 o                         
  -2  -8   6        666.45        665.60        11.08 o                         
  -1  -8   6          1.01          1.82         1.00 o                         
   0  -8   6        405.93        422.21         7.31 o                         
   1  -8   6        346.00        352.78         6.60 o                         
  -6  -7   6        812.01        817.83        17.92 o                         
  -5  -7   6        675.55        691.19        15.92 o                         
  -4  -7   6        215.57        223.41         6.55 o                         
  -3  -7   6        303.19        316.51         7.60 o                         
  -2  -7   6        170.29        173.38         4.48 o                         
  -1  -7   6        489.80        493.99         7.76 o                         
   0  -7   6          9.76         10.64         1.53 o                         
   1  -7   6        881.24        893.31        14.04 o                         
   2  -7   6        234.62        243.63         5.91 o                         
   3  -7   6         37.26         33.46         2.23 o                         
   4  -7   6         67.37         71.33         3.74 o                         
  -8  -6   6          7.56          8.75         1.89 o                         
  -7  -6   6        463.95        459.94        11.31 o                         
  -6  -6   6         12.80         11.74         1.37 o                         
  -5  -6   6        219.32        219.31         4.26 o                         
  -4  -6   6         45.65         43.16         2.10 o                         
  -3  -6   6        982.54        982.46        12.67 o                         
  -2  -6   6       1202.04       1209.89        15.28 o                         
  -1  -6   6        134.51        139.07         2.96 o                         
   0  -6   6        562.83        548.34         8.28 o                         
   1  -6   6         15.52         17.72         1.52 o                         
   2  -6   6        849.24        843.99        11.75 o                         
   3  -6   6        173.83        178.99         3.81 o                         
   4  -6   6        222.92        228.11         4.50 o                         
   5  -6   6        360.67        359.84         8.21 o                         
  -9  -5   6        541.02        548.29        13.31 o                         
  -8  -5   6        802.35        818.46        17.72 o                         
  -7  -5   6         15.09         14.41         2.10 o                         
  -6  -5   6       1230.90       1227.92        17.17 o                         
  -5  -5   6        326.10        330.33         5.25 o                         
  -4  -5   6        399.49        388.09         6.01 o                         
  -3  -5   6          0.18          1.74         0.72 o                         
  -2  -5   6       2952.06       2940.57        33.50 o                         
  -1  -5   6       3215.32       3173.33        32.78 o                         
   0  -5   6          0.86          2.41         0.81 o                         
   1  -5   6        448.06        447.23         6.86 o                         
   2  -5   6         44.78         46.09         1.91 o                         
   3  -5   6        727.89        717.38         9.36 o                         
   4  -5   6         67.41         63.40         2.26 o                         
   5  -5   6        768.92        766.34        13.94 o                         
   6  -5   6        707.33        708.58        16.01 o                         
  -9  -4   6        307.70        311.47         6.15 o                         
  -8  -4   6        149.68        148.95         4.82 o                         
  -7  -4   6        132.56        132.89         3.34 o                         
  -6  -4   6        242.36        238.32         4.24 o                         
  -5  -4   6       1590.31       1556.35        18.55 o                         
  -4  -4   6        168.20        172.40         3.42 o                         
  -3  -4   6        231.44        240.95         3.84 o                         
  -2  -4   6         84.86         94.49         6.05 o                         
  -1  -4   6        534.89        552.95         6.94 o                         
   0  -4   6       1878.68       1830.33        21.69 o                         
   1  -4   6         78.32         76.86         2.11 o                         
   2  -4   6        837.36        807.91         9.96 o                         
   3  -4   6        108.05        107.89         3.50 o                         
   4  -4   6        447.37        445.99         6.54 o                         
   5  -4   6         28.39         26.66         1.88 o                         
   6  -4   6        385.42        371.30         8.16 o                         
   7  -4   6        514.69        539.48        20.81 o                         
  -9  -3   6       1196.14       1199.09        20.00 o                         
  -8  -3   6       1692.71       1667.24        39.73 o                         
  -7  -3   6         34.50         34.54         2.28 o                         
  -6  -3   6        114.63        119.52         2.88 o                         
  -5  -3   6        185.92        181.49         3.53 o                         
  -4  -3   6       2819.92       2815.83        29.03 o                         
  -3  -3   6        160.99        164.48         2.91 o                         
  -2  -3   6       2826.35       2777.29        28.62 o                         
  -1  -3   6       2767.60       2645.76        27.22 o                         
   0  -3   6         40.22         43.05         1.45 o                         
   1  -3   6        194.47        186.81         3.32 o                         
   2  -3   6        960.44        954.62        11.23 o                         
   3  -3   6       2522.57       2553.33        27.02 o                         
   4  -3   6        453.87        453.93         6.42 o                         
   5  -3   6        586.43        592.37         7.94 o                         
   6  -3   6        203.48        216.06         5.67 o                         
   7  -3   6        135.14        135.45         5.50 o                         
   8  -3   6        116.64        129.73         5.70 o                         
 -10  -2   6        234.14        238.11         9.34 o                         
  -9  -2   6         34.45         39.32         3.86 o                         
  -8  -2   6       1254.78       1271.70        21.03 o                         
  -7  -2   6        954.49        937.29        16.02 o                         
  -6  -2   6          8.44         11.25         1.41 o                         
  -5  -2   6        831.47        830.92        10.81 o                         
  -4  -2   6         85.34         91.18         2.38 o                         
  -3  -2   6       1570.00       1532.63        16.47 o                         
  -2  -2   6         99.14        102.50         1.91 o                         
  -1  -2   6       4322.64       4345.35        47.94 o                         
   0  -2   6       3322.65       3432.61        34.90 o                         
   1  -2   6          9.44         12.32         0.86 o                         
   2  -2   6        168.69        165.33         3.33 o                         
   3  -2   6        592.00        602.81         8.46 o                         
   4  -2   6       3461.09       3512.84        36.29 o                         
   5  -2   6        430.38        432.94         8.70 o                         
   6  -2   6        332.63        322.08         7.14 o                         
   7  -2   6        482.09        487.26        11.91 o                         
   8  -2   6         55.51         65.66         4.10 o                         
   9  -2   6         63.32         71.58         4.40 o                         
 -10  -1   6          5.30         18.69         3.11 o                         
  -9  -1   6        550.82        544.00         9.38 o                         
  -8  -1   6        267.44        265.34         5.52 o                         
  -7  -1   6        175.63        169.95         5.07 o                         
  -6  -1   6        715.62        704.20        10.84 o                         
  -5  -1   6       1498.44       1487.61        20.10 o                         
  -4  -1   6       4405.80       4254.90        47.21 o                         
  -3  -1   6         35.01         35.15         1.62 o                         
  -2  -1   6       1568.05       1562.36        16.53 o                         
  -1  -1   6         56.29         56.27         1.18 o                         
   0  -1   6       3497.50       3494.99        32.60 o                         
   1  -1   6       1672.21       1640.56        32.30 o                         
   2  -1   6        305.11        299.95         4.79 o                         
   3  -1   6       2550.53       2532.16        26.39 o                         
   4  -1   6        314.50        312.49         4.66 o                         
   5  -1   6       1915.05       1897.62        20.47 o                         
   6  -1   6          0.23          0.16         0.92 o                         
   7  -1   6        621.07        635.87        14.41 o                         
   8  -1   6        326.77        331.45         9.30 o                         
   9  -1   6         47.86         46.57         3.70 o                         
  -9   0   6          1.17          3.74         1.24 o                         
  -8   0   6       1016.54       1023.83        15.23 o                         
  -7   0   6        475.21        481.02         8.26 o                         
  -6   0   6        164.47        161.77         3.35 o                         
  -5   0   6         22.47         27.79         1.36 o                         
  -4   0   6       2676.81       2700.58        30.52 o                         
  -3   0   6       4668.23       4728.41        47.41 o                         
  -2   0   6       1426.26       1397.89        14.97 o                         
  -1   0   6        779.11        785.93         8.84 o                         
   0   0   6         82.69         93.39         2.19 o                         
   1   0   6       2024.70       2134.43        20.45 o                         
   2   0   6        469.89        442.96         5.53 o                         
   3   0   6       2747.94       2706.38        31.75 o                         
   4   0   6       3543.86       3528.44        36.02 o                         
   5   0   6        726.83        738.59         8.87 o                         
   6   0   6          0.96          2.44         1.03 o                         
   7   0   6         21.66         23.01         2.83 o                         
   8   0   6       1033.66       1031.80        21.32 o                         
   9   0   6        370.47        387.51        10.41 o                         
  10   0   6        123.76        126.81         5.70 o                         
  -9   1   6        614.69        614.59        10.68 o                         
  -8   1   6          4.45          4.42         1.19 o                         
  -7   1   6       1194.75       1203.41        20.76 o                         
  -6   1   6       1209.57       1190.59        14.96 o                         
  -5   1   6        337.14        340.37         5.49 o                         
  -4   1   6        233.66        253.51         4.33 o                         
  -3   1   6       1068.39       1040.67        12.83 o                         
  -2   1   6       7814.31       7637.13        75.64 o                         
  -1   1   6        387.17        369.05         4.30 o                         
   0   1   6       3559.09       3565.16        58.69 o                         
   1   1   6       1037.11       1065.97        17.62 o                         
   2   1   6        308.10        301.15         4.09 o                         
   3   1   6        358.58        356.42         4.20 o                         
   4   1   6       3284.40       3257.55        29.56 o                         
   5   1   6       4722.74       4670.30        43.49 o                         
   6   1   6       1001.80       1030.92        22.50 o                         
   7   1   6        283.95        281.58         7.17 o                         
   8   1   6          3.05          3.87         1.25 o                         
   9   1   6        406.60        407.55        10.70 o                         
  10   1   6         86.93        101.60         5.19 o                         
  -9   2   6          3.76          4.92         1.40 o                         
  -8   2   6        146.23        150.29         5.68 o                         
  -7   2   6        119.50        125.52         3.80 o                         
  -6   2   6       1450.31       1434.28        17.83 o                         
  -5   2   6        558.55        521.56         7.62 o                         
  -4   2   6       1989.61       2069.06        42.04 o                         
  -3   2   6       3927.60       3839.24        42.86 o                         
  -2   2   6          1.40          3.27         0.70 o                         
  -1   2   6       1195.38       1201.40        13.10 o                         
   0   2   6       2327.30       2394.25        23.33 o                         
   1   2   6       7232.47       7078.53        60.79 o                         
   2   2   6       2694.70       2644.18        24.21 o                         
   3   2   6        489.52        485.02         8.84 o                         
   4   2   6       1453.18       1471.50        13.89 o                         
   5   2   6        291.75        287.87         3.87 o                         
   6   2   6       1153.88       1161.58        15.74 o                         
   7   2   6        135.16        135.96         3.33 o                         
   8   2   6       1684.25       1668.57        25.99 o                         
   9   2   6        168.98        168.70         4.96 o                         
  10   2   6         66.66         68.09         3.43 o                         
  11   2   6         70.76         74.69         4.59 o                         
  -9   3   6        738.95        754.74        12.76 o                         
  -8   3   6        103.43        105.99         3.83 o                         
  -7   3   6        445.04        451.55         8.46 o                         
  -6   3   6          2.35          3.47         0.82 o                         
  -5   3   6       1430.21       1402.04        17.40 o                         
  -4   3   6         20.71         19.24         1.28 o                         
  -3   3   6       4194.37       4103.90        45.77 o                         
  -2   3   6       6683.88       6687.21        73.09 o                         
  -1   3   6        466.63        456.42         5.86 o                         
   0   3   6          0.74          3.76         0.60 o                         
   1   3   6        522.98        543.27         5.84 o                         
   2   3   6       8415.82       8093.18        98.22 o                         
   3   3   6       1237.43       1215.84        11.59 o                         
   4   3   6       2603.81       2610.71        23.45 o                         
   5   3   6       2181.72       2148.51        22.62 o                         
   6   3   6         17.21         20.83         1.32 o                         
   7   3   6         24.11         27.01         1.58 o                         
   8   3   6        550.14        553.75         8.33 o                         
   9   3   6       1247.51       1247.25        16.15 o                         
  10   3   6        585.82        578.51        11.27 o                         
  11   3   6         92.48         88.30         3.96 o                         
  -9   4   6        144.45        148.35        13.31 o                         
  -8   4   6        174.92        178.54         5.02 o                         
  -7   4   6         77.98         72.75         4.88 o                         
  -6   4   6       1470.07       1507.07        18.97 o                         
  -5   4   6        112.24        111.94         3.44 o                         
  -4   4   6        432.76        442.32         8.08 o                         
  -3   4   6        292.40        313.57         5.21 o                         
  -2   4   6       2279.89       2345.10        34.93 o                         
  -1   4   6       3239.71       3254.65        49.78 o                         
   0   4   6         96.86        109.24         1.87 o                         
   1   4   6       1537.96       1505.39        14.02 o                         
   2   4   6         60.77         67.52         1.55 o                         
   3   4   6       2298.44       2216.94        20.10 o                         
   4   4   6        102.02        101.83         1.91 o                         
   5   4   6       1044.86       1053.56        13.61 o                         
   6   4   6       2047.01       2031.79        26.99 o                         
   7   4   6          0.72          1.42         0.73 o                         
   8   4   6        254.48        240.26         4.66 o                         
   9   4   6        131.98        135.92         3.45 o                         
  10   4   6        607.81        601.85         9.22 o                         
  11   4   6        156.33        153.76         4.15 o                         
  -8   5   6          2.14          3.77         1.52 o                         
  -7   5   6        106.00        109.54         5.88 o                         
  -6   5   6        645.69        639.80        10.90 o                         
  -5   5   6       2965.02       3047.66        35.38 o                         
  -4   5   6        693.33        698.76        13.87 o                         
  -3   5   6        721.90        740.12        11.41 o                         
  -2   5   6        918.92        879.94        15.09 o                         
  -1   5   6        321.44        331.04         5.32 o                         
   0   5   6        873.37        889.30         8.21 o                         
   1   5   6       1375.18       1355.01        13.77 o                         
   2   5   6       8560.11       8652.19        74.38 o                         
   3   5   6       1591.03       1548.82        15.35 o                         
   4   5   6        198.58        202.03         3.28 o                         
   5   5   6         46.72         41.48         1.40 o                         
   6   5   6       1131.45       1112.38        16.91 o                         
   7   5   6       1000.90        995.97        12.98 o                         
   8   5   6         40.98         39.22         1.92 o                         
   9   5   6        900.29        908.40        12.61 o                         
  10   5   6        112.06        117.23         3.35 o                         
  11   5   6        107.34        101.56         3.33 o                         
  12   5   6          7.01          5.66         2.97 o                         
  -7   6   6         29.90         33.41         4.81 o                         
  -6   6   6        148.37        138.80         5.56 o                         
  -5   6   6        516.91        538.53         8.97 o                         
  -4   6   6       2208.34       2185.34        28.55 o                         
  -3   6   6        420.12        418.02         7.09 o                         
  -2   6   6       2167.99       2153.80        32.36 o                         
  -1   6   6       1017.96        969.60        15.91 o                         
   0   6   6         72.16         73.20         1.80 o                         
   1   6   6        404.94        403.54         4.98 o                         
   2   6   6       2563.50       2521.48        36.37 o                         
   3   6   6       6693.11       6624.80        72.77 o                         
   4   6   6       1235.34       1248.16        15.45 o                         
   5   6   6        270.99        276.36         6.09 o                         
   6   6   6        214.95        228.55         7.36 o                         
   7   6   6       1133.61       1092.51        16.06 o                         
   8   6   6        246.67        247.69         5.61 o                         
   9   6   6        282.48        286.50         6.29 o                         
  10   6   6       1044.62       1069.31        16.49 o                         
  11   6   6        128.48        134.88         5.92 o                         
  -7   7   6        134.74        128.27         9.34 o                         
  -6   7   6        417.55        413.94        16.42 o                         
  -5   7   6        714.78        723.38        16.51 o                         
  -4   7   6         64.16         61.39         5.95 o                         
  -3   7   6        284.06        283.95         8.31 o                         
  -2   7   6          7.47         10.37         2.41 o                         
  -1   7   6       2571.36       2537.59        37.82 o                         
   0   7   6       1293.03       1309.36        14.70 o                         
   1   7   6        351.74        361.73         5.17 o                         
   2   7   6       1008.01        979.12        11.41 o                         
   3   7   6        262.13        253.20         4.10 o                         
   4   7   6        761.43        749.15         9.21 o                         
   5   7   6         14.36         18.19         1.46 o                         
   6   7   6        943.21        965.00        14.43 o                         
   7   7   6        531.01        541.37         9.33 o                         
   8   7   6        126.66        124.47         3.88 o                         
   9   7   6        155.63        150.96         4.43 o                         
  10   7   6         76.59         78.06         3.37 o                         
  11   7   6        364.86        374.37         7.96 o                         
  -6   8   6         28.31         25.77         4.53 o                         
  -5   8   6        426.28        436.16        11.61 o                         
  -4   8   6       2474.36       2449.86        45.85 o                         
  -3   8   6        299.81        305.61        11.04 o                         
  -2   8   6        171.06        169.53         9.63 o                         
  -1   8   6         87.77         84.85         3.38 o                         
   0   8   6       1260.38       1265.87        20.54 o                         
   1   8   6        739.70        743.40         9.29 o                         
   2   8   6        564.23        566.52         8.72 o                         
   3   8   6       2284.89       2274.95        24.40 o                         
   4   8   6        533.78        524.73         7.07 o                         
   5   8   6        408.10        403.86         5.86 o                         
   6   8   6        233.83        235.34         7.46 o                         
   7   8   6       1723.05       1735.58        24.09 o                         
   8   8   6        543.71        553.28         9.79 o                         
   9   8   6         10.31         11.08         1.64 o                         
  10   8   6        108.79        114.25         4.11 o                         
  11   8   6          7.67          8.19         1.73 o                         
  -5   9   6        137.35        146.53         6.40 o                         
  -4   9   6        217.87        228.89         7.91 o                         
  -3   9   6       1012.52       1035.23        22.02 o                         
  -2   9   6          0.64          1.68         1.49 o                         
  -1   9   6        425.45        422.87         9.77 o                         
   0   9   6        156.37        154.43         4.74 o                         
   1   9   6        861.17        851.97        16.65 o                         
   2   9   6        616.94        617.10         8.16 o                         
   3   9   6        659.72        660.99         8.60 o                         
   4   9   6       1282.93       1270.68        14.75 o                         
   5   9   6        107.07        107.95         2.71 o                         
   6   9   6        149.47        149.75         4.20 o                         
   7   9   6         69.60         67.54         2.90 o                         
   8   9   6        583.44        592.38        11.06 o                         
   9   9   6        695.51        695.93        11.84 o                         
  10   9   6          6.41          5.43         1.55 o                         
  -4  10   6        298.82        293.66        18.83 o                         
  -3  10   6         36.68         35.09         3.50 o                         
  -2  10   6        178.80        176.88         9.34 o                         
  -1  10   6         49.14         47.46         3.80 o                         
   0  10   6       1436.44       1453.46        23.70 o                         
   1  10   6        532.04        540.06         7.63 o                         
   2  10   6        388.89        385.51         7.11 o                         
   3  10   6        229.07        231.42         4.30 o                         
   4  10   6        541.38        530.19         7.48 o                         
   5  10   6        836.70        840.57        10.68 o                         
   6  10   6          3.69          6.45         1.19 o                         
   7  10   6        463.11        460.36         8.71 o                         
   8  10   6         78.79         82.27         3.44 o                         
   9  10   6        235.51        228.08         5.79 o                         
  10  10   6         47.72         59.75        13.31 o                         
  -2  11   6          5.37          5.91         2.30 o                         
  -1  11   6        127.48        129.71         6.00 o                         
   0  11   6        231.89        240.12         6.70 o                         
   1  11   6       1686.55       1709.18        27.46 o                         
   2  11   6        197.14        204.68         4.19 o                         
   3  11   6          1.90          3.00         1.01 o                         
   4  11   6         28.25         29.73         1.79 o                         
   5  11   6        102.27         97.65         2.86 o                         
   6  11   6        206.19        209.57         4.70 o                         
   7  11   6         66.74         70.19         3.83 o                         
   8  11   6        742.47        735.24        12.54 o                         
   9  11   6        287.34        287.66        17.27 o                         
   0  12   6        167.66        168.45         9.63 o                         
   1  12   6          0.18          2.10         1.52 o                         
   2  12   6        485.86        489.29         7.49 o                         
   3  12   6        248.47        247.88         4.84 o                         
   4  12   6        188.46        189.12         4.15 o                         
   5  12   6        514.33        513.02         7.69 o                         
   6  12   6         21.64         19.27         1.78 o                         
   7  12   6         68.36         69.70         3.00 o                         
  -2  -8   7        469.12        456.39        15.86 o                         
  -1  -8   7        210.46        200.90         6.80 o                         
  -6  -7   7        836.23        861.73        18.92 o                         
  -5  -7   7        533.59        535.81         9.96 o                         
  -4  -7   7          0.50          2.18         1.24 o                         
  -3  -7   7        152.57        148.78         4.95 o                         
  -2  -7   7         29.32         29.11         2.15 o                         
  -1  -7   7        832.23        841.61        13.37 o                         
   0  -7   7         38.56         36.83         2.21 o                         
   1  -7   7        668.40        675.06        10.30 o                         
   2  -7   7        324.53        329.73         7.47 o                         
  -7  -6   7         42.83         38.51         3.30 o                         
  -6  -6   7          8.95          9.22         1.41 o                         
  -5  -6   7        932.39        926.05        13.45 o                         
  -4  -6   7       1013.94       1000.23        14.63 o                         
  -3  -6   7          9.83          9.14         1.34 o                         
  -2  -6   7        520.51        531.89         8.07 o                         
  -1  -6   7         20.61         22.86         1.65 o                         
   0  -6   7        192.19        186.65         3.78 o                         
   1  -6   7          4.42          7.85         1.08 o                         
   2  -6   7        953.90        958.49        12.04 o                         
   3  -6   7        927.03        931.52        11.88 o                         
   4  -6   7         19.08         20.63         1.69 o                         
  -8  -5   7        532.89        542.54        13.21 o                         
  -7  -5   7         81.64         80.58         4.30 o                         
  -6  -5   7        484.24        479.38         9.53 o                         
  -5  -5   7        305.99        312.89         5.27 o                         
  -4  -5   7        237.91        231.46         4.93 o                         
  -3  -5   7        386.14        384.94         7.07 o                         
  -2  -5   7        405.54        413.56         6.55 o                         
  -1  -5   7       1642.47       1634.33        19.96 o                         
   0  -5   7         88.28         90.39         2.46 o                         
   1  -5   7        215.29        211.97         4.03 o                         
   2  -5   7        110.17        117.57         2.93 o                         
   3  -5   7        428.87        432.51         6.60 o                         
   4  -5   7        407.85        409.29         6.40 o                         
   5  -5   7         34.59         35.10         2.75 o                         
   6  -5   7        346.66        323.05        13.87 o                         
  -8  -4   7         93.61         90.39         3.40 o                         
  -7  -4   7        865.68        842.75        14.33 o                         
  -6  -4   7         21.17         23.00         1.67 o                         
  -5  -4   7       1934.86       1928.09        25.40 o                         
  -4  -4   7       1468.82       1455.22        17.73 o                         
  -3  -4   7          5.23          6.14         1.31 o                         
  -2  -4   7         18.37         18.66         2.80 o                         
  -1  -4   7       1055.32       1035.30        13.27 o                         
   0  -4   7       2610.47       2591.72        27.34 o                         
   1  -4   7        239.97        230.33         4.05 o                         
   2  -4   7       1408.98       1421.73        16.22 o                         
   3  -4   7        336.04        346.00         5.56 o                         
   4  -4   7        136.36        134.66         3.22 o                         
   5  -4   7         44.83         43.93         2.74 o                         
   6  -4   7        397.94        404.47         9.20 o                         
   7  -4   7        535.06        527.46        19.25 o                         
  -9  -3   7        134.11        137.06         4.67 o                         
  -8  -3   7        324.94        323.10         6.47 o                         
  -7  -3   7         21.47         20.54         1.84 o                         
  -6  -3   7        581.39        574.60         8.25 o                         
  -5  -3   7         63.11         61.38         2.40 o                         
  -4  -3   7       1904.17       1898.89        25.06 o                         
  -3  -3   7       1734.41       1706.44        20.34 o                         
  -2  -3   7        270.55        277.69         5.44 o                         
  -1  -3   7        179.83        198.08         3.38 o                         
   0  -3   7        671.73        657.84         8.24 o                         
   1  -3   7       1854.72       1874.49        21.90 o                         
   2  -3   7         18.57         18.07         1.23 o                         
   3  -3   7       1193.44       1200.82        13.97 o                         
   4  -3   7        446.48        437.89         6.37 o                         
   5  -3   7         29.39         27.44         2.14 o                         
   6  -3   7        135.16        134.02         5.42 o                         
   7  -3   7        443.75        443.10        11.41 o                         
  -9  -2   7         10.02         11.74         1.90 o                         
  -8  -2   7        710.75        703.08        13.18 o                         
  -7  -2   7       1777.75       1773.83        24.07 o                         
  -6  -2   7         35.67         37.60         1.89 o                         
  -5  -2   7        521.26        519.37         9.10 o                         
  -4  -2   7          2.57          6.25         1.31 o                         
  -3  -2   7       1157.24       1153.15        16.07 o                         
  -2  -2   7        256.39        253.17         3.85 o                         
  -1  -2   7       1326.89       1338.30        14.65 o                         
   0  -2   7       2886.23       2767.80        28.69 o                         
   1  -2   7         28.66         23.97         1.28 o                         
   2  -2   7        663.05        667.09         8.41 o                         
   3  -2   7        139.52        134.29         2.89 o                         
   4  -2   7       1378.29       1356.25        17.42 o                         
   5  -2   7        242.04        247.26         4.31 o                         
   6  -2   7        207.49        199.06         5.95 o                         
   7  -2   7        202.65        215.44         7.11 o                         
   8  -2   7         14.13         12.26         2.38 o                         
  -9  -1   7          5.70          7.64         1.40 o                         
  -8  -1   7          6.72          8.76         1.31 o                         
  -7  -1   7       1587.75       1594.86        25.60 o                         
  -6  -1   7       2030.98       2018.41        26.86 o                         
  -5  -1   7        153.94        156.18         3.45 o                         
  -4  -1   7       1231.31       1216.65        17.16 o                         
  -3  -1   7        561.75        547.22         6.85 o                         
  -2  -1   7        472.04        472.64         6.02 o                         
  -1  -1   7          0.56          1.34         0.50 o                         
   0  -1   7       3193.90       3065.80        31.41 o                         
   1  -1   7       7007.40       6820.22        67.99 o                         
   2  -1   7        463.87        473.99         6.98 o                         
   3  -1   7         90.59         92.17         2.36 o                         
   4  -1   7         13.53         14.21         1.25 o                         
   5  -1   7       1111.54       1107.11        12.91 o                         
   6  -1   7        353.85        356.44         7.68 o                         
   7  -1   7        599.90        599.15        13.91 o                         
   8  -1   7        844.63        855.92        18.62 o                         
   9  -1   7         65.19         68.46         4.53 o                         
  -9   0   7        102.51        102.59         3.67 o                         
  -8   0   7        535.02        538.21         9.35 o                         
  -7   0   7        458.78        445.98         7.93 o                         
  -6   0   7        336.58        331.44         5.52 o                         
  -5   0   7        662.18        654.86         9.01 o                         
  -4   0   7        143.16        148.94         3.70 o                         
  -3   0   7       4828.26       4724.60        47.64 o                         
  -2   0   7        856.94        848.31         9.82 o                         
  -1   0   7       1335.79       1362.96        18.18 o                         
   0   0   7        396.73        393.40         5.80 o                         
   1   0   7       2738.68       2843.23        39.14 o                         
   2   0   7       2970.78       3081.24        34.80 o                         
   3   0   7         82.06         83.48         2.63 o                         
   4   0   7       1183.79       1185.42        14.85 o                         
   5   0   7         63.32         61.54         2.16 o                         
   6   0   7       1015.17       1007.78        18.78 o                         
   7   0   7        115.17        113.73         6.09 o                         
   8   0   7        433.56        451.97        11.50 o                         
   9   0   7        476.08        475.83        12.21 o                         
  -9   1   7        182.45        181.25         5.04 o                         
  -8   1   7         23.16         28.87         2.90 o                         
  -7   1   7       1361.20       1383.09        19.69 o                         
  -6   1   7       2357.76       2399.12        28.16 o                         
  -5   1   7        121.36        111.82         2.86 o                         
  -4   1   7        331.97        321.09         5.29 o                         
  -3   1   7       1597.50       1632.53        17.68 o                         
  -2   1   7       3299.79       3303.45        33.78 o                         
  -1   1   7        195.44        204.92         4.39 o                         
   0   1   7       1654.00       1639.05        25.56 o                         
   1   1   7       2103.53       2102.46        21.97 o                         
   2   1   7          1.24          3.52         0.55 o                         
   3   1   7        548.37        554.10         7.71 o                         
   4   1   7        433.57        425.88         7.53 o                         
   5   1   7       3612.97       3627.85        41.03 o                         
   6   1   7        166.27        176.21         5.80 o                         
   7   1   7        260.44        249.97         7.40 o                         
   8   1   7        118.73        113.83         4.99 o                         
   9   1   7        120.93        124.52         8.21 o                         
  10   1   7        196.01        208.06        13.03 o                         
  -9   2   7         72.92         73.90         9.91 o                         
  -8   2   7        452.80        459.29         8.93 o                         
  -7   2   7         11.51         12.64         2.00 o                         
  -6   2   7       1659.97       1672.91        20.52 o                         
  -5   2   7       2054.09       2032.37        24.17 o                         
  -4   2   7          2.82          3.46         0.73 o                         
  -3   2   7        600.42        576.23         7.38 o                         
  -2   2   7        393.50        401.48         5.48 o                         
  -1   2   7       2887.73       2874.05        29.65 o                         
   0   2   7       1089.59       1116.29        12.45 o                         
   1   2   7       4095.82       4168.39        53.89 o                         
   2   2   7       2460.88       2404.92        28.17 o                         
   3   2   7         54.95         57.69         1.57 o                         
   4   2   7         71.96         71.77         1.74 o                         
   5   2   7       1368.55       1382.63        14.93 o                         
   6   2   7       2809.61       2794.27        41.03 o                         
   7   2   7        617.44        627.14        13.62 o                         
   8   2   7         20.79         17.33         2.38 o                         
   9   2   7        137.60        142.06         5.68 o                         
  10   2   7        164.01        159.94         6.29 o                         
  -8   3   7         33.20         30.68         2.36 o                         
  -7   3   7        700.23        706.39        11.77 o                         
  -6   3   7        177.85        178.75         4.04 o                         
  -5   3   7        592.04        605.03         8.89 o                         
  -4   3   7        606.29        590.19         8.54 o                         
  -3   3   7        514.64        538.97         7.76 o                         
  -2   3   7       2674.17       2709.08        28.20 o                         
  -1   3   7        271.90        271.60         4.10 o                         
   0   3   7       1745.64       1684.47        18.02 o                         
   1   3   7        144.67        162.92         2.74 o                         
   2   3   7       2574.30       2495.44        23.84 o                         
   3   3   7       2667.06       2703.70        30.08 o                         
   4   3   7          0.69          1.02         0.44 o                         
   5   3   7        743.37        732.96        10.45 o                         
   6   3   7         22.27         31.77         3.86 o                         
   7   3   7       1286.87       1228.92        23.54 o                         
   8   3   7        287.02        284.19         6.64 o                         
   9   3   7        376.58        372.27         8.16 o                         
  10   3   7        329.58        325.88         7.67 o                         
  11   3   7          1.51          0.43         2.12 o                         
  -8   4   7       1115.85       1096.62        19.66 o                         
  -7   4   7         15.44         15.72         1.82 o                         
  -6   4   7        533.15        547.53         9.42 o                         
  -5   4   7        742.49        735.95        10.43 o                         
  -4   4   7        388.79        380.90         6.28 o                         
  -3   4   7        224.26        207.65         4.05 o                         
  -2   4   7       2647.62       2565.40        36.32 o                         
  -1   4   7       9578.54       9593.25        94.96 o                         
   0   4   7        671.24        643.54         9.12 o                         
   1   4   7        819.08        818.41         8.73 o                         
   2   4   7        174.15        179.08         2.65 o                         
   3   4   7       1902.25       1946.60        19.05 o                         
   4   4   7       1448.98       1451.41        14.69 o                         
   5   4   7       1668.64       1615.89        25.56 o                         
   6   4   7       3104.38       3181.95        43.17 o                         
   7   4   7        331.36        327.84         5.65 o                         
   8   4   7        134.52        133.05         3.33 o                         
   9   4   7        244.56        243.75         5.23 o                         
  10   4   7        815.18        826.00        14.85 o                         
  11   4   7        154.64        157.12         5.19 o                         
  -8   5   7         85.85         88.66         5.08 o                         
  -7   5   7        482.73        481.05         9.19 o                         
  -6   5   7          2.86          2.05         1.11 o                         
  -5   5   7       1079.90       1087.95        14.47 o                         
  -4   5   7        535.65        544.50         9.26 o                         
  -3   5   7        301.43        310.95         6.44 o                         
  -2   5   7          5.28          9.65         1.31 o                         
  -1   5   7       1179.21       1154.16        13.05 o                         
   0   5   7       3703.42       3636.54        37.10 o                         
   1   5   7        457.42        448.89         5.38 o                         
   2   5   7        638.93        624.41         6.72 o                         
   3   5   7        509.57        491.30         5.81 o                         
   4   5   7        532.04        526.30         6.78 o                         
   5   5   7        174.99        168.75         3.09 o                         
   6   5   7       1401.42       1385.61        20.67 o                         
   7   5   7       1775.20       1788.98        21.80 o                         
   8   5   7        510.48        518.21         7.98 o                         
   9   5   7          5.16          5.02         1.08 o                         
  10   5   7          0.71          1.71         1.05 o                         
  11   5   7        233.33        237.65         6.59 o                         
  -7   6   7         76.44         80.10         4.76 o                         
  -6   6   7        181.89        177.89         6.57 o                         
  -5   6   7          6.88          7.05         1.52 o                         
  -4   6   7       1500.37       1491.99        23.80 o                         
  -3   6   7        777.26        759.20        19.59 o                         
  -2   6   7        728.07        743.50        12.96 o                         
  -1   6   7       2607.36       2530.45        37.60 o                         
   0   6   7         29.59         33.33         1.76 o                         
   1   6   7        670.43        650.35         8.16 o                         
   2   6   7        158.18        162.42         5.88 o                         
   3   6   7       4001.13       3915.66        44.16 o                         
   4   6   7       1258.37       1281.40        15.97 o                         
   5   6   7        253.98        253.98         4.61 o                         
   6   6   7        348.29        349.63         6.76 o                         
   7   6   7        186.92        199.42         4.86 o                         
   8   6   7        678.34        689.82        11.49 o                         
   9   6   7         27.95         30.97         2.36 o                         
  10   6   7        332.11        319.90         7.10 o                         
  11   6   7         74.40         74.11         3.66 o                         
  -6   7   7         51.21         43.89         5.66 o                         
  -5   7   7        308.06        303.84        13.31 o                         
  -4   7   7        115.91        124.89         5.48 o                         
  -3   7   7       1029.89       1036.11        21.72 o                         
  -2   7   7        254.77        248.24         7.61 o                         
  -1   7   7       1051.98       1043.01        21.52 o                         
   0   7   7       3006.01       2896.77        42.83 o                         
   1   7   7        225.73        221.50         5.45 o                         
   2   7   7         25.28         27.55         1.34 o                         
   3   7   7        323.21        328.20         5.60 o                         
   4   7   7       3933.19       3913.86        44.24 o                         
   5   7   7        936.19        959.72        12.70 o                         
   6   7   7         64.02         61.61         2.65 o                         
   7   7   7        640.45        629.49        10.64 o                         
   8   7   7         23.25         21.91         1.96 o                         
   9   7   7        122.12        119.91         4.03 o                         
  10   7   7         81.24         75.73         3.53 o                         
  11   7   7        601.68        618.53        11.38 o                         
  -5   8   7         21.18         29.20         4.25 o                         
  -4   8   7        807.69        814.33        18.32 o                         
  -3   8   7         69.64         62.79         7.93 o                         
  -2   8   7        713.26        687.01        15.72 o                         
  -1   8   7        221.53        210.93         7.01 o                         
   0   8   7       1364.81       1341.79        21.74 o                         
   1   8   7       2064.57       2077.39        31.82 o                         
   2   8   7          0.42          0.94         0.64 o                         
   3   8   7        779.47        774.23         9.67 o                         
   4   8   7         42.72         42.48         2.61 o                         
   5   8   7       1479.67       1452.97        18.21 o                         
   6   8   7        252.32        252.83         5.73 o                         
   7   8   7        682.46        687.09        11.50 o                         
   8   8   7        617.71        615.97        10.78 o                         
   9   8   7         11.71         11.43         1.70 o                         
  10   8   7         57.14         56.31         3.20 o                         
  11   8   7         86.58         90.38         8.07 o                         
  -5   9   7         12.23         14.16         3.68 o                         
  -4   9   7        436.59        442.58        15.15 o                         
  -3   9   7       1001.39       1028.88        22.12 o                         
  -2   9   7        673.51        671.71        15.72 o                         
  -1   9   7        143.78        141.83         5.81 o                         
   0   9   7         33.26         34.44         4.25 o                         
   1   9   7        343.00        336.05         7.63 o                         
   2   9   7        359.48        354.93         5.49 o                         
   3   9   7        478.57        476.07         6.78 o                         
   4   9   7       1398.31       1372.21        15.86 o                         
   5   9   7        431.86        439.18         7.23 o                         
   6   9   7         11.43         11.64         1.55 o                         
   7   9   7         15.18         16.18         1.82 o                         
   8   9   7        469.30        450.48         8.71 o                         
   9   9   7        285.70        304.86         6.94 o                         
  10   9   7          0.72          1.82         1.40 o                         
  -3  10   7        107.31        110.27         5.70 o                         
  -2  10   7       1498.29       1540.24        30.83 o                         
  -1  10   7        298.57        310.64        11.75 o                         
   0  10   7        471.56        470.27        12.21 o                         
   1  10   7        310.93        321.87         7.68 o                         
   2  10   7          2.41          2.51         1.18 o                         
   3  10   7        227.96        227.04         4.29 o                         
   4  10   7        327.83        326.00         5.40 o                         
   5  10   7       2132.93       2136.58        29.27 o                         
   6  10   7        532.45        541.75         9.84 o                         
   7  10   7        101.49        100.11         3.75 o                         
   8  10   7          3.10          3.48         1.35 o                         
   9  10   7        251.45        254.42         6.39 o                         
  -2  11   7          0.22          1.70         2.83 o                         
  -1  11   7        157.26        159.66         9.34 o                         
   0  11   7          7.07          5.16         2.10 o                         
   1  11   7        570.67        563.71        11.50 o                         
   2  11   7        593.19        596.92        11.88 o                         
   3  11   7        101.27         93.36         2.81 o                         
   4  11   7        271.51        263.34         4.85 o                         
   5  11   7         19.06         17.05         1.46 o                         
   6  11   7        393.13        399.46         8.16 o                         
   7  11   7         12.52         14.41         1.89 o                         
   8  11   7        130.43        129.48         4.47 o                         
   0  12   7         31.86         20.95         4.53 o                         
   1  12   7          1.19          0.34         1.88 o                         
   2  12   7        686.16        708.20        13.78 o                         
   3  12   7        444.18        449.34         9.21 o                         
   4  12   7        238.61        231.66         4.68 o                         
   5  12   7        301.94        302.61         5.96 o                         
   6  12   7          4.33          5.24         1.37 o                         
   7  12   7        112.53        109.69         6.60 o                         
  -1  -7   8        503.39        533.97        18.12 o                         
   0  -7   8        490.78        514.15        17.27 o                         
  -6  -6   8         90.45         83.10         4.79 o                         
  -5  -6   8        579.23        569.05         9.29 o                         
  -4  -6   8        913.96        912.16        13.78 o                         
  -3  -6   8         55.52         56.47         2.76 o                         
  -2  -6   8        494.75        494.23         8.93 o                         
  -1  -6   8         47.62         47.56         2.32 o                         
   0  -6   8        253.42        249.34         4.62 o                         
   1  -6   8        110.39        113.73         3.12 o                         
   2  -6   8        175.45        172.87         3.97 o                         
   3  -6   8        455.57        463.54         8.11 o                         
  -7  -5   8        239.46        241.81         9.20 o                         
  -6  -5   8         14.20         14.47         1.35 o                         
  -5  -5   8         14.61         14.84         1.71 o                         
  -4  -5   8        470.90        458.39         8.13 o                         
  -3  -5   8        725.28        730.21        11.60 o                         
  -2  -5   8         45.35         45.65         2.53 o                         
  -1  -5   8        765.63        792.72        11.08 o                         
   0  -5   8        451.97        466.47         6.81 o                         
   1  -5   8        305.58        302.28         5.16 o                         
   2  -5   8          6.65          6.68         1.11 o                         
   3  -5   8        602.43        598.72         8.44 o                         
   4  -5   8        882.64        877.68        11.37 o                         
   5  -5   8         36.79         27.18         5.38 o                         
  -8  -4   8         11.07         12.18         3.11 o                         
  -7  -4   8        632.55        625.07        11.42 o                         
  -6  -4   8        167.59        167.36         5.48 o                         
  -5  -4   8        275.05        275.96         5.61 o                         
  -4  -4   8        355.93        350.22        11.81 o                         
  -3  -4   8        273.19        277.71         6.50 o                         
  -2  -4   8        790.04        814.98        13.53 o                         
  -1  -4   8         50.77         51.48         2.33 o                         
   0  -4   8       1196.70       1200.94        14.56 o                         
   1  -4   8        215.07        207.81         3.97 o                         
   2  -4   8         60.04         61.35         2.25 o                         
   3  -4   8          9.75          7.18         1.07 o                         
   4  -4   8        386.18        385.13         6.17 o                         
   5  -4   8        612.51        603.81        14.19 o                         
   6  -4   8         10.32         16.68         3.09 o                         
  -8  -3   8        235.51        246.55         6.61 o                         
  -7  -3   8         35.68         39.28         2.70 o                         
  -6  -3   8        191.99        193.96         4.63 o                         
  -5  -3   8         47.68         45.01         2.32 o                         
  -4  -3   8       1397.55       1383.78        19.22 o                         
  -3  -3   8       2315.78       2280.49        29.94 o                         
  -2  -3   8        183.14        183.23         3.70 o                         
  -1  -3   8        522.88        504.20         7.58 o                         
   0  -3   8        144.61        156.25         3.16 o                         
   1  -3   8       1272.43       1279.11        17.45 o                         
   2  -3   8        411.33        410.81         6.12 o                         
   3  -3   8        536.45        544.35         7.59 o                         
   4  -3   8       1157.62       1173.38        13.99 o                         
   5  -3   8          0.10          2.20         1.62 o                         
   6  -3   8        155.13        157.60         5.16 o                         
   7  -3   8         28.37         25.08         3.20 o                         
  -8  -2   8         79.06         77.56         3.27 o                         
  -7  -2   8        923.93        940.31        14.23 o                         
  -6  -2   8        115.19        118.65         3.21 o                         
  -5  -2   8        617.20        618.55        10.01 o                         
  -4  -2   8         31.53         36.31         2.16 o                         
  -3  -2   8       3171.44       3134.36        40.06 o                         
  -2  -2   8       2485.37       2500.48        34.37 o                         
  -1  -2   8          7.48         10.06         1.01 o                         
   0  -2   8        621.43        610.54         7.80 o                         
   1  -2   8         98.36         90.64         2.33 o                         
   2  -2   8       1070.50       1044.46        12.36 o                         
   3  -2   8         27.67         28.02         1.57 o                         
   4  -2   8       1894.72       1874.03        20.65 o                         
   5  -2   8       1037.51       1016.93        17.57 o                         
   6  -2   8          8.88          9.43         1.68 o                         
   7  -2   8          3.54          6.14         1.89 o                         
  -9  -1   8         37.60         40.49         5.38 o                         
  -8  -1   8         34.47         34.73         2.04 o                         
  -7  -1   8        166.88        175.88         5.57 o                         
  -6  -1   8        991.96        972.77        12.98 o                         
  -5  -1   8        112.57        111.61         3.03 o                         
  -4  -1   8        523.64        523.57         8.34 o                         
  -3  -1   8        469.68        457.83         6.82 o                         
  -2  -1   8        588.78        580.75         8.13 o                         
  -1  -1   8        985.88        988.09        14.22 o                         
   0  -1   8        405.92        418.05         7.26 o                         
   1  -1   8       1701.74       1778.31        20.76 o                         
   2  -1   8        208.20        202.10         3.59 o                         
   3  -1   8        628.53        605.00         7.91 o                         
   4  -1   8         72.93         71.73         2.18 o                         
   5  -1   8        592.02        593.35         8.01 o                         
   6  -1   8        809.39        802.29        21.04 o                         
   7  -1   8         20.90         22.58         2.80 o                         
   8  -1   8        261.88        256.84         8.11 o                         
  -8   0   8          5.74          8.06         1.36 o                         
  -7   0   8        155.45        148.97         5.07 o                         
  -6   0   8        374.18        372.32         5.67 o                         
  -5   0   8       2570.94       2562.87        27.16 o                         
  -4   0   8          0.30          2.90         0.66 o                         
  -3   0   8       1712.88       1677.28        18.24 o                         
  -2   0   8       1769.91       1776.82        19.15 o                         
  -1   0   8         33.01         39.01         1.76 o                         
   0   0   8         17.67         15.50         1.56 o                         
   1   0   8       1719.74       1701.28        21.77 o                         
   2   0   8       4548.54       4379.48        48.81 o                         
   3   0   8        516.93        498.03         7.38 o                         
   4   0   8        651.46        634.16         9.03 o                         
   5   0   8         18.84         25.95         1.67 o                         
   6   0   8         85.15         86.72         3.52 o                         
   7   0   8         79.08         89.88         4.59 o                         
   8   0   8        254.63        255.89         8.20 o                         
   9   0   8        485.89        502.36        12.80 o                         
  -8   1   8        497.64        494.64        10.38 o                         
  -7   1   8         49.39         48.12         2.57 o                         
  -6   1   8        385.71        371.31         6.30 o                         
  -5   1   8        103.15        106.97         2.66 o                         
  -4   1   8       1125.43       1109.07        12.89 o                         
  -3   1   8         42.74         36.11         1.54 o                         
  -2   1   8       2682.73       2579.22        27.03 o                         
  -1   1   8       3317.78       3251.09        33.47 o                         
   0   1   8          0.01          0.09         0.55 o                         
   1   1   8        245.97        236.23         5.42 o                         
   2   1   8        905.39        883.69        11.43 o                         
   3   1   8       3559.49       3562.78        40.21 o                         
   4   1   8        421.15        420.05         6.52 o                         
   5   1   8        790.49        776.51        11.46 o                         
   6   1   8        842.21        834.71        17.62 o                         
   7   1   8         48.22         52.70         3.50 o                         
   8   1   8        106.14        107.20         6.80 o                         
   9   1   8        322.56        330.59         9.60 o                         
  -8   2   8        288.41        300.79         6.73 o                         
  -7   2   8         77.86         82.38         3.29 o                         
  -6   2   8       1676.88       1683.77        20.80 o                         
  -5   2   8       2220.94       2236.92        29.16 o                         
  -4   2   8        195.55        196.86         3.68 o                         
  -3   2   8        612.46        607.90         8.04 o                         
  -2   2   8          5.19          7.21         0.83 o                         
  -1   2   8       3977.28       3975.76        42.31 o                         
   0   2   8        594.13        617.33         8.50 o                         
   1   2   8       1830.91       1792.41        21.13 o                         
   2   2   8       3181.89       3194.41        32.75 o                         
   3   2   8         36.25         45.23         2.33 o                         
   4   2   8        275.46        281.86         4.80 o                         
   5   2   8         72.46         70.77         2.57 o                         
   6   2   8       1546.15       1545.73        29.53 o                         
   7   2   8        431.64        427.20        10.70 o                         
   8   2   8        268.50        271.59         8.09 o                         
   9   2   8        179.61        192.26         6.89 o                         
  10   2   8         20.23         22.53         4.96 o                         
  -8   3   8        121.94        125.78         4.51 o                         
  -7   3   8          8.90          9.37         1.52 o                         
  -6   3   8          0.64          1.20         0.86 o                         
  -5   3   8       1522.77       1493.08        18.70 o                         
  -4   3   8       3365.49       3297.14        37.80 o                         
  -3   3   8        333.46        337.01         5.15 o                         
  -2   3   8        972.01        952.14        11.22 o                         
  -1   3   8          8.04          8.61         1.01 o                         
   0   3   8        371.17        376.34         5.30 o                         
   1   3   8          0.55          9.28         3.58 o                         
   2   3   8       1776.17       1743.32        18.89 o                         
   3   3   8       5559.83       5571.35        55.89 o                         
   4   3   8        693.29        682.40         8.34 o                         
   5   3   8        168.97        166.00         3.26 o                         
   6   3   8         48.97         52.40         3.06 o                         
   7   3   8       1248.38       1231.45        24.31 o                         
   8   3   8         98.83        107.58         5.24 o                         
   9   3   8        173.94        175.14         6.29 o                         
  10   3   8        290.77        302.91        10.76 o                         
  -8   4   8        687.16        634.21        29.73 o                         
  -7   4   8        356.44        357.98         7.52 o                         
  -6   4   8        513.77        488.73         7.94 o                         
  -5   4   8        544.00        563.20        10.20 o                         
  -4   4   8        337.16        352.09         6.07 o                         
  -3   4   8       1298.13       1300.23        14.87 o                         
  -2   4   8        118.53        121.29         2.92 o                         
  -1   4   8       2201.01       2202.57        40.71 o                         
   0   4   8        962.71        976.20        13.33 o                         
   1   4   8        880.99        865.24        11.22 o                         
   2   4   8        668.17        646.72        13.37 o                         
   3   4   8       1781.05       1796.73        19.24 o                         
   4   4   8       1937.63       1952.55        20.50 o                         
   5   4   8          9.09         10.49         0.96 o                         
   6   4   8        373.03        370.92         6.46 o                         
   7   4   8          1.78          1.85         0.86 o                         
   8   4   8        378.35        386.44         8.21 o                         
   9   4   8        325.19        334.77         7.66 o                         
  10   4   8        105.82        111.84         5.24 o                         
  11   4   8        256.54        242.92        10.76 o                         
  -7   5   8        656.14        666.07        11.73 o                         
  -6   5   8         14.08         15.35         1.77 o                         
  -5   5   8       1277.37       1284.48        16.70 o                         
  -4   5   8       1539.78       1521.91        27.30 o                         
  -3   5   8         59.99         56.59         1.97 o                         
  -2   5   8        239.11        223.42         3.90 o                         
  -1   5   8        658.56        683.42         8.54 o                         
   0   5   8       3003.09       3017.36        31.31 o                         
   1   5   8       1446.85       1408.93        17.17 o                         
   2   5   8       1310.72       1290.51        14.30 o                         
   3   5   8        861.11        883.82        10.09 o                         
   4   5   8        148.57        147.97         2.97 o                         
   5   5   8        566.62        575.79        10.06 o                         
   6   5   8         76.62         74.42         2.38 o                         
   7   5   8       1546.22       1551.52        20.91 o                         
   8   5   8        246.02        247.60         5.14 o                         
   9   5   8         83.79         83.88         2.97 o                         
  10   5   8        110.60        108.11         4.25 o                         
  11   5   8        170.45        171.56         9.91 o                         
  -7   6   8         12.57         17.56         3.68 o                         
  -6   6   8        491.56        501.62        12.77 o                         
  -5   6   8         22.38         19.21         2.11 o                         
  -4   6   8        961.97        985.87        16.94 o                         
  -3   6   8       1951.89       1909.14        29.58 o                         
  -2   6   8          1.08          3.89         1.08 o                         
  -1   6   8        487.74        485.51         9.41 o                         
   0   6   8        770.13        762.46        13.23 o                         
   1   6   8       3830.61       3798.94        77.93 o                         
   2   6   8        325.10        331.58         7.03 o                         
   3   6   8        884.55        892.03        12.77 o                         
   4   6   8        802.85        816.66        11.08 o                         
   5   6   8          1.05          1.96         0.78 o                         
   6   6   8        160.95        155.85         4.25 o                         
   7   6   8        571.38        579.59        12.59 o                         
   8   6   8       2120.62       2163.66        29.75 o                         
   9   6   8        380.65        384.13         7.87 o                         
  10   6   8         19.49         18.89         2.20 o                         
  11   6   8          0.49          1.98         2.83 o                         
  -5   7   8        204.26        193.34         7.29 o                         
  -4   7   8        126.56        128.30         5.70 o                         
  -3   7   8        711.56        701.17        16.12 o                         
  -2   7   8        370.22        364.73         9.91 o                         
  -1   7   8        139.88        137.77        10.60 o                         
   0   7   8        960.41        956.76        20.02 o                         
   1   7   8         75.18         85.93         4.11 o                         
   2   7   8        677.19        703.79        12.95 o                         
   3   7   8         59.62         61.16         2.30 o                         
   4   7   8        879.03        883.81        14.49 o                         
   5   7   8       1413.48       1412.91        22.47 o                         
   6   7   8         71.81         62.48         2.72 o                         
   7   7   8         77.15         82.75         3.20 o                         
   8   7   8         67.54         55.79         2.98 o                         
   9   7   8        380.21        380.58         7.96 o                         
  10   7   8         90.16        101.21         6.01 o                         
  11   7   8         61.50         63.61         5.52 o                         
  -5   8   8        178.50        176.30         8.92 o                         
  -4   8   8        270.09        285.40        14.44 o                         
  -3   8   8        400.11        421.85        11.41 o                         
  -2   8   8        296.51        302.35         9.11 o                         
  -1   8   8        188.53        182.50         6.61 o                         
   0   8   8        814.74        805.09        17.62 o                         
   1   8   8       3481.04       3449.80        62.27 o                         
   2   8   8        595.04        609.80        12.47 o                         
   3   8   8         73.30         75.60         2.57 o                         
   4   8   8          1.25          2.19         0.86 o                         
   5   8   8        828.92        809.56        14.09 o                         
   6   8   8        769.57        755.03        12.36 o                         
   7   8   8        175.46        177.17         5.80 o                         
   8   8   8        693.02        701.77        12.74 o                         
   9   8   8        150.89        152.70         4.77 o                         
  10   8   8         27.93         26.59         2.42 o                         
  -4   9   8          8.69         13.62         2.70 o                         
  -3   9   8        598.43        596.22        14.81 o                         
  -2   9   8        179.30        188.12         6.91 o                         
  -1   9   8        120.41        128.48         5.61 o                         
   0   9   8        256.01        252.97         8.01 o                         
   1   9   8        507.80        512.28        12.71 o                         
   2   9   8       1904.38       1907.79        29.81 o                         
   3   9   8        321.97        329.62         6.61 o                         
   4   9   8        355.87        355.23         6.30 o                         
   5   9   8         19.72         21.20         1.64 o                         
   6   9   8        476.09        487.69         9.16 o                         
   7   9   8        150.37        149.39         4.50 o                         
   8   9   8        155.98        153.68         4.72 o                         
   9   9   8        739.12        747.78        12.87 o                         
  10   9   8        119.02        128.99         5.26 o                         
  -2  10   8        673.29        657.26        15.92 o                         
  -1  10   8        254.93        254.17         8.51 o                         
   0  10   8        176.35        175.83         6.81 o                         
   1  10   8        494.58        495.52        12.61 o                         
   2  10   8         91.56         91.04         3.92 o                         
   3  10   8        281.89        280.22         7.03 o                         
   4  10   8          0.49          2.82         1.06 o                         
   5  10   8        950.25        960.12        13.40 o                         
   6  10   8        240.24        249.84         6.00 o                         
   7  10   8         35.15         34.88         2.55 o                         
   8  10   8         60.54         61.42         3.55 o                         
   9  10   8        109.76        102.36         4.16 o                         
  -1  11   8        506.55        509.88        15.22 o                         
   0  11   8        446.02        439.51        12.11 o                         
   1  11   8        206.85        205.91         7.61 o                         
   2  11   8        659.40        694.16        13.35 o                         
   3  11   8         10.12         15.25         2.01 o                         
   4  11   8         10.81         12.06         1.44 o                         
   5  11   8        210.48        208.86         4.90 o                         
   6  11   8        852.24        856.42        14.23 o                         
   7  11   8        496.98        507.61         9.77 o                         
   8  11   8          0.01          0.38         1.39 o                         
   2  12   8        212.09        213.89         8.35 o                         
   3  12   8        551.09        559.60        11.66 o                         
   4  12   8         87.98         95.16         4.34 o                         
   5  12   8        122.57        122.23         3.43 o                         
   6  12   8          0.97          2.60         1.69 o                         
   7  12   8        329.31        308.61        23.50 o                         
  -3  -6   9        265.06        269.82        11.61 o                         
  -2  -6   9         17.50         14.44         3.40 o                         
  -1  -6   9          3.09          2.55         1.69 o                         
   0  -6   9        633.98        644.12        20.95 o                         
   1  -6   9        505.54        484.68        12.19 o                         
  -5  -5   9        112.53        111.82         4.04 o                         
  -4  -5   9         26.36         24.03         2.28 o                         
  -3  -5   9       1189.90       1181.66        17.30 o                         
  -2  -5   9        174.20        165.59         4.05 o                         
  -1  -5   9        434.29        445.34         7.41 o                         
   0  -5   9        291.68        296.56         5.80 o                         
   1  -5   9        112.66        113.55         3.16 o                         
   2  -5   9        323.17        316.73         5.54 o                         
   3  -5   9         59.99         59.81         2.76 o                         
  -6  -4   9       1051.49       1071.99        15.66 o                         
  -5  -4   9         14.60         15.37         1.61 o                         
  -4  -4   9        267.71        276.30         6.85 o                         
  -3  -4   9        120.83        116.55         4.30 o                         
  -2  -4   9        616.68        612.03         9.03 o                         
  -1  -4   9        118.43        125.88         3.43 o                         
   0  -4   9        991.40        988.32        17.37 o                         
   1  -4   9        907.56        927.75        11.57 o                         
   2  -4   9          0.96          1.36         0.89 o                         
   3  -4   9        134.91        134.29         3.41 o                         
   4  -4   9        139.40        136.50         3.50 o                         
   5  -4   9        494.21        524.06        19.54 o                         
  -7  -3   9          2.21          2.27         2.55 o                         
  -6  -3   9        649.26        644.91        10.58 o                         
  -5  -3   9        430.32        430.40         7.89 o                         
  -4  -3   9        100.36        100.91         3.40 o                         
  -3  -3   9        518.61        517.79        10.45 o                         
  -2  -3   9          6.47          9.27         1.29 o                         
  -1  -3   9        395.24        401.88         6.65 o                         
   0  -3   9         49.28         51.61         2.95 o                         
   1  -3   9       1377.52       1372.08        15.80 o                         
   2  -3   9        798.86        817.60        14.63 o                         
   3  -3   9         43.40         47.45         2.09 o                         
   4  -3   9         56.34         54.45         2.30 o                         
   5  -3   9        140.48        143.84         4.89 o                         
   6  -3   9        378.06        402.29        11.89 o                         
  -7  -2   9        860.11        864.05        15.69 o                         
  -6  -2   9        235.77        247.35         5.68 o                         
  -5  -2   9         57.46         60.46         2.72 o                         
  -4  -2   9        152.69        155.71         4.21 o                         
  -3  -2   9        675.05        672.81         9.46 o                         
  -2  -2   9       1577.24       1574.55        23.37 o                         
  -1  -2   9         35.04         34.44         2.29 o                         
   0  -2   9        583.92        593.19         8.80 o                         
   1  -2   9        137.25        130.96         3.17 o                         
   2  -2   9        666.12        667.23         8.75 o                         
   3  -2   9        229.75        221.29         4.17 o                         
   4  -2   9         60.05         59.29         2.23 o                         
   5  -2   9        543.49        536.53        11.61 o                         
   6  -2   9          0.50          1.82         1.51 o                         
   7  -2   9        214.91        228.51         8.50 o                         
  -8  -1   9        422.84        410.26        15.57 o                         
  -7  -1   9         16.96         21.25         1.62 o                         
  -6  -1   9       1229.59       1251.01        15.92 o                         
  -5  -1   9        931.57        929.20        12.39 o                         
  -4  -1   9          2.24          4.06         0.86 o                         
  -3  -1   9        110.93        110.25         2.91 o                         
  -2  -1   9       1355.33       1355.78        18.87 o                         
  -1  -1   9       3235.40       3205.86        53.69 o                         
   0  -1   9        128.16        123.49         3.84 o                         
   1  -1   9       1060.81       1054.74        15.51 o                         
   2  -1   9        258.67        248.70         7.61 o                         
   3  -1   9        182.67        181.40         4.03 o                         
   4  -1   9         62.20         59.95         2.40 o                         
   5  -1   9        671.71        666.80        12.37 o                         
   6  -1   9       1582.21       1673.81        44.77 o                         
   7  -1   9        145.73        151.01         6.10 o                         
  -8   0   9         26.88         25.62         2.98 o                         
  -7   0   9        352.88        344.83         7.22 o                         
  -6   0   9         36.55         40.86         1.96 o                         
  -5   0   9       1444.05       1441.54        16.37 o                         
  -4   0   9        499.59        492.76         6.85 o                         
  -3   0   9        650.72        655.97         9.30 o                         
  -2   0   9        232.66        227.50         4.40 o                         
  -1   0   9        369.62        372.91         6.90 o                         
   0   0   9       1604.77       1610.04        21.98 o                         
   1   0   9         12.13         12.88         1.43 o                         
   2   0   9       1587.19       1572.18        19.21 o                         
   3   0   9        565.53        585.87         8.57 o                         
   4   0   9        247.07        244.61         4.77 o                         
   5   0   9         92.53         96.42         3.17 o                         
   6   0   9        811.78        815.74        17.62 o                         
   7   0   9        678.80        685.61        15.72 o                         
   8   0   9         44.81         40.35         3.70 o                         
  -7   1   9          1.69          2.18         1.08 o                         
  -6   1   9        184.86        187.83         3.87 o                         
  -5   1   9         31.90         35.87         1.81 o                         
  -4   1   9        536.14        534.89         7.35 o                         
  -3   1   9         76.78         76.21         2.20 o                         
  -2   1   9       2094.83       2077.94        22.36 o                         
  -1   1   9       2565.16       2547.40        26.92 o                         
   0   1   9         66.32         66.83         2.52 o                         
   1   1   9        310.80        308.20         9.28 o                         
   2   1   9        387.14        406.06         6.38 o                         
   3   1   9       1268.62       1281.69        16.08 o                         
   4   1   9        385.33        382.97         6.35 o                         
   5   1   9        419.06        416.42         7.22 o                         
   6   1   9        515.52        505.38        12.01 o                         
   7   1   9         10.50         11.16         2.10 o                         
   8   1   9         90.07         99.78         7.50 o                         
   9   1   9         30.01         26.54         3.18 o                         
  -7   2   9        904.14        924.58        14.57 o                         
  -6   2   9          5.02          6.43         1.03 o                         
  -5   2   9       1063.16       1087.42        13.07 o                         
  -4   2   9         43.93         43.23         1.90 o                         
  -3   2   9        606.95        626.37         8.25 o                         
  -2   2   9         16.20         15.79         1.16 o                         
  -1   2   9       1880.58       1906.73        26.76 o                         
   0   2   9       3839.32       3895.63        70.31 o                         
   1   2   9        327.68        328.17         5.46 o                         
   2   2   9        292.61        289.08         5.76 o                         
   3   2   9         33.89         36.25         1.76 o                         
   4   2   9       2027.20       1980.86        23.92 o                         
   5   2   9        224.33        239.42         4.91 o                         
   6   2   9        611.17        626.85        14.44 o                         
   7   2   9        872.44        885.75        18.81 o                         
   8   2   9         81.40         86.96         4.59 o                         
   9   2   9         17.01         16.26         2.58 o                         
  -7   3   9        122.45        131.19         4.34 o                         
  -6   3   9        341.19        339.80         6.26 o                         
  -5   3   9        158.92        162.95         3.58 o                         
  -4   3   9       1977.21       1966.54        21.68 o                         
  -3   3   9         69.05         76.86         2.43 o                         
  -2   3   9        627.54        629.91         8.23 o                         
  -1   3   9        473.75        467.61         6.49 o                         
   0   3   9       1558.64       1529.31        18.63 o                         
   1   3   9       1809.32       1840.39        34.46 o                         
   2   3   9        149.34        146.93         3.29 o                         
   3   3   9       1275.38       1265.91        14.22 o                         
   4   3   9         55.46         57.56         2.19 o                         
   5   3   9        768.44        737.30        21.13 o                         
   6   3   9         20.97         23.70         2.38 o                         
   7   3   9        479.83        483.03        11.70 o                         
   8   3   9        806.85        820.81        17.90 o                         
   9   3   9          1.78          2.58         1.77 o                         
  10   3   9         61.04         62.58         5.95 o                         
  -7   4   9        568.36        564.68        11.10 o                         
  -6   4   9          5.52          6.44         1.21 o                         
  -5   4   9          5.53          5.86         1.01 o                         
  -4   4   9        719.63        738.66         9.62 o                         
  -3   4   9       2224.74       2239.81        24.31 o                         
  -2   4   9        497.00        481.97         6.74 o                         
  -1   4   9        983.33        968.43        13.13 o                         
   0   4   9       1277.68       1251.89        15.74 o                         
   1   4   9        200.82        206.70         4.62 o                         
   2   4   9         56.49         61.26         3.49 o                         
   3   4   9       1687.62       1692.08        20.43 o                         
   4   4   9       3572.75       3587.44        39.99 o                         
   5   4   9        780.05        796.38        11.57 o                         
   6   4   9         77.60         80.92         3.87 o                         
   7   4   9         63.13         65.48         3.59 o                         
   8   4   9        270.15        267.37         8.78 o                         
   9   4   9        181.29        181.72         6.57 o                         
  10   4   9        207.53        204.69         7.17 o                         
  -7   5   9        352.13        336.47        13.45 o                         
  -6   5   9        693.55        719.57        12.23 o                         
  -5   5   9          0.15          0.65         0.94 o                         
  -4   5   9        319.80        307.95         5.22 o                         
  -3   5   9        178.33        179.68         3.76 o                         
  -2   5   9       1828.13       1801.48        19.88 o                         
  -1   5   9         10.55         18.06         2.78 o                         
   0   5   9       2282.06       2237.70        26.43 o                         
   1   5   9        865.66        866.19        13.06 o                         
   2   5   9        101.66        104.03         2.84 o                         
   3   5   9         46.46         50.69         2.01 o                         
   4   5   9        764.59        766.71        11.14 o                         
   5   5   9       2286.03       2315.78        29.69 o                         
   6   5   9        250.24        254.80         5.77 o                         
   7   5   9        355.96        355.27         6.69 o                         
   8   5   9         80.89         82.20         4.25 o                         
   9   5   9         40.08         40.54         3.26 o                         
  10   5   9          3.52          2.27         3.11 o                         
  -6   6   9        188.02        191.95         9.63 o                         
  -5   6   9        229.26        220.83         6.14 o                         
  -4   6   9        847.44        894.38        19.95 o                         
  -3   6   9       1717.69       1749.54        27.51 o                         
  -2   6   9        298.26        291.63         6.85 o                         
  -1   6   9        216.24        212.55         5.54 o                         
   0   6   9          3.01          7.18         1.29 o                         
   1   6   9       1446.55       1416.56        22.39 o                         
   2   6   9       1149.65       1128.92        29.02 o                         
   3   6   9        294.17        285.35         7.91 o                         
   4   6   9       1969.16       1926.24        25.44 o                         
   5   6   9          0.80          6.57         2.96 o                         
   6   6   9        228.16        237.10         5.83 o                         
   7   6   9          4.96          6.16         1.37 o                         
   8   6   9        502.34        482.68        13.07 o                         
   9   6   9        340.77        361.63         8.26 o                         
  10   6   9         43.35         37.91         3.79 o                         
  -5   7   9        195.49        194.93         8.92 o                         
  -4   7   9          7.24          7.83         2.18 o                         
  -3   7   9       1292.14       1328.99        27.12 o                         
  -2   7   9       2523.07       2455.51        46.05 o                         
  -1   7   9        181.44        184.20         6.61 o                         
   0   7   9        337.94        324.73         9.11 o                         
   1   7   9         12.12         11.68         2.00 o                         
   2   7   9       1096.22       1064.19        21.82 o                         
   3   7   9        228.47        232.41         7.11 o                         
   4   7   9       1455.35       1451.85        19.82 o                         
   5   7   9       1601.64       1588.94        21.48 o                         
   6   7   9        126.23        132.20         4.30 o                         
   7   7   9         44.50         45.94         3.55 o                         
   8   7   9         83.19         78.52         3.64 o                         
   9   7   9        486.59        499.08        10.66 o                         
  10   7   9        187.93        195.56         7.89 o                         
  -5   8   9         63.72         60.60         7.93 o                         
  -4   8   9        111.58        118.13         5.88 o                         
  -3   8   9        141.55        138.66         6.20 o                         
  -2   8   9         91.17         95.96         4.90 o                         
  -1   8   9       1149.14       1160.75        24.22 o                         
   0   8   9          8.53          7.35         1.89 o                         
   1   8   9        676.04        676.80        15.52 o                         
   2   8   9        147.22        149.21         5.81 o                         
   3   8   9        439.65        424.34         8.94 o                         
   4   8   9         96.01         97.35         3.22 o                         
   5   8   9        239.45        246.66         5.26 o                         
   6   8   9        895.09        889.06        15.53 o                         
   7   8   9        158.02        163.43         5.06 o                         
   8   8   9        230.29        224.55         6.21 o                         
   9   8   9         15.55         14.54         2.04 o                         
  10   8   9        326.51        326.99         8.71 o                         
  -3   9   9        410.91        396.24        32.55 o                         
  -2   9   9        692.48        704.24        16.72 o                         
  -1   9   9          1.47          2.03         1.69 o                         
   0   9   9        108.27        113.12         5.41 o                         
   1   9   9        244.84        245.75         8.01 o                         
   2   9   9       1418.20       1409.66        28.23 o                         
   3   9   9        556.64        579.96        11.33 o                         
   4   9   9        183.30        185.54         5.34 o                         
   5   9   9        161.01        158.44         4.21 o                         
   6   9   9        170.64        171.07         9.65 o                         
   7   9   9        214.97        217.09         5.65 o                         
   8   9   9         57.38         57.73         3.20 o                         
   9   9   9        238.28        237.92        10.14 o                         
  10   9   9         49.53         55.78        10.19 o                         
  -2  10   9        429.16        462.70        14.51 o                         
  -1  10   9        793.04        805.93        18.62 o                         
   0  10   9         22.36         21.09         2.90 o                         
   1  10   9         73.48         72.64         4.50 o                         
   2  10   9        118.89        117.02        10.05 o                         
   3  10   9       1250.95       1269.40        21.25 o                         
   4  10   9        401.40        405.92         8.94 o                         
   5  10   9         40.84         40.94         2.49 o                         
   6  10   9        458.41        453.42         9.08 o                         
   7  10   9          8.17          5.39         1.68 o                         
   8  10   9         83.88         82.12         3.80 o                         
   9  10   9         56.96         54.08         9.91 o                         
   0  11   9        249.24        257.93        12.74 o                         
   1  11   9         55.00         55.38         4.39 o                         
   2  11   9        564.90        581.26        14.51 o                         
   3  11   9          0.03          2.37         3.40 o                         
   4  11   9        470.97        470.36        10.13 o                         
   5  11   9          8.86          9.37         1.83 o                         
   6  11   9        343.72        341.67         7.89 o                         
   7  11   9        217.35        218.66         8.50 o                         
   8  11   9         32.00         28.44         4.76 o                         
   4  12   9        170.86        187.39         7.65 o                         
   5  12   9         15.73         14.83         2.78 o                         
  -2  -5  10        315.13        326.17        12.74 o                         
  -1  -5  10          0.79         -0.85         1.60 o                         
  -4  -4  10        225.37        218.68         6.56 o                         
  -3  -4  10          0.72          0.61         1.41 o                         
  -2  -4  10        666.73        691.56        11.35 o                         
  -1  -4  10        852.70        866.92        14.56 o                         
   0  -4  10         92.92         95.49         3.25 o                         
   1  -4  10        164.73        156.78         4.14 o                         
   2  -4  10         67.38         64.61         2.88 o                         
   3  -4  10        363.86        365.74         7.63 o                         
  -6  -3  10        614.72        602.50        20.95 o                         
  -5  -3  10        923.27        901.98        13.94 o                         
  -4  -3  10         12.44         10.87         2.04 o                         
  -3  -3  10        419.36        419.22         7.81 o                         
  -2  -3  10         52.93         53.54         2.65 o                         
  -1  -3  10        405.58        399.82         9.85 o                         
   0  -3  10         32.32         31.18         2.29 o                         
   1  -3  10        881.78        895.37        12.59 o                         
   2  -3  10        894.46        878.33        12.49 o                         
   3  -3  10         45.46         52.08         2.32 o                         
   4  -3  10        100.44         99.88         3.23 o                         
   5  -3  10          1.28          2.41         2.00 o                         
  -6  -2  10         27.82         25.48         4.25 o                         
  -5  -2  10        566.88        577.03         9.94 o                         
  -4  -2  10       1096.40       1084.77        14.27 o                         
  -3  -2  10         12.45         11.32         1.40 o                         
  -2  -2  10       1503.36       1505.39        21.09 o                         
  -1  -2  10        205.80        202.98         5.02 o                         
   0  -2  10         55.91         55.81         2.69 o                         
   1  -2  10         21.67         23.86         2.06 o                         
   2  -2  10        897.58        924.61        14.50 o                         
   3  -2  10       1674.40       1688.82        21.14 o                         
   4  -2  10          9.78         12.46         1.50 o                         
   5  -2  10        326.44        330.78         8.12 o                         
   6  -2  10          4.31          5.38         2.83 o                         
  -7  -1  10         51.20         48.99         4.53 o                         
  -6  -1  10        593.36        611.47         9.18 o                         
  -5  -1  10        505.06        505.67         7.93 o                         
  -4  -1  10        108.90        112.30         3.16 o                         
  -3  -1  10         72.48         70.05         2.49 o                         
  -2  -1  10        122.71        129.00         3.78 o                         
  -1  -1  10       1178.64       1166.76        18.60 o                         
   0  -1  10        189.79        189.42         4.72 o                         
   1  -1  10        282.52        282.27         6.13 o                         
   2  -1  10        283.37        296.71         8.91 o                         
   3  -1  10        269.16        274.79         5.32 o                         
   4  -1  10        284.39        296.35         6.45 o                         
   5  -1  10         48.27         44.29         3.97 o                         
   6  -1  10        122.46        134.78         5.61 o                         
   7  -1  10         41.93         45.30         5.66 o                         
  -7   0  10        168.95        159.95         9.91 o                         
  -6   0  10          0.81          1.69         1.01 o                         
  -5   0  10       1397.34       1448.95        18.54 o                         
  -4   0  10       1934.18       1910.82        23.12 o                         
  -3   0  10         73.73         76.80         2.62 o                         
  -2   0  10        347.21        352.80         6.88 o                         
  -1   0  10         70.17         67.14         2.78 o                         
   0   0  10       1324.78       1336.56        19.06 o                         
   1   0  10        166.80        161.26         4.33 o                         
   2   0  10       1348.26       1386.15        19.96 o                         
   3   0  10       1287.21       1259.02        20.12 o                         
   4   0  10          0.09          2.38         1.29 o                         
   5   0  10        164.95        153.95         4.78 o                         
   6   0  10         97.73        103.48         5.24 o                         
   7   0  10        703.52        693.65        15.92 o                         
  -7   1  10         13.75         11.61         3.68 o                         
  -6   1  10        427.77        428.63         8.23 o                         
  -5   1  10         20.40         23.37         1.58 o                         
  -4   1  10       1153.94       1184.46        14.18 o                         
  -3   1  10       1400.48       1399.98        17.64 o                         
  -2   1  10         52.85         55.65         2.28 o                         
  -1   1  10        715.86        725.14        13.46 o                         
   0   1  10        157.69        167.27         4.35 o                         
   1   1  10        965.66        936.13        16.76 o                         
   2   1  10         15.12         16.48         1.66 o                         
   3   1  10       1430.67       1430.15        20.34 o                         
   4   1  10        704.20        701.92        12.15 o                         
   5   1  10         37.05         40.18         2.62 o                         
   6   1  10         66.36         70.37         4.00 o                         
   7   1  10        163.96        165.01         6.21 o                         
   8   1  10        661.55        695.22        16.11 o                         
  -6   2  10         53.25         54.99         2.43 o                         
  -5   2  10        670.55        659.09         8.97 o                         
  -4   2  10        280.69        270.63         4.78 o                         
  -3   2  10        216.87        216.50         4.10 o                         
  -2   2  10        249.84        250.60         6.36 o                         
  -1   2  10        786.84        781.38        10.86 o                         
   0   2  10       2055.30       1982.41        26.73 o                         
   1   2  10        210.01        205.41         4.95 o                         
   2   2  10        606.80        594.99        10.09 o                         
   3   2  10         93.01         93.20         3.27 o                         
   4   2  10        996.04        974.75        14.08 o                         
   5   2  10        503.36        513.29         9.07 o                         
   6   2  10        197.14        198.15         6.50 o                         
   7   2  10        429.66        431.55        11.01 o                         
   8   2  10         16.88         14.96         2.50 o                         
  -6   3  10        623.04        619.51         8.73 o                         
  -5   3  10          0.56          2.58         0.96 o                         
  -4   3  10        990.98        993.85        12.25 o                         
  -3   3  10       1132.09       1131.97        13.55 o                         
  -2   3  10         45.09         44.45         1.85 o                         
  -1   3  10          1.20          1.23         0.68 o                         
   0   3  10       1562.08       1503.40        18.59 o                         
   1   3  10       2852.47       2843.69        45.26 o                         
   2   3  10        127.82        134.38         3.78 o                         
   3   3  10        234.51        229.07         5.17 o                         
   4   3  10         71.29         73.43         2.62 o                         
   5   3  10         59.26         67.45         2.92 o                         
   6   3  10         67.38         69.67         5.52 o                         
   7   3  10        439.59        435.91        11.10 o                         
   8   3  10        664.62        706.39        16.00 o                         
   9   3  10        146.82        153.23         6.29 o                         
  -6   4  10          0.01          0.91         1.12 o                         
  -5   4  10        488.16        491.67         7.31 o                         
  -4   4  10         10.37         10.03         1.19 o                         
  -3   4  10       1370.00       1394.10        16.14 o                         
  -2   4  10        747.54        717.93         9.33 o                         
  -1   4  10        260.36        261.88         4.52 o                         
   0   4  10        434.93        434.78         6.94 o                         
   1   4  10         72.01         77.36         2.56 o                         
   2   4  10       2304.11       2340.12        30.93 o                         
   3   4  10        117.85        115.83         3.80 o                         
   4   4  10       1008.12        993.38        16.80 o                         
   5   4  10        429.42        424.11         8.28 o                         
   6   4  10        293.05        279.79         7.80 o                         
   7   4  10        129.46        135.82         5.28 o                         
   8   4  10        269.01        259.64         7.89 o                         
   9   4  10        571.04        559.96        13.60 o                         
  -6   5  10       1046.76       1037.46        18.92 o                         
  -5   5  10          1.27          2.42         1.01 o                         
  -4   5  10        456.63        466.43         7.11 o                         
  -3   5  10         34.62         33.58         1.78 o                         
  -2   5  10        975.72        970.40        13.67 o                         
  -1   5  10         84.69         80.16         2.36 o                         
   0   5  10       1200.12       1202.12        23.66 o                         
   1   5  10       1647.36       1644.36        20.16 o                         
   2   5  10         10.57         14.61         2.66 o                         
   3   5  10        276.15        267.47         6.65 o                         
   4   5  10        161.42        158.74         4.32 o                         
   5   5  10       1229.69       1223.14        16.81 o                         
   6   5  10        239.35        253.29         7.29 o                         
   7   5  10        117.32        119.96         4.88 o                         
   8   5  10        158.22        160.80         5.88 o                         
   9   5  10         37.67         38.51         5.38 o                         
  -5   6  10        564.57        567.55        13.11 o                         
  -4   6  10         44.27         42.76         3.04 o                         
  -3   6  10        233.66        236.99         6.29 o                         
  -2   6  10          2.14          3.43         1.36 o                         
  -1   6  10        410.24        418.77         8.82 o                         
   0   6  10        400.78        400.24         8.44 o                         
   1   6  10       1290.19       1239.58        20.10 o                         
   2   6  10       2432.26       2398.38        44.35 o                         
   3   6  10         82.20         85.41         4.20 o                         
   4   6  10          4.92          6.20         2.41 o                         
   5   6  10        181.49        173.91         4.74 o                         
   6   6  10       1320.43       1309.92        36.51 o                         
   7   6  10        307.44        328.73        16.14 o                         
   8   6  10         99.18         95.42         7.08 o                         
   9   6  10        453.40        459.79        17.56 o                         
  -5   7  10         55.91         50.97         6.23 o                         
  -4   7  10        426.35        445.70        12.10 o                         
  -3   7  10         27.13         26.02         3.18 o                         
  -2   7  10       1334.85       1343.70        27.53 o                         
  -1   7  10         69.90         81.03         4.61 o                         
   0   7  10        452.18        440.82        11.41 o                         
   1   7  10         16.19         20.06         2.50 o                         
   2   7  10        733.32        709.42        15.92 o                         
   3   7  10        703.67        708.28        15.82 o                         
   4   7  10         35.07         34.77         3.54 o                         
   5   7  10        380.47        367.33         9.44 o                         
   6   7  10         34.36         41.51         3.40 o                         
   7   7  10        341.23        336.64         9.40 o                         
   8   7  10          6.49         10.23         2.10 o                         
   9   7  10        245.97        245.92         8.95 o                         
  -3   8  10         49.32         53.92         4.53 o                         
  -2   8  10        425.90        432.71        13.58 o                         
  -1   8  10       1621.29       1623.86        32.34 o                         
   0   8  10        670.42        646.41        15.42 o                         
   1   8  10        269.10        270.69         8.41 o                         
   2   8  10        411.95        410.76        10.81 o                         
   3   8  10         22.12         27.47         5.66 o                         
   4   8  10        323.46        317.92        11.18 o                         
   5   8  10        517.65        521.07        12.61 o                         
   6   8  10       1688.84       1640.31        31.83 o                         
   7   8  10        387.24        417.04         9.04 o                         
   8   8  10          5.36          7.08         1.68 o                         
   9   8  10         25.26         29.78         2.67 o                         
  -2   9  10         76.18         65.41         6.94 o                         
  -1   9  10        207.71        220.12         7.91 o                         
   0   9  10        869.51        874.07        19.62 o                         
   1   9  10         69.15         78.57         4.70 o                         
   2   9  10        736.04        722.52        27.03 o                         
   3   9  10        451.20        466.01        12.11 o                         
   4   9  10         14.40         15.15         3.54 o                         
   5   9  10         59.07         64.65         4.19 o                         
   6   9  10        543.55        538.98        10.95 o                         
   7   9  10        675.88        657.41        12.70 o                         
   8   9  10        123.60        137.96         6.18 o                         
   9   9  10         40.49         40.55         3.26 o                         
   0  10  10         94.02         97.09         9.63 o                         
   1  10  10        169.76        168.70        10.62 o                         
   2  10  10          2.85          5.62         1.89 o                         
   3  10  10        567.04        565.05        14.01 o                         
   4  10  10        262.79        276.92         8.80 o                         
   5  10  10         38.87         31.24         3.20 o                         
   6  10  10        195.49        191.24        14.30 o                         
   7  10  10         12.66         12.54         2.00 o                         
   8  10  10        170.68        176.94         6.32 o                         
   2  11  10         14.74         13.58         2.70 o                         
   3  11  10          0.52          0.75         1.70 o                         
   4  11  10        416.64        414.15        11.50 o                         
   5  11  10        208.92        208.25        10.90 o                         
   6  11  10        143.76        148.13         7.85 o                         
   7  11  10        350.83        344.22        11.75 o                         
  -3  -3  11        147.31        151.46         7.65 o                         
  -2  -3  11          7.08          6.71         1.44 o                         
  -1  -3  11        296.19        303.40         6.73 o                         
   0  -3  11        420.60        427.84         8.46 o                         
   1  -3  11         20.00         21.90         2.16 o                         
   2  -3  11        253.83        263.72         9.71 o                         
   3  -3  11          3.55          4.64         3.06 o                         
  -4  -2  11        643.26        620.21        11.28 o                         
  -3  -2  11         39.19         38.23         2.50 o                         
  -2  -2  11        558.69        575.69        14.02 o                         
  -1  -2  11        450.44        440.84         8.44 o                         
   0  -2  11        225.73        238.25         5.84 o                         
   1  -2  11        469.53        472.61         9.03 o                         
   2  -2  11        146.84        150.03         4.67 o                         
   3  -2  11        581.32        585.65        10.60 o                         
   4  -2  11         23.52         23.61         2.74 o                         
   5  -2  11        155.13        153.44         9.06 o                         
  -5  -1  11         55.90         50.92         3.74 o                         
  -4  -1  11        148.96        149.44         3.86 o                         
  -3  -1  11        614.80        616.04        10.45 o                         
  -2  -1  11          0.07          2.23         1.26 o                         
  -1  -1  11        949.44        956.09        14.68 o                         
   0  -1  11        993.06        995.70        15.37 o                         
   1  -1  11         27.08         27.67         2.27 o                         
   2  -1  11          0.17          1.19         1.36 o                         
   3  -1  11        463.14        476.93         9.09 o                         
   4  -1  11        897.29        921.67        14.75 o                         
   5  -1  11        104.55        110.02         4.33 o                         
   6  -1  11        171.93        168.17         9.63 o                         
  -6   0  11        258.17        264.72        12.46 o                         
  -5   0  11         34.11         31.90         2.02 o                         
  -4   0  11        718.99        731.86        11.52 o                         
  -3   0  11          7.79          7.87         1.44 o                         
  -2   0  11        680.92        690.06        11.43 o                         
  -1   0  11         47.49         48.73         2.85 o                         
   0   0  11       1412.72       1444.89        20.74 o                         
   1   0  11        670.91        683.20        11.45 o                         
   2   0  11          8.50         11.94         1.88 o                         
   3   0  11         82.63         85.77         3.72 o                         
   4   0  11         83.18         83.66         3.48 o                         
   5   0  11        677.24        662.28        15.01 o                         
   6   0  11          0.08          2.27         1.80 o                         
  -6   1  11         44.44         48.99         5.66 o                         
  -5   1  11         12.08         13.16         1.51 o                         
  -4   1  11       1064.90       1081.34        17.69 o                         
  -3   1  11       1187.42       1228.02        16.08 o                         
  -2   1  11        101.20        103.06         3.60 o                         
  -1   1  11        214.14        215.19         5.23 o                         
   0   1  11         51.89         50.80         2.74 o                         
   1   1  11        319.57        314.66         6.63 o                         
   2   1  11        111.35        114.92         3.84 o                         
   3   1  11        566.32        573.54        10.04 o                         
   4   1  11       1204.51       1225.07        20.27 o                         
   5   1  11         18.69         20.22         2.05 o                         
   6   1  11         22.26         24.39         4.39 o                         
   7   1  11          0.56          1.13         1.69 o                         
  -6   2  11        468.80        459.24        12.41 o                         
  -5   2  11         34.29         34.38         1.98 o                         
  -4   2  11         70.89         65.24         2.47 o                         
  -3   2  11       1023.07       1039.85        14.04 o                         
  -2   2  11       1632.78       1624.38        30.76 o                         
  -1   2  11         77.03         70.67         3.02 o                         
   0   2  11       1219.13       1202.18        17.68 o                         
   1   2  11        288.70        284.20         7.46 o                         
   2   2  11        174.80        177.74         4.70 o                         
   3   2  11         32.46         35.66         2.35 o                         
   4   2  11        999.50        992.17        16.89 o                         
   5   2  11       1592.29       1572.22        25.94 o                         
   6   2  11         57.26         61.18         4.00 o                         
   7   2  11         79.97         76.70         4.30 o                         
   8   2  11          6.79          9.06         3.40 o                         
  -5   3  11         44.20         44.79         2.24 o                         
  -4   3  11        474.96        478.64         8.82 o                         
  -3   3  11        386.95        382.21         6.76 o                         
  -2   3  11        114.82        120.89         3.07 o                         
  -1   3  11        620.12        611.30        10.41 o                         
   0   3  11        121.43        123.71         3.83 o                         
   1   3  11       1429.75       1470.54        27.14 o                         
   2   3  11        154.96        152.28         4.27 o                         
   3   3  11        347.47        336.76        11.80 o                         
   4   3  11         92.65         95.84         3.64 o                         
   5   3  11        288.89        281.71        11.33 o                         
   6   3  11        494.17        495.77        11.91 o                         
   7   3  11          3.14          3.43         1.69 o                         
   8   3  11        242.52        236.11         7.80 o                         
  -5   4  11        461.86        460.33         7.15 o                         
  -4   4  11          0.42          0.40         0.85 o                         
  -3   4  11       1106.78       1076.68        13.19 o                         
  -2   4  11       1539.86       1497.59        17.29 o                         
  -1   4  11         65.14         69.44         2.63 o                         
   0   4  11         68.81         64.71         2.50 o                         
   1   4  11        366.66        357.06         6.20 o                         
   2   4  11       1209.29       1211.45        20.78 o                         
   3   4  11        352.16        354.90         9.30 o                         
   4   4  11        682.15        672.25        14.91 o                         
   5   4  11        447.58        439.86        11.16 o                         
   6   4  11          1.67          0.65         1.29 o                         
   7   4  11         44.47         45.96         3.50 o                         
   8   4  11        147.86        142.05         6.78 o                         
   9   4  11        360.99        365.53        14.16 o                         
  -5   5  11         20.44         23.64         2.24 o                         
  -4   5  11        207.00        212.53         4.40 o                         
  -3   5  11          9.25          7.83         1.15 o                         
  -2   5  11        931.29        947.39        11.85 o                         
  -1   5  11       1815.69       1784.74        22.06 o                         
   0   5  11          1.67          2.24         0.92 o                         
   1   5  11        254.03        261.74         5.40 o                         
   2   5  11         90.73         91.29         3.02 o                         
   3   5  11        677.42        666.73        29.93 o                         
   4   5  11         84.47         91.77         4.25 o                         
   5   5  11        522.65        518.65        12.01 o                         
   6   5  11        718.37        724.67        24.90 o                         
   7   5  11         35.79         38.29         3.18 o                         
   8   5  11         42.51         55.78         5.95 o                         
   9   5  11        119.65        122.32         9.06 o                         
  -4   6  11        107.52        111.75         4.92 o                         
  -3   6  11        474.71        474.12        10.07 o                         
  -2   6  11        237.17        243.55         6.47 o                         
  -1   6  11        420.44        412.47         8.92 o                         
   0   6  11        146.65        152.01         4.84 o                         
   1   6  11        298.11        295.52         7.02 o                         
   2   6  11       1551.80       1532.55        30.03 o                         
   3   6  11        188.45        186.81         6.50 o                         
   4   6  11        423.38        404.03        10.41 o                         
   5   6  11         40.47         43.90         3.30 o                         
   7   6  11        283.12        306.35        12.74 o                         
   8   6  11         66.46         61.73         6.23 o                         
   9   6  11        115.60        112.41         8.21 o                         
  -3   7  11          6.34          6.23         2.20 o                         
  -2   7  11        673.97        668.33        24.78 o                         
  -1   7  11        428.73        424.30        11.61 o                         
   0   7  11         60.58         48.20         3.90 o                         
   1   7  11          4.74          4.25         2.55 o                         
   2   7  11        577.93        574.80        13.91 o                         
   3   7  11       2010.59       2016.99        38.34 o                         
   4   7  11        120.19        127.87         5.52 o                         
   5   7  11        168.81        165.02         8.07 o                         
   6   7  11         15.29         19.82         3.40 o                         
   7   7  11        215.46        214.56         7.31 o                         
   8   7  11        110.28        105.05         7.65 o                         
   9   7  11        158.71        143.81         9.63 o                         
  -2   8  11          5.41         11.36         3.40 o                         
  -1   8  11        366.91        368.06        10.71 o                         
   0   8  11        364.56        364.08        10.51 o                         
   1   8  11        109.11        116.80         5.61 o                         
   2   8  11        282.12        282.62         8.81 o                         
   3   8  11        325.08        322.20         9.40 o                         
   4   8  11        717.02        720.09        19.52 o                         
   5   8  11         37.22         38.80         3.39 o                         
   6   8  11         58.05         55.78         5.66 o                         
   7   8  11         24.03         32.38         3.72 o                         
   8   8  11         48.10         45.42         3.80 o                         
  -1   9  11          1.32          2.15         1.97 o                         
   0   9  11        656.05        656.87        21.10 o                         
   1   9  11        222.18        239.06         8.31 o                         
   2   9  11        228.91        227.73         7.91 o                         
   3   9  11        424.14        436.40        11.71 o                         
   4   9  11          4.32          9.28         2.27 o                         
   5   9  11        128.63        125.46         5.70 o                         
   6   9  11         15.37         16.71         3.68 o                         
   7   9  11        708.91        691.98        22.94 o                         
   8   9  11        202.71        207.58         7.61 o                         
   1  10  11        424.67        434.78        12.21 o                         
   2  10  11        159.91        162.89         6.91 o                         
   3  10  11        343.93        348.98        10.31 o                         
   4  10  11        746.72        760.03        17.51 o                         
   5  10  11         56.13         59.29         4.39 o                         
   6  10  11          8.54         11.61         3.68 o                         
   4  11  11        231.92        220.83        11.04 o                         
  -3  -1  12        558.67        558.61        22.94 o                         
  -2  -1  12         89.58         87.69         3.78 o                         
  -1  -1  12        303.06        304.97         6.81 o                         
   0  -1  12        298.06        304.77         6.91 o                         
   1  -1  12          0.18          0.79         1.26 o                         
   2  -1  12        352.09        351.97         7.63 o                         
   3  -1  12          1.12          3.47         1.85 o                         
   4  -1  12        405.47        406.30        16.14 o                         
  -3   0  12         93.16         96.99         3.74 o                         
  -2   0  12        160.06        162.72         4.76 o                         
  -1   0  12          2.69          2.27         1.24 o                         
   0   0  12        767.02        766.84        12.76 o                         
   1   0  12       1053.15       1086.81        16.77 o                         
   2   0  12          6.80          4.99         1.45 o                         
   3   0  12        303.10        302.18         6.89 o                         
   4   0  12         12.20         12.63         2.01 o                         
   5   0  12        201.32        189.97        10.76 o                         
  -4   1  12         54.13         49.84         5.95 o                         
  -3   1  12        537.24        534.02         9.77 o                         
  -2   1  12         88.62         92.97         3.61 o                         
  -1   1  12        292.95        291.08         6.52 o                         
   0   1  12         42.91         40.52         2.61 o                         
   1   1  12       1027.39       1037.44        16.08 o                         
   2   1  12       1094.86       1105.22        16.97 o                         
   3   1  12          2.61          2.73         1.34 o                         
   4   1  12        109.81        100.88         5.56 o                         
   5   1  12         37.79         25.48         3.96 o                         
  -4   2  12        150.35        154.04         4.34 o                         
  -3   2  12         55.82         58.72         2.64 o                         
  -2   2  12       1048.97       1033.64        15.86 o                         
  -1   2  12         17.20         18.04         1.90 o                         
   0   2  12        304.89        299.78         6.64 o                         
   1   2  12         93.68         93.83         3.61 o                         
   2   2  12        194.92        201.80         5.27 o                         
   3   2  12        161.50        169.85         4.84 o                         
   4   2  12          2.50          4.33         1.41 o                         
   5   2  12        412.73        438.83        15.86 o                         
   6   2  12         98.72         98.82         7.08 o                         
   7   2  12        132.80        125.44         8.78 o                         
  -4   3  12          3.91          4.68         1.44 o                         
  -3   3  12        123.28        122.86         3.67 o                         
  -2   3  12        224.42        229.14         6.06 o                         
  -1   3  12       1022.22       1054.24        16.14 o                         
   0   3  12         83.23         91.37         4.58 o                         
   1   3  12        740.23        744.48        12.27 o                         
   2   3  12       1144.55       1183.29        19.89 o                         
   3   3  12          1.71          2.37         1.29 o                         
   4   3  12         21.84         20.93         2.18 o                         
   5   3  12        480.93        482.16        16.71 o                         
   6   3  12       1017.79       1028.87        30.01 o                         
   7   3  12         91.09         97.41         6.80 o                         
  -4   4  12        458.20        442.78         7.77 o                         
  -3   4  12        150.22        150.27         3.67 o                         
  -2   4  12        362.32        352.33         6.54 o                         
  -1   4  12         24.32         26.80         2.17 o                         
   0   4  12        491.78        491.89         9.14 o                         
   1   4  12          2.92          3.20         1.19 o                         
   2   4  12        950.56        964.85        16.60 o                         
   3   4  12        675.83        679.20        15.29 o                         
   4   4  12          0.03          0.99         1.40 o                         
   5   4  12        112.77        114.96         6.80 o                         
   6   4  12        138.01        130.82         7.36 o                         
   7   4  12        401.78        417.63        15.01 o                         
   8   4  12         45.13         50.20         4.35 o                         
  -4   5  12         73.50         76.01         4.46 o                         
  -3   5  12         56.47         56.83         2.51 o                         
  -2   5  12        722.24        721.95         9.73 o                         
  -1   5  12       1282.24       1254.68        16.59 o                         
   0   5  12        129.79        126.55         3.81 o                         
   1   5  12        492.47        501.42        14.61 o                         
   2   5  12          0.22          2.10         1.90 o                         
   3   5  12        656.32        639.13        14.49 o                         
   4   5  12         98.09        102.63         4.59 o                         
   5   5  12        323.70        303.23        12.18 o                         
   8   5  12         65.86         67.67         6.80 o                         
  -3   6  12         53.87         54.54         3.73 o                         
  -2   6  12          0.02          1.71         1.41 o                         
  -1   6  12        643.55        630.03        12.70 o                         
   0   6  12       1095.79       1109.68        18.95 o                         
   1   6  12        136.07        146.43        12.16 o                         
   2   6  12        120.86        126.22         5.50 o                         
   3   6  12         40.32         41.07         3.50 o                         
   4   6  12        106.68        115.24         7.36 o                         
  -2   7  12        108.17        108.05         6.00 o                         
  -1   7  12        450.42        453.99        12.41 o                         
   0   7  12        109.29        109.29        10.90 o                         
   1   7  12        921.10        930.41        20.52 o                         
   2   7  12         30.89         26.26         3.10 o                         
   3   7  12        635.18        649.84        15.32 o                         
   4   7  12        254.82        257.22        16.99 o                         
   5   7  12        126.26        123.46         9.63 o                         
  -1   8  12        633.95        627.42        22.65 o                         
   0   8  12        692.31        698.54        16.82 o                         
   1   8  12         20.24         21.65         3.26 o                         
   2   8  12          1.82          2.69         1.80 o                         
   3   8  12        196.67        195.82         9.63 o                         
   4   8  12        830.00        831.65        18.42 o                         
   5   8  12        280.79        277.46        12.18 o                         
   6   8  12        195.97        190.54         9.91 o                         
   1   9  12        674.62        680.98        16.62 o                         
   2   9  12         24.42         30.14         3.50 o                         
   3   9  12        123.38        120.22         8.35 o                         
   4   9  12         36.26         32.79         3.30 o                         
   5   9  12        551.41        519.53        18.97 o                         
   6   9  12         31.25         40.21         5.38 o                         
   7   9  12        204.55        191.38        13.03 o                         
   3  10  12         75.53         82.40         9.63 o                         
   4  10  12        460.05        453.84        17.27 o                         
   2   0  13          3.77          5.10         4.81 o                         
  -1   1  13         51.55         54.65         7.93 o                         
   0   1  13         23.74         24.36         2.27 o                         
   1   1  13        407.47        423.38         8.63 o                         
   2   1  13        726.02        721.62        12.48 o                         
   3   1  13         87.44         87.44         4.68 o                         
   4   1  13        284.09        276.09        16.85 o                         
  -2   2  13        860.33        831.83        32.85 o                         
  -1   2  13        611.91        609.79        10.94 o                         
   0   2  13          0.04          1.07         1.26 o                         
   1   2  13         27.61         27.14         2.34 o                         
   2   2  13        223.83        219.79         5.80 o                         
   3   2  13        776.47        775.04        14.38 o                         
   4   2  13          5.74          8.64         1.90 o                         
  -2   3  13          0.68          2.55         2.10 o                         
  -1   3  13        543.23        540.57        10.06 o                         
   0   3  13        207.98        206.66         5.58 o                         
   1   3  13        347.08        359.40         7.62 o                         
   2   3  13        305.65        309.85         7.62 o                         
   3   3  13        125.46        111.23         4.39 o                         
   4   3  13        410.67        413.01        11.01 o                         
   5   3  13         21.25         17.27         3.68 o                         
  -2   4  13        287.45        302.08        15.21 o                         
  -1   4  13         39.92         45.16         2.88 o                         
   0   4  13        264.93        285.09         6.60 o                         
   1   4  13          4.99          6.16         1.57 o                         
   2   4  13        388.85        404.25         8.87 o                         
   3   4  13        518.23        502.25        16.96 o                         
   4   4  13         73.43         80.55         4.59 o                         
   5   4  13         57.00         56.06         5.38 o                         
   6   4  13          2.28          9.34         3.11 o                         
  -2   5  13          0.58          1.20         2.83 o                         
  -1   5  13        574.03        554.73        13.91 o                         
   0   5  13         27.48         26.78         2.58 o                         
   1   5  13        184.52        180.20         5.76 o                         
   2   5  13         82.78         74.03         5.11 o                         
   3   5  13        701.36        668.47        22.37 o                         
   4   5  13       1018.97        994.33        30.30 o                         
  -1   6  13        138.72        137.30         6.08 o                         
   0   6  13        697.68        709.76        16.81 o                         
   1   6  13         64.93         61.44         6.51 o                         
   2   6  13        144.05        148.63         9.06 o                         
   3   6  13        144.71        142.12         8.78 o                         
   4   6  13        200.56        204.69        10.48 o                         
   0   7  13        168.97        180.62        10.19 o                         
   1   7  13        820.59        819.74        18.72 o                         
   2   7  13         76.44         79.82         4.90 o                         
   3   7  13        445.83        449.03        17.27 o                         
   4   7  13        196.59        198.75        10.48 o                         
   1   8  13          1.88          2.27         2.83 o                         
   2   8  13        343.39        340.41        10.50 o                         
   3   8  13         52.71         53.91         4.30 o                         
   4   8  13        262.45        262.25         8.61 o                         
   1   3  14         29.94         31.15         7.08 o                         
   1   4  14        548.62        518.97        18.69 o                         
   2   4  14         19.35         14.44         2.69 o                         
   3   4  14        242.45        267.55        12.74 o                         
   1   5  14         16.29         12.18         3.96 o                         
   4   5  14        560.63        559.46        27.18 o                         
                                                                                
