# Supplementary material for: Structural diversity in copper(I) iodide complexes with 6-thioxopiperidin-2-one, piperidine-2,6-di­thione and isoindoline-1,3-di­thione ligands
Source: Acta Crystallogr E Crystallogr Commun. 2020 Jul 21;76(Pt 8):1336–44. doi: 10.1107/S2056989020009676 (PMC7405592; doi:10.1107/S2056989020009676)
Supplement: Supplementary file 3 [file e-76-01336-IIsup8.hkl]

data_II                                                                         
_shelx_title ' Berry836_a.res in C2/c'                                          
_shelx_refln_list_code          4                                               
_shelx_F_calc_maximum     1002.24                                               
_exptl_crystal_F_000      2032.00                                               
_reflns_d_resolution_high  0.8043                                               
                                                                                
loop_                                                                           
 _space_group_symop_operation_xyz                                               
 'x, y, z'                                                                      
 '-x, y, -z+1/2'                                                                
 'x+1/2, y+1/2, z'                                                              
 '-x+1/2, y+1/2, -z+1/2'                                                        
 '-x, -y, -z'                                                                   
 'x, -y, z-1/2'                                                                 
 '-x+1/2, -y+1/2, -z'                                                           
 'x+1/2, -y+1/2, z-1/2'                                                         
                                                                                
_cell_length_a    14.4669                                                       
_cell_length_b    12.2157                                                       
_cell_length_c    16.9969                                                       
_cell_angle_alpha  90.000                                                       
_cell_angle_beta  112.562                                                       
_cell_angle_gamma  90.000                                                       
                                                                                
_shelx_F_squared_multiplier     1.000                                           
                                                                                
loop_                                                                           
 _refln_index_h                                                                 
 _refln_index_k                                                                 
 _refln_index_l                                                                 
 _refln_F_squared_calc                                                          
 _refln_F_squared_meas                                                          
 _refln_F_squared_sigma                                                         
 _refln_observed_status                                                         
   2   0   0      69835.71      75677.60      1724.05 o                         
   4   0   0    1004493.12     917966.75     19935.25 o                         
   6   0   0     124155.05     130231.91      2770.05 o                         
   8   0   0      32776.27      36373.85      1076.93 o                         
  10   0   0        575.45        679.21       322.11 o                         
  12   0   0        622.39        785.23       200.97 o                         
  14   0   0        991.30       1003.82      1279.37 o                         
  16   0   0       1399.18       1426.99       255.87 o                         
   1   1   0      11288.63      11795.37       249.51 o                         
   3   1   0      11427.12      12895.15       266.15 o                         
   5   1   0        573.85        659.59        89.77 o                         
   7   1   0      41583.65      43090.14       807.64 o                         
   9   1   0      20979.98      20025.85       619.42 o                         
  11   1   0      38638.82      38164.95       921.14 o                         
  13   1   0      10407.60      10322.22       913.03 o                         
  15   1   0       9092.54       9456.54       728.26 o                         
   0   2   0      63382.94      62755.39      1477.63 o                         
   2   2   0      37999.85      39800.34       721.84 o                         
   4   2   0       4469.43       5598.60       186.30 o                         
   6   2   0      33830.39      36023.24       741.30 o                         
   8   2   0       5766.77       5629.42       330.49 o                         
  10   2   0        221.82        179.57       264.79 o                         
  12   2   0         89.14        134.96        81.56 o                         
  14   2   0       2142.21       2346.73       227.01 o                         
  16   2   0       2277.52       2110.75       467.46 o                         
   1   3   0       6773.30       7464.30       289.08 o                         
   3   3   0       8063.72       8855.80       233.33 o                         
   5   3   0      90076.67      90975.45      1341.59 o                         
   7   3   0      58595.56      59250.88      1119.60 o                         
   9   3   0      99605.86      95840.52      2017.74 o                         
  11   3   0      78467.36      77164.73      1796.61 o                         
  13   3   0      15615.43      15768.90       650.47 o                         
  15   3   0      23509.22      23023.70       861.59 o                         
   0   4   0     656566.75     532613.81     10400.53 o                         
   2   4   0       3697.50       3562.83       188.78 o                         
   4   4   0     254326.77     241563.08      3490.78 o                         
   6   4   0       5184.54       5846.62       245.55 o                         
   8   4   0      36153.32      36983.88       995.55 o                         
  10   4   0       6588.79       6220.24       306.17 o                         
  12   4   0       2079.21       2408.53       232.48 o                         
  14   4   0       3573.28       3614.36       203.73 o                         
  16   4   0       4597.71       4576.22       403.49 o                         
   1   5   0      13874.30      14627.88       444.75 o                         
   3   5   0      24717.86      25303.08       553.27 o                         
   5   5   0        383.51        529.98       138.59 o                         
   7   5   0      17909.52      17424.60       588.69 o                         
   9   5   0      23058.69      22027.84       609.24 o                         
  11   5   0       8885.23       8138.60       418.46 o                         
  13   5   0      27678.67      29589.91       997.53 o                         
  15   5   0      11943.43      11460.98       378.57 o                         
   0   6   0     105055.04      93285.84      2700.95 o                         
   2   6   0      37704.23      36052.94       732.46 o                         
   4   6   0       5015.04       5215.01       273.97 o                         
   6   6   0      48689.51      46302.39       991.68 o                         
   8   6   0      25732.99      24217.62       889.86 o                         
  10   6   0        290.34        343.83        86.27 o                         
  12   6   0       1055.00       1307.61       179.68 o                         
  14   6   0        478.46        584.76        87.73 o                         
   1   7   0       4646.24       4552.70       248.88 o                         
   3   7   0        760.53        552.31       151.70 o                         
   5   7   0      55544.02      54000.80      1196.77 o                         
   7   7   0      11242.16      11516.31       467.24 o                         
   9   7   0     114866.61     113477.67      2173.69 o                         
  11   7   0      45922.62      46232.83      1388.97 o                         
  13   7   0      52791.02      55599.15      1629.17 o                         
   0   8   0      81010.73      77166.58      2136.07 o                         
   2   8   0      13502.95      13259.27       551.77 o                         
   4   8   0      79495.96      77355.84      1966.56 o                         
   6   8   0      22045.66      22122.06       761.27 o                         
   8   8   0      58652.66      58598.63      1161.43 o                         
  10   8   0       2278.86       2555.54       145.27 o                         
  12   8   0       4543.63       4892.29       262.14 o                         
  14   8   0         40.45         19.94       129.26 o                         
   1   9   0       2159.57       2193.61       262.11 o                         
   3   9   0      32174.40      32410.31      1552.72 o                         
   5   9   0        162.95        452.12       154.30 o                         
   7   9   0      39321.46      38264.56       899.24 o                         
   9   9   0       3009.13       3255.64       248.58 o                         
  11   9   0       7463.70       8087.94       288.25 o                         
  13   9   0      15570.05      18779.95      1444.62 o                         
   0  10   0      32796.88      31557.70       859.79 o                         
   2  10   0      10041.02       9397.17       277.23 o                         
   4  10   0      11410.43      10735.70       414.29 o                         
   6  10   0      15179.44      15127.93       430.69 o                         
   8  10   0        254.90        405.70        78.42 o                         
  10  10   0       4556.21       4629.40       199.89 o                         
  12  10   0        309.42        470.40        96.01 o                         
   1  11   0        298.29        373.31       126.95 o                         
   3  11   0       2184.83       2216.22       164.81 o                         
   5  11   0       6754.90       6990.00       255.05 o                         
   7  11   0       3811.97       4207.68       183.30 o                         
   9  11   0      24039.44      26235.07       787.89 o                         
  11  11   0       7985.24       8225.97       367.31 o                         
   0  12   0      59781.55      56398.15      1914.26 o                         
   2  12   0       7737.07       7574.22       254.33 o                         
   4  12   0      79783.29      75826.56      1653.76 o                         
   6  12   0       7407.95       7799.66       237.32 o                         
   8  12   0      60846.17      66060.02      1981.32 o                         
  10  12   0        315.18        285.40       167.30 o                         
   1  13   0       2423.57       2104.22       137.09 o                         
   3  13   0      24005.34      22765.46       567.99 o                         
   5  13   0        737.16        902.03       112.11 o                         
   7  13   0      27756.70      28498.27      1027.43 o                         
   0  14   0       1009.39       1115.41       145.91 o                         
   2  14   0         42.19        154.90        70.31 o                         
   4  14   0       4435.30       4891.08       237.05 o                         
   6  14   0        476.86        541.27       186.99 o                         
   1  15   0       8686.27       9358.29       386.37 o                         
 -15   1   1      20176.92      21320.62      2086.36 o                         
 -13   1   1        549.71        763.26       145.91 o                         
 -11   1   1      31307.34      31066.79       715.49 o                         
  -9   1   1       2326.44       2408.03       218.76 o                         
  -7   1   1       1510.96       1684.32       155.51 o                         
  -5   1   1     170771.75     169487.42      2667.63 o                         
  -3   1   1       4918.53       5199.89       159.27 o                         
  -1   1   1     319690.25     281952.41      5127.43 o                         
   1   1   1     152060.50     151426.94      2660.28 o                         
   3   1   1      30335.28      31660.59       559.36 o                         
   5   1   1      17819.88      16747.98       343.81 o                         
   7   1   1      22748.86      23010.85       571.66 o                         
   9   1   1      26042.79      27352.53       874.78 o                         
  11   1   1      11970.43      11916.55       542.90 o                         
  13   1   1      26996.86      25558.50      1791.11 o                         
  15   1   1       7578.62       8324.41       383.58 o                         
 -16   2   1       1239.24       1355.56       155.75 o                         
 -14   2   1      73245.20      73935.47      2201.16 o                         
 -12   2   1       2977.95       3286.66       379.94 o                         
 -10   2   1      66551.33      66442.59      1600.19 o                         
  -8   2   1        763.87        872.12       148.81 o                         
  -6   2   1       6195.01       6624.37       258.15 o                         
  -4   2   1        714.43        862.65        82.79 o                         
  -2   2   1      39859.45      41464.25       710.36 o                         
   0   2   1       7895.50       8548.21       250.44 o                         
   2   2   1     163632.03     168192.97      2766.61 o                         
   4   2   1     102766.98     104325.12      1601.14 o                         
   6   2   1     346173.62     352538.97      4994.70 o                         
   8   2   1      23116.87      22000.32       663.13 o                         
  10   2   1     295190.00     274712.50      6714.94 o                         
  12   2   1        249.90        427.52       188.88 o                         
  14   2   1      48030.61      47569.06      2087.52 o                         
  16   2   1        105.64        137.78       118.10 o                         
 -15   3   1       3766.25       3972.83       210.32 o                         
 -13   3   1      11961.41      12504.49       392.48 o                         
 -11   3   1      28708.84      27687.20       804.31 o                         
  -9   3   1      67959.90      65929.54      1415.24 o                         
  -7   3   1      77377.18      78237.39      1420.67 o                         
  -5   3   1     173536.28     173504.36      2607.36 o                         
  -3   3   1     100247.57      99026.30      1607.52 o                         
  -1   3   1     141701.70     140571.39      2845.85 o                         
   1   3   1      87328.75      88831.03      1920.48 o                         
   3   3   1      66398.24      69040.16      1106.27 o                         
   5   3   1        278.96        381.60        87.18 o                         
   7   3   1       5431.78       5190.58       266.83 o                         
   9   3   1       5717.60       5539.09       539.86 o                         
  11   3   1       1635.30       1738.68       163.37 o                         
  13   3   1       5873.38       6110.76       277.22 o                         
  15   3   1       9924.12      10093.97       429.75 o                         
 -16   4   1        292.31        308.59        96.72 o                         
 -14   4   1       2056.49       2564.87       176.75 o                         
 -12   4   1       1413.08       1371.13       153.20 o                         
 -10   4   1       3714.42       3850.75       200.37 o                         
  -8   4   1       6722.09       6519.01       295.82 o                         
  -6   4   1         60.27        -11.67        82.35 o                         
  -4   4   1       5512.56       5598.59       231.23 o                         
  -2   4   1        294.50        457.95        91.81 o                         
   0   4   1      17372.63      17790.89       454.33 o                         
   2   4   1        229.87        377.43        80.28 o                         
   4   4   1      53209.21      51996.41       925.54 o                         
   6   4   1      42264.03      41164.26       968.07 o                         
   8   4   1       4203.61       4775.03       287.94 o                         
  10   4   1      37579.92      37201.71      1121.85 o                         
  12   4   1      11584.11      11835.72       604.36 o                         
  14   4   1        453.10        582.01       128.07 o                         
 -15   5   1       9293.41       9454.58       365.01 o                         
 -13   5   1       1830.07       2233.49       172.19 o                         
 -11   5   1      11266.93      11467.13       385.19 o                         
  -9   5   1       8737.48       8341.42       453.33 o                         
  -7   5   1       1599.58       1959.37       182.88 o                         
  -5   5   1     196168.36     188745.09      2827.61 o                         
  -3   5   1      17412.15      17482.73       439.13 o                         
  -1   5   1     313652.91     287119.25      4542.95 o                         
   1   5   1     179732.22     169672.27      2836.92 o                         
   3   5   1      25287.56      25415.51       590.41 o                         
   5   5   1      35200.27      33918.02       833.87 o                         
   7   5   1       6017.02       5776.24       360.01 o                         
   9   5   1       4561.29       4904.38       186.45 o                         
  11   5   1       1561.68       1501.33       178.52 o                         
  13   5   1       4263.24       4583.42       257.77 o                         
  15   5   1       3734.75       3929.32       260.80 o                         
 -14   6   1      86883.39      94516.09      2493.23 o                         
 -12   6   1        467.47        543.12       126.76 o                         
 -10   6   1      59386.92      57532.04      1086.71 o                         
  -8   6   1       3762.13       3128.32       252.61 o                         
  -6   6   1         89.14        384.91       109.11 o                         
  -4   6   1       1235.86       1325.78       128.35 o                         
  -2   6   1     116058.04     113837.30      1801.87 o                         
   0   6   1        364.15        400.55       179.85 o                         
   2   6   1     246734.61     240423.05      3715.49 o                         
   4   6   1        464.86        571.72        96.61 o                         
   6   6   1     231091.69     224192.69      3631.02 o                         
   8   6   1       2873.08       2862.57       128.70 o                         
  10   6   1     154830.80     158942.34      3153.23 o                         
  12   6   1       3548.01       3565.54       185.70 o                         
  14   6   1      39946.31      39311.11      1077.73 o                         
 -15   7   1        544.32        583.01       111.90 o                         
 -13   7   1       5078.97       5200.96       242.19 o                         
 -11   7   1      18248.24      17781.80       469.31 o                         
  -9   7   1      32482.26      29624.54       712.75 o                         
  -7   7   1     108345.72     105081.91      2511.47 o                         
  -5   7   1       5373.67       5560.97       285.66 o                         
  -3   7   1      30222.97      29041.81       753.60 o                         
  -1   7   1       1718.24       2116.80       264.04 o                         
   1   7   1      24412.78      24897.05       694.46 o                         
   3   7   1      58443.55      57942.05      1255.26 o                         
   5   7   1      37425.68      37269.57      1105.35 o                         
   7   7   1      57249.14      56161.38      1033.61 o                         
   9   7   1       1375.67       1667.42       136.84 o                         
  11   7   1       2320.36       2886.02       378.90 o                         
  13   7   1       1170.85       1331.17       206.46 o                         
 -14   8   1        147.97        285.91        64.54 o                         
 -12   8   1       1295.78       1493.57       125.47 o                         
 -10   8   1       1537.97       1507.09       125.73 o                         
  -8   8   1       9109.73       8963.46       331.25 o                         
  -6   8   1       1520.74       1542.68       180.40 o                         
  -4   8   1       2052.17       2081.28       274.92 o                         
  -2   8   1        770.22       1372.21       136.96 o                         
   0   8   1        539.64        875.27       184.78 o                         
   2   8   1       1638.98       1902.85       254.76 o                         
   4   8   1      11929.11      11673.72       465.59 o                         
   6   8   1       2846.67       3097.24       219.31 o                         
   8   8   1       3329.15       3799.81       208.26 o                         
  10   8   1       7723.25       8379.85       311.52 o                         
  12   8   1       6033.58       6337.43       256.71 o                         
 -13   9   1      28912.41      30719.96       801.75 o                         
 -11   9   1      14333.21      15019.57       416.74 o                         
  -9   9   1      72021.01      70456.27      1591.81 o                         
  -7   9   1      50593.64      49916.48      1096.62 o                         
  -5   9   1      90379.88      85745.59      1660.40 o                         
  -3   9   1      92773.90      92575.35      2620.55 o                         
  -1   9   1      45366.29      43297.25      1832.82 o                         
   1   9   1      80358.14      78143.04      1941.76 o                         
   3   9   1       6950.87       7575.66       481.48 o                         
   5   9   1      16663.95      16385.11       390.86 o                         
   7   9   1          2.92         58.45       157.37 o                         
   9   9   1        610.77        637.65        98.61 o                         
  11   9   1       5780.51       5521.64       304.10 o                         
  13   9   1         91.02        178.34       123.02 o                         
 -12  10   1        401.18        448.76        79.24 o                         
 -10  10   1      29359.45      30349.24       805.30 o                         
  -8  10   1        647.00        759.11        88.51 o                         
  -6  10   1       2806.14       2739.66       183.30 o                         
  -4  10   1       1489.27       1520.08       140.74 o                         
  -2  10   1      31519.10      30123.17       662.42 o                         
   0  10   1       1063.34        971.90        74.09 o                         
   2  10   1      98919.24      92361.59      1826.14 o                         
   4  10   1         23.40        188.92       144.06 o                         
   6  10   1      64935.10      66388.48      1364.09 o                         
   8  10   1       5779.81       5954.51       257.26 o                         
  10  10   1      41513.16      46013.29      1252.22 o                         
  12  10   1      19408.31      20144.26       911.29 o                         
 -11  11   1       9088.44      10005.77       377.27 o                         
  -9  11   1      11513.31      11912.12       473.75 o                         
  -7  11   1      33653.24      33818.93       740.92 o                         
  -5  11   1       2468.44       2621.23       157.29 o                         
  -3  11   1       3267.92       3333.15       145.00 o                         
  -1  11   1       1118.37       1107.82       113.53 o                         
   1  11   1      12595.45      12887.61       298.58 o                         
   3  11   1      35730.90      33779.93       818.99 o                         
   5  11   1      13594.72      14237.25       368.04 o                         
   7  11   1      25487.10      27208.98       688.73 o                         
   9  11   1       4144.56       4963.47       254.07 o                         
 -10  12   1       5230.14       5840.25       293.31 o                         
  -8  12   1      29896.89      30680.75       838.19 o                         
  -6  12   1       1361.90       1432.20        92.13 o                         
  -4  12   1      26179.48      25116.21       615.70 o                         
  -2  12   1       1895.42       1817.92       110.29 o                         
   0  12   1       5145.63       5476.93       235.47 o                         
   2  12   1       1000.92       1053.13       106.06 o                         
   4  12   1       3789.84       3518.53       210.14 o                         
   6  12   1        290.70        504.20        91.85 o                         
   8  12   1       4877.07       5416.72       258.52 o                         
  -7  13   1      67402.13      69359.91      2334.98 o                         
  -5  13   1      25583.69      25540.80       866.24 o                         
  -3  13   1      63799.62      63306.26      1440.14 o                         
  -1  13   1       8090.73       7776.86       291.70 o                         
   1  13   1       9811.48       9126.80       284.85 o                         
   3  13   1       6919.72       6912.00       257.96 o                         
   5  13   1       2675.15       3048.45       174.10 o                         
   7  13   1        637.82       1132.55       315.66 o                         
  -6  14   1       4167.59       4389.24       433.02 o                         
  -4  14   1       6428.21       6085.69       296.87 o                         
  -2  14   1       2241.95       2469.58       126.89 o                         
   0  14   1        450.30        563.29       124.23 o                         
   2  14   1      36500.63      36537.39       927.80 o                         
   4  14   1       2854.78       3421.31       251.42 o                         
  -1  15   1      20861.91      21553.63       783.94 o                         
   1  15   1         73.99         92.28        84.85 o                         
 -16   0   2     108862.38     119258.05      4950.54 o                         
 -14   0   2        855.41       1170.47       186.83 o                         
 -12   0   2     168925.75     166846.75      4125.89 o                         
 -10   0   2        276.13        574.49       215.03 o                         
  -8   0   2     197328.55     202100.12      4241.50 o                         
  -6   0   2     102628.34     101760.19      2323.57 o                         
  -4   0   2     651732.12     576755.75     13603.60 o                         
  -2   0   2      85749.59      86779.52      2591.80 o                         
   0   0   2     360637.78     277981.03      7295.27 o                         
   2   0   2     114627.10     116952.66      2508.52 o                         
   4   0   2       1518.48       1715.58       180.15 o                         
   6   0   2      84408.27      90962.77      2054.55 o                         
   8   0   2     153836.80     146169.33      4024.92 o                         
  10   0   2      14729.54      14749.41       556.29 o                         
  12   0   2     123597.67     116972.51      4706.21 o                         
  14   0   2      10320.64      11257.51       895.56 o                         
 -15   1   2      13341.79      13763.89       430.72 o                         
 -13   1   2         37.90        502.96       114.45 o                         
 -11   1   2       3263.02       3190.99       242.04 o                         
  -9   1   2       5844.60       5778.76       302.74 o                         
  -7   1   2       6997.91       7043.68       269.92 o                         
  -5   1   2      21864.46      21115.06       437.14 o                         
  -3   1   2       4223.99       4786.54       153.60 o                         
  -1   1   2      12917.55      13523.65       378.94 o                         
   1   1   2      29237.33      30438.37      1013.54 o                         
   3   1   2       2089.45       2657.64       141.84 o                         
   5   1   2     173104.58     174944.17      2263.88 o                         
   7   1   2       5018.55       5253.74       315.30 o                         
   9   1   2      87042.27      81349.05      2010.41 o                         
  11   1   2       7728.54       7178.60       625.22 o                         
  13   1   2       6644.10       7043.07       399.69 o                         
  15   1   2        263.52        344.45       114.66 o                         
 -16   2   2        780.31       1015.78       121.69 o                         
 -14   2   2        933.98        701.02       224.50 o                         
 -12   2   2       1807.28       1761.09       183.95 o                         
 -10   2   2         12.28        204.55       169.29 o                         
  -8   2   2      19516.97      18958.28       564.46 o                         
  -6   2   2      23136.30      23414.08       538.94 o                         
  -4   2   2        473.78        555.13        58.88 o                         
  -2   2   2       9660.92      10135.77       253.27 o                         
   0   2   2      78148.92      78990.81      1410.46 o                         
   2   2   2       1875.55       1891.03       136.49 o                         
   4   2   2      29837.52      31388.00       643.42 o                         
   6   2   2       2751.69       2727.97       204.39 o                         
   8   2   2       1305.29       1431.15       262.91 o                         
  10   2   2        308.29        630.77       207.06 o                         
  12   2   2        700.09        773.76       115.59 o                         
  14   2   2        590.94        779.42       299.69 o                         
 -15   3   2       5582.97       6511.06       292.98 o                         
 -13   3   2      11035.81      11674.31       471.33 o                         
 -11   3   2       1246.33       1396.41       124.19 o                         
  -9   3   2       1221.67       1392.27       202.45 o                         
  -7   3   2      53045.62      53750.92      1079.62 o                         
  -5   3   2      83342.21      83678.95      1392.10 o                         
  -3   3   2      78375.63      81332.88      1388.63 o                         
  -1   3   2      58319.48      61701.43      1431.86 o                         
   1   3   2     157805.58     155684.12      2597.84 o                         
   3   3   2       2331.73       2964.22       152.61 o                         
   5   3   2     308198.56     292411.78      4612.28 o                         
   7   3   2      34876.82      33967.57       879.42 o                         
   9   3   2      95345.27      86729.38      2779.54 o                         
  11   3   2      61778.28      62176.79      1419.49 o                         
  13   3   2        273.64        465.57       126.81 o                         
  15   3   2       1542.26       1614.83       126.81 o                         
 -16   4   2      56728.22      60767.76      2215.80 o                         
 -14   4   2        112.85        196.11        94.59 o                         
 -12   4   2     106667.53     106411.93      2207.14 o                         
 -10   4   2       2716.44       3089.52       189.01 o                         
  -8   4   2     116647.17     114541.38      2085.34 o                         
  -6   4   2      35810.02      34732.90       760.49 o                         
  -4   4   2     211427.16     205473.77      3261.41 o                         
  -2   4   2      30091.94      30413.34       653.70 o                         
   0   4   2     107881.41     107112.37      1828.74 o                         
   2   4   2      11969.73      12892.95       338.38 o                         
   4   4   2       2653.56       2605.80       204.06 o                         
   6   4   2       6670.40       6814.13       352.85 o                         
   8   4   2      95913.80      90618.59      2188.35 o                         
  10   4   2       4315.82       4631.43       192.95 o                         
  12   4   2      87331.44      85659.57      2702.93 o                         
  14   4   2      10452.16      10410.45       559.90 o                         
 -15   5   2      13417.29      14214.15       454.43 o                         
 -13   5   2         67.17         33.73       167.32 o                         
 -11   5   2      10966.25      11045.92       517.58 o                         
  -9   5   2       1898.08       2131.68       212.95 o                         
  -7   5   2       1600.58       1580.89       148.10 o                         
  -5   5   2      13640.26      14375.38       417.46 o                         
  -3   5   2      55111.33      51926.48       969.17 o                         
  -1   5   2      65594.30      64408.63      1148.91 o                         
   1   5   2      85569.88      85817.80      1425.58 o                         
   3   5   2      55038.73      52906.03      1007.20 o                         
   5   5   2      26832.39      26628.15       839.89 o                         
   7   5   2        878.19        649.43       151.23 o                         
   9   5   2      10189.67      10580.22       460.26 o                         
  11   5   2       4031.12       4102.29       227.69 o                         
  13   5   2      15122.29      14475.53       472.94 o                         
 -14   6   2       6245.49       6547.83       252.34 o                         
 -12   6   2        259.02        279.78       139.95 o                         
 -10   6   2      11879.69      11885.02       321.04 o                         
  -8   6   2      18897.75      18234.86       734.90 o                         
  -6   6   2       8979.53       9083.23       321.58 o                         
  -4   6   2       1598.16       1753.65       132.93 o                         
  -2   6   2       3530.89       3199.40       174.47 o                         
   0   6   2      56495.65      54476.04      1206.66 o                         
   2   6   2      47825.30      49029.52      1023.81 o                         
   4   6   2       2007.32       1706.57       154.55 o                         
   6   6   2      44403.26      43577.93      1070.29 o                         
   8   6   2       4160.51       4517.29       219.34 o                         
  10   6   2       2351.95       2293.94       143.03 o                         
  12   6   2        817.48        980.75       100.75 o                         
  14   6   2         56.78         78.53        61.87 o                         
 -15   7   2      11898.65      12382.58       439.24 o                         
 -13   7   2      15434.29      16359.58       480.84 o                         
 -11   7   2        400.12        325.21       237.95 o                         
  -9   7   2       4223.38       4321.88       211.30 o                         
  -7   7   2      58674.71      55722.16      1410.31 o                         
  -5   7   2      13066.62      12806.18       450.42 o                         
  -3   7   2      91498.35      86277.14      1699.60 o                         
  -1   7   2      33792.07      31919.16       802.02 o                         
   1   7   2     112802.55     115273.20      2196.98 o                         
   3   7   2      15771.25      15910.39       585.38 o                         
   5   7   2     166940.12     155129.33      3131.33 o                         
   7   7   2      22335.78      22170.41       552.51 o                         
   9   7   2      65914.84      70131.92      1629.79 o                         
  11   7   2      21032.53      21369.36       594.56 o                         
  13   7   2        935.89       1138.02        91.17 o                         
 -14   8   2      10783.31      11696.81       342.96 o                         
 -12   8   2      58289.61      61041.00      1657.57 o                         
 -10   8   2      23369.59      23463.13       634.10 o                         
  -8   8   2     161698.78     152315.34      2698.21 o                         
  -6   8   2       9050.31       9101.38       408.93 o                         
  -4   8   2     121536.40     116715.14      2347.54 o                         
  -2   8   2       6363.11       6647.25       268.61 o                         
   0   8   2       3281.47       3758.54       252.65 o                         
   2   8   2       9045.12       8393.67       392.49 o                         
   4   8   2       7678.55       7508.20       606.15 o                         
   6   8   2      10035.10       9722.75       357.36 o                         
   8   8   2      17402.98      18906.59       538.41 o                         
  10   8   2        183.87        477.05        96.66 o                         
  12   8   2      23624.24      23588.08       621.75 o                         
 -13   9   2       4739.23       5088.00       197.93 o                         
 -11   9   2       4078.47       4448.38       194.82 o                         
  -9   9   2      16760.35      16975.51       438.39 o                         
  -7   9   2       1790.22       1841.57       152.35 o                         
  -5   9   2      15664.03      15373.84       362.64 o                         
  -3   9   2      58768.41      57802.21      1831.00 o                         
  -1   9   2      82977.54      80361.45      2046.26 o                         
   1   9   2      73704.79      73193.64      1709.08 o                         
   3   9   2     127546.59     124059.83      2367.04 o                         
   5   9   2       7726.46       7860.89       237.95 o                         
   7   9   2       6306.52       6273.79       355.44 o                         
   9   9   2       1094.69       1216.40       117.60 o                         
  11   9   2      10521.63      10582.18       302.08 o                         
 -12  10   2       6036.65       6501.12       252.26 o                         
 -10  10   2        776.92        798.30        98.60 o                         
  -8  10   2       3974.56       4100.47       169.57 o                         
  -6  10   2        966.37        977.06       161.39 o                         
  -4  10   2      13127.17      12555.62       335.84 o                         
  -2  10   2      25646.03      23948.79      1078.35 o                         
   0  10   2      10374.89       9753.53       226.30 o                         
   2  10   2      55141.81      53479.39      1127.96 o                         
   4  10   2       6857.81       6967.69       430.09 o                         
   6  10   2      18852.14      19005.08       477.53 o                         
   8  10   2      12032.22      13211.28       413.50 o                         
  10  10   2       1451.98       1665.05       123.53 o                         
 -11  11   2       1368.87       1451.00       109.00 o                         
  -9  11   2       4973.57       5337.08       200.42 o                         
  -7  11   2      15771.13      15676.88       371.98 o                         
  -5  11   2        728.30        854.85       110.71 o                         
  -3  11   2      77657.09      72497.95      1404.14 o                         
  -1  11   2      31629.07      29749.77       909.88 o                         
   1  11   2      70179.22      66506.12      1392.88 o                         
   3  11   2      39697.45      37740.63      1094.01 o                         
   5  11   2      25691.50      25953.96       642.76 o                         
   7  11   2      10235.19      11407.28       363.46 o                         
   9  11   2      10629.92      11787.76       383.79 o                         
 -10  12   2      14593.02      15163.16       592.69 o                         
  -8  12   2     129127.91     129135.62      2837.22 o                         
  -6  12   2        358.80        488.01        82.25 o                         
  -4  12   2      57619.16      55559.24      1112.42 o                         
  -2  12   2        439.67        519.50        70.55 o                         
   0  12   2        384.91        403.56        73.47 o                         
   2  12   2       9064.37       8562.76       296.83 o                         
   4  12   2       2802.63       3048.25       178.48 o                         
   6  12   2       4610.73       5242.31       203.73 o                         
   8  12   2      13411.85      15395.34       464.13 o                         
  -7  13   2      11033.44      11894.06       574.39 o                         
  -5  13   2       8195.11       8400.23       280.36 o                         
  -3  13   2         27.10        111.38        67.92 o                         
  -1  13   2       2160.22       2201.35       145.64 o                         
   1  13   2      19164.24      19546.19       594.07 o                         
   3  13   2       3320.92       3387.67       181.53 o                         
   5  13   2      19598.50      21165.35       644.47 o                         
   7  13   2        455.35        515.44       144.69 o                         
  -6  14   2       1799.85       2253.67       305.08 o                         
  -4  14   2      13090.64      13304.78       596.26 o                         
  -2  14   2      20524.11      20103.01       598.60 o                         
   0  14   2       1837.55       1993.69       138.75 o                         
   2  14   2      14232.31      14693.90       455.53 o                         
   4  14   2        587.54        819.36        97.22 o                         
  -1  15   2       4642.30       4547.19       257.57 o                         
   1  15   2      54917.94      55121.10      3532.55 o                         
 -17   1   3      43803.95      52737.17      1838.34 o                         
 -15   1   3      45720.71      47453.03      1213.42 o                         
 -13   1   3      23437.50      22356.78       816.39 o                         
 -11   1   3      27383.27      25406.85       909.62 o                         
  -9   1   3       5264.75       5384.59       278.39 o                         
  -7   1   3       6403.66       6976.22       268.78 o                         
  -5   1   3      19234.97      19487.92       437.92 o                         
  -3   1   3       6290.64       6525.82       287.67 o                         
  -1   1   3      12197.12      11906.99       289.78 o                         
   1   1   3        686.31        705.16       114.53 o                         
   3   1   3     107901.25     110256.20      1737.37 o                         
   5   1   3       7537.00       8506.92       301.05 o                         
   7   1   3     135432.78     130751.02      2358.75 o                         
   9   1   3      13530.17      10667.32       782.70 o                         
  11   1   3      70832.70      64572.91      2087.89 o                         
  13   1   3       5994.96       5683.90       298.85 o                         
  15   1   3      30396.33      32665.00      1381.32 o                         
 -16   2   3        483.18        581.27       122.50 o                         
 -14   2   3         78.89        213.06        96.70 o                         
 -12   2   3      14135.29      13011.54       451.92 o                         
 -10   2   3      72502.98      68833.04      1426.01 o                         
  -8   2   3      19040.09      18348.35       542.03 o                         
  -6   2   3     350229.78     330899.03      5117.26 o                         
  -4   2   3       3798.49       4364.84       169.64 o                         
  -2   2   3     197457.59     200565.67      3936.36 o                         
   0   2   3      68537.52      69010.52      1345.19 o                         
   2   2   3      87521.51      92240.14      1656.33 o                         
   4   2   3     198990.61     193989.20      2857.35 o                         
   6   2   3     170478.45     165673.44      2760.95 o                         
   8   2   3      39348.43      36408.08      1193.88 o                         
  10   2   3      44030.15      43088.86      1176.15 o                         
  12   2   3       9895.00       9365.00       403.67 o                         
  14   2   3       5742.69       6518.45       319.61 o                         
 -17   3   3      19349.53      20507.38      1308.90 o                         
 -15   3   3       7349.41       8694.87       329.47 o                         
 -13   3   3      48280.25      46234.12      1152.01 o                         
 -11   3   3       5084.99       4602.23       215.99 o                         
  -9   3   3      59502.45      58032.45      1230.59 o                         
  -7   3   3        456.70        311.88       112.26 o                         
  -5   3   3      19261.45      19310.24       440.18 o                         
  -3   3   3        606.44        632.16        87.90 o                         
  -1   3   3       4099.61       4312.17       175.37 o                         
   1   3   3      55868.89      57818.56      1515.25 o                         
   3   3   3      73740.18      75586.35      1203.93 o                         
   5   3   3      49590.14      50012.55       964.67 o                         
   7   3   3      58502.19      56399.27      1341.90 o                         
   9   3   3      19519.46      19929.12       591.67 o                         
  11   3   3      30446.90      31239.73       830.00 o                         
  13   3   3       1728.40       1819.60       164.85 o                         
  15   3   3      15079.79      16206.72      1003.82 o                         
 -16   4   3       2790.64       3062.82       188.24 o                         
 -14   4   3          3.17         59.44       100.73 o                         
 -12   4   3      10712.59      10102.11       568.16 o                         
 -10   4   3      20963.85      20506.42       907.22 o                         
  -8   4   3        121.43        121.85       113.47 o                         
  -6   4   3      33024.45      31935.61       715.63 o                         
  -4   4   3      62631.03      62155.04      1148.20 o                         
  -2   4   3      13508.80      14402.27       410.99 o                         
   0   4   3       9652.66      10155.61       315.37 o                         
   2   4   3      36493.62      38196.28       717.68 o                         
   4   4   3      27786.21      28160.16       653.94 o                         
   6   4   3       5211.84       5410.84       308.17 o                         
   8   4   3        272.54        401.94       162.90 o                         
  10   4   3      12128.40      12261.14       377.68 o                         
  12   4   3      21226.68      19865.27       608.89 o                         
  14   4   3       1471.77       1602.46       120.74 o                         
 -15   5   3      17230.43      19613.60       894.76 o                         
 -13   5   3      30496.75      30694.05       790.24 o                         
 -11   5   3      11343.59      10965.71       431.02 o                         
  -9   5   3      28139.82      29979.80       978.23 o                         
  -7   5   3       1297.91       1401.32       191.76 o                         
  -5   5   3      74781.54      73243.32      1361.90 o                         
  -3   5   3       5156.22       6149.45       268.08 o                         
  -1   5   3      20204.76      21460.71       566.24 o                         
   1   5   3      14738.42      14577.30       498.46 o                         
   3   5   3      43216.73      44585.66       898.09 o                         
   5   5   3        101.11        301.61       119.70 o                         
   7   5   3      68539.60      66172.48      2197.21 o                         
   9   5   3       3448.13       3724.62       211.13 o                         
  11   5   3      45563.26      46557.18      1476.20 o                         
  13   5   3        864.03        857.84       103.89 o                         
 -16   6   3        985.82       1085.15       125.88 o                         
 -14   6   3       2567.97       2562.20       165.83 o                         
 -12   6   3       5243.24       5438.84       318.78 o                         
 -10   6   3      56727.21      54732.74      1072.50 o                         
  -8   6   3      36057.88      35126.47      1140.66 o                         
  -6   6   3     301462.59     284777.84      4585.06 o                         
  -4   6   3      51883.03      49995.06      1086.30 o                         
  -2   6   3     467917.03     446784.56      6724.19 o                         
   0   6   3      20586.97      22158.78       735.70 o                         
   2   6   3     254170.34     258008.89      4326.14 o                         
   4   6   3       7694.53       8130.42       308.71 o                         
   6   6   3      55189.51      53500.05      2065.86 o                         
   8   6   3       2477.13       2451.64       167.30 o                         
  10   6   3        372.46        518.93        87.98 o                         
  12   6   3        410.10        415.33        79.28 o                         
 -15   7   3       1017.06       1051.22        95.95 o                         
 -13   7   3      33649.11      34568.04       845.36 o                         
 -11   7   3        644.70        853.84       140.89 o                         
  -9   7   3      83257.70      79330.23      1469.54 o                         
  -7   7   3       1986.50       1822.48       307.13 o                         
  -5   7   3      14999.03      15020.17       710.78 o                         
  -3   7   3       1112.44       1297.52       138.52 o                         
  -1   7   3       1821.38       2332.84       209.20 o                         
   1   7   3      38741.16      38667.15       866.72 o                         
   3   7   3      13573.69      13835.60       483.30 o                         
   5   7   3      19015.74      19351.04       722.80 o                         
   7   7   3      16481.44      16913.69       407.94 o                         
   9   7   3       5906.65       6277.36       237.76 o                         
  11   7   3      19783.88      19433.75       539.57 o                         
  13   7   3       1031.96        966.58        97.38 o                         
 -14   8   3       3509.02       3993.63       176.74 o                         
 -12   8   3      12237.41      12099.71       467.53 o                         
 -10   8   3       1783.13       2028.26       269.37 o                         
  -8   8   3      10962.44      10560.16       280.49 o                         
  -6   8   3      25062.33      24102.56       862.38 o                         
  -4   8   3       5840.88       5914.80       381.53 o                         
  -2   8   3       1168.62       1338.88       170.81 o                         
   0   8   3       3424.25       3349.96       167.77 o                         
   2   8   3       3590.09       3718.65       269.44 o                         
   4   8   3       7036.38       7343.39       481.44 o                         
   6   8   3      13625.04      13933.53       429.98 o                         
   8   8   3       1182.27       1241.14       112.86 o                         
  10   8   3      24408.92      24570.06       612.75 o                         
  12   8   3      17390.57      17759.33       521.95 o                         
 -13   9   3      38781.89      42531.51      1070.26 o                         
 -11   9   3      14439.08      15104.64       451.34 o                         
  -9   9   3      39015.79      39132.64      1078.26 o                         
  -7   9   3      27046.07      25769.60       594.16 o                         
  -5   9   3      11481.01      11277.44       286.39 o                         
  -3   9   3      41342.36      42706.08      2062.50 o                         
  -1   9   3      15460.13      15446.76       535.17 o                         
   1   9   3       5915.46       6175.53       380.14 o                         
   3   9   3      98450.52      97856.90      1999.36 o                         
   5   9   3      11447.32      11120.51       291.93 o                         
   7   9   3      78622.55      78883.82      1684.91 o                         
   9   9   3      15014.37      15726.92       454.66 o                         
  11   9   3      34496.86      35557.12       983.72 o                         
 -12  10   3       2314.19       2879.13       172.66 o                         
 -10  10   3       5733.22       6271.37       238.17 o                         
  -8  10   3       6090.79       5989.69       207.23 o                         
  -6  10   3      46598.66      45442.54      1353.91 o                         
  -4  10   3      86375.38      80746.58      2216.24 o                         
  -2  10   3     168129.12     160414.97      2701.29 o                         
   0  10   3      66420.49      64018.55      1488.41 o                         
   2  10   3     149149.30     148228.66      2765.86 o                         
   4  10   3       4377.23       4468.64       168.29 o                         
   6  10   3      14337.79      14462.22       370.25 o                         
   8  10   3       4147.95       4457.73       191.82 o                         
  10  10   3       4621.49       5047.82       197.40 o                         
 -11  11   3        262.53        237.18        80.07 o                         
  -9  11   3      20836.74      21035.74       528.71 o                         
  -7  11   3        294.01        299.53        71.19 o                         
  -5  11   3        720.25        824.00       139.96 o                         
  -3  11   3      16657.33      16179.08       562.75 o                         
  -1  11   3        254.65        339.02        65.90 o                         
   1  11   3      59703.80      58012.19      1190.06 o                         
   3  11   3        317.02        341.17       110.70 o                         
   5  11   3      16948.04      17113.21       468.90 o                         
   7  11   3       5303.74       5853.85       220.68 o                         
   9  11   3       3741.44       4128.82       176.86 o                         
 -10  12   3       1966.50       2163.32       139.21 o                         
  -8  12   3      26811.16      26799.89       698.05 o                         
  -6  12   3        916.70        915.39        77.81 o                         
  -4  12   3       7699.03       7479.89       250.06 o                         
  -2  12   3      10107.76       9624.96       271.99 o                         
   0  12   3        135.98        211.05       110.25 o                         
   2  12   3      12394.25      12040.23       370.39 o                         
   4  12   3       2271.22       2638.01       149.12 o                         
   6  12   3       6229.92       6864.49       243.70 o                         
   8  12   3       6648.75       6895.66       262.01 o                         
  -9  13   3      28144.87      32453.78      1958.43 o                         
  -7  13   3      23926.46      25751.96      1024.30 o                         
  -5  13   3        652.05        692.82        71.60 o                         
  -3  13   3       9472.29       9833.48       262.94 o                         
  -1  13   3      26048.09      26332.56       754.51 o                         
   1  13   3         92.64        168.15        93.41 o                         
   3  13   3      52904.88      54222.29      1472.24 o                         
   5  13   3       4683.96       5222.64       222.82 o                         
   7  13   3      48212.41      52017.13      1764.95 o                         
  -6  14   3      10091.43      11235.55       590.48 o                         
  -4  14   3      19418.85      19937.42       717.80 o                         
  -2  14   3      41590.10      42358.20      1155.58 o                         
   0  14   3      25151.13      26317.53       836.26 o                         
   2  14   3      51713.85      54468.69      1459.31 o                         
   4  14   3       7563.55       8418.59       302.36 o                         
 -16   0   4      89698.64      95928.66      3556.86 o                         
 -14   0   4       1155.38       1405.24       202.51 o                         
 -12   0   4      36976.11      34600.85      1646.36 o                         
 -10   0   4        154.58        266.79       194.13 o                         
  -8   0   4      13440.27      12094.73       533.28 o                         
  -6   0   4       1524.73       1295.02       146.45 o                         
  -4   0   4     191638.30     198281.39      4585.17 o                         
  -2   0   4      65618.35      68519.85      1790.53 o                         
   0   0   4     313565.75     331920.50      7419.18 o                         
   2   0   4      69452.65      67673.70      1746.81 o                         
   4   0   4     310929.12     298425.25      6025.87 o                         
   6   0   4      36322.49      34666.82      1086.45 o                         
   8   0   4      99615.27      95739.96      3798.61 o                         
  10   0   4      34863.76      32236.82      1024.31 o                         
  12   0   4      22866.04      22039.52      1175.27 o                         
  14   0   4      20663.77      23203.91      1436.84 o                         
 -17   1   4         35.61         38.62        84.38 o                         
 -15   1   4       7016.71       7055.72       308.82 o                         
 -13   1   4        975.17        905.87       123.64 o                         
 -11   1   4      95927.51      85683.56      2079.76 o                         
  -9   1   4       2616.42       2654.95       206.86 o                         
  -7   1   4     167806.89     161790.22      2546.47 o                         
  -5   1   4      54016.46      55451.58       972.33 o                         
  -3   1   4     108271.86     117273.74      2062.01 o                         
  -1   1   4       4346.38       4707.42       213.81 o                         
   1   1   4      87162.59      90918.01      1646.92 o                         
   3   1   4      28355.11      29615.29       616.28 o                         
   5   1   4      51867.63      51798.34      1024.55 o                         
   7   1   4        873.58       1160.44       192.37 o                         
   9   1   4       1669.22       2145.42       331.50 o                         
  11   1   4       1478.99       1644.34       137.12 o                         
  13   1   4      20948.32      22138.85       794.05 o                         
 -16   2   4       1176.49       1445.53       129.92 o                         
 -14   2   4          6.82         88.63        74.31 o                         
 -12   2   4        641.61        662.35        91.14 o                         
 -10   2   4       1826.92       1653.94       215.01 o                         
  -8   2   4        197.99        342.26       133.36 o                         
  -6   2   4         85.14        160.22        63.10 o                         
  -4   2   4       8007.08       9048.93       265.26 o                         
  -2   2   4       6410.43       6791.40       253.30 o                         
   0   2   4       5516.47       5934.99       256.22 o                         
   2   2   4       3883.98       3809.98       234.35 o                         
   4   2   4       2580.24       3164.28       218.58 o                         
   6   2   4         22.07        123.46       108.93 o                         
   8   2   4       2634.56       2932.48       317.02 o                         
  10   2   4       2808.19       2801.04       205.16 o                         
  12   2   4         89.63        108.73        96.60 o                         
  14   2   4       1927.44       2084.58       124.87 o                         
 -17   3   4        661.00        755.07       171.01 o                         
 -15   3   4      22020.80      22460.15       634.60 o                         
 -13   3   4        392.04        386.50        97.09 o                         
 -11   3   4     228049.25     200708.02      3287.87 o                         
  -9   3   4      48440.11      46723.90      1037.58 o                         
  -7   3   4     336673.19     317708.25      5016.85 o                         
  -5   3   4     242462.38     237240.38      3889.93 o                         
  -3   3   4      41082.80      44635.87       825.37 o                         
  -1   3   4      17553.85      18496.65       475.38 o                         
   1   3   4       1286.37       1807.60       164.70 o                         
   3   3   4      48825.27      50138.14      1082.79 o                         
   5   3   4      26375.14      26987.40       684.81 o                         
   7   3   4          2.71        -43.39       115.60 o                         
   9   3   4       1600.98       1889.88       194.09 o                         
  11   3   4       8401.93       7860.52       395.98 o                         
  13   3   4      38897.10      41036.00      1259.68 o                         
 -16   4   4      51604.70      54577.00      1352.21 o                         
 -14   4   4       7296.60       6902.91       501.53 o                         
 -12   4   4      23833.36      22588.97       796.14 o                         
 -10   4   4       5228.95       4268.35       480.07 o                         
  -8   4   4       1130.89       1421.78       137.42 o                         
  -6   4   4       1809.81       1789.77       160.74 o                         
  -4   4   4       8632.51       8674.59       308.20 o                         
  -2   4   4      56722.91      59986.54      1133.78 o                         
   0   4   4      90981.29      91528.77      1929.46 o                         
   2   4   4     130006.03     129590.52      2087.12 o                         
   4   4   4     278354.97     285570.19      4701.19 o                         
   6   4   4      91098.12      90654.98      2131.60 o                         
   8   4   4     132056.48     129447.12      2696.14 o                         
  10   4   4      43786.34      42623.28      1133.08 o                         
  12   4   4      28755.55      27811.61      1037.21 o                         
  14   4   4      13959.95      10037.18       669.21 o                         
 -15   5   4       1669.06       1777.24       152.40 o                         
 -13   5   4      17412.57      17068.81       751.08 o                         
 -11   5   4       6178.64       6006.40       416.72 o                         
  -9   5   4        630.54        767.21       255.18 o                         
  -7   5   4      38540.09      37662.18       887.71 o                         
  -5   5   4      13121.19      13668.57       477.75 o                         
  -3   5   4     151202.77     147052.64      2564.21 o                         
  -1   5   4       2474.23       3309.77       220.06 o                         
   1   5   4      69672.77      68304.89      1276.29 o                         
   3   5   4       2623.38       2501.61       159.88 o                         
   5   5   4       2802.48       2778.85       195.78 o                         
   7   5   4       4284.71       4523.85       276.14 o                         
   9   5   4      16257.77      15765.47       446.48 o                         
  11   5   4      30853.55      29420.10       909.30 o                         
  13   5   4      10229.75       9843.29       449.44 o                         
 -16   6   4      10158.62      10905.14       431.82 o                         
 -14   6   4       8621.77       8747.85       316.64 o                         
 -12   6   4       2575.14       2777.08       183.28 o                         
 -10   6   4      12547.57      11793.32       414.40 o                         
  -8   6   4        718.47        940.96       285.47 o                         
  -6   6   4       1595.87       1450.25       132.29 o                         
  -4   6   4       2178.65       2054.19       171.18 o                         
  -2   6   4       6166.03       5966.15       324.32 o                         
   0   6   4       1216.88       1223.10       131.21 o                         
   2   6   4      11165.54      11009.23       388.91 o                         
   4   6   4        795.73        743.65       160.31 o                         
   6   6   4        246.76        557.71       163.39 o                         
   8   6   4        232.85        439.44        98.55 o                         
  10   6   4          2.65        210.97        89.27 o                         
  12   6   4        688.17        836.87        78.36 o                         
 -15   7   4      13071.35      13870.53       398.58 o                         
 -13   7   4        245.64        306.26        91.90 o                         
 -11   7   4      83660.37      79902.57      1727.45 o                         
  -9   7   4       8139.92       8433.67       299.94 o                         
  -7   7   4     143998.27     136029.02      3110.82 o                         
  -5   7   4      47072.64      45937.43      1093.17 o                         
  -3   7   4      64092.21      64304.40      1507.97 o                         
  -1   7   4      12712.38      12667.96       432.84 o                         
   1   7   4      17977.25      18266.47       754.59 o                         
   3   7   4        672.08        825.79       148.20 o                         
   5   7   4       1753.74       1675.25       164.34 o                         
   7   7   4       1061.37       1244.70       107.83 o                         
   9   7   4      15134.02      14845.22       513.27 o                         
  11   7   4        686.16        795.40       100.58 o                         
 -14   8   4      22242.89      22826.86       567.93 o                         
 -12   8   4      19619.32      19597.70       574.82 o                         
 -10   8   4      29757.99      29677.75       818.05 o                         
  -8   8   4      13029.25      13075.84       474.69 o                         
  -6   8   4       3648.77       3594.91       257.61 o                         
  -4   8   4       1335.29       1406.03       132.88 o                         
  -2   8   4      28736.54      27672.15       736.23 o                         
   0   8   4      40946.57      40502.41       942.38 o                         
   2   8   4      63477.15      65504.39      2129.17 o                         
   4   8   4     116984.97     114049.85      2195.57 o                         
   6   8   4      53076.47      53079.39      1122.88 o                         
   8   8   4      87669.00      86135.66      1872.82 o                         
  10   8   4      22094.28      21603.54       543.36 o                         
  12   8   4      23408.00      24898.95       889.72 o                         
 -13   9   4      32986.01      34162.54       813.34 o                         
 -11   9   4       4920.40       5196.25       223.46 o                         
  -9   9   4       4637.08       4673.47       370.45 o                         
  -7   9   4      14906.52      14398.36       486.71 o                         
  -5   9   4       4520.27       4844.82       175.25 o                         
  -3   9   4     102701.82     104638.97      3123.68 o                         
  -1   9   4        502.21        886.71       226.99 o                         
   1   9   4      43316.80      43666.36       828.94 o                         
   3   9   4       3294.43       3553.52       160.66 o                         
   5   9   4      15167.65      14960.17       370.54 o                         
   7   9   4      13968.32      14543.11       377.89 o                         
   9   9   4      25079.59      24886.84      1020.85 o                         
  11   9   4      38202.82      39442.53      1370.75 o                         
 -12  10   4        372.94        500.21        83.57 o                         
 -10  10   4      10389.58      10327.18       337.12 o                         
  -8  10   4        377.14        389.89       103.33 o                         
  -6  10   4       8295.27       7789.19       333.76 o                         
  -4  10   4       1762.25       1922.13       149.93 o                         
  -2  10   4      21720.68      20442.89       664.53 o                         
   0  10   4       4601.53       4410.91       234.88 o                         
   2  10   4      21493.64      21829.32       707.23 o                         
   4  10   4      27180.17      27932.70       674.19 o                         
   6  10   4        336.56        492.51        79.69 o                         
   8  10   4       9886.76      10511.42       415.91 o                         
  10  10   4       5517.37       5929.80       203.33 o                         
 -11  11   4      19856.64      20886.89       606.85 o                         
  -9  11   4        423.74        703.91        80.55 o                         
  -7  11   4      77447.52      77030.04      1490.15 o                         
  -5  11   4        239.37        246.66       124.30 o                         
  -3  11   4     131806.66     131381.44      2343.97 o                         
  -1  11   4      12331.01      12646.59       308.00 o                         
   1  11   4      56799.94      57287.61      1102.39 o                         
   3  11   4      31034.00      31966.72       703.54 o                         
   5  11   4         83.93        139.22        83.03 o                         
   7  11   4       9772.53      10448.29       356.32 o                         
   9  11   4      14899.37      15075.98       482.49 o                         
 -10  12   4       7303.37       7786.53       262.37 o                         
  -8  12   4       2216.64       2575.84       137.64 o                         
  -6  12   4        241.60        313.91        61.17 o                         
  -4  12   4      19903.95      20060.91       448.72 o                         
  -2  12   4       3667.15       3606.38       145.90 o                         
   0  12   4      54817.02      55656.03      1285.25 o                         
   2  12   4       6473.81       6459.81       219.01 o                         
   4  12   4      52720.67      54003.65      1340.75 o                         
   6  12   4      22643.45      23253.13       609.64 o                         
   8  12   4      33466.14      34588.70      1040.26 o                         
  -9  13   4       2306.18       2440.65       275.56 o                         
  -7  13   4       4778.35       5148.35       214.43 o                         
  -5  13   4       4202.22       4210.48       158.79 o                         
  -3  13   4      26562.51      27309.64       614.58 o                         
  -1  13   4       9534.33       9344.95       350.12 o                         
   1  13   4      21137.96      21619.54       640.93 o                         
   3  13   4       9121.19       9523.06       330.43 o                         
   5  13   4        459.65        604.06        77.70 o                         
  -6  14   4      10657.85      11975.93       816.83 o                         
  -4  14   4       7913.11       7897.01       424.32 o                         
  -2  14   4      25328.53      25332.31       715.01 o                         
   0  14   4         81.72        215.36        75.20 o                         
   2  14   4      24769.65      24629.31       769.67 o                         
   4  14   4       5902.64       5908.05       252.41 o                         
 -17   1   5      14424.47      16532.49       550.71 o                         
 -15   1   5       3176.55       3142.16       189.97 o                         
 -13   1   5        250.13        381.80       164.55 o                         
 -11   1   5         99.66        103.64       206.34 o                         
  -9   1   5      33302.93      32493.97       728.38 o                         
  -7   1   5        437.09        432.22        79.85 o                         
  -5   1   5     130473.84     133696.86      2251.14 o                         
  -3   1   5        859.65       1023.74       118.45 o                         
  -1   1   5     425058.38     410996.50      7100.49 o                         
   1   1   5      10376.18      10822.55       397.87 o                         
   3   1   5     199126.53     200476.80      3876.23 o                         
   5   1   5      17157.87      15701.82       468.82 o                         
   7   1   5      18919.33      18512.03       708.55 o                         
   9   1   5       1741.16       1870.08       129.03 o                         
  11   1   5       2683.65       2760.03       148.31 o                         
  13   1   5       7402.50       8049.00       304.46 o                         
 -16   2   5      26460.80      27258.63       790.01 o                         
 -14   2   5      26336.29      23482.16       976.34 o                         
 -12   2   5     141975.28     122494.14      2165.85 o                         
 -10   2   5     211370.84     192734.72      3418.41 o                         
  -8   2   5     125784.11     124908.48      2233.76 o                         
  -6   2   5     292601.84     289289.41      4535.13 o                         
  -4   2   5       1132.84       1674.69       127.45 o                         
  -2   2   5       6837.35       7880.38       329.37 o                         
   0   2   5        217.45        300.26       116.28 o                         
   2   2   5      52182.21      54304.53      1089.70 o                         
   4   2   5       8524.60       8422.38       320.67 o                         
   6   2   5      28343.80      28320.01       844.42 o                         
   8   2   5      21645.87      20368.95       690.52 o                         
  10   2   5      23096.74      21964.18       743.80 o                         
  12   2   5      60447.38      63334.94      1697.69 o                         
  14   2   5      41345.18      42185.88      2480.02 o                         
 -17   3   5       5890.55       6101.63       234.26 o                         
 -15   3   5       1194.59       1131.03       123.34 o                         
 -13   3   5        485.74        569.07       148.70 o                         
 -11   3   5      10127.46       9051.38       305.33 o                         
  -9   3   5      24605.10      24467.48       751.79 o                         
  -7   3   5      23288.25      22587.29       641.10 o                         
  -5   3   5      80213.16      83197.68      1579.56 o                         
  -3   3   5      33489.94      36334.10       763.84 o                         
  -1   3   5     173057.14     181649.08      3256.80 o                         
   1   3   5       3198.61       3474.65       229.89 o                         
   3   3   5     100540.09     102629.82      2499.21 o                         
   5   3   5        303.92        278.76        96.39 o                         
   7   3   5      29133.96      28494.68      1553.24 o                         
   9   3   5       1194.03       1755.53       217.89 o                         
  11   3   5       1579.12       1599.27       167.89 o                         
  13   3   5       3287.06       3488.84       167.74 o                         
 -16   4   5        395.33        469.47        91.57 o                         
 -14   4   5       1042.49       1112.64       126.10 o                         
 -12   4   5      11538.25      11105.17       358.84 o                         
 -10   4   5      16796.10      13930.45       849.87 o                         
  -8   4   5       1790.66       2032.32       228.77 o                         
  -6   4   5      28971.01      29123.69       650.42 o                         
  -4   4   5     101966.67     101376.73      1826.54 o                         
  -2   4   5      40573.53      44270.75       837.61 o                         
   0   4   5      35990.54      36080.60       792.29 o                         
   2   4   5     104293.06     109194.26      1827.05 o                         
   4   4   5       7796.48       8570.95       393.61 o                         
   6   4   5       3285.19       3547.24       314.85 o                         
   8   4   5       3188.40       3420.07       265.78 o                         
  10   4   5       1675.74       1546.55       115.75 o                         
  12   4   5        941.42       1137.85        97.33 o                         
 -15   5   5       7930.19       8196.48       465.74 o                         
 -13   5   5        538.93        571.83        92.49 o                         
 -11   5   5       3577.48       3367.27       223.27 o                         
  -9   5   5      15312.70      15269.59       770.21 o                         
  -7   5   5       2016.58       2210.20       177.22 o                         
  -5   5   5      83178.14      85091.54      1540.80 o                         
  -3   5   5       3950.49       3894.80       193.14 o                         
  -1   5   5     278713.22     284895.06      6204.83 o                         
   1   5   5       2555.59       3011.86       157.96 o                         
   3   5   5     206817.25     205269.33      3698.44 o                         
   5   5   5      19527.74      20160.49       896.54 o                         
   7   5   5      43811.46      42357.36      1683.44 o                         
   9   5   5        222.69        300.14        85.25 o                         
  11   5   5      10966.17      11221.63       441.24 o                         
  13   5   5       1045.32       1127.37       131.67 o                         
 -16   6   5      14748.06      15355.42       728.61 o                         
 -14   6   5      62335.20      61940.91      1548.37 o                         
 -12   6   5      35871.07      33337.08       834.92 o                         
 -10   6   5     102603.61      96530.87      1982.54 o                         
  -8   6   5      57178.92      54939.33      1365.03 o                         
  -6   6   5      76450.42      76772.54      1471.14 o                         
  -4   6   5      31814.28      32280.25       828.01 o                         
  -2   6   5      13336.43      15662.53       671.86 o                         
   0   6   5       7621.89       7968.96       412.37 o                         
   2   6   5       4239.48       4392.00       244.75 o                         
   4   6   5       3914.36       4285.19       374.05 o                         
   6   6   5      37360.37      35216.84       973.46 o                         
   8   6   5      44093.84      42060.94       970.15 o                         
  10   6   5      45456.70      43287.30      1343.52 o                         
  12   6   5      33708.43      34092.18      1046.59 o                         
 -15   7   5       6763.16       7482.35       280.87 o                         
 -13   7   5       5178.81       5179.77       236.50 o                         
 -11   7   5      10247.41      10281.61       366.86 o                         
  -9   7   5        102.20        149.23       108.06 o                         
  -7   7   5       5036.81       4607.29       250.47 o                         
  -5   7   5      14322.39      14588.32       464.21 o                         
  -3   7   5       1067.07       1107.28       221.69 o                         
  -1   7   5      50478.05      50272.06      1139.94 o                         
   1   7   5      12459.22      12427.80       485.84 o                         
   3   7   5      75124.98      74683.75      1593.35 o                         
   5   7   5       9240.01       9533.95       319.42 o                         
   7   7   5      81931.90      81430.91      1527.81 o                         
   9   7   5        236.83        370.87        79.97 o                         
  11   7   5      13019.96      13601.45       419.95 o                         
 -14   8   5        488.09        703.12        83.92 o                         
 -12   8   5      23408.89      24307.23       760.19 o                         
 -10   8   5      23317.22      22454.36       558.49 o                         
  -8   8   5       2111.88       2393.78       167.42 o                         
  -6   8   5      61326.23      58224.93      1259.14 o                         
  -4   8   5      36842.66      37427.03      1423.54 o                         
  -2   8   5       1499.83       1661.17       191.70 o                         
   0   8   5      19448.84      19618.08       579.76 o                         
   2   8   5        781.57       1112.50       143.59 o                         
   4   8   5        478.46        680.13        78.40 o                         
   6   8   5      13662.43      13289.09       342.82 o                         
   8   8   5       3202.62       3274.38       126.99 o                         
  10   8   5       4365.43       4806.80       205.57 o                         
 -13   9   5       1473.69       1913.23       118.20 o                         
 -11   9   5        423.54        445.82        95.37 o                         
  -9   9   5      13200.93      12527.66       392.40 o                         
  -7   9   5         29.33         96.20        58.37 o                         
  -5   9   5      39053.05      38172.33       842.30 o                         
  -3   9   5       1175.65       1239.71       143.44 o                         
  -1   9   5     126575.21     126190.13      2562.22 o                         
   1   9   5         40.62        285.50        90.69 o                         
   3   9   5     147205.11     149659.45      2937.87 o                         
   5   9   5       4854.15       4827.13       196.69 o                         
   7   9   5      45837.95      46159.90       978.02 o                         
   9   9   5       3805.50       4116.80       188.64 o                         
  11   9   5       2274.05       2524.02       295.24 o                         
 -12  10   5       6296.05       6660.01       256.59 o                         
 -10  10   5      19647.54      19668.58       578.36 o                         
  -8  10   5      50408.33      47934.34      1120.90 o                         
  -6  10   5       4531.46       4698.41       223.11 o                         
  -4  10   5     109667.80     108939.92      2210.00 o                         
  -2  10   5      20662.02      20207.23       474.37 o                         
   0  10   5      17365.00      17380.72       365.02 o                         
   2  10   5       9177.19       9219.06       278.54 o                         
   4  10   5      19092.48      20166.57       509.03 o                         
   6  10   5      21696.98      21907.69       592.38 o                         
   8  10   5      35893.32      38406.95      1053.24 o                         
  10  10   5      49219.11      48589.87      2028.07 o                         
 -11  11   5       5685.04       5983.75       232.24 o                         
  -9  11   5        886.22        944.88        86.09 o                         
  -7  11   5       6950.62       6756.92       200.60 o                         
  -5  11   5      14499.52      14293.39       627.78 o                         
  -3  11   5      25232.16      24577.52       525.39 o                         
  -1  11   5      17194.31      17196.78       365.02 o                         
   1  11   5       1134.09       1186.84       131.50 o                         
   3  11   5      12500.12      13147.34       360.09 o                         
   5  11   5       7304.15       7909.53       276.54 o                         
   7  11   5      21563.44      23626.23       755.92 o                         
   9  11   5       4797.47       4607.50       250.51 o                         
 -10  12   5       3435.41       3425.85       160.47 o                         
  -8  12   5        275.72        590.53       145.24 o                         
  -6  12   5      15758.55      15309.44       369.24 o                         
  -4  12   5       2616.26       2673.47       123.61 o                         
  -2  12   5      21408.07      21463.26       478.26 o                         
   0  12   5       5693.68       5855.00       222.05 o                         
   2  12   5      16384.62      16915.34       466.63 o                         
   4  12   5      16525.96      15964.61       495.64 o                         
   6  12   5       6351.68       6973.35       272.66 o                         
  -9  13   5       7933.65       8354.31       560.96 o                         
  -7  13   5        123.48        263.57        70.46 o                         
  -5  13   5      35965.30      38198.41       957.22 o                         
  -3  13   5         19.78        205.54        62.71 o                         
  -1  13   5      54093.27      53721.75      1215.01 o                         
   1  13   5        113.84         16.41        68.82 o                         
   3  13   5      56239.20      56534.17      1512.16 o                         
   5  13   5        797.24        834.49        76.65 o                         
  -6  14   5       5259.75       5859.21       339.07 o                         
  -4  14   5      48600.16      51911.50      2188.56 o                         
  -2  14   5      10819.33      11622.95       413.88 o                         
   0  14   5      13123.27      12817.24       454.19 o                         
   2  14   5        890.13       1240.55       118.43 o                         
 -16   0   6       2215.70       1752.75       215.68 o                         
 -14   0   6       6066.44       5702.54       377.62 o                         
 -12   0   6      55193.95      48143.14      1576.18 o                         
 -10   0   6      40648.43      39728.20      1245.27 o                         
  -8   0   6     115679.56     119344.92      2787.16 o                         
  -6   0   6     232841.06     239619.91      6015.24 o                         
  -4   0   6     125732.83     139919.70      3332.77 o                         
  -2   0   6     309484.56     284025.28      7750.04 o                         
   0   0   6     253258.88     287913.09      6523.83 o                         
   2   0   6      62955.43      72098.02      1974.51 o                         
   4   0   6      55932.23      55723.07      1544.89 o                         
   6   0   6       3984.72       3408.81       385.84 o                         
   8   0   6      22449.75      22937.63       863.70 o                         
  10   0   6         43.76        259.46       102.96 o                         
  12   0   6      35497.98      36667.23      1109.07 o                         
 -17   1   6       1639.84       1580.28       126.03 o                         
 -15   1   6      46495.24      41636.96       989.21 o                         
 -13   1   6       6519.40       6020.13       289.36 o                         
 -11   1   6     118367.98     106946.19      2619.20 o                         
  -9   1   6       5217.74       5646.30       306.47 o                         
  -7   1   6      92232.86      95258.96      1723.11 o                         
  -5   1   6      37030.35      38444.37       797.88 o                         
  -3   1   6       3024.78       2710.82       204.16 o                         
  -1   1   6       1185.21       1208.23       159.34 o                         
   1   1   6      88048.05      98694.20      1825.21 o                         
   3   1   6        972.01        951.92       116.87 o                         
   5   1   6      76639.91      75834.48      1703.28 o                         
   7   1   6       1857.05       1877.65       216.19 o                         
   9   1   6      74493.04      73778.58      1599.77 o                         
  11   1   6       5190.43       5235.48       196.73 o                         
  13   1   6      38257.69      40593.13      1390.02 o                         
 -16   2   6       3091.49       3129.06       206.60 o                         
 -14   2   6       1166.15       1066.74       113.64 o                         
 -12   2   6       5484.18       4795.60       266.57 o                         
 -10   2   6       2266.73       2021.03       261.14 o                         
  -8   2   6       4386.93       4483.87       322.51 o                         
  -6   2   6       9209.24       9134.38       347.55 o                         
  -4   2   6       3850.21       4780.39       243.87 o                         
  -2   2   6      19143.49      19933.82       573.00 o                         
   0   2   6      33577.38      35413.29       882.61 o                         
   2   2   6        241.82        464.69       147.36 o                         
   4   2   6      15138.08      14969.83       455.28 o                         
   6   2   6       6063.38       5975.26       393.23 o                         
   8   2   6         60.23         39.78       106.31 o                         
  10   2   6        227.36        264.97        77.18 o                         
  12   2   6         21.30        104.35        58.70 o                         
 -17   3   6          9.14        133.27        76.83 o                         
 -15   3   6      40831.00      38247.07       925.22 o                         
 -13   3   6       7257.39       6532.93       320.48 o                         
 -11   3   6     144921.06     126660.12      2071.60 o                         
  -9   3   6      10952.96      10604.22       555.38 o                         
  -7   3   6      46875.84      46796.59      1182.14 o                         
  -5   3   6      93416.84      94848.40      1792.66 o                         
  -3   3   6     121540.46     128907.24      2235.34 o                         
  -1   3   6       2662.42       2964.95       257.10 o                         
   1   3   6     196703.22     210781.39      3831.60 o                         
   3   3   6      20207.91      20624.63       544.23 o                         
   5   3   6      53676.34      53854.18      1970.42 o                         
   7   3   6        635.49        680.07        95.47 o                         
   9   3   6      47966.06      45237.94      1067.98 o                         
  11   3   6       4232.49       4355.22       175.69 o                         
  13   3   6      32032.00      34678.11      1471.79 o                         
 -16   4   6        216.59        180.28        80.54 o                         
 -14   4   6       7266.13       7176.72       260.68 o                         
 -12   4   6      20688.10      18781.41       474.07 o                         
 -10   4   6      34729.83      33756.00      1169.89 o                         
  -8   4   6      54376.64      52814.28      1306.34 o                         
  -6   4   6     154095.50     151177.09      2757.84 o                         
  -4   4   6      80076.92      84273.27      1683.00 o                         
  -2   4   6     317863.84     331270.53      5174.02 o                         
   0   4   6     189291.06     196815.20      3436.67 o                         
   2   4   6     164769.05     175409.36      2779.42 o                         
   4   4   6      56658.61      58737.11      1376.33 o                         
   6   4   6       5984.32       5191.34       524.74 o                         
   8   4   6        605.51        653.50        89.56 o                         
  10   4   6        822.46        786.22        98.08 o                         
  12   4   6       9467.51       9061.62       497.53 o                         
 -15   5   6      29459.14      29887.43       858.23 o                         
 -13   5   6        643.00        671.15       103.91 o                         
 -11   5   6       6539.05       6132.42       265.31 o                         
  -9   5   6      10847.89       9835.25       617.63 o                         
  -7   5   6        614.39        757.41       130.95 o                         
  -5   5   6      63281.84      64392.62      1291.55 o                         
  -3   5   6        529.56        377.17        87.73 o                         
  -1   5   6      16357.17      17512.46       675.78 o                         
   1   5   6       7617.82       8206.00       310.52 o                         
   3   5   6        326.36        490.68        89.66 o                         
   5   5   6      53934.71      53319.09      2075.05 o                         
   7   5   6         66.09        157.85        75.54 o                         
   9   5   6      69463.46      61774.24      1688.59 o                         
  11   5   6         50.80        103.22        75.29 o                         
  13   5   6      21011.16      20556.59      1318.74 o                         
 -16   6   6       3774.36       3858.75       164.04 o                         
 -14   6   6       2999.40       3049.52       159.13 o                         
 -12   6   6       1390.34       1371.20       168.15 o                         
 -10   6   6       2398.19       2077.34       240.46 o                         
  -8   6   6       5482.77       5853.03       364.14 o                         
  -6   6   6      15407.30      15195.08       462.79 o                         
  -4   6   6        469.55        688.51       121.87 o                         
  -2   6   6      39287.10      40201.41      1196.98 o                         
   0   6   6      41522.29      41471.18       934.69 o                         
   2   6   6       2317.75       2627.58       168.68 o                         
   4   6   6      37159.92      36130.96      1629.03 o                         
   6   6   6      27225.93      26061.72       709.27 o                         
   8   6   6        728.87        876.36       135.37 o                         
  10   6   6        684.23        920.08        95.97 o                         
  12   6   6       1893.17       1889.91       162.38 o                         
 -15   7   6      26856.36      27852.65       728.26 o                         
 -13   7   6        191.53        217.27        74.68 o                         
 -11   7   6      45434.54      43239.80      1322.51 o                         
  -9   7   6       5380.04       5308.39       450.93 o                         
  -7   7   6      10433.99      10249.83       575.52 o                         
  -5   7   6      14045.69      13740.95       586.98 o                         
  -3   7   6      34364.79      34908.25      1105.29 o                         
  -1   7   6        145.86        329.72        80.18 o                         
   1   7   6      94349.71      96345.98      1939.64 o                         
   3   7   6       1042.90       1296.25       172.02 o                         
   5   7   6      72322.08      73428.83      1828.64 o                         
   7   7   6       1775.96       1744.40       140.82 o                         
   9   7   6      63486.73      61217.34      1512.81 o                         
  11   7   6        605.89        819.30        84.88 o                         
 -14   8   6       4384.12       4603.43       203.66 o                         
 -12   8   6      18441.49      18206.46       729.13 o                         
 -10   8   6      29058.85      27768.92      1003.04 o                         
  -8   8   6      65274.11      62040.78      1277.71 o                         
  -6   8   6      67602.70      64913.98      1956.16 o                         
  -4   8   6      57330.41      57648.18      1593.00 o                         
  -2   8   6      93822.70      91889.58      2280.66 o                         
   0   8   6      38904.30      39839.13      1001.89 o                         
   2   8   6     127520.22     125324.30      2002.50 o                         
   4   8   6      23783.24      23274.99       571.17 o                         
   6   8   6      48792.39      48392.67      1120.73 o                         
   8   8   6      11148.13      11079.21       351.62 o                         
  10   8   6        142.44        313.78        59.87 o                         
 -13   9   6       1516.22       1801.54       111.49 o                         
 -11   9   6       1043.88       1003.05       106.41 o                         
  -9   9   6      16785.42      16204.88       414.86 o                         
  -7   9   6       2321.29       2322.48       164.37 o                         
  -5   9   6     104813.41      99668.03      2008.05 o                         
  -3   9   6       1775.61       1934.02       128.68 o                         
  -1   9   6      39291.66      38844.16       736.52 o                         
   1   9   6       3305.17       3343.24       124.60 o                         
   3   9   6        633.46        792.59       129.93 o                         
   5   9   6      37936.83      38745.34      1204.04 o                         
   7   9   6       1357.60       1382.68        89.42 o                         
   9   9   6      28147.42      28061.45       870.21 o                         
 -12  10   6       3621.11       3733.67       224.76 o                         
 -10  10   6       1388.99       1632.09       119.62 o                         
  -8  10   6       2027.88       2116.05       133.67 o                         
  -6  10   6        505.08        693.35        89.59 o                         
  -4  10   6        812.45        846.28        96.81 o                         
  -2  10   6       2516.92       2446.34       109.97 o                         
   0  10   6       8060.05       8055.83       267.23 o                         
   2  10   6       1015.13        955.52       106.40 o                         
   4  10   6      12981.33      13201.34       360.91 o                         
   6  10   6      16380.35      16195.41       503.87 o                         
   8  10   6        671.20        641.77        82.36 o                         
 -11  11   6      25116.34      25418.28       800.60 o                         
  -9  11   6       1238.17       1409.85       100.66 o                         
  -7  11   6       6922.20       7343.48       308.07 o                         
  -5  11   6        199.58        315.62       130.84 o                         
  -3  11   6        644.15        720.27       143.54 o                         
  -1  11   6       2860.14       2991.57       126.25 o                         
   1  11   6       5133.08       5719.26       223.32 o                         
   3  11   6      15682.89      16282.19       419.41 o                         
   5  11   6      42669.02      40914.99      1029.52 o                         
   7  11   6       9553.34       9787.49       342.25 o                         
 -10  12   6      13065.34      13059.69       513.67 o                         
  -8  12   6      46733.16      48382.77      1311.47 o                         
  -6  12   6      24686.41      23950.60       586.85 o                         
  -4  12   6      48740.70      48928.83       992.55 o                         
  -2  12   6      17743.41      17611.71       384.31 o                         
   0  12   6       7247.51       7313.20       222.59 o                         
   2  12   6      40934.52      40812.58       939.22 o                         
   4  12   6        472.21        731.85        88.94 o                         
   6  12   6      34791.84      34677.66      1042.90 o                         
  -7  13   6       4626.92       5133.86       205.12 o                         
  -5  13   6      21962.81      22177.07       582.50 o                         
  -3  13   6       1612.59       1713.91        90.99 o                         
  -1  13   6       3332.13       3280.00       128.39 o                         
   1  13   6       9508.51       9285.96       284.01 o                         
   3  13   6        678.18        673.98        95.94 o                         
  -6  14   6       1697.54       1938.74       216.51 o                         
  -4  14   6       3462.05       3735.45       222.10 o                         
  -2  14   6       1041.20       1086.62       107.78 o                         
   0  14   6       3422.55       3288.86       207.39 o                         
   2  14   6         28.18          7.70        79.80 o                         
 -17   1   7      17800.08      16871.32       486.32 o                         
 -15   1   7        966.48        881.57       114.13 o                         
 -13   1   7      44523.46      39834.60       910.73 o                         
 -11   1   7        306.76        512.67       243.09 o                         
  -9   1   7      47295.38      47087.62      1046.03 o                         
  -7   1   7      24180.56      24759.16       649.76 o                         
  -5   1   7     141129.84     150306.98      2680.54 o                         
  -3   1   7      41300.43      40858.35      1050.12 o                         
  -1   1   7     184819.23     196006.22      3918.49 o                         
   1   1   7      26131.85      31027.80       756.12 o                         
   3   1   7       2034.18       1987.39       151.85 o                         
   5   1   7      32135.87      33309.88      1083.58 o                         
   7   1   7      88524.57      85660.61      2014.84 o                         
   9   1   7       1034.99       1099.50        94.04 o                         
  11   1   7      54444.91      57038.70      1199.40 o                         
  13   1   7       2692.58       2676.84       324.76 o                         
 -16   2   7      32383.62      30460.41       754.02 o                         
 -14   2   7       4343.18       4076.10       249.59 o                         
 -12   2   7      70767.48      63444.14      1306.91 o                         
 -10   2   7      21730.60      19344.27       719.25 o                         
  -8   2   7        130.04        637.19       151.03 o                         
  -6   2   7       7349.86       8168.86       352.02 o                         
  -4   2   7     182777.73     184097.23      2984.23 o                         
  -2   2   7      89967.55      91019.30      1977.27 o                         
   0   2   7     234634.84     248739.77      5235.73 o                         
   2   2   7     177672.23     182405.50      3216.66 o                         
   4   2   7     158906.64     157710.55      3374.13 o                         
   6   2   7      56345.78      53852.43      1586.67 o                         
   8   2   7      88121.52      87217.57      1765.24 o                         
  10   2   7      20682.88      21562.27       524.41 o                         
  12   2   7      26211.48      28165.59       980.26 o                         
 -17   3   7      13119.04      13857.25       404.84 o                         
 -15   3   7          2.22        -81.99        81.99 o                         
 -13   3   7      55906.70      50370.70      1089.68 o                         
 -11   3   7         55.57        248.74       103.85 o                         
  -9   3   7      87587.41      86320.55      2011.98 o                         
  -7   3   7        291.08        412.55       157.84 o                         
  -5   3   7      74097.64      78067.69      1550.69 o                         
  -3   3   7      18766.75      19943.07       602.93 o                         
  -1   3   7      12773.66      12767.01       497.16 o                         
   1   3   7      18248.91      18693.72       647.05 o                         
   3   3   7        203.47        378.07        97.61 o                         
   5   3   7       8286.65       8444.15       826.69 o                         
   7   3   7       8352.42       8122.10       313.74 o                         
   9   3   7        713.40        854.71        84.96 o                         
  11   3   7      16769.62      17494.25       421.38 o                         
 -16   4   7         90.57        191.93        78.26 o                         
 -14   4   7       6504.18       6165.40       236.29 o                         
 -12   4   7       8869.25       8465.55       269.18 o                         
 -10   4   7       5078.95       4852.29       250.02 o                         
  -8   4   7        369.56        443.01       184.00 o                         
  -6   4   7      18587.20      18126.04       754.11 o                         
  -4   4   7      31498.03      31534.56       780.44 o                         
  -2   4   7       1875.31       1657.62       202.65 o                         
   0   4   7      11145.34      10986.08       363.21 o                         
   2   4   7      10748.52      10782.17       332.51 o                         
   4   4   7       2111.15       2129.53       216.56 o                         
   6   4   7        310.30        294.59        91.77 o                         
   8   4   7       3331.13       3300.67       192.37 o                         
  10   4   7        266.53        268.65        60.24 o                         
  12   4   7       2685.59       2471.24       184.31 o                         
 -15   5   7       1925.78       2007.52       138.30 o                         
 -13   5   7      71541.27      66551.70      1421.77 o                         
 -11   5   7        157.07        199.69        65.13 o                         
  -9   5   7      94491.64      93555.21      2577.22 o                         
  -7   5   7       8398.84       8355.26       342.66 o                         
  -5   5   7     176013.48     178181.56      3096.09 o                         
  -3   5   7       8572.55       7929.75       332.09 o                         
  -1   5   7     230251.11     222687.17      4892.74 o                         
   1   5   7      38046.21      39613.34       871.35 o                         
   3   5   7      24983.19      25160.39       661.63 o                         
   5   5   7      54557.62      51298.55      1110.38 o                         
   7   5   7      41923.01      39969.11      1180.90 o                         
   9   5   7       2054.63       2138.34       156.90 o                         
  11   5   7      49413.34      48422.49      1467.73 o                         
 -16   6   7      19278.24      19907.13       683.24 o                         
 -14   6   7       7405.69       7231.12       271.59 o                         
 -12   6   7       8199.63       8478.08       269.67 o                         
 -10   6   7        331.10        522.73       135.32 o                         
  -8   6   7       3537.99       3937.51       347.98 o                         
  -6   6   7      35381.70      34912.77       897.62 o                         
  -4   6   7      32017.33      34684.04       923.00 o                         
  -2   6   7      95935.27      95934.10      1689.75 o                         
   0   6   7      58259.79      62147.47      1242.48 o                         
   2   6   7      46388.67      44724.18      1044.79 o                         
   4   6   7      96531.15      98473.55      2149.32 o                         
   6   6   7       6952.22       7266.32       262.11 o                         
   8   6   7      74520.78      70820.59      1546.37 o                         
  10   6   7       4201.68       4573.21       225.69 o                         
 -15   7   7       1684.31       1718.05       104.90 o                         
 -13   7   7      33903.16      33154.36       802.95 o                         
 -11   7   7       5929.85       5536.04       228.18 o                         
  -9   7   7     107603.42     103051.30      2103.58 o                         
  -7   7   7        194.14        312.19       103.85 o                         
  -5   7   7      67299.80      69910.25      1526.43 o                         
  -3   7   7       1122.75       1760.82       248.74 o                         
  -1   7   7        717.44        875.58       108.44 o                         
   1   7   7      35679.17      34700.66       902.23 o                         
   3   7   7       1204.91       1289.46       147.87 o                         
   5   7   7      41744.78      41001.67       859.96 o                         
   7   7   7       2916.99       2837.56       166.83 o                         
   9   7   7        184.61        167.22        60.66 o                         
  11   7   7       7453.69       7285.12       460.11 o                         
 -14   8   7       3672.46       3657.84       156.05 o                         
 -12   8   7       2217.67       2433.57       183.06 o                         
 -10   8   7      36311.64      34803.93       836.36 o                         
  -8   8   7       9794.40       9795.49       483.13 o                         
  -6   8   7      29488.08      27676.85       691.35 o                         
  -4   8   7      59688.54      57220.95      1249.26 o                         
  -2   8   7        329.99        378.95       168.75 o                         
   0   8   7      13978.23      13484.27       376.74 o                         
   2   8   7       3269.49       3517.97       189.15 o                         
   4   8   7        469.62        625.88        89.23 o                         
   6   8   7       1502.33       1454.62       117.39 o                         
   8   8   7       2740.83       2838.51       153.58 o                         
  10   8   7       4564.64       4834.44       162.41 o                         
 -13   9   7      55358.46      57439.53      1925.23 o                         
 -11   9   7        140.04        243.54        74.08 o                         
  -9   9   7      77609.78      74591.68      1558.88 o                         
  -7   9   7       1481.91       1564.84       271.95 o                         
  -5   9   7      57971.29      55944.08      1117.84 o                         
  -3   9   7        280.34        303.46        83.51 o                         
  -1   9   7      27476.02      28078.66       706.73 o                         
   1   9   7        504.53        642.57        71.07 o                         
   3   9   7       2027.35       2119.53       118.98 o                         
   5   9   7        438.68        567.19        90.22 o                         
   7   9   7       4535.87       4334.96       167.93 o                         
   9   9   7       1946.87       2016.91       150.73 o                         
 -12  10   7       2492.92       2415.92       134.39 o                         
 -10  10   7       2864.69       2926.77       164.19 o                         
  -8  10   7       1363.82       1382.55       116.83 o                         
  -6  10   7      25204.32      24069.93       567.41 o                         
  -4  10   7       8347.28       8349.00       542.24 o                         
  -2  10   7      18402.54      18852.85       389.37 o                         
   0  10   7      48383.48      48427.68       877.04 o                         
   2  10   7      16111.71      16253.69       360.05 o                         
   4  10   7      93664.46      90603.17      1870.79 o                         
   6  10   7      13685.90      13394.30       420.60 o                         
   8  10   7      56105.33      55619.75      1889.75 o                         
 -11  11   7       1409.36       1538.34       114.04 o                         
  -9  11   7      32609.01      33207.17      1038.61 o                         
  -7  11   7        257.30        347.17        70.20 o                         
  -5  11   7      34275.18      34188.63       740.27 o                         
  -3  11   7       1915.23       1932.92       151.08 o                         
  -1  11   7        247.71        461.12        66.06 o                         
   1  11   7      26634.36      26601.31       597.81 o                         
   3  11   7        420.96        412.41        69.19 o                         
   5  11   7      34825.23      34502.89       948.42 o                         
   7  11   7        110.56        108.46        76.50 o                         
 -10  12   7      25242.29      26584.15       940.44 o                         
  -8  12   7      19454.16      20322.88       593.11 o                         
  -6  12   7       6486.13       6573.41       216.13 o                         
  -4  12   7      23999.05      23916.92       554.19 o                         
  -2  12   7        454.85        478.19        62.17 o                         
   0  12   7       8949.29       8647.96       242.72 o                         
   2  12   7        224.10        244.82        58.26 o                         
   4  12   7       3901.45       3976.65       165.97 o                         
   6  12   7        789.11        708.58       147.62 o                         
  -7  13   7         65.58         75.10        62.23 o                         
  -5  13   7      27516.77      28802.65       731.89 o                         
  -3  13   7        831.64        880.90        79.39 o                         
  -1  13   7       2065.18       2079.24       120.58 o                         
   1  13   7       1273.00       1346.98       110.33 o                         
   3  13   7         52.13        181.58        63.20 o                         
  -4  14   7        464.13        497.33        91.18 o                         
  -2  14   7       5299.74       5071.70       211.34 o                         
   0  14   7      32247.89      31682.56      1102.26 o                         
 -16   0   8      45083.12      42894.67      1566.97 o                         
 -14   0   8      56447.13      51557.51      2379.01 o                         
 -12   0   8      31971.04      27059.63      1419.80 o                         
 -10   0   8      43675.19      41778.86      1560.86 o                         
  -8   0   8      19210.37      18175.58      1125.10 o                         
  -6   0   8     124740.93     136665.11      3715.07 o                         
  -4   0   8      16798.09      18379.55       914.90 o                         
  -2   0   8     200548.17     205567.55      8197.71 o                         
   0   0   8      17023.05      18799.15       728.60 o                         
   2   0   8       9542.82      10453.50       492.69 o                         
   4   0   8       1334.45       1220.41       188.24 o                         
   6   0   8     162447.23     160014.88      4103.45 o                         
   8   0   8      49627.25      50468.84      1314.06 o                         
  10   0   8      70781.32      72142.30      2130.45 o                         
  12   0   8      26717.26      25396.62      1082.09 o                         
 -17   1   8         73.00        151.04        75.84 o                         
 -15   1   8       1127.08       1042.79       132.06 o                         
 -13   1   8        310.82        371.44        88.08 o                         
 -11   1   8        703.24       1048.59       175.14 o                         
  -9   1   8      11274.47      10723.00       492.48 o                         
  -7   1   8      71914.23      76548.83      1638.58 o                         
  -5   1   8      32244.08      34542.36       880.51 o                         
  -3   1   8     278005.78     281549.72      5965.50 o                         
  -1   1   8      23161.22      26252.35       714.82 o                         
   1   1   8     217076.75     243508.89      3976.38 o                         
   3   1   8      12372.27      12942.76       420.45 o                         
   5   1   8      90201.13      91838.78      2294.03 o                         
   7   1   8       4789.63       5241.17       187.98 o                         
   9   1   8      16872.36      17623.04       411.87 o                         
  11   1   8        459.75        574.98        71.33 o                         
 -16   2   8        929.53        985.69       101.04 o                         
 -14   2   8        374.79        549.99        95.62 o                         
 -12   2   8       3596.08       3187.00       241.56 o                         
 -10   2   8        235.88        634.51       220.19 o                         
  -8   2   8        228.28        477.57       170.41 o                         
  -6   2   8      14159.47      15695.99       547.18 o                         
  -4   2   8       3866.04       4274.24       277.86 o                         
  -2   2   8      35410.96      37203.11      1585.22 o                         
   0   2   8      48736.50      51632.25       985.53 o                         
   2   2   8        998.15        886.60       121.90 o                         
   4   2   8      23339.64      23506.62       601.70 o                         
   6   2   8      22205.53      21400.08       563.99 o                         
   8   2   8        156.98        183.07        64.96 o                         
  10   2   8       2730.81       2801.02       115.52 o                         
  12   2   8       2871.11       2830.06       187.50 o                         
 -17   3   8       1237.55        895.51       115.25 o                         
 -15   3   8       1329.91       1218.82       108.02 o                         
 -13   3   8       5093.03       4465.23       194.82 o                         
 -11   3   8       2811.05       3070.40       233.38 o                         
  -9   3   8       6246.01       5711.08       428.84 o                         
  -7   3   8      54787.43      58735.98      1448.16 o                         
  -5   3   8      40052.68      41254.82      1184.12 o                         
  -3   3   8     181493.31     190561.28      3472.72 o                         
  -1   3   8      13765.67      13683.48       661.95 o                         
   1   3   8     130504.15     134960.23      2268.99 o                         
   3   3   8       8233.82       7993.29       318.09 o                         
   5   3   8      66168.93      65105.12      1495.03 o                         
   7   3   8       6670.72       6820.10       223.80 o                         
   9   3   8      15012.92      15923.22       377.14 o                         
  11   3   8        513.68        441.69        81.05 o                         
 -16   4   8      21866.65      21815.51       547.60 o                         
 -14   4   8      72107.30      65573.41      1399.96 o                         
 -12   4   8      39921.48      35723.81       809.47 o                         
 -10   4   8      79073.15      70462.15      1403.81 o                         
  -8   4   8       9408.17       9150.68       547.87 o                         
  -6   4   8      92901.16      94468.55      1969.52 o                         
  -4   4   8       2572.89       3105.86       248.24 o                         
  -2   4   8      44320.41      44701.71      1049.68 o                         
   0   4   8        820.53        997.23       153.25 o                         
   2   4   8      40109.92      40452.60       852.13 o                         
   4   4   8       5443.78       6130.88       413.00 o                         
   6   4   8     129103.09     128881.60      2509.30 o                         
   8   4   8      35147.61      35828.96       893.99 o                         
  10   4   8      64480.17      66312.84      1594.90 o                         
 -15   5   8       1528.85       1641.29       136.13 o                         
 -13   5   8         72.42        116.85        65.17 o                         
 -11   5   8      11355.59      10097.88       353.02 o                         
  -9   5   8        134.22        285.36        85.44 o                         
  -7   5   8      70589.71      70209.70      1507.45 o                         
  -5   5   8        778.38        828.00       134.10 o                         
  -3   5   8      86224.52      88043.46      1742.80 o                         
  -1   5   8       2217.07       2481.17       164.09 o                         
   1   5   8      58020.70      58618.13      1083.11 o                         
   3   5   8       6500.71       6177.99       281.43 o                         
   5   5   8      23560.65      22361.65       511.91 o                         
   7   5   8      19754.09      18803.91       476.18 o                         
   9   5   8        811.95        967.11        81.05 o                         
  11   5   8      11508.81      11434.78       423.44 o                         
 -16   6   8       4995.83       5370.74       399.01 o                         
 -14   6   8        375.79        581.23        82.48 o                         
 -12   6   8       6326.16       5643.76       201.17 o                         
 -10   6   8       4049.12       3929.46       194.20 o                         
  -8   6   8       1836.28       1941.47       165.72 o                         
  -6   6   8       6339.71       6206.78       311.52 o                         
  -4   6   8       3540.53       3878.31       196.60 o                         
  -2   6   8      27139.56      26901.16       767.43 o                         
   0   6   8     105191.81     105959.31      1975.10 o                         
   2   6   8       6054.47       6446.40       323.69 o                         
   4   6   8      32010.12      32007.98       654.80 o                         
   6   6   8      45843.45      46436.28       958.85 o                         
   8   6   8       5323.60       5249.88       200.74 o                         
  10   6   8       4999.78       5318.08       258.60 o                         
 -15   7   8        114.40        207.78        85.55 o                         
 -13   7   8        124.24        311.24        68.02 o                         
 -11   7   8       1875.33       1674.17       156.49 o                         
  -9   7   8      11206.71      11084.57       303.62 o                         
  -7   7   8      62965.34      60745.09      1447.17 o                         
  -5   7   8      19051.42      18937.34       665.24 o                         
  -3   7   8     165983.45     168057.72      3435.86 o                         
  -1   7   8       2997.63       3292.37       301.58 o                         
   1   7   8      78299.04      76693.63      1288.55 o                         
   3   7   8       2536.06       2642.95       215.18 o                         
   5   7   8      18442.59      17965.82       430.87 o                         
   7   7   8       3189.08       3280.33       206.85 o                         
   9   7   8       3805.85       4080.56       163.70 o                         
 -14   8   8      81230.41      77059.93      2454.30 o                         
 -12   8   8      26554.39      24652.93       742.11 o                         
 -10   8   8     110820.88     105715.15      2267.85 o                         
  -8   8   8      46560.80      43949.59      1373.03 o                         
  -6   8   8      26876.71      25445.41       669.79 o                         
  -4   8   8      15251.25      14592.54       391.84 o                         
  -2   8   8        355.80        522.20        78.96 o                         
   0   8   8      11086.32      11054.76       275.33 o                         
   2   8   8       9807.18       9750.60       260.14 o                         
   4   8   8      24865.31      23758.45       576.75 o                         
   6   8   8      20559.76      19876.38       632.19 o                         
   8   8   8       9204.60       8952.79       324.49 o                         
 -13   9   8       1090.73       1224.43       132.28 o                         
 -11   9   8      19411.39      18650.23       569.67 o                         
  -9   9   8      13582.19      12979.86       370.99 o                         
  -7   9   8      36105.34      34940.07       860.38 o                         
  -5   9   8       9073.62       8594.97       354.34 o                         
  -3   9   8      16237.28      15970.31       349.01 o                         
  -1   9   8       4424.23       4129.60       179.15 o                         
   1   9   8      11955.49      12466.98       281.70 o                         
   3   9   8      14446.10      14281.87       351.46 o                         
   5   9   8       4563.09       4553.13       191.46 o                         
   7   9   8      15251.88      15170.90       579.11 o                         
   9   9   8       1022.01       1092.39       127.94 o                         
 -12  10   8       7014.30       7483.67       465.16 o                         
 -10  10   8       2408.03       2200.56       169.04 o                         
  -8  10   8       3081.24       2795.30       186.56 o                         
  -6  10   8       1183.28       1167.15       143.56 o                         
  -4  10   8       1642.62       1429.65       102.37 o                         
  -2  10   8        892.28        909.98       125.96 o                         
   0  10   8      13488.57      13341.92       295.59 o                         
   2  10   8       9934.18       9528.71       239.05 o                         
   4  10   8       4157.48       4184.45       157.54 o                         
   6  10   8      12678.21      12329.67       478.66 o                         
   8  10   8        206.63        307.96        88.57 o                         
 -11  11   8       6615.69       7814.82       369.86 o                         
  -9  11   8      19911.19      21286.53       678.24 o                         
  -7  11   8      62212.01      63518.75      1443.75 o                         
  -5  11   8       8953.01       8992.72       357.17 o                         
  -3  11   8      95588.80      91639.62      1565.74 o                         
  -1  11   8       1476.71       1801.03       113.42 o                         
   1  11   8      64820.96      63871.98      1253.94 o                         
   3  11   8        879.91       1060.47        82.92 o                         
   5  11   8      28952.63      27091.12       947.21 o                         
 -10  12   8      56922.79      63659.75      2675.63 o                         
  -8  12   8       9497.29       9818.08       332.95 o                         
  -6  12   8      16029.26      16629.09       462.12 o                         
  -4  12   8         48.04         71.67        60.40 o                         
  -2  12   8        229.67        415.52        63.66 o                         
   0  12   8      36654.20      35764.02       795.66 o                         
   2  12   8        223.30        357.66        66.20 o                         
   4  12   8      25734.48      25303.42       780.98 o                         
  -7  13   8       7070.84       7213.16       250.01 o                         
  -5  13   8         34.26         44.90        61.76 o                         
  -3  13   8       8088.65       7970.88       341.53 o                         
  -1  13   8      14154.45      13395.00       375.21 o                         
   1  13   8      22665.11      22625.98       631.93 o                         
  -2  14   8      22864.51      21276.75       947.58 o                         
 -17   1   9      45957.46      46196.79      1148.71 o                         
 -15   1   9        199.52        293.15        95.12 o                         
 -13   1   9      21361.68      20838.99       588.49 o                         
 -11   1   9       1460.31       1486.60       158.72 o                         
  -9   1   9       6296.38       6158.67       464.28 o                         
  -7   1   9      23085.32      23244.14       975.12 o                         
  -5   1   9      11225.08      12868.17       648.52 o                         
  -3   1   9       7104.84       6043.85       376.97 o                         
  -1   1   9       1586.87       2152.50       151.68 o                         
   1   1   9      55709.09      61363.28      1245.26 o                         
   3   1   9      62371.78      67862.45      1210.41 o                         
   5   1   9      81129.08      81366.59      1463.10 o                         
   7   1   9     128204.04     128476.16      2445.39 o                         
   9   1   9      10314.20      11263.79       302.01 o                         
  11   1   9      40068.02      39605.84      1044.68 o                         
 -16   2   9       8121.76       8572.93       281.03 o                         
 -14   2   9      12083.30      10979.05       334.69 o                         
 -12   2   9      58075.82      51551.95      1118.74 o                         
 -10   2   9      12480.60      12934.42       880.11 o                         
  -8   2   9     211637.98     210219.58      4161.12 o                         
  -6   2   9      44016.36      46327.12      1170.37 o                         
  -4   2   9     268031.44     263410.78      4698.44 o                         
  -2   2   9      45778.77      48517.31      1001.30 o                         
   0   2   9     126377.66     136189.95      2355.32 o                         
   2   2   9        341.06        597.16        93.01 o                         
   4   2   9      41818.30      43053.90      1035.96 o                         
   6   2   9        201.77        348.09        95.94 o                         
   8   2   9       1675.84       1773.00       134.74 o                         
  10   2   9        233.29        359.53        72.43 o                         
 -17   3   9      17048.46      17901.45       494.22 o                         
 -15   3   9      11501.17      10566.53       316.92 o                         
 -13   3   9      19151.70      17706.69       464.52 o                         
 -11   3   9      14690.01      13113.44       620.83 o                         
  -9   3   9       5921.76       6385.20       517.34 o                         
  -7   3   9      13901.51      13524.16       523.61 o                         
  -5   3   9       4243.12       4445.53       283.55 o                         
  -3   3   9        302.91        468.07       141.19 o                         
  -1   3   9      18572.30      18861.07       528.04 o                         
   1   3   9       4267.85       5040.03       197.70 o                         
   3   3   9      44352.18      45204.97       930.40 o                         
   5   3   9      13172.36      13914.21       354.75 o                         
   7   3   9      29133.77      30160.52       739.62 o                         
   9   3   9      12297.36      12047.41       315.97 o                         
  11   3   9       8619.84       8059.53       270.15 o                         
 -16   4   9        176.37        273.96        83.16 o                         
 -14   4   9        232.84        271.63        69.44 o                         
 -12   4   9       1325.92       1248.15       128.49 o                         
 -10   4   9       1668.73       1342.12       147.79 o                         
  -8   4   9         43.14        366.24       257.25 o                         
  -6   4   9       2759.89       2515.12       214.11 o                         
  -4   4   9         25.94        293.17        92.00 o                         
  -2   4   9       2453.11       2793.90       146.32 o                         
   0   4   9        838.42        960.30        99.96 o                         
   2   4   9       5102.38       5072.44       205.86 o                         
   4   4   9       2162.78       2209.36       119.70 o                         
   6   4   9        426.04        505.81        85.25 o                         
   8   4   9       1732.98       1683.82       112.05 o                         
  10   4   9       8900.96       9073.61       275.55 o                         
 -15   5   9        569.50        789.27       115.46 o                         
 -13   5   9      44490.85      41165.76       927.81 o                         
 -11   5   9       8838.61       8109.48       405.59 o                         
  -9   5   9        525.51        719.61       149.17 o                         
  -7   5   9       1495.40       1294.19       242.71 o                         
  -5   5   9       2776.23       3350.00       210.26 o                         
  -3   5   9        570.25        849.04       132.95 o                         
  -1   5   9       1614.25       1909.47       149.58 o                         
   1   5   9      60227.37      56882.71      1289.79 o                         
   3   5   9      82211.95      80360.10      1356.91 o                         
   5   5   9      64119.66      65501.34      1276.90 o                         
   7   5   9     157092.19     153761.41      3267.92 o                         
   9   5   9       5449.14       5507.87       220.22 o                         
  11   5   9      49393.18      47937.30      1993.71 o                         
 -16   6   9       2134.47       2081.03       143.38 o                         
 -14   6   9       4820.18       4691.08       174.79 o                         
 -12   6   9      39563.67      37157.14       795.32 o                         
 -10   6   9       5976.48       5700.43       359.53 o                         
  -8   6   9     142645.30     132991.33      2437.81 o                         
  -6   6   9      15783.74      16301.62       599.91 o                         
  -4   6   9     189707.28     186545.42      3364.10 o                         
  -2   6   9       8913.69       8889.90       373.14 o                         
   0   6   9      92875.30      92465.10      2038.42 o                         
   2   6   9        855.70        919.55        81.66 o                         
   4   6   9      17497.03      17854.80       395.75 o                         
   6   6   9       4274.88       4631.29       234.71 o                         
   8   6   9       1181.72       1114.02        73.46 o                         
  10   6   9       4398.58       4294.09       189.01 o                         
 -15   7   9      21309.39      21962.11      1300.75 o                         
 -13   7   9      30830.71      29805.37       956.27 o                         
 -11   7   9      21464.97      20209.74       538.89 o                         
  -9   7   9      53332.87      50024.32      1146.66 o                         
  -7   7   9       4453.09       4470.54       153.92 o                         
  -5   7   9        691.03        793.04       119.12 o                         
  -3   7   9      31926.97      31596.88       753.00 o                         
  -1   7   9      96684.22      92901.38      1633.23 o                         
   1   7   9        548.73        601.44        76.08 o                         
   3   7   9      89615.61      86750.73      1658.90 o                         
   5   7   9       1176.76       1452.97       101.41 o                         
   7   7   9      17378.03      17252.21       430.12 o                         
   9   7   9       9950.93       9459.02       365.51 o                         
 -14   8   9       2535.93       2318.00       176.24 o                         
 -12   8   9       8205.62       7988.75       285.94 o                         
 -10   8   9       2506.20       2502.23       191.86 o                         
  -8   8   9      28413.72      26854.59       875.08 o                         
  -6   8   9       4033.37       3692.08       233.01 o                         
  -4   8   9      12528.65      11931.78       321.70 o                         
  -2   8   9      27287.57      26105.19       522.34 o                         
   0   8   9         20.64        223.16        95.08 o                         
   2   8   9      14211.64      13792.31       329.74 o                         
   4   8   9        298.08        230.98       123.14 o                         
   6   8   9       9442.56       9622.35       289.66 o                         
   8   8   9        125.88        260.85        70.87 o                         
 -13   9   9      32300.58      33531.12      1994.20 o                         
 -11   9   9         48.33        258.68        66.75 o                         
  -9   9   9      15210.99      14980.16       388.14 o                         
  -7   9   9       1494.34       1631.08       185.95 o                         
  -5   9   9        130.48         61.13        61.60 o                         
  -3   9   9      10454.23      11061.14       264.19 o                         
  -1   9   9      23624.53      22594.61       572.70 o                         
   1   9   9      19867.98      18991.05       386.70 o                         
   3   9   9      55136.38      54390.92      1099.50 o                         
   5   9   9      11428.40      11767.20       337.36 o                         
   7   9   9      37150.39      36822.80      1582.86 o                         
 -12  10   9      35407.73      36646.74      3022.37 o                         
 -10  10   9       3545.31       3700.08       197.88 o                         
  -8  10   9      87605.43      85043.94      1847.13 o                         
  -6  10   9       7273.60       7230.03       345.88 o                         
  -4  10   9     109003.34     103532.62      2023.74 o                         
  -2  10   9       7879.09       7435.45       204.37 o                         
   0  10   9      61052.64      58571.88      1069.20 o                         
   2  10   9       1331.24       1503.12        87.68 o                         
   4  10   9       4698.88       4730.08       168.88 o                         
   6  10   9       3499.59       3283.50       232.42 o                         
 -11  11   9      20855.60      22361.11      1042.35 o                         
  -9  11   9      12352.52      13360.78       413.54 o                         
  -7  11   9       4967.68       5338.07       199.28 o                         
  -5  11   9       2957.74       2987.46       131.61 o                         
  -3  11   9        383.28        543.85        71.83 o                         
  -1  11   9      44553.68      42509.71       876.73 o                         
   1  11   9       5923.79       5925.34       193.67 o                         
   3  11   9      27198.69      26839.24       746.93 o                         
   5  11   9        264.72        226.35        90.47 o                         
 -10  12   9       2280.51       2616.51       266.45 o                         
  -8  12   9      27031.54      27966.26      1510.11 o                         
  -6  12   9       6494.58       6168.70       217.35 o                         
  -4  12   9      17427.50      17365.60       414.46 o                         
  -2  12   9      32651.65      31388.79       691.33 o                         
   0  12   9        208.11        406.26        59.41 o                         
   2  12   9      20052.35      19032.11       530.63 o                         
   4  12   9       3656.14       3552.72       314.92 o                         
  -7  13   9       6292.98       6331.81       314.34 o                         
  -5  13   9        210.42        258.24        63.43 o                         
  -3  13   9      21089.38      20700.15       572.89 o                         
  -1  13   9      24624.38      24044.20       666.26 o                         
   1  13   9       4914.55       4723.84       373.97 o                         
 -16   0  10       7465.45       7719.75       382.11 o                         
 -14   0  10       1933.37       2613.82       241.42 o                         
 -12   0  10        187.17        238.48       151.33 o                         
 -10   0  10      45832.96      50224.29      2986.76 o                         
  -8   0  10      71482.83      74562.66      2761.31 o                         
  -6   0  10      16639.96      18556.98      1217.17 o                         
  -4   0  10      48028.36      46492.47      3050.13 o                         
  -2   0  10      20701.84      21206.90       820.94 o                         
   0   0  10      17149.24      16769.51       716.05 o                         
   2   0  10     159082.36     164310.80      3941.62 o                         
   4   0  10      11028.48      11012.17       692.90 o                         
   6   0  10     184365.94     179295.05      5366.28 o                         
   8   0  10         12.07          5.32        73.67 o                         
  10   0  10      36426.51      36473.72      1257.56 o                         
 -17   1  10       7841.22       7674.18       278.07 o                         
 -15   1  10      33828.32      32914.46      1124.61 o                         
 -13   1  10      16080.67      15076.90       417.22 o                         
 -11   1  10     101914.51      94089.51      2574.97 o                         
  -9   1  10      32183.69      32432.63      1705.75 o                         
  -7   1  10     152337.69     155276.75      3422.21 o                         
  -5   1  10      11965.48      11402.69       731.70 o                         
  -3   1  10      47751.27      50802.48      1729.35 o                         
  -1   1  10        570.09       1012.33       184.20 o                         
   1   1  10        383.93        456.23        68.12 o                         
   3   1  10        350.86        374.21        77.29 o                         
   5   1  10       8945.46       8499.79       246.43 o                         
   7   1  10       4464.60       4500.32       210.18 o                         
   9   1  10      11253.06      11833.94       332.09 o                         
  11   1  10      14581.69      13869.70       494.26 o                         
 -16   2  10      14672.81      14762.55       531.16 o                         
 -14   2  10       1923.81       1752.49       124.02 o                         
 -12   2  10       8506.88       7435.84       473.80 o                         
 -10   2  10      12771.35      11077.75       541.27 o                         
  -8   2  10       4967.18       5537.26       501.67 o                         
  -6   2  10       1126.83        813.94       166.26 o                         
  -4   2  10       4960.45       4853.60       346.49 o                         
  -2   2  10       2273.88       2261.54       168.66 o                         
   0   2  10       3761.14       4458.03       185.68 o                         
   2   2  10       1528.12       1639.28       152.96 o                         
   4   2  10        656.08        755.96       118.03 o                         
   6   2  10       4776.13       4662.58       211.13 o                         
   8   2  10       4205.77       4203.54       161.36 o                         
  10   2  10        371.44        404.94        52.67 o                         
 -17   3  10       6128.43       6381.23       325.70 o                         
 -15   3  10      25296.51      25177.00       617.66 o                         
 -13   3  10      21640.72      20066.34       791.21 o                         
 -11   3  10      54684.12      49480.68      1696.52 o                         
  -9   3  10      39956.51      39059.31      1548.74 o                         
  -7   3  10      87269.84      88261.43      2134.98 o                         
  -5   3  10       6778.82       6678.63       364.43 o                         
  -3   3  10      20030.42      19335.95       640.82 o                         
  -1   3  10       2339.90       2328.75       149.17 o                         
   1   3  10       2676.49       2561.26       146.98 o                         
   3   3  10      16555.34      17025.52       506.75 o                         
   5   3  10       1190.88       1394.57       129.78 o                         
   7   3  10        939.08        814.73       164.31 o                         
   9   3  10       1040.20       1270.03        91.92 o                         
 -16   4  10       7370.69       7659.17       267.88 o                         
 -14   4  10       7814.34       7095.85       237.11 o                         
 -12   4  10       1755.50       1653.92       157.50 o                         
 -10   4  10      15173.30      13551.80       722.01 o                         
  -8   4  10      12219.18      12425.58       630.17 o                         
  -6   4  10      59420.02      58708.57      1437.39 o                         
  -4   4  10      20108.66      20517.38       850.07 o                         
  -2   4  10     156816.75     152285.02      2458.52 o                         
   0   4  10        260.90        518.42       120.06 o                         
   2   4  10     216858.64     216004.22      3723.54 o                         
   4   4  10       1337.88       1493.38        98.35 o                         
   6   4  10     127555.23     125586.69      2903.47 o                         
   8   4  10       2782.66       2932.22       135.52 o                         
  10   4  10      26254.69      25421.18       762.66 o                         
 -15   5  10      13701.40      13516.67       411.81 o                         
 -13   5  10       9128.28       8524.63       304.42 o                         
 -11   5  10      28648.32      27157.83       765.49 o                         
  -9   5  10      33828.31      31168.46      1105.88 o                         
  -7   5  10      34402.59      36065.02      1171.09 o                         
  -5   5  10      37488.18      38691.48      1280.31 o                         
  -3   5  10      36250.58      34102.75       871.89 o                         
  -1   5  10       9453.97       9406.13       311.97 o                         
   1   5  10       3853.78       4038.47       159.22 o                         
   3   5  10        146.23        262.59        77.27 o                         
   5   5  10      24727.71      25465.26       595.64 o                         
   7   5  10       2692.18       2989.02       157.42 o                         
   9   5  10      35518.12      35074.03       935.56 o                         
 -16   6  10      26791.21      29703.84      1854.37 o                         
 -14   6  10       2943.02       2619.04       158.49 o                         
 -12   6  10      24965.18      23473.62       759.11 o                         
 -10   6  10      33707.81      30304.41      1061.09 o                         
  -8   6  10        542.24        742.60       148.29 o                         
  -6   6  10       2490.70       2618.79       126.06 o                         
  -4   6  10         50.80        228.31       102.57 o                         
  -2   6  10       4588.17       4163.61       282.11 o                         
   0   6  10      14357.71      13620.08       297.46 o                         
   2   6  10      12209.71      11683.39       401.51 o                         
   4   6  10       2289.72       2310.40       134.04 o                         
   6   6  10      25563.70      25174.97       581.30 o                         
   8   6  10       4912.69       4979.49       181.04 o                         
 -15   7  10      11904.62      13495.60       794.05 o                         
 -13   7  10      12853.08      12376.06       474.71 o                         
 -11   7  10      32143.17      31083.71       776.95 o                         
  -9   7  10      36262.86      34909.79       837.04 o                         
  -7   7  10      68686.71      67349.38      1243.74 o                         
  -5   7  10       8979.95       9018.57       336.63 o                         
  -3   7  10      23952.74      23503.07       528.55 o                         
  -1   7  10       1473.46       1533.65       121.99 o                         
   1   7  10       3248.06       2961.18       121.88 o                         
   3   7  10        977.34       1259.37       189.59 o                         
   5   7  10      10368.04      10362.34       282.12 o                         
   7   7  10       3541.18       3551.92       156.40 o                         
   9   7  10       7539.97       7173.35       472.38 o                         
 -14   8  10      14232.39      11936.56       846.36 o                         
 -12   8  10        717.03        960.36       111.42 o                         
 -10   8  10        559.89        660.16        80.34 o                         
  -8   8  10        637.71        698.63       109.54 o                         
  -6   8  10      40787.17      38180.41       873.68 o                         
  -4   8  10       1940.84       2038.71       113.64 o                         
  -2   8  10     185510.98     173455.23      3186.98 o                         
   0   8  10      19870.12      18350.84       409.40 o                         
   2   8  10     161600.33     156600.30      2824.96 o                         
   4   8  10      20731.90      20403.33       526.76 o                         
   6   8  10      61940.64      63412.30      2173.96 o                         
   8   8  10        814.69        816.83       137.78 o                         
 -13   9  10       3301.32       3733.41       262.95 o                         
 -11   9  10      13162.29      13274.74       435.51 o                         
  -9   9  10      17925.34      17039.56       475.77 o                         
  -7   9  10       2222.25       2309.44       231.06 o                         
  -5   9  10      60883.48      57376.23      1320.40 o                         
  -3   9  10       3104.37       3137.45       142.46 o                         
  -1   9  10      44366.97      41018.42       937.81 o                         
   1   9  10       5191.83       4855.82       154.85 o                         
   3   9  10       1575.26       1538.49       115.72 o                         
   5   9  10       6095.53       6176.03       219.06 o                         
   7   9  10       1241.29       1182.77       182.06 o                         
 -12  10  10       8603.31       8870.13       569.27 o                         
 -10  10  10       2832.89       2626.75       192.66 o                         
  -8  10  10       2072.66       2171.21       120.81 o                         
  -6  10  10       1157.48       1208.46       107.33 o                         
  -4  10  10       7640.65       7477.71       414.37 o                         
  -2  10  10       1067.08       1210.43        91.46 o                         
   0  10  10       9908.41       9693.82       296.88 o                         
   2  10  10      11179.94      11141.35       308.04 o                         
   4  10  10         55.72        314.24        68.91 o                         
 -11  11  10      39813.28      42458.46      3207.78 o                         
  -9  11  10      17370.91      17798.81       711.85 o                         
  -7  11  10      62695.62      60116.41      1362.53 o                         
  -5  11  10       5825.68       5429.79       178.76 o                         
  -3  11  10      55120.13      52296.27      1004.34 o                         
  -1  11  10       2401.38       2526.64       108.93 o                         
   1  11  10       8741.92       9001.02       254.31 o                         
   3  11  10      17612.47      17595.23       555.51 o                         
   5  11  10       7148.68       6828.90       501.91 o                         
  -8  12  10        134.12        242.75        96.59 o                         
  -6  12  10      11846.98      11450.24       326.22 o                         
  -4  12  10       1044.85        986.43        76.96 o                         
  -2  12  10      75807.47      74177.43      1557.17 o                         
   0  12  10       6951.48       7128.75       202.68 o                         
   2  12  10      47104.39      44287.59      1515.08 o                         
  -5  13  10      11958.48      11668.25       392.80 o                         
  -3  13  10        897.14        739.40        61.12 o                         
  -1  13  10      23420.43      22364.21       778.29 o                         
 -17   1  11      12551.48      12692.61       480.12 o                         
 -15   1  11       6856.49       7232.56       498.02 o                         
 -13   1  11       1503.84       1493.34       149.70 o                         
 -11   1  11      45043.00      41425.47      1408.16 o                         
  -9   1  11      87689.23      87377.06      3349.77 o                         
  -7   1  11      26480.31      25665.42      1043.76 o                         
  -5   1  11      74645.95      75458.56      2469.46 o                         
  -3   1  11      21474.96      22692.91       724.94 o                         
  -1   1  11      22094.22      23699.18       622.86 o                         
   1   1  11      66768.02      69584.34      1442.58 o                         
   3   1  11      14036.11      14681.79       326.01 o                         
   5   1  11      34371.49      35520.08       844.72 o                         
   7   1  11       4959.24       5327.00       196.23 o                         
   9   1  11       3020.66       3107.91       120.74 o                         
 -16   2  11      67993.77      64256.68      1889.20 o                         
 -14   2  11       1115.37       1223.04       147.84 o                         
 -12   2  11     117650.55     105959.36      3948.95 o                         
 -10   2  11       6658.31       6324.95       368.53 o                         
  -8   2  11      83109.05      80794.02      2695.03 o                         
  -6   2  11      22368.79      20684.93       871.27 o                         
  -4   2  11       8944.48       8727.17       378.23 o                         
  -2   2  11       1756.72       2176.29       141.96 o                         
   0   2  11     117377.75     119162.18      2092.06 o                         
   2   2  11      48727.82      48903.60       877.69 o                         
   4   2  11      60889.78      60427.94      1206.44 o                         
   6   2  11      10489.77      10431.53       337.24 o                         
   8   2  11      59009.95      58466.83      1310.91 o                         
  10   2  11       3837.71       3578.17       131.84 o                         
 -17   3  11         26.54        -90.36       134.96 o                         
 -15   3  11        433.70        417.66        87.96 o                         
 -13   3  11       4170.09       3805.97       204.14 o                         
 -11   3  11       2104.32       2141.22       219.00 o                         
  -9   3  11      19413.32      18478.54       847.91 o                         
  -7   3  11      29056.03      28632.41      1251.88 o                         
  -5   3  11      20729.22      19940.02       877.49 o                         
  -3   3  11      68783.72      69274.66      1495.87 o                         
  -1   3  11      32450.91      33796.93       828.31 o                         
   1   3  11      75107.37      76655.52      1583.73 o                         
   3   3  11      21424.61      21888.57       452.04 o                         
   5   3  11      21043.56      21228.82       543.87 o                         
   7   3  11       3738.14       3686.90       174.54 o                         
   9   3  11       1350.95       1316.00        78.49 o                         
 -16   4  11        119.74        284.85        92.98 o                         
 -14   4  11       1170.51       1193.49       122.26 o                         
 -12   4  11       5721.84       5766.83       301.23 o                         
 -10   4  11       1797.23       1928.87       345.00 o                         
  -8   4  11       3586.38       3782.13       381.77 o                         
  -6   4  11      29766.71      28666.94      1179.49 o                         
  -4   4  11      15071.68      14022.96       509.51 o                         
  -2   4  11       5705.53       5859.24       247.37 o                         
   0   4  11      15765.67      16401.84       473.89 o                         
   2   4  11       4038.04       4448.38       164.69 o                         
   4   4  11       4232.83       4354.15       204.21 o                         
   6   4  11       1483.91       1447.98       134.80 o                         
   8   4  11       6132.89       6194.12       213.81 o                         
 -15   5  11      17085.66      17552.18       922.84 o                         
 -13   5  11       9988.82       9827.50       724.94 o                         
 -11   5  11      42403.56      38796.21      1325.96 o                         
  -9   5  11     120036.17     111249.07      3369.93 o                         
  -7   5  11      11341.69      10657.67       470.71 o                         
  -5   5  11     108430.09     101014.08      2952.36 o                         
  -3   5  11       9695.92       9679.89       408.70 o                         
  -1   5  11      56300.05      56098.34       978.78 o                         
   1   5  11      34455.91      34567.74       687.70 o                         
   3   5  11      41426.96      41960.08       844.48 o                         
   5   5  11       7207.94       7187.10       283.10 o                         
   7   5  11       7531.10       7501.45       308.37 o                         
   9   5  11       1642.83       1415.12       117.82 o                         
 -16   6  11      45341.63      51793.64      3686.89 o                         
 -14   6  11       1436.67       1482.11       142.26 o                         
 -12   6  11      70338.53      65319.77      1793.29 o                         
 -10   6  11       8762.23       7984.50       581.74 o                         
  -8   6  11      88284.04      82894.51      1674.99 o                         
  -6   6  11       8609.64       8802.33       294.98 o                         
  -4   6  11      27790.66      25486.54       508.40 o                         
  -2   6  11        890.88       1127.62        91.82 o                         
   0   6  11       4299.40       4236.70       156.23 o                         
   2   6  11        572.10        821.49        95.76 o                         
   4   6  11      37792.47      37858.43       784.63 o                         
   6   6  11        274.20        338.46        68.06 o                         
   8   6  11      60927.12      57990.30      1514.83 o                         
 -15   7  11       2837.71       3608.54       477.30 o                         
 -13   7  11       5684.05       5384.98       281.18 o                         
 -11   7  11         15.01        148.76        88.83 o                         
  -9   7  11       5383.11       4898.54       238.52 o                         
  -7   7  11      41115.44      40090.88       849.19 o                         
  -5   7  11      33446.75      33242.85       814.23 o                         
  -3   7  11      65754.38      62839.82      1313.35 o                         
  -1   7  11      89459.86      84525.67      1622.19 o                         
   1   7  11      30371.56      29845.68       607.31 o                         
   3   7  11      24111.60      24219.49       570.75 o                         
   5   7  11       8048.35       8279.31       259.35 o                         
   7   7  11          4.92         70.11        50.50 o                         
 -14   8  11        768.77        555.87       124.06 o                         
 -12   8  11       7929.53       8086.53       307.13 o                         
 -10   8  11       9249.10       9075.78       588.17 o                         
  -8   8  11       7669.95       7101.22       309.76 o                         
  -6   8  11      55756.70      52437.31      1032.78 o                         
  -4   8  11       2634.61       3098.14       146.89 o                         
  -2   8  11      30336.62      27780.84       619.88 o                         
   0   8  11      14547.29      14196.93       386.01 o                         
   2   8  11        321.58        270.93        76.80 o                         
   4   8  11       1213.46       1298.75        88.20 o                         
   6   8  11       1543.04       1766.54       127.35 o                         
 -13   9  11       1721.53       1866.94       265.72 o                         
 -11   9  11       8511.83       7893.50       551.14 o                         
  -9   9  11      15796.50      15453.02       419.06 o                         
  -7   9  11      26794.84      26344.63       614.88 o                         
  -5   9  11      24777.17      24355.36       670.10 o                         
  -3   9  11      59646.25      56458.74      1147.70 o                         
  -1   9  11      36585.30      35585.86       774.93 o                         
   1   9  11      47734.06      46880.32       982.23 o                         
   3   9  11      38814.47      38922.21       897.38 o                         
   5   9  11       5218.07       5545.16       213.19 o                         
 -12  10  11      32373.56      32887.56      1157.44 o                         
 -10  10  11       1673.21       1780.52       155.74 o                         
  -8  10  11      21816.41      20840.52       540.08 o                         
  -6  10  11       9863.41       9443.74       284.32 o                         
  -4  10  11      11648.11      11725.77       310.46 o                         
  -2  10  11       2509.17       2533.16       130.13 o                         
   0  10  11       2636.30       2304.73       113.21 o                         
   2  10  11        654.81        808.45        73.81 o                         
   4  10  11      56746.80      54255.75      1595.41 o                         
  -9  11  11       4249.81       3907.36       295.20 o                         
  -7  11  11      12106.81      11688.36       384.79 o                         
  -5  11  11      20746.59      20135.18       441.03 o                         
  -3  11  11      19497.76      18987.40       394.79 o                         
  -1  11  11      29125.60      29713.29       654.25 o                         
   1  11  11       9016.59       8640.71       232.07 o                         
   3  11  11        605.98        680.85        56.53 o                         
  -8  12  11       3196.31       3755.04       211.44 o                         
  -6  12  11      18821.92      18913.63       544.79 o                         
  -4  12  11         22.47         40.79        44.61 o                         
  -2  12  11      27005.22      26636.40       666.66 o                         
   0  12  11       7017.80       6942.06       200.43 o                         
 -16   0  12       5530.47       5143.61       407.92 o                         
 -14   0  12      73539.64      62062.88      2173.45 o                         
 -12   0  12       5252.32       4684.05      1252.23 o                         
 -10   0  12     206677.95     201917.80      5699.39 o                         
  -8   0  12       2697.07       2702.02      1155.13 o                         
  -6   0  12     181785.64     181492.47      6071.35 o                         
  -4   0  12       1083.08       1249.02       264.19 o                         
  -2   0  12      98985.80     100742.77      2699.63 o                         
   0   0  12       6852.60       6730.20       354.85 o                         
   2   0  12      37050.08      36761.39       974.22 o                         
   4   0  12       1293.97       1214.11       164.12 o                         
   6   0  12       1450.29       1280.15       134.40 o                         
   8   0  12        195.55        220.02        69.05 o                         
 -17   1  12       9147.26       8537.25       379.27 o                         
 -15   1  12      14762.23      13413.66       440.04 o                         
 -13   1  12      19029.48      18292.47      1018.52 o                         
 -11   1  12      10317.36      10253.20       603.03 o                         
  -9   1  12       1427.55       1335.09       159.37 o                         
  -7   1  12        510.58        666.86       203.64 o                         
  -5   1  12      37074.54      38569.13      1540.99 o                         
  -3   1  12      43536.60      46325.00       995.11 o                         
  -1   1  12      55076.16      57326.59      1350.19 o                         
   1   1  12     102330.35     102555.12      1535.24 o                         
   3   1  12      19199.18      19452.62       377.58 o                         
   5   1  12      31257.48      30139.67       726.82 o                         
   7   1  12      13749.17      13545.04       342.65 o                         
   9   1  12       5840.52       5545.71       159.97 o                         
 -16   2  12       1229.98       1492.69       153.55 o                         
 -14   2  12       5604.76       5994.87       441.88 o                         
 -12   2  12        315.21        237.14       296.79 o                         
 -10   2  12      16368.88      15510.10       758.29 o                         
  -8   2  12      10617.67      10059.08       458.86 o                         
  -6   2  12       3695.62       4667.96       410.88 o                         
  -4   2  12      12514.30      13673.85       448.25 o                         
  -2   2  12         42.23        134.70        78.56 o                         
   0   2  12       7744.71       8325.97       267.56 o                         
   2   2  12        963.93       1086.52        66.46 o                         
   4   2  12       4977.29       4923.37       161.93 o                         
   6   2  12       1523.34       1456.57       132.04 o                         
   8   2  12        327.93        327.91        48.64 o                         
 -17   3  12      20712.52      18578.48      1240.01 o                         
 -15   3  12       4443.33       4609.47       260.32 o                         
 -13   3  12      47363.81      47689.58      2313.74 o                         
 -11   3  12      24172.29      22752.97      1590.37 o                         
  -9   3  12       7123.89       6741.81       717.20 o                         
  -7   3  12      37335.50      33434.49      1984.05 o                         
  -5   3  12      54573.23      54156.93      1631.41 o                         
  -3   3  12      13698.34      13843.11       502.78 o                         
  -1   3  12      69071.83      70092.45      1520.97 o                         
   1   3  12      98853.38     100986.16      1698.23 o                         
   3   3  12      12450.31      12885.46       297.66 o                         
   5   3  12      12413.62      12479.69       381.51 o                         
   7   3  12      14154.79      14091.56       421.89 o                         
   9   3  12        794.70        804.12        51.13 o                         
 -16   4  12        835.72        948.65        88.18 o                         
 -14   4  12      64807.46      64851.39      4031.85 o                         
 -12   4  12          8.10        185.99       139.49 o                         
 -10   4  12     169327.53     153287.86      9198.25 o                         
  -8   4  12       2754.84       2716.22       200.72 o                         
  -6   4  12     152395.25     133338.31      3539.92 o                         
  -4   4  12       3304.50       3358.67       222.25 o                         
  -2   4  12      63534.01      64067.87      1052.12 o                         
   0   4  12       8625.37       9142.06       208.67 o                         
   2   4  12      21094.47      21683.00       427.27 o                         
   4   4  12       2797.46       3277.61       138.93 o                         
   6   4  12       1011.00       1098.36       117.90 o                         
   8   4  12       2272.93       2042.80        96.59 o                         
 -15   5  12       8240.54       7767.14       504.14 o                         
 -13   5  12       3493.78       3355.48       227.85 o                         
 -11   5  12        275.23        214.98       121.99 o                         
  -9   5  12       1155.64       1185.53       147.39 o                         
  -7   5  12      11655.96      10859.72       537.60 o                         
  -5   5  12       1233.81       1304.69       115.29 o                         
  -3   5  12      11882.53      12238.76       278.28 o                         
  -1   5  12      10116.39      10337.46       234.58 o                         
   1   5  12      14459.41      14778.16       316.40 o                         
   3   5  12      78252.00      76735.58      1534.29 o                         
   5   5  12      23279.51      23571.50       611.96 o                         
   7   5  12      52903.88      51532.62      1519.25 o                         
 -14   6  12       8249.35       8645.56       504.54 o                         
 -12   6  12       4818.76       4588.81       272.54 o                         
 -10   6  12      26255.02      23741.68       778.92 o                         
  -8   6  12       7392.31       6917.46       285.95 o                         
  -6   6  12       4906.99       4426.17       162.73 o                         
  -4   6  12      12649.28      11944.49       336.80 o                         
  -2   6  12       1549.03       1853.60       178.49 o                         
   0   6  12       2538.25       2553.77       120.38 o                         
   2   6  12       1676.73       1885.34       105.97 o                         
   4   6  12       5585.85       5779.65       165.66 o                         
   6   6  12        203.10        143.40        82.51 o                         
 -15   7  12       8519.65      10437.23       934.93 o                         
 -13   7  12       9973.56      10085.00       562.11 o                         
 -11   7  12       7737.28       7406.21       305.03 o                         
  -9   7  12        105.61         90.40        84.62 o                         
  -7   7  12       2913.68       2950.18       158.96 o                         
  -5   7  12      38707.91      36940.12       713.60 o                         
  -3   7  12      11910.79      11459.67       288.01 o                         
  -1   7  12      59185.93      58097.30      1175.12 o                         
   1   7  12      40820.04      40830.31       823.90 o                         
   3   7  12      25901.19      26212.56       580.64 o                         
   5   7  12      15973.46      15662.15       451.44 o                         
   7   7  12      19235.30      17712.44      1033.34 o                         
 -14   8  12      36182.01      38999.64      2788.51 o                         
 -12   8  12       3424.70       3429.86       187.88 o                         
 -10   8  12      61139.36      58195.82      1446.39 o                         
  -8   8  12        274.56        288.71        76.07 o                         
  -6   8  12      94872.22      87536.05      1734.39 o                         
  -4   8  12       3997.19       4067.00       179.30 o                         
  -2   8  12      73369.88      70114.01      1398.95 o                         
   0   8  12       3746.24       3635.32       146.87 o                         
   2   8  12      19549.74      19142.55       417.81 o                         
   4   8  12       2190.23       2276.29       110.03 o                         
   6   8  12       2073.38       1930.93       216.51 o                         
 -13   9  12      10559.10      10885.04       890.64 o                         
 -11   9  12       3862.56       3990.94       197.32 o                         
  -9   9  12      12800.31      11920.09       340.25 o                         
  -7   9  12      17735.52      17475.88       461.86 o                         
  -5   9  12      26129.24      25912.44       875.51 o                         
  -3   9  12        583.37        708.58        78.34 o                         
  -1   9  12         59.56         57.20        71.59 o                         
   1   9  12       3468.23       3469.33       132.36 o                         
   3   9  12      50786.36      48750.23      1183.12 o                         
   5   9  12       3213.76       3222.64       153.99 o                         
 -10  10  12       6396.24       6665.50       309.66 o                         
  -8  10  12          1.85         97.39        73.30 o                         
  -6  10  12        602.92        607.53        90.15 o                         
  -4  10  12        134.85        210.37        59.81 o                         
  -2  10  12       2966.96       2839.96       121.49 o                         
   0  10  12        881.61        906.98        72.26 o                         
   2  10  12       7411.82       7224.43       219.23 o                         
   4  10  12      16766.75      15371.62       684.15 o                         
  -9  11  12        717.80        844.37       123.01 o                         
  -7  11  12       1795.69       2016.42       133.33 o                         
  -5  11  12       2700.34       2949.53       131.07 o                         
  -3  11  12       3807.43       4095.51       164.77 o                         
  -1  11  12      19265.83      18685.49       482.41 o                         
   1  11  12       9585.51       9014.09       247.51 o                         
  -6  12  12      71930.57      72246.16      2445.08 o                         
  -4  12  12      13167.22      13002.10       379.90 o                         
  -2  12  12      56206.58      55806.54      1463.80 o                         
 -17   1  13        786.86        749.06       162.54 o                         
 -15   1  13      48174.93      48312.90      4143.96 o                         
 -13   1  13      13308.58      13169.42       485.81 o                         
 -11   1  13      78149.38      82165.30      2470.60 o                         
  -9   1  13      26182.40      25930.15      2043.78 o                         
  -7   1  13      38790.64      37525.72      1221.48 o                         
  -5   1  13       8784.90       9131.06       396.73 o                         
  -3   1  13      18221.37      19421.99       569.04 o                         
  -1   1  13        312.55        303.10        49.13 o                         
   1   1  13         84.45        119.34        41.46 o                         
   3   1  13        917.87        936.98        64.25 o                         
   5   1  13      19864.17      18834.84       478.63 o                         
   7   1  13      13656.91      13503.79       361.44 o                         
 -16   2  13        716.84        942.03       155.24 o                         
 -14   2  13       7603.79       7458.74       401.53 o                         
 -12   2  13         65.34         98.92        92.96 o                         
 -10   2  13         18.12         12.47        94.81 o                         
  -8   2  13      39434.71      33824.93      1194.75 o                         
  -6   2  13      23924.42      24049.18      1009.42 o                         
  -4   2  13     314534.44     333105.28      6269.78 o                         
  -2   2  13       1586.72       1924.72        94.52 o                         
   0   2  13     311190.72     310241.75      5201.22 o                         
   2   2  13       8925.36       9612.58       203.60 o                         
   4   2  13      67385.26      66509.43      1387.24 o                         
   6   2  13       2158.96       2319.82       113.79 o                         
   8   2  13       3888.41       4004.61       156.19 o                         
 -15   3  13      35764.59      32518.27      1210.42 o                         
 -13   3  13      13525.76      14268.90       931.77 o                         
 -11   3  13      63474.13      64787.06      2955.31 o                         
  -9   3  13      12951.90      12291.36       882.11 o                         
  -7   3  13      52630.39      45421.61      1818.49 o                         
  -5   3  13       9051.91       9704.21       239.29 o                         
  -3   3  13      31156.85      31407.45       645.04 o                         
  -1   3  13       2474.34       2649.14       110.78 o                         
   1   3  13        607.19        789.33        61.18 o                         
   3   3  13        744.84        908.23        90.62 o                         
   5   3  13      10329.54      10479.80       301.91 o                         
   7   3  13       1487.15       1399.82        95.69 o                         
 -16   4  13         74.15         32.94        84.73 o                         
 -14   4  13        182.43        236.66        86.84 o                         
 -12   4  13      10163.22      10206.91       697.45 o                         
 -10   4  13      18160.09      17470.69       986.85 o                         
  -8   4  13       4649.11       4117.16       516.63 o                         
  -6   4  13      76552.82      74420.80      1534.73 o                         
  -4   4  13      27782.32      28454.98       565.00 o                         
  -2   4  13      10623.17      11146.53       244.49 o                         
   0   4  13      39154.57      40316.05       723.78 o                         
   2   4  13       9674.63       9643.25       234.85 o                         
   4   4  13        699.58        952.19        65.79 o                         
   6   4  13       4431.37       4317.96       166.27 o                         
   8   4  13          6.74         25.95        37.80 o                         
 -15   5  13      36949.72      36387.97      1806.31 o                         
 -13   5  13      39377.45      36747.26      1367.78 o                         
 -11   5  13      36989.28      36662.66      1998.32 o                         
  -9   5  13      52199.32      51174.86      2764.07 o                         
  -7   5  13       9857.15       9140.34       303.62 o                         
  -5   5  13      13105.29      13474.70       363.29 o                         
  -3   5  13       4062.55       4327.26       227.19 o                         
  -1   5  13        267.88        580.76       119.12 o                         
   1   5  13       3136.11       3649.97       134.82 o                         
   3   5  13       2594.28       2596.76       176.13 o                         
   5   5  13      33756.00      33696.87       916.31 o                         
   7   5  13      19679.65      18046.42       634.46 o                         
 -14   6  13       1770.94       1975.40       185.30 o                         
 -12   6  13         94.79         99.73        97.22 o                         
 -10   6  13        479.04        541.44       130.84 o                         
  -8   6  13      19250.20      18838.01       634.17 o                         
  -6   6  13       4578.39       4314.51       179.00 o                         
  -4   6  13      70706.81      70201.82      1270.60 o                         
  -2   6  13      17221.16      16607.73       354.94 o                         
   0   6  13      86554.18      86043.39      1590.72 o                         
   2   6  13      16638.70      16006.61       363.87 o                         
   4   6  13      65635.12      64196.37      1430.97 o                         
   6   6  13      17541.55      16477.03       509.27 o                         
 -13   7  13      13178.35      13569.75       924.45 o                         
 -11   7  13      13732.28      14141.45       525.00 o                         
  -9   7  13       2830.09       2641.09       169.99 o                         
  -7   7  13      18925.56      17655.81       545.36 o                         
  -5   7  13        114.64        309.77        72.43 o                         
  -3   7  13      15228.16      15361.39       351.51 o                         
  -1   7  13      11559.66      11603.98       291.79 o                         
   1   7  13       2676.20       2999.03       123.97 o                         
   3   7  13      17369.39      17046.63       418.00 o                         
   5   7  13         71.00        164.02        68.04 o                         
 -12   8  13       1207.15       1184.67       120.32 o                         
 -10   8  13       8241.34       7863.53       347.69 o                         
  -8   8  13       1295.78       1361.04       113.25 o                         
  -6   8  13      25629.18      24646.23       592.61 o                         
  -4   8  13      17832.27      17838.36       394.52 o                         
  -2   8  13        379.73        339.22       113.83 o                         
   0   8  13      22587.28      21585.29       489.05 o                         
   2   8  13      11861.11      12150.86       316.10 o                         
   4   8  13        271.45        355.62        52.59 o                         
 -11   9  13      30818.35      29376.15       936.87 o                         
  -9   9  13      21541.31      20880.55      1033.35 o                         
  -7   9  13      14881.53      14696.57       618.15 o                         
  -5   9  13       4403.48       4606.20       156.46 o                         
  -3   9  13       7027.10       7281.52       207.20 o                         
  -1   9  13        931.43        958.01        71.36 o                         
   1   9  13        145.36        218.55        47.40 o                         
   3   9  13        619.25        771.38        72.22 o                         
 -10  10  13         42.06        -67.30        67.30 o                         
  -8  10  13      42898.77      42332.53      1047.65 o                         
  -6  10  13       4055.65       4321.42       200.05 o                         
  -4  10  13      35282.82      34971.65       866.97 o                         
  -2  10  13       2490.82       2647.29       104.18 o                         
   0  10  13      34277.58      33094.44       753.88 o                         
   2  10  13      28123.44      27209.54       726.97 o                         
  -9  11  13        386.04        196.83       127.94 o                         
  -7  11  13      26989.05      26594.88       821.62 o                         
  -5  11  13         79.62        221.78        58.80 o                         
  -3  11  13      10802.56      10854.48       329.91 o                         
  -1  11  13       7668.75       7463.72       207.89 o                         
 -16   0  14      15762.77      19661.03      1358.10 o                         
 -14   0  14      77381.61      93541.92      5667.63 o                         
 -12   0  14       7812.30       8757.81       826.67 o                         
 -10   0  14      60266.53      61463.06      8703.68 o                         
  -8   0  14       5825.21       4684.48       570.80 o                         
  -6   0  14       9388.34      10131.37       376.92 o                         
  -4   0  14        355.64        407.25        76.78 o                         
  -2   0  14        681.05       1065.47        98.21 o                         
   0   0  14      22598.72      22864.70       595.90 o                         
   2   0  14      53790.32      54104.90      1273.05 o                         
   4   0  14      55858.44      55419.36      1654.56 o                         
   6   0  14     128518.19     127066.00      5211.50 o                         
 -15   1  14      12266.38      14653.54       793.22 o                         
 -13   1  14       3296.88       3493.69       288.05 o                         
 -11   1  14       9269.92       9417.07       869.88 o                         
  -9   1  14      34525.73      35947.55      2702.88 o                         
  -7   1  14       5849.53       6705.40       250.19 o                         
  -5   1  14     110691.02     120287.65      2487.68 o                         
  -3   1  14      21670.94      22864.12       485.51 o                         
  -1   1  14      67641.20      68089.79      1219.52 o                         
   1   1  14      13689.48      14488.79       292.37 o                         
   3   1  14       7497.57       7804.81       179.61 o                         
   5   1  14         81.97        150.27        47.17 o                         
   7   1  14        873.41        923.24        56.71 o                         
 -16   2  14        634.26       1102.59       184.31 o                         
 -14   2  14        586.41        621.13       148.55 o                         
 -12   2  14        522.82        799.99       117.30 o                         
 -10   2  14          2.40         62.54        85.98 o                         
  -8   2  14        283.80        374.72       121.12 o                         
  -6   2  14          9.38        -36.46        68.98 o                         
  -4   2  14        556.09        668.64        64.26 o                         
  -2   2  14        872.87        956.28        65.78 o                         
   0   2  14       4549.24       4699.47       133.01 o                         
   2   2  14         93.58        128.98        41.38 o                         
   4   2  14       2111.40       2016.00       108.05 o                         
   6   2  14       4537.50       4287.50       146.44 o                         
 -15   3  14       3495.58       4058.56       555.79 o                         
 -13   3  14        858.38       1049.71       145.36 o                         
 -11   3  14       2482.95       2808.01       218.21 o                         
  -9   3  14      36188.59      37340.08      2684.48 o                         
  -7   3  14       5317.00       5828.10       594.25 o                         
  -5   3  14     217856.77     225908.94      4198.04 o                         
  -3   3  14      23572.15      24598.12       489.60 o                         
  -1   3  14     141452.88     142741.14      2433.29 o                         
   1   3  14      40250.48      40372.26       728.91 o                         
   3   3  14       6302.71       6595.00       173.37 o                         
   5   3  14       1445.63       1542.00       153.83 o                         
   7   3  14        496.48        569.46        56.41 o                         
 -16   4  14       5107.62       5392.07       492.07 o                         
 -14   4  14      58368.45      60432.91      4206.60 o                         
 -12   4  14       2854.49       3040.67       373.39 o                         
 -10   4  14      18946.12      19588.87      1258.01 o                         
  -8   4  14       4313.09       4198.29       308.24 o                         
  -6   4  14       5822.37       6428.55       254.47 o                         
  -4   4  14       4753.67       4747.60       148.53 o                         
  -2   4  14      20583.45      20960.01       449.90 o                         
   0   4  14        214.73        331.80        48.61 o                         
   2   4  14      53365.00      53354.74       962.20 o                         
   4   4  14       5721.04       6053.03       192.73 o                         
   6   4  14      83190.36      76976.70      2002.53 o                         
 -15   5  14        168.92        -37.54        89.21 o                         
 -13   5  14      22974.01      25331.69      2355.79 o                         
 -11   5  14      12411.62      12692.11       986.37 o                         
  -9   5  14      43973.00      43988.94      2623.33 o                         
  -7   5  14      41037.41      40637.55       965.16 o                         
  -5   5  14      35384.86      35821.15       747.04 o                         
  -3   5  14      11265.62      11345.81       260.44 o                         
  -1   5  14      43351.89      43690.01       824.07 o                         
   1   5  14       1170.07       1291.18        68.58 o                         
   3   5  14      35608.69      34911.22       799.17 o                         
   5   5  14        480.36        499.65        62.55 o                         
 -14   6  14       2884.20       3084.58       217.33 o                         
 -12   6  14       3947.93       4165.11       312.63 o                         
 -10   6  14        706.27        864.14       147.67 o                         
  -8   6  14       5610.12       5549.80       300.60 o                         
  -6   6  14         39.65        179.45       135.76 o                         
  -4   6  14        607.43        654.48        60.95 o                         
  -2   6  14        905.78       1072.83        71.47 o                         
   0   6  14       9480.54       9184.61       214.35 o                         
   2   6  14        513.34        569.48        65.35 o                         
   4   6  14      14442.97      14019.08       524.55 o                         
   6   6  14      11618.91      11926.72       777.47 o                         
 -13   7  14      14941.62      15568.93      1053.71 o                         
 -11   7  14        284.47        431.78       109.03 o                         
  -9   7  14      62556.56      61557.63      3002.01 o                         
  -7   7  14       1972.17       2131.53       130.24 o                         
  -5   7  14     116671.15     116866.35      2145.76 o                         
  -3   7  14      20832.14      21204.70       427.51 o                         
  -1   7  14      57627.33      56809.60      1102.97 o                         
   1   7  14      18536.91      18399.36       420.50 o                         
   3   7  14       8962.43       8708.39       268.30 o                         
   5   7  14       1640.84       1525.52       100.23 o                         
 -12   8  14       1531.26       1591.90       398.57 o                         
 -10   8  14      20079.61      20778.35      1142.12 o                         
  -8   8  14       1755.73       2153.95       123.46 o                         
  -6   8  14       1422.30       1567.29        98.47 o                         
  -4   8  14       1726.69       1700.79        80.43 o                         
  -2   8  14      33299.59      33019.00       677.69 o                         
   0   8  14       2968.76       2939.90       117.81 o                         
   2   8  14      54310.31      52260.30      1255.48 o                         
   4   8  14        483.72        488.39        62.63 o                         
 -11   9  14       7871.21       9316.24       470.75 o                         
  -9   9  14      16031.92      16122.19       489.73 o                         
  -7   9  14      15688.75      16949.45       511.98 o                         
  -5   9  14       6139.79       6364.54       276.33 o                         
  -3   9  14        168.07        263.11        46.29 o                         
  -1   9  14      19056.14      18158.45       436.76 o                         
   1   9  14       7915.77       7509.16       212.51 o                         
   3   9  14      31891.37      29656.44      1238.68 o                         
 -10  10  14       4965.04       4654.95       531.43 o                         
  -8  10  14      18687.87      18612.80       592.69 o                         
  -6  10  14        240.79        347.05        68.40 o                         
  -4  10  14      11337.83      10689.13       302.41 o                         
  -2  10  14        546.23        583.79        67.59 o                         
   0  10  14      14728.10      13991.01       355.07 o                         
  -7  11  14      29697.91      29718.54      1279.92 o                         
  -5  11  14      15052.31      14831.45       545.40 o                         
  -3  11  14      15676.62      15357.28       479.60 o                         
 -15   1  15       9098.04      12185.35       647.06 o                         
 -13   1  15       3661.46       3763.05       276.94 o                         
 -11   1  15       1924.80       2262.40       674.13 o                         
  -9   1  15       2232.27       3000.25       327.07 o                         
  -7   1  15      10094.02      11488.05       320.11 o                         
  -5   1  15      12101.49      13426.10       327.64 o                         
  -3   1  15      17445.14      17927.56       371.59 o                         
  -1   1  15        533.99        701.15        55.85 o                         
   1   1  15      71686.93      69779.18      1188.55 o                         
   3   1  15        214.47        360.06        55.51 o                         
   5   1  15     103382.88     101478.26      2406.21 o                         
 -16   2  15      47080.12      61482.78      3690.50 o                         
 -14   2  15       1020.42       1357.01       163.01 o                         
 -12   2  15      46879.79      48753.94      7483.35 o                         
 -10   2  15      16887.79      18121.13      1997.79 o                         
  -8   2  15      55930.72      60468.32      1829.57 o                         
  -6   2  15      65236.88      69679.45      1646.02 o                         
  -4   2  15      81159.06      85951.55      1686.76 o                         
  -2   2  15      18899.69      19217.04       376.63 o                         
   0   2  15      16702.05      16939.43       333.34 o                         
   2   2  15        794.34        820.60        56.44 o                         
   4   2  15      13535.84      13141.09       352.20 o                         
   6   2  15        148.02        169.37        39.92 o                         
 -15   3  15      26188.22      30901.03      2047.00 o                         
 -13   3  15       2810.12       3248.74       925.09 o                         
 -11   3  15       5155.24       5920.51       339.37 o                         
  -9   3  15       3956.41       4290.62       230.77 o                         
  -7   3  15       4142.44       4635.09       208.15 o                         
  -5   3  15        360.48        334.82        67.36 o                         
  -3   3  15      42783.23      44044.85       844.44 o                         
  -1   3  15        415.77        658.41        53.10 o                         
   1   3  15      60144.36      59333.36      1017.87 o                         
   3   3  15       1031.37       1100.61        63.91 o                         
   5   3  15      49754.98      46955.57      1129.62 o                         
 -14   4  15         30.21         83.65       115.86 o                         
 -12   4  15        932.36       1112.36       129.83 o                         
 -10   4  15       3523.78       3584.55       269.62 o                         
  -8   4  15        117.62         53.92        82.15 o                         
  -6   4  15      11848.23      12198.84       312.04 o                         
  -4   4  15      20031.16      20607.33       421.79 o                         
  -2   4  15        520.86        645.25        63.78 o                         
   0   4  15      24875.31      24838.94       464.15 o                         
   2   4  15      17442.28      17390.02       353.19 o                         
   4   4  15       4033.12       4214.02       175.47 o                         
 -15   5  15       8045.18       9012.53       669.21 o                         
 -13   5  15       3226.78       3086.84       228.11 o                         
 -11   5  15        727.50        682.16       119.38 o                         
  -9   5  15       2582.40       3028.85       289.78 o                         
  -7   5  15       7574.57       8248.67       280.72 o                         
  -5   5  15      15618.71      16078.66       364.90 o                         
  -3   5  15      13673.12      13986.16       300.00 o                         
  -1   5  15        419.86        439.73        52.96 o                         
   1   5  15      50292.91      49109.56       928.00 o                         
   3   5  15        343.63        422.03        55.86 o                         
   5   5  15      66959.66      60444.79      2032.22 o                         
 -14   6  15      14433.60      15702.46       736.76 o                         
 -12   6  15      63492.12      72454.01      3782.82 o                         
 -10   6  15      37567.21      41697.82      1930.64 o                         
  -8   6  15      98552.45     104517.23      2533.41 o                         
  -6   6  15      28264.53      28797.31       637.23 o                         
  -4   6  15      73285.99      73298.78      1408.20 o                         
  -2   6  15       4287.27       4447.31       132.85 o                         
   0   6  15      11501.62      11176.95       290.38 o                         
   2   6  15        783.77        776.40        69.37 o                         
   4   6  15       5252.13       4852.43       206.23 o                         
 -13   7  15       4388.22       4439.29       196.48 o                         
 -11   7  15       6656.01       7822.14       351.43 o                         
  -9   7  15       3432.40       3448.84       208.20 o                         
  -7   7  15        454.18        687.01        87.74 o                         
  -5   7  15      13305.84      13082.67       304.14 o                         
  -3   7  15      29352.71      28431.94       554.80 o                         
  -1   7  15      27519.73      26867.92       552.41 o                         
   1   7  15      16334.20      15422.15       488.21 o                         
   3   7  15       8970.17       8635.75       285.20 o                         
 -12   8  15        819.83        851.81        84.32 o                         
 -10   8  15         11.81        142.45        73.43 o                         
  -8   8  15        217.83        438.90       119.85 o                         
  -6   8  15       1177.62       1368.03       133.44 o                         
  -4   8  15      12285.20      12057.77       313.26 o                         
  -2   8  15       6351.98       6411.36       182.47 o                         
   0   8  15       2482.55       2493.75       104.44 o                         
   2   8  15      19776.21      18546.65       562.04 o                         
 -11   9  15         97.49        154.78        68.36 o                         
  -9   9  15       3227.96       3242.21       272.43 o                         
  -7   9  15      16746.86      16776.84       485.64 o                         
  -5   9  15        394.86        520.77        62.95 o                         
  -3   9  15      37002.80      34970.09       869.00 o                         
  -1   9  15       3107.96       2716.55       191.50 o                         
   1   9  15      40107.83      35984.07      1239.93 o                         
  -8  10  15      75271.29      73731.27      2480.99 o                         
  -6  10  15       7657.82       7343.28       259.26 o                         
  -4  10  15      20178.17      19805.65       610.04 o                         
  -2  10  15      13451.02      12957.57       408.37 o                         
 -14   0  16        724.79        895.56       216.51 o                         
 -12   0  16      16780.29      17722.28      1230.17 o                         
 -10   0  16      50271.46      55253.21      3405.10 o                         
  -8   0  16      14807.31      16721.28       826.70 o                         
  -6   0  16      82679.50      91702.77      2693.07 o                         
  -4   0  16      13184.20      14163.79       435.45 o                         
  -2   0  16      34811.41      36783.12      1001.55 o                         
   0   0  16      78866.98      78320.26      1952.77 o                         
   2   0  16      27811.37      27248.49       682.30 o                         
   4   0  16      66427.69      63865.60      2159.12 o                         
 -15   1  16       4647.48       5585.94       433.02 o                         
 -13   1  16      20857.40      23958.81      2130.16 o                         
 -11   1  16        235.42         42.99       131.67 o                         
  -9   1  16      26255.25      30328.05      1987.95 o                         
  -7   1  16       4514.54       5017.00       235.01 o                         
  -5   1  16      18595.90      19870.85       452.28 o                         
  -3   1  16       2115.18       2222.96        93.99 o                         
  -1   1  16         22.67         77.51        37.43 o                         
   1   1  16       2684.19       2869.25        99.72 o                         
   3   1  16       9271.58       9405.05       263.75 o                         
   5   1  16       4930.49       4628.71       151.35 o                         
 -14   2  16         23.47        -30.20       100.72 o                         
 -12   2  16         94.25        113.18       125.26 o                         
 -10   2  16       1179.36       1540.45       226.08 o                         
  -8   2  16       2163.89       2442.42       248.62 o                         
  -6   2  16        436.33        395.14        63.10 o                         
  -4   2  16       4761.95       5237.18       150.22 o                         
  -2   2  16       9799.17       9738.26       220.79 o                         
   0   2  16        226.61        266.47        42.65 o                         
   2   2  16       2420.62       2534.40        92.26 o                         
   4   2  16       4352.62       4242.55       147.76 o                         
 -15   3  16       9268.19      10778.86       553.20 o                         
 -13   3  16      25964.82      29754.61      1349.54 o                         
 -11   3  16       1212.47       1494.43       339.53 o                         
  -9   3  16      41892.00      45177.82      1382.70 o                         
  -7   3  16         61.45        130.68        60.14 o                         
  -5   3  16      35559.26      36899.73       855.89 o                         
  -3   3  16       3984.81       3921.82       123.35 o                         
  -1   3  16        517.02        652.75        49.37 o                         
   1   3  16       3148.49       3275.58        98.66 o                         
   3   3  16      25045.64      24454.40       607.31 o                         
   5   3  16         36.00        -10.50        63.97 o                         
 -14   4  16       2938.17       3346.06       383.81 o                         
 -12   4  16       5105.34       5883.99       634.77 o                         
 -10   4  16      58402.62      64656.50      2235.27 o                         
  -8   4  16      11011.96      12129.92       393.12 o                         
  -6   4  16      82862.45      87364.41      1820.61 o                         
  -4   4  16       9730.81      10428.10       266.30 o                         
  -2   4  16      53949.67      54109.59      1046.01 o                         
   0   4  16      39025.66      39287.53       747.49 o                         
   2   4  16      34966.86      34002.27       769.41 o                         
   4   4  16      38479.88      36304.87      1232.95 o                         
 -13   5  16      42141.81      49310.04      2111.80 o                         
 -11   5  16        111.94        128.56        68.41 o                         
  -9   5  16      47256.28      49902.77      1914.80 o                         
  -7   5  16         50.39        207.31        70.41 o                         
  -5   5  16      11444.75      11789.24       275.02 o                         
  -3   5  16       4551.11       4644.40       137.08 o                         
  -1   5  16        803.48        867.64        57.46 o                         
   1   5  16       5325.80       5190.10       153.38 o                         
   3   5  16       7874.30       7166.23       240.74 o                         
 -12   6  16      10297.00      11153.11       570.12 o                         
 -10   6  16       7393.90       8099.38       351.72 o                         
  -8   6  16        371.38        623.89       148.99 o                         
  -6   6  16       4779.69       4649.23       157.05 o                         
  -4   6  16       3772.97       3826.14       129.88 o                         
  -2   6  16       4553.18       4834.90       127.57 o                         
   0   6  16       2964.54       2776.39       111.98 o                         
   2   6  16        203.61        255.41        48.70 o                         
 -11   7  16        464.93        454.47        90.88 o                         
  -9   7  16      35439.77      37418.04      1136.40 o                         
  -7   7  16       1599.51       1807.59       115.71 o                         
  -5   7  16      17728.70      18186.68       389.48 o                         
  -3   7  16       7886.22       7579.33       188.55 o                         
  -1   7  16        803.27        805.28        53.85 o                         
   1   7  16       1790.05       1653.68        78.08 o                         
 -10   8  16      14538.81      15454.82       709.40 o                         
  -8   8  16      15491.12      15826.46       453.94 o                         
  -6   8  16      55460.24      55851.90      1247.61 o                         
  -4   8  16      33386.96      32342.21       798.82 o                         
  -2   8  16      88456.07      82707.27      2156.56 o                         
   0   8  16      23623.71      22360.45       676.47 o                         
  -9   9  16      27453.40      27296.92      1613.98 o                         
  -7   9  16        582.29        751.61        71.94 o                         
  -5   9  16       2627.72       2563.89       114.85 o                         
  -3   9  16       3448.74       3294.30       127.54 o                         
  -1   9  16        213.77        256.93        62.63 o                         
 -13   1  17        912.95       1138.74       182.06 o                         
 -11   1  17     111696.41     130040.50      7626.05 o                         
  -9   1  17      14142.88      16541.32      1161.28 o                         
  -7   1  17      82193.23      89546.93      2150.33 o                         
  -5   1  17      10187.82      10398.15       278.01 o                         
  -3   1  17      21300.96      21886.31       457.80 o                         
  -1   1  17       2790.10       3100.68        99.60 o                         
   1   1  17      25886.36      25882.65       526.66 o                         
   3   1  17       3562.96       3553.17       127.37 o                         
 -14   2  17      11217.34      12736.43       601.67 o                         
 -12   2  17       2340.45       2988.68       260.89 o                         
 -10   2  17      14892.92      16795.59      1131.75 o                         
  -8   2  17       1686.33       2159.90       226.23 o                         
  -6   2  17       3214.56       3521.42       139.03 o                         
  -4   2  17      14750.12      14810.29       347.61 o                         
  -2   2  17       6344.00       6742.47       165.37 o                         
   0   2  17      51391.34      50859.08       909.30 o                         
   2   2  17      20896.98      20576.14       475.01 o                         
   4   2  17      32607.71      29275.03      1741.92 o                         
 -13   3  17        685.65        951.33       139.18 o                         
 -11   3  17      34581.88      37895.73      1659.68 o                         
  -9   3  17        256.16        301.70       103.47 o                         
  -7   3  17      70687.24      74974.98      1804.42 o                         
  -5   3  17        221.60        252.05        53.60 o                         
  -3   3  17      53108.82      52186.71      1034.62 o                         
  -1   3  17         49.37        104.71        35.62 o                         
   1   3  17      22315.26      21638.00       541.01 o                         
   3   3  17        387.50        468.22        44.06 o                         
 -14   4  17       4149.97       4373.54       257.20 o                         
 -12   4  17       1328.90       1758.11       526.51 o                         
 -10   4  17       4869.93       5283.63       344.41 o                         
  -8   4  17       1012.75       1122.78        91.44 o                         
  -6   4  17       4766.62       4731.79       190.39 o                         
  -4   4  17       1177.04       1329.51        81.64 o                         
  -2   4  17       5586.40       5799.07       150.05 o                         
   0   4  17         54.17        109.17        31.91 o                         
   2   4  17        771.90        787.23        50.55 o                         
 -13   5  17        333.43        358.31       108.25 o                         
 -11   5  17      58851.61      63809.40      2693.06 o                         
  -9   5  17       6884.01       7553.30       280.07 o                         
  -7   5  17      47364.77      48586.57      1182.34 o                         
  -5   5  17       2020.42       2169.00        90.34 o                         
  -3   5  17      10304.37      10167.35       247.77 o                         
  -1   5  17      11987.98      11444.76       264.45 o                         
   1   5  17      11994.00      11542.27       299.05 o                         
 -12   6  17      16431.13      17418.37       786.26 o                         
 -10   6  17       4991.90       4784.14       295.69 o                         
  -8   6  17       5357.57       5034.22       208.19 o                         
  -6   6  17       3342.77       3706.34       132.78 o                         
  -4   6  17       2365.03       2538.83        99.47 o                         
  -2   6  17      29657.07      28138.81       643.48 o                         
   0   6  17      42377.38      38734.64      1145.28 o                         
 -11   7  17        751.73       1081.78       142.70 o                         
  -9   7  17       3922.41       3637.45       176.58 o                         
  -7   7  17      26184.79      25718.98       641.40 o                         
  -5   7  17      18849.29      18217.64       431.41 o                         
  -3   7  17      55025.24      52799.31      1390.74 o                         
  -1   7  17       2354.31       2279.23       115.34 o                         
 -10   8  17        389.76        403.49       127.94 o                         
  -8   8  17       2362.29       2394.97       134.54 o                         
  -6   8  17       2043.79       2107.46       112.37 o                         
  -4   8  17       3140.81       3134.62       120.54 o                         
  -2   8  17      11294.12      10490.35       333.35 o                         
 -10   0  18     109269.30     131270.67      7655.58 o                         
  -8   0  18      25555.34      28231.19      1234.83 o                         
  -6   0  18      48009.11      49414.96      1706.42 o                         
  -4   0  18       1660.05       1920.78       186.08 o                         
  -2   0  18       5256.82       5318.75       205.62 o                         
   0   0  18       1432.41       1425.91        89.73 o                         
   2   0  18      14678.90      12713.85       556.58 o                         
 -11   1  18       3364.48       3326.37       364.13 o                         
  -9   1  18       1639.75       2332.40       305.08 o                         
  -7   1  18         54.86        174.64        53.83 o                         
  -5   1  18      20413.67      21001.49       497.30 o                         
  -3   1  18        776.10        752.47        54.78 o                         
  -1   1  18      45353.65      44293.14       928.06 o                         
   1   1  18        400.09        485.18        43.57 o                         
 -12   2  18       1999.10       2250.24       191.27 o                         
 -10   2  18        393.92        560.96       157.46 o                         
  -8   2  18        548.86        869.65       109.75 o                         
  -6   2  18         17.28        231.41        45.65 o                         
  -4   2  18       2566.69       2727.25       101.80 o                         
  -2   2  18       4587.46       4612.91       129.15 o                         
   0   2  18        926.45       1036.39        55.03 o                         
   2   2  18       2617.51       2507.38       129.26 o                         
 -13   3  18        212.84        162.38        76.55 o                         
 -11   3  18        835.33        982.80       131.67 o                         
  -9   3  18       8173.03       9401.68       772.55 o                         
  -7   3  18       4005.16       3968.52       139.68 o                         
  -5   3  18      59355.65      59609.20      1436.21 o                         
  -3   3  18       2864.68       3067.62       142.17 o                         
  -1   3  18      87468.80      82130.86      1591.70 o                         
   1   3  18       1064.53       1068.25        64.02 o                         
 -12   4  18      62587.77      66620.48      2956.83 o                         
 -10   4  18      43285.07      45352.65      2228.57 o                         
  -8   4  18      34660.15      36980.85      1583.04 o                         
  -6   4  18      22068.45      22115.31       558.17 o                         
  -4   4  18      20327.47      19863.76       505.38 o                         
  -2   4  18        111.46        206.56        45.35 o                         
   0   4  18      10713.61      10474.46       334.55 o                         
 -11   5  18       7019.90       7330.29       372.25 o                         
  -9   5  18       2552.95       2765.58       205.20 o                         
  -7   5  18       4175.22       4204.87       144.15 o                         
  -5   5  18      14429.52      14180.35       370.78 o                         
  -3   5  18        306.15        405.27        44.74 o                         
  -1   5  18      23774.82      22899.84       617.02 o                         
 -10   6  18      16085.35      16427.71       734.14 o                         
  -8   6  18        484.23        595.60        55.23 o                         
  -6   6  18       3520.45       3363.35       119.02 o                         
  -4   6  18       9248.88       8916.34       264.76 o                         
  -2   6  18       3091.50       2971.93       113.41 o                         
  -9   7  18       4469.41       4151.77       334.61 o                         
  -7   7  18       1919.77       1780.56       115.06 o                         
  -5   7  18      24309.09      22829.58       567.00 o                         
  -3   7  18       3169.32       3152.66       127.84 o                         
 -11   1  19      56405.04      58805.93      3454.31 o                         
  -9   1  19       2672.28       3424.79       314.92 o                         
  -7   1  19       4874.67       4869.84       161.31 o                         
  -5   1  19       4181.88       4145.83       143.15 o                         
  -3   1  19       9087.64       9006.26       228.27 o                         
  -1   1  19        322.17        363.32        43.65 o                         
 -12   2  19       7742.91       8108.28       541.27 o                         
 -10   2  19      20514.24      23085.81      1426.99 o                         
  -8   2  19       8679.44       8911.01       388.38 o                         
  -6   2  19      91889.06      91200.38      2375.31 o                         
  -4   2  19      21370.91      20409.67       473.66 o                         
  -2   2  19     105178.08     100418.24      2599.74 o                         
   0   2  19      20833.36      18754.34       505.13 o                         
 -11   3  19      19373.05      20586.11      1269.53 o                         
  -9   3  19        455.27        708.58       147.62 o                         
  -7   3  19       1806.89       1892.07       114.35 o                         
  -5   3  19        482.01        570.30        67.76 o                         
  -3   3  19       1948.55       1924.07        93.48 o                         
  -1   3  19       1317.09       1457.27        83.81 o                         
 -10   4  19       2693.97       3100.02       275.56 o                         
  -8   4  19         43.79        142.21        68.55 o                         
  -6   4  19       6693.82       6511.10       238.32 o                         
  -4   4  19       6076.52       5685.41       200.67 o                         
  -2   4  19       1277.71       1352.13        86.65 o                         
 -11   5  19      46916.81      41870.96      2499.70 o                         
  -9   5  19         19.28          9.84        78.73 o                         
  -7   5  19       3637.15       3892.55       222.68 o                         
  -5   5  19        230.48        316.10        45.23 o                         
  -3   5  19       7303.79       7219.73       235.95 o                         
  -8   6  19      24109.86      23676.29      1417.15 o                         
  -6   6  19      52001.94      49498.05      2045.91 o                         
  -4   6  19      29435.07      25446.75      1515.57 o                         
  -8   0  20       8334.64       7901.61       531.43 o                         
  -6   0  20       4559.65       4292.19       236.29 o                         
  -4   0  20      52653.71      50600.23      2101.58 o                         
  -2   0  20      26755.29      25249.98      1064.71 o                         
  -9   1  20      17521.99      17958.48      1102.23 o                         
  -7   1  20      24824.08      23318.96       704.88 o                         
  -5   1  20      34773.69      33531.71       996.43 o                         
  -3   1  20      17656.14      16059.34       495.74 o                         
 -10   2  20       3500.24       3867.65       295.24 o                         
  -8   2  20          9.03         19.68        68.89 o                         
  -6   2  20       2160.12       2367.20       172.73 o                         
  -4   2  20        454.20        490.49        55.78 o                         
  -2   2  20         30.07         14.50        37.58 o                         
  -7   3  20      18055.22      17271.18       613.59 o                         
  -5   3  20      45391.54      42909.42      1456.45 o                         
  -3   3  20       2967.01       2749.12       130.68 o                         
  -8   4  20        176.73        255.87        78.73 o                         
  -6   4  20       3396.16       3080.34       255.87 o                         
  -4   4  20      20568.17      19594.15       679.87 o                         
                                                                                
