# Supplementary material for: Structural diversity in copper(I) iodide complexes with 6-thioxopiperidin-2-one, piperidine-2,6-di­thione and isoindoline-1,3-di­thione ligands
Source: Acta Crystallogr E Crystallogr Commun. 2020 Jul 21;76(Pt 8):1336–44. doi: 10.1107/S2056989020009676 (PMC7405592; doi:10.1107/S2056989020009676)
Supplement: Supplementary file 4 [file e-76-01336-IIIsup9.hkl]

data_III                                                                        
_shelx_title ' berry844_1_a.res in Pbcn'                                        
_shelx_refln_list_code          4                                               
_shelx_F_calc_maximum      445.12                                               
_exptl_crystal_F_000      1200.00                                               
_reflns_d_resolution_high  0.8037                                               
                                                                                
loop_                                                                           
 _space_group_symop_operation_xyz                                               
 'x, y, z'                                                                      
 '-x+1/2, -y+1/2, z+1/2'                                                        
 '-x, y, -z+1/2'                                                                
 'x+1/2, -y+1/2, -z'                                                            
 '-x, -y, -z'                                                                   
 'x-1/2, y-1/2, -z-1/2'                                                         
 'x, -y, z-1/2'                                                                 
 '-x-1/2, y-1/2, z'                                                             
                                                                                
_cell_length_a    26.9816                                                       
_cell_length_b     8.1954                                                       
_cell_length_c     7.3508                                                       
_cell_angle_alpha  90.000                                                       
_cell_angle_beta   90.000                                                       
_cell_angle_gamma  90.000                                                       
                                                                                
_shelx_F_squared_multiplier     1.000                                           
                                                                                
loop_                                                                           
 _refln_index_h                                                                 
 _refln_index_k                                                                 
 _refln_index_l                                                                 
 _refln_F_squared_calc                                                          
 _refln_F_squared_meas                                                          
 _refln_F_squared_sigma                                                         
 _refln_observed_status                                                         
   2   0   0     181113.25     157218.94      3607.52 o                         
   4   0   0     117658.80     124715.23      2295.59 o                         
   6   0   0     140343.17     159568.69      2301.38 o                         
   8   0   0     132167.17     156661.42      2574.88 o                         
  10   0   0      29870.43      33988.91       509.19 o                         
  12   0   0       4305.36       4524.96       136.87 o                         
  14   0   0      22869.01      24078.15       393.16 o                         
  16   0   0       2086.66       1822.85       118.74 o                         
  18   0   0      20892.10      21051.43       406.76 o                         
  20   0   0      21427.41      20264.74       396.49 o                         
  22   0   0      31302.66      27969.90       697.97 o                         
  24   0   0      18613.88      17095.28       361.53 o                         
  26   0   0       6120.19       6020.39       168.83 o                         
  28   0   0       2826.63       2890.11       122.15 o                         
  30   0   0      15172.26      15039.61       446.25 o                         
  32   0   0       5681.76       5722.96       202.90 o                         
   1   1   0       9771.83      11889.67       221.46 o                         
   3   1   0       1394.85       1851.97        97.71 o                         
   5   1   0       3827.88       4737.96       152.92 o                         
   7   1   0      20028.58      22956.13       267.19 o                         
   9   1   0       7376.65       8158.37       150.75 o                         
  11   1   0       4536.50       5129.33       122.68 o                         
  13   1   0      28256.21      29828.30       324.26 o                         
  15   1   0      59379.93      62006.94       654.52 o                         
  17   1   0      38133.37      37405.15       452.14 o                         
  19   1   0      32034.72      30788.92       434.84 o                         
  21   1   0      27415.98      25685.18       363.41 o                         
  23   1   0      31403.33      29504.82       403.21 o                         
  25   1   0      19488.21      18468.97       282.25 o                         
  27   1   0       4571.60       4527.11       101.87 o                         
  29   1   0        618.95        718.22        48.83 o                         
  31   1   0        383.77        402.17        31.50 o                         
  33   1   0          9.27         56.82        58.43 o                         
   0   2   0       2203.48       2620.58       126.09 o                         
   2   2   0      21106.67      25937.97       448.84 o                         
   4   2   0       4477.84       4942.01       119.81 o                         
   6   2   0      32942.08      37215.52       472.75 o                         
   8   2   0        185.36        190.70        53.92 o                         
  10   2   0       3248.47       3699.86       113.76 o                         
  12   2   0        343.00        266.21        59.88 o                         
  14   2   0       1655.12       1827.32        89.33 o                         
  16   2   0         35.34         94.08        51.62 o                         
  18   2   0       1048.47       1175.01        82.28 o                         
  20   2   0       1537.88       1492.59       104.03 o                         
  22   2   0         48.62         88.04        42.36 o                         
  24   2   0       3082.11       2907.99        94.65 o                         
  26   2   0       1153.27       1145.24        68.86 o                         
  28   2   0       2772.76       2741.84        93.70 o                         
  30   2   0        682.35        707.95        57.67 o                         
  32   2   0        900.06        956.14        94.54 o                         
   1   3   0       3604.96       4130.04       148.38 o                         
   3   3   0       4940.13       5502.41       122.70 o                         
   5   3   0      10626.86      12604.44       201.32 o                         
   7   3   0       5577.83       7256.02       178.59 o                         
   9   3   0       2844.77       2936.24       136.73 o                         
  11   3   0       5880.75       6298.26       147.57 o                         
  13   3   0        137.31        248.30        61.09 o                         
  15   3   0      11360.65      10976.10       182.53 o                         
  17   3   0      10596.59       9853.69       202.91 o                         
  19   3   0       1525.95       1526.42        81.94 o                         
  21   3   0       2536.55       2377.27        84.35 o                         
  23   3   0      19903.55      18748.07       263.77 o                         
  25   3   0       5683.95       5737.07       171.91 o                         
  27   3   0        908.54       1094.51        87.04 o                         
  29   3   0         81.99         41.07        41.89 o                         
  31   3   0        494.63        530.71        40.02 o                         
   0   4   0     192174.23     195157.34      3052.72 o                         
   2   4   0     136456.19     141388.53      1588.53 o                         
   4   4   0      41072.98      41815.53       515.87 o                         
   6   4   0      68478.26      71317.74       823.32 o                         
   8   4   0      30097.62      29670.94       491.09 o                         
  10   4   0       9175.47       9423.58       189.08 o                         
  12   4   0       2271.00       2012.37        86.52 o                         
  14   4   0       9317.95       9207.98       202.50 o                         
  16   4   0       2799.54       2914.95       136.53 o                         
  18   4   0       5882.09       5433.30       131.49 o                         
  20   4   0      16580.97      15892.65       226.27 o                         
  22   4   0      11635.15      10893.37       173.04 o                         
  24   4   0       8997.96       8448.20       157.10 o                         
  26   4   0        905.10        940.02        68.36 o                         
  28   4   0       2891.17       2911.23        97.21 o                         
  30   4   0       5099.07       5472.22       244.32 o                         
   1   5   0       1225.28       1351.44        67.79 o                         
   3   5   0        430.75        464.82        50.14 o                         
   5   5   0       8843.45       8929.60       166.03 o                         
   7   5   0       5837.16       5980.09       174.46 o                         
   9   5   0      12527.51      12368.88       236.03 o                         
  11   5   0      11711.35      11247.58       224.70 o                         
  13   5   0      30054.26      28620.83       420.92 o                         
  15   5   0      35875.38      33347.52       464.22 o                         
  17   5   0      32317.32      29634.21       349.24 o                         
  19   5   0      23467.33      21969.65       276.02 o                         
  21   5   0      26624.76      25218.38       309.92 o                         
  23   5   0      18356.53      18100.18       323.17 o                         
  25   5   0      14156.67      14065.38       273.20 o                         
  27   5   0       2157.79       2250.30        90.85 o                         
   0   6   0      30166.31      29033.35       612.00 o                         
   2   6   0      24053.64      23345.19       356.49 o                         
   4   6   0      30737.95      28654.80       442.46 o                         
   6   6   0      21438.84      19240.54       413.04 o                         
   8   6   0       8561.91       8120.84       143.16 o                         
  10   6   0       8558.34       7966.88       190.83 o                         
  12   6   0       4070.71       4237.28       122.46 o                         
  14   6   0        673.99        687.11        60.18 o                         
  16   6   0         19.45         80.09        44.34 o                         
  18   6   0       1408.97       1494.51        77.46 o                         
  20   6   0       1798.46       1837.07        67.32 o                         
  22   6   0       2650.83       2651.16        81.35 o                         
  24   6   0       5276.87       5515.52       119.71 o                         
  26   6   0       6124.91       6298.67       163.53 o                         
   1   7   0        454.85        540.53        51.08 o                         
   3   7   0       8980.39       8193.25       147.91 o                         
   5   7   0       5001.13       4599.16       108.80 o                         
   7   7   0       4089.68       4081.91       105.33 o                         
   9   7   0      10234.66       9564.19       172.37 o                         
  11   7   0      14807.82      14837.03       227.22 o                         
  13   7   0       5733.54       5266.23       121.35 o                         
  15   7   0       1764.71       1596.28        67.21 o                         
  17   7   0        266.61        319.93        40.36 o                         
  19   7   0       3922.00       3944.92        88.12 o                         
  21   7   0        240.10        254.59        31.28 o                         
  23   7   0       1219.62       1216.45        49.34 o                         
   0   8   0      14413.17      13973.08       327.48 o                         
   2   8   0      11154.46      10346.85       184.97 o                         
   4   8   0       2202.92       2429.42        88.76 o                         
   6   8   0       2325.16       2447.53        77.05 o                         
   8   8   0       2463.79       2550.28        79.21 o                         
  10   8   0        412.35        483.54        45.19 o                         
  12   8   0       1528.72       1561.50       100.83 o                         
  14   8   0       2897.88       3094.56        77.44 o                         
  16   8   0        804.14        887.59        45.10 o                         
  18   8   0        153.71        182.30        30.03 o                         
  20   8   0       2142.06       2217.45        66.77 o                         
   1   9   0        101.21        134.17        41.53 o                         
   3   9   0         68.65        133.14        41.60 o                         
   5   9   0        238.14        314.58        37.97 o                         
   7   9   0       3921.49       4050.67        95.02 o                         
   9   9   0       1291.54       1506.63        62.36 o                         
  11   9   0       1925.92       2130.75        74.99 o                         
  13   9   0       4293.92       4623.18       135.30 o                         
  15   9   0       6631.31       6699.97       187.31 o                         
   0  10   0       8279.71       9164.64       625.58 o                         
   2  10   0       9309.67       9842.84       260.19 o                         
   4  10   0      13309.27      15102.32       499.27 o                         
   6  10   0       4851.21       5578.45       299.56 o                         
   1   1   1       1394.78       1470.83        40.71 o                         
   2   1   1        775.66        945.73        31.31 o                         
   3   1   1       8271.73       9379.33        94.91 o                         
   4   1   1      35993.55      41305.29       310.31 o                         
   5   1   1      12117.69      13773.06       126.59 o                         
   6   1   1      12825.07      14625.41       136.27 o                         
   7   1   1       3802.30       4173.23        70.94 o                         
   8   1   1      36974.88      39858.57       321.52 o                         
   9   1   1      10876.54      11743.42       121.74 o                         
  10   1   1      52459.68      55496.45       385.86 o                         
  11   1   1      10828.44      11155.48       125.80 o                         
  12   1   1      27935.48      28145.38       231.43 o                         
  13   1   1       2303.65       2510.86        65.22 o                         
  14   1   1      32473.61      33878.79       282.06 o                         
  15   1   1        835.79        784.86        44.91 o                         
  16   1   1      11640.88      11983.49       136.28 o                         
  17   1   1       1098.01       1107.04        55.27 o                         
  18   1   1      18712.55      18280.24       213.27 o                         
  19   1   1          5.10         32.23        43.51 o                         
  20   1   1       8650.81       8041.12       181.75 o                         
  21   1   1       1593.40       1630.22        51.91 o                         
  22   1   1       4828.21       4642.21        82.38 o                         
  23   1   1       7226.78       6768.33        93.59 o                         
  24   1   1        263.51        313.38        30.89 o                         
  25   1   1       2491.19       2356.45        58.51 o                         
  26   1   1       2477.94       2412.37        56.98 o                         
  27   1   1         29.84         25.72        23.14 o                         
  28   1   1        227.91        275.31        23.95 o                         
  29   1   1        286.21        340.34        22.86 o                         
  30   1   1         62.43         78.24        22.34 o                         
  31   1   1        318.07        368.89        24.29 o                         
  32   1   1        119.35        139.78        21.76 o                         
  33   1   1         30.07          5.46        20.92 o                         
   0   2   1      71503.04      83840.02       906.25 o                         
   1   2   1      55850.25      65771.47       511.07 o                         
   2   2   1      31441.78      35568.09       307.18 o                         
   3   2   1      74465.54      87093.93       668.65 o                         
   4   2   1       1686.52       1846.73        51.99 o                         
   5   2   1      74451.30      83583.75       611.08 o                         
   6   2   1       4981.10       5549.45        84.69 o                         
   7   2   1      41797.75      45995.68       368.75 o                         
   8   2   1       6498.80       7491.47       101.71 o                         
   9   2   1      28086.20      29914.76       256.20 o                         
  10   2   1        754.99        946.57        51.91 o                         
  11   2   1      23976.91      25739.28       238.00 o                         
  12   2   1      14598.58      14471.42       157.48 o                         
  13   2   1      18380.78      18060.54       193.05 o                         
  14   2   1      15818.26      15284.09       166.11 o                         
  15   2   1       6995.17       6994.40       111.95 o                         
  16   2   1       5202.11       5250.50       116.27 o                         
  17   2   1        494.66        510.81        48.81 o                         
  18   2   1       2514.13       2316.90        75.09 o                         
  19   2   1        600.73        688.38        59.48 o                         
  20   2   1       5771.40       5356.37       115.47 o                         
  21   2   1       2595.58       2554.87        69.39 o                         
  22   2   1       4078.34       3806.19        76.93 o                         
  23   2   1       6805.56       6531.82        98.57 o                         
  24   2   1         26.30         88.28        30.69 o                         
  25   2   1      17555.57      16502.05       187.12 o                         
  26   2   1       1630.07       1585.09        47.24 o                         
  27   2   1      16991.47      16606.40       198.32 o                         
  28   2   1        746.13        796.06        35.43 o                         
  29   2   1      13287.28      13229.47       170.94 o                         
  30   2   1          8.47         15.48        19.81 o                         
  31   2   1       9665.23       9960.67       173.11 o                         
  32   2   1        371.17        405.95        25.10 o                         
   1   3   1        404.04        466.83        34.96 o                         
   2   3   1       5177.63       5842.00        87.77 o                         
   3   3   1       8153.07       9045.05       110.91 o                         
   4   3   1      38874.83      42992.82       356.90 o                         
   5   3   1       7589.91       8452.39       114.49 o                         
   6   3   1      28503.22      30381.49       276.33 o                         
   7   3   1         30.81         76.49        33.45 o                         
   8   3   1      40096.09      40268.06       343.18 o                         
   9   3   1       5460.04       5668.89       103.12 o                         
  10   3   1      84262.44      85785.33       655.77 o                         
  11   3   1       9666.66      10136.26       135.38 o                         
  12   3   1      65054.35      65135.20       528.90 o                         
  13   3   1       1558.44       1545.29        59.09 o                         
  14   3   1      52386.05      50246.23       426.95 o                         
  15   3   1        680.36        553.48        48.88 o                         
  16   3   1      39607.09      37487.18       336.24 o                         
  17   3   1       2997.44       2848.17        83.91 o                         
  18   3   1      23262.95      21996.87       261.32 o                         
  19   3   1         11.90         52.26        33.67 o                         
  20   3   1      37155.95      35145.01       324.85 o                         
  21   3   1        357.34        343.97        36.26 o                         
  22   3   1       7296.87       6930.20       104.07 o                         
  23   3   1       6813.45       6501.54       100.33 o                         
  24   3   1       4791.83       4623.27        89.97 o                         
  25   3   1       2215.68       2217.55        58.95 o                         
  26   3   1       3009.89       3038.11        71.54 o                         
  27   3   1        209.93        203.08        32.31 o                         
  28   3   1       1272.55       1306.58        46.06 o                         
  29   3   1         17.05         57.14        24.84 o                         
  30   3   1        171.24        215.53        27.12 o                         
  31   3   1        117.39        156.19        24.34 o                         
   0   4   1        348.20        526.13        63.26 o                         
   1   4   1      33247.93      35194.02       332.01 o                         
   2   4   1        245.17        319.50        38.88 o                         
   3   4   1      20482.25      21513.29       235.32 o                         
   4   4   1        753.33        807.62        49.86 o                         
   5   4   1      23840.18      24663.20       248.00 o                         
   6   4   1        937.05       1171.96        52.42 o                         
   7   4   1      17892.27      18114.86       196.36 o                         
   8   4   1         32.28         52.50        34.83 o                         
   9   4   1       6451.01       6208.17       112.72 o                         
  10   4   1        677.21        780.47        46.51 o                         
  11   4   1       3960.75       4331.39        86.79 o                         
  12   4   1        123.51        120.37        39.08 o                         
  13   4   1        915.65        919.54        52.65 o                         
  14   4   1         38.40        -39.28        39.28 o                         
  15   4   1         95.77         96.43        45.33 o                         
  16   4   1        136.16        183.93        46.51 o                         
  17   4   1         21.38         66.58        33.31 o                         
  18   4   1        543.77        467.40        38.57 o                         
  19   4   1       4744.23       4522.43       100.99 o                         
  20   4   1          0.99          0.62        28.74 o                         
  21   4   1        643.68        617.25        42.49 o                         
  22   4   1        353.76        320.70        36.19 o                         
  23   4   1       4931.58       4927.26        88.72 o                         
  24   4   1         38.00         32.15        29.95 o                         
  25   4   1       3757.93       3715.46        80.47 o                         
  26   4   1         30.52         89.09        26.49 o                         
  27   4   1       4069.68       4044.70        76.51 o                         
  28   4   1         30.36         38.21        20.77 o                         
  29   4   1       3784.64       3818.40       116.22 o                         
  30   4   1         10.74         50.78        21.01 o                         
   1   5   1       2606.48       2827.42        74.58 o                         
   2   5   1       2663.18       2987.62        85.06 o                         
   3   5   1       5804.97       5923.29       119.96 o                         
   4   5   1        334.74        307.76        38.58 o                         
   5   5   1       2067.72       2127.70        75.68 o                         
   6   5   1         24.31         71.31        32.84 o                         
   7   5   1        821.51        763.61        46.09 o                         
   8   5   1        182.14        141.45        36.81 o                         
   9   5   1       4931.40       4699.08        93.62 o                         
  10   5   1       1982.61       1996.00        64.31 o                         
  11   5   1      10378.04       9941.03       155.66 o                         
  12   5   1        758.89        773.86        57.93 o                         
  13   5   1       1036.60       1044.71        49.77 o                         
  14   5   1        280.61        270.72        40.24 o                         
  15   5   1        760.69        673.28        45.03 o                         
  16   5   1         69.76         52.85        34.18 o                         
  17   5   1        168.58        167.20        34.49 o                         
  18   5   1        119.25         82.90        33.63 o                         
  19   5   1         40.25         76.81        30.05 o                         
  20   5   1          1.02         21.49        27.41 o                         
  21   5   1        366.55        360.09        33.49 o                         
  22   5   1        473.71        424.14        31.94 o                         
  23   5   1       3115.08       3039.47        68.16 o                         
  24   5   1        592.45        661.17        36.46 o                         
  25   5   1       1821.85       1799.41        62.55 o                         
  26   5   1        209.23        198.13        31.47 o                         
  27   5   1         62.01         52.65        26.64 o                         
  28   5   1         20.11         20.40        29.02 o                         
   0   6   1      32497.91      30267.94       470.83 o                         
   1   6   1       1885.92       2060.20        77.79 o                         
   2   6   1       5945.52       5758.16       180.15 o                         
   3   6   1      14821.15      13857.30       199.91 o                         
   4   6   1          0.67         -8.31        39.15 o                         
   5   6   1       7890.10       7584.81       178.74 o                         
   6   6   1        882.59        819.85        55.33 o                         
   7   6   1       5092.59       4890.04        79.69 o                         
   8   6   1       2478.83       2417.99        73.65 o                         
   9   6   1       2852.60       2865.33        64.65 o                         
  10   6   1          2.09        -11.18        29.73 o                         
  11   6   1       3507.78       3438.90        87.03 o                         
  12   6   1       6546.91       6074.07       108.65 o                         
  13   6   1       8303.21       7663.85       108.66 o                         
  14   6   1       6753.05       6346.30       102.51 o                         
  15   6   1        728.16        788.88        49.84 o                         
  16   6   1       1078.35       1111.45        45.55 o                         
  17   6   1         59.05         47.46        29.42 o                         
  18   6   1        806.70        741.53        37.82 o                         
  19   6   1        116.19        117.11        26.20 o                         
  20   6   1       1662.05       1626.77        47.72 o                         
  21   6   1         53.60         75.07        23.39 o                         
  22   6   1       1497.59       1528.76        42.98 o                         
  23   6   1       1289.58       1355.48        42.28 o                         
  24   6   1        166.50        214.64        25.18 o                         
  25   6   1       1602.30       1603.10        48.04 o                         
  26   6   1        848.48        902.06        32.65 o                         
   1   7   1        717.49        754.31        41.71 o                         
   2   7   1       2699.73       2782.33        71.62 o                         
   3   7   1       1988.55       2040.69        57.44 o                         
   4   7   1       7239.23       6810.11       100.35 o                         
   5   7   1        249.84        295.03        31.08 o                         
   6   7   1       8352.04       7810.39       105.59 o                         
   7   7   1        121.71        150.73        28.91 o                         
   8   7   1      16190.62      15115.78       170.08 o                         
   9   7   1       1973.10       1921.87        53.97 o                         
  10   7   1      24398.29      22990.26       221.69 o                         
  11   7   1       1672.76       1701.68        51.17 o                         
  12   7   1      21275.70      20473.41       207.30 o                         
  13   7   1         57.92        111.59        29.96 o                         
  14   7   1      17710.81      16657.43       174.87 o                         
  15   7   1        143.98        168.40        27.70 o                         
  16   7   1      15272.85      14728.98       160.24 o                         
  17   7   1        212.26        230.31        26.51 o                         
  18   7   1      12256.72      11915.27       133.09 o                         
  19   7   1        106.12        138.35        22.43 o                         
  20   7   1      10013.83       9973.95       119.01 o                         
  21   7   1        314.68        341.24        23.41 o                         
  22   7   1       5028.81       5187.47        82.13 o                         
  23   7   1        988.13       1023.51        46.94 o                         
  24   7   1       2465.65       2392.91        79.05 o                         
   0   8   1        711.84        751.65        57.62 o                         
   1   8   1      24855.84      23281.88       257.76 o                         
   2   8   1         73.34        120.57        29.70 o                         
   3   8   1      16590.22      15722.92       194.31 o                         
   4   8   1        488.03        544.81        39.63 o                         
   5   8   1      16322.26      15818.97       179.45 o                         
   6   8   1         49.01         42.03        26.73 o                         
   7   8   1      10348.12      10103.67       129.33 o                         
   8   8   1         57.87         97.49        27.92 o                         
   9   8   1       8574.94       8673.69       118.92 o                         
  10   8   1          7.82         27.16        28.04 o                         
  11   8   1       3740.75       3778.87        74.46 o                         
  12   8   1        317.46        349.87        32.38 o                         
  13   8   1        302.82        344.32        31.19 o                         
  14   8   1        111.56        177.34        25.78 o                         
  15   8   1        140.94        108.16        23.20 o                         
  16   8   1          3.59         33.31        19.65 o                         
  17   8   1        285.08        346.67        24.76 o                         
  18   8   1         19.05         28.78        17.45 o                         
  19   8   1        615.80        691.38        26.79 o                         
  20   8   1          1.68        -15.67        21.34 o                         
   1   9   1        541.59        535.28        31.85 o                         
   2   9   1         39.73         29.81        23.49 o                         
   3   9   1       1527.96       1651.75        49.08 o                         
   4   9   1        333.03        375.55        30.56 o                         
   5   9   1        525.17        578.86        35.43 o                         
   6   9   1       1793.13       1962.57        54.04 o                         
   7   9   1         41.33         40.64        25.94 o                         
   8   9   1       2558.94       2860.58        61.56 o                         
   9   9   1        936.94       1038.99        45.53 o                         
  10   9   1       1447.47       1748.75        71.76 o                         
  11   9   1       3192.67       3399.83        78.72 o                         
  12   9   1       1990.58       2234.34        59.66 o                         
  13   9   1        548.69        626.90        35.42 o                         
  14   9   1       5160.11       5290.25        99.61 o                         
  15   9   1        305.81        316.99        44.16 o                         
   0  10   1       3386.50       3497.46       149.88 o                         
   1  10   1       1121.94       1394.16        87.60 o                         
   2  10   1        783.54        911.21        55.86 o                         
   3  10   1         16.83         22.08        42.76 o                         
   4  10   1          0.43        -15.40        52.57 o                         
   5  10   1        116.31         97.77        81.78 o                         
   0   0   2      54995.62      62149.25       929.99 o                         
   1   0   2      62108.13      70257.88       738.03 o                         
   2   0   2      21896.05      24473.78       312.76 o                         
   3   0   2       9918.76      11827.94       182.29 o                         
   4   0   2     163392.56     177267.39      1871.15 o                         
   5   0   2        211.47        312.31        48.83 o                         
   6   0   2      47007.30      49851.99       557.39 o                         
   7   0   2        259.35        441.30        50.16 o                         
   8   0   2      22289.15      22958.74       304.79 o                         
   9   0   2       1743.06       2166.86        92.37 o                         
  10   0   2      30671.33      32374.45       379.17 o                         
  11   0   2       4497.15       4751.14       137.27 o                         
  12   0   2      47214.50      48893.34       559.66 o                         
  13   0   2      35905.07      36090.58       426.96 o                         
  14   0   2      10594.97       9770.43       193.27 o                         
  15   0   2       4373.34       3997.88       128.24 o                         
  16   0   2       4771.70       4667.17       143.92 o                         
  17   0   2       1143.29       1127.99        83.21 o                         
  18   0   2        608.37        646.06        76.58 o                         
  19   0   2       2497.56       2584.50       176.12 o                         
  20   0   2        752.66        602.94        57.18 o                         
  21   0   2       1864.81       1740.85        84.23 o                         
  22   0   2       4744.75       4503.80       107.08 o                         
  23   0   2        481.35        460.29        47.07 o                         
  24   0   2       9625.40       8966.74       151.20 o                         
  25   0   2        458.79        492.07        42.38 o                         
  26   0   2      24599.62      23612.79       338.14 o                         
  27   0   2       5875.76       5839.68       115.58 o                         
  28   0   2      18781.59      18709.56       277.47 o                         
  29   0   2        767.05        848.91        37.03 o                         
  30   0   2      15955.26      16433.70       255.05 o                         
  31   0   2        127.94        161.65        30.58 o                         
  32   0   2       9329.08       9544.42       277.62 o                         
   1   1   2       1667.69       1998.78        45.29 o                         
   2   1   2      20073.17      22432.23       190.92 o                         
   3   1   2      28397.34      30701.00       235.41 o                         
   4   1   2       4158.66       4696.11        60.51 o                         
   5   1   2      29015.74      31423.16       251.31 o                         
   6   1   2       1930.42       2008.69        49.21 o                         
   7   1   2      44822.58      47524.86       348.25 o                         
   8   1   2       7595.63       8161.30        97.34 o                         
   9   1   2      60601.32      61936.84       435.74 o                         
  10   1   2      18535.02      19186.28       178.31 o                         
  11   1   2      78028.85      78574.51       574.09 o                         
  12   1   2      10333.05      10587.54       130.77 o                         
  13   1   2      57058.77      55648.88       444.43 o                         
  14   1   2        129.90        194.96        44.89 o                         
  15   1   2      32225.11      31757.76       289.75 o                         
  16   1   2         56.39         19.74        41.85 o                         
  17   1   2      24024.21      23544.36       244.73 o                         
  18   1   2        212.71        261.51        50.25 o                         
  19   1   2      25064.62      23400.56       358.13 o                         
  20   1   2         14.46         25.18        31.95 o                         
  21   1   2      10353.33       9513.43       121.90 o                         
  22   1   2        506.01        519.30        39.02 o                         
  23   1   2       3356.36       3042.56        88.68 o                         
  24   1   2       2008.98       1953.38        52.38 o                         
  25   1   2       1346.25       1301.80        41.84 o                         
  26   1   2        770.26        746.43        32.61 o                         
  27   1   2       1334.86       1301.65        44.57 o                         
  28   1   2         14.25         -2.37        20.86 o                         
  29   1   2        345.20        364.21        24.70 o                         
  30   1   2          7.95         13.12        16.98 o                         
  31   1   2          9.80         18.57        16.69 o                         
  32   1   2        131.04        145.48        24.40 o                         
   0   2   2       6226.01       6504.73       114.33 o                         
   1   2   2        289.87        318.64        29.90 o                         
   2   2   2      22660.53      25432.67       214.17 o                         
   3   2   2        965.10       1125.69        40.18 o                         
   4   2   2       1525.64       1656.15        43.23 o                         
   5   2   2        253.56        307.21        26.24 o                         
   6   2   2      13471.33      14650.43       134.41 o                         
   7   2   2         41.25         85.13        25.34 o                         
   8   2   2       1595.57       1657.50        54.87 o                         
   9   2   2       1446.05       1591.64        54.48 o                         
  10   2   2       5438.56       5643.80        98.11 o                         
  11   2   2         16.74         30.01        38.30 o                         
  12   2   2        156.93        225.13        43.24 o                         
  13   2   2         47.87         23.27        41.29 o                         
  14   2   2        112.84        251.42        46.24 o                         
  15   2   2        315.57        269.09        46.60 o                         
  16   2   2         99.77         71.56        44.63 o                         
  17   2   2          5.78        -19.11        45.50 o                         
  18   2   2         17.15         22.13        50.93 o                         
  19   2   2        568.92        622.92        43.80 o                         
  20   2   2       1167.91       1191.86        47.31 o                         
  21   2   2        807.92        766.44        41.56 o                         
  22   2   2        669.12        702.80        43.67 o                         
  23   2   2         24.96        -30.37        30.37 o                         
  24   2   2       2652.58       2504.38        77.63 o                         
  25   2   2          2.11         27.78        27.22 o                         
  26   2   2        480.82        521.38        34.82 o                         
  27   2   2          1.00         -8.28        20.84 o                         
  28   2   2       1614.92       1614.84        43.01 o                         
  29   2   2          5.03         34.59        19.23 o                         
  30   2   2        926.83       1046.76        37.10 o                         
  31   2   2         96.95        127.49        18.26 o                         
  32   2   2       1197.82       1119.43        91.36 o                         
   1   3   2        131.34        152.79        31.60 o                         
   2   3   2       5139.64       5403.02        83.41 o                         
   3   3   2      12922.07      13692.73       141.12 o                         
   4   3   2       9072.35       9842.22       114.83 o                         
   5   3   2       4398.88       4663.85        85.18 o                         
   6   3   2        831.38        925.46        46.66 o                         
   7   3   2      10570.96      10822.48       125.04 o                         
   8   3   2       1221.78       1259.19        53.46 o                         
   9   3   2       6413.07       6181.69       101.32 o                         
  10   3   2      14575.26      14538.87       170.42 o                         
  11   3   2      24865.29      24129.89       248.30 o                         
  12   3   2       6786.86       6550.28       118.08 o                         
  13   3   2      10373.80      10046.23       155.04 o                         
  14   3   2        138.82         96.97        47.11 o                         
  15   3   2       1350.18       1262.78        66.19 o                         
  16   3   2        895.13        989.42        72.05 o                         
  17   3   2       1197.96       1235.42        75.45 o                         
  18   3   2        110.52        182.07        34.73 o                         
  19   3   2       4487.16       4143.22        89.62 o                         
  20   3   2        948.13        944.22        45.63 o                         
  21   3   2        391.61        355.91        36.40 o                         
  22   3   2       2003.03       1858.98        49.99 o                         
  23   3   2         67.49         43.77        26.20 o                         
  24   3   2       3657.26       3509.02        71.53 o                         
  25   3   2        370.51        412.51        31.49 o                         
  26   3   2        315.96        321.64        27.65 o                         
  27   3   2        376.28        421.60        26.78 o                         
  28   3   2          5.60          0.39        20.11 o                         
  29   3   2         23.71         33.76        26.38 o                         
  30   3   2         11.03          5.24        17.52 o                         
  31   3   2         43.43         73.40        24.26 o                         
   0   4   2       5526.47       5700.71       132.24 o                         
   1   4   2      12961.52      13124.21       140.92 o                         
   2   4   2      21197.74      21926.74       210.14 o                         
   3   4   2        425.40        423.78        40.34 o                         
   4   4   2      23546.07      23394.16       234.65 o                         
   5   4   2         22.12         75.38        35.00 o                         
   6   4   2      25917.30      26143.94       262.37 o                         
   7   4   2        621.83        670.09        50.51 o                         
   8   4   2       6817.29       6761.96       116.88 o                         
   9   4   2          1.09         94.19        40.41 o                         
  10   4   2      16817.24      15648.54       189.08 o                         
  11   4   2       2084.96       1956.59        68.65 o                         
  12   4   2      16025.76      14956.03       183.39 o                         
  13   4   2      12887.82      12167.59       182.79 o                         
  14   4   2       7472.95       6688.89       150.34 o                         
  15   4   2       4722.26       4586.06        86.46 o                         
  16   4   2       1606.64       1528.70        56.11 o                         
  17   4   2        156.09        123.58        32.85 o                         
  18   4   2         96.19         88.60        32.88 o                         
  19   4   2       2353.74       2385.37        61.29 o                         
  20   4   2        539.81        548.27        39.11 o                         
  21   4   2       1339.21       1331.79        46.67 o                         
  22   4   2        802.22        837.68        38.24 o                         
  23   4   2        365.40        388.83        32.83 o                         
  24   4   2       6686.27       6456.27       104.49 o                         
  25   4   2        923.98       1022.40        41.40 o                         
  26   4   2       8777.84       8797.66       120.55 o                         
  27   4   2       2249.52       2304.22        50.13 o                         
  28   4   2      10132.66      10381.54       157.65 o                         
  29   4   2        166.78        169.80        19.51 o                         
   1   5   2       4709.26       4797.30        99.24 o                         
   2   5   2       1626.74       1714.39        66.21 o                         
   3   5   2       5002.10       4786.72        90.22 o                         
   4   5   2       2828.04       2911.28        74.12 o                         
   5   5   2      24780.57      23203.48       238.84 o                         
   6   5   2       1642.60       1754.88        65.94 o                         
   7   5   2      24227.81      22081.95       244.25 o                         
   8   5   2       4691.88       4774.70       105.39 o                         
   9   5   2      47072.46      43550.05       455.35 o                         
  10   5   2       5320.41       5108.02       122.78 o                         
  11   5   2      42268.82      39068.31       361.54 o                         
  12   5   2       3615.26       3524.01        95.15 o                         
  13   5   2      41423.94      38038.72       351.48 o                         
  14   5   2        524.87        505.62        44.28 o                         
  15   5   2      27183.19      25343.13       296.89 o                         
  16   5   2         92.65         90.50        37.33 o                         
  17   5   2      26147.95      24613.24       250.94 o                         
  18   5   2        497.71        464.56        38.91 o                         
  19   5   2      17271.54      16548.11       178.48 o                         
  20   5   2         38.27         72.66        28.52 o                         
  21   5   2      11591.07      11331.92       137.63 o                         
  22   5   2        129.90        104.57        29.32 o                         
  23   5   2       3538.28       3581.76        70.34 o                         
  24   5   2        834.36        915.36        37.12 o                         
  25   5   2       3373.22       3330.16        61.45 o                         
  26   5   2         46.45         42.64        19.60 o                         
  27   5   2        852.43        905.76        29.11 o                         
  28   5   2          1.78          8.50        24.48 o                         
   0   6   2      37004.41      34465.71       526.56 o                         
   1   6   2        555.95        575.72        45.24 o                         
   2   6   2      25399.59      22990.92       258.62 o                         
   3   6   2        900.56       1077.53        53.92 o                         
   4   6   2      20184.08      18757.21       195.29 o                         
   5   6   2          8.77         -8.40        30.39 o                         
   6   6   2      18078.92      16391.75       171.62 o                         
   7   6   2        420.70        439.87        34.88 o                         
   8   6   2      12724.07      11907.48       139.15 o                         
   9   6   2        408.28        384.71        36.12 o                         
  10   6   2       6110.59       5783.12       103.21 o                         
  11   6   2          3.65         -7.76        31.12 o                         
  12   6   2       1860.48       1905.67        61.75 o                         
  13   6   2          0.09         58.67        33.08 o                         
  14   6   2        345.50        299.52        37.04 o                         
  15   6   2         90.39         57.69        36.15 o                         
  16   6   2         10.07         62.33        30.77 o                         
  17   6   2          8.33         29.89        28.82 o                         
  18   6   2       1019.65        931.90        41.79 o                         
  19   6   2          4.73         -3.90        25.37 o                         
  20   6   2       1953.27       2034.67        54.22 o                         
  21   6   2        368.17        432.20        30.63 o                         
  22   6   2       3537.00       3518.64        63.90 o                         
  23   6   2         82.53         66.93        19.23 o                         
  24   6   2       4597.26       4642.14        75.24 o                         
  25   6   2          2.86         19.54        15.78 o                         
  26   6   2       4358.13       4208.32       210.33 o                         
   1   7   2        781.50        868.09        45.79 o                         
   2   7   2        146.86        129.17        36.64 o                         
   3   7   2        167.96        128.79        35.14 o                         
   4   7   2       3120.95       3076.23        81.78 o                         
   5   7   2        204.86        221.69        33.42 o                         
   6   7   2          8.52         41.08        30.39 o                         
   7   7   2        582.36        642.63        40.74 o                         
   8   7   2        517.65        530.84        39.03 o                         
   9   7   2        348.72        395.47        38.58 o                         
  10   7   2       2598.47       2739.36        75.65 o                         
  11   7   2        169.41        269.00        35.01 o                         
  12   7   2        571.53        649.56        42.33 o                         
  13   7   2        513.20        462.37        38.39 o                         
  14   7   2         20.47         16.50        25.14 o                         
  15   7   2       4721.83       4671.07        78.51 o                         
  16   7   2        785.46        806.84        34.39 o                         
  17   7   2       1859.14       1877.41        51.21 o                         
  18   7   2         38.13         50.27        23.67 o                         
  19   7   2       1344.67       1310.61        53.02 o                         
  20   7   2         40.59         35.94        19.08 o                         
  21   7   2       1479.19       1532.68        39.55 o                         
  22   7   2       1213.93       1145.72        38.87 o                         
  23   7   2       3259.71       3181.80        73.77 o                         
   0   8   2        390.16        402.05        52.79 o                         
   1   8   2       2798.71       3067.93        83.41 o                         
   2   8   2         93.74         75.27        35.40 o                         
   3   8   2        596.33        612.56        38.01 o                         
   4   8   2        459.31        529.63        37.25 o                         
   5   8   2          6.17         67.07        30.47 o                         
   6   8   2        654.27        676.85        41.33 o                         
   7   8   2        132.73        210.81        34.61 o                         
   8   8   2         77.34        118.81        32.40 o                         
   9   8   2        131.42        121.10        32.45 o                         
  10   8   2        812.16        868.85        45.48 o                         
  11   8   2        454.96        554.39        41.29 o                         
  12   8   2       1945.24       2027.58        59.85 o                         
  13   8   2       2500.88       2574.64        65.06 o                         
  14   8   2       1727.75       1693.17        51.61 o                         
  15   8   2       1564.74       1710.91        48.31 o                         
  16   8   2        364.31        419.23        28.78 o                         
  17   8   2         33.45         12.92        27.19 o                         
  18   8   2        142.25        126.43        26.58 o                         
  19   8   2        223.74        243.89        25.65 o                         
   1   9   2        155.27        239.66        41.90 o                         
   2   9   2        215.85        197.86        32.49 o                         
   3   9   2       2712.93       2906.98        87.10 o                         
   4   9   2        878.91        993.97        47.61 o                         
   5   9   2       1833.48       2001.98        59.35 o                         
   6   9   2        228.75        263.30        31.47 o                         
   7   9   2       5275.41       5171.85        96.67 o                         
   8   9   2        137.45        187.90        34.00 o                         
   9   9   2       6123.66       6008.97       103.43 o                         
  10   9   2       1582.66       1755.57        52.74 o                         
  11   9   2       9077.14       9154.97       140.45 o                         
  12   9   2        760.76        839.73        38.74 o                         
  13   9   2       7020.59       6894.92       140.60 o                         
   1   1   3       3038.93       3414.08        63.09 o                         
   2   1   3        839.15        819.07        37.12 o                         
   3   1   3        315.52        376.81        32.47 o                         
   4   1   3        412.11        395.34        38.99 o                         
   5   1   3       2383.37       2444.08        58.31 o                         
   6   1   3        804.18        829.36        41.45 o                         
   7   1   3       3243.01       3726.52        73.95 o                         
   8   1   3       1517.91       1591.23        51.50 o                         
   9   1   3        127.26        106.20        33.93 o                         
  10   1   3        934.02       1062.28        48.97 o                         
  11   1   3       3248.57       3371.46        78.69 o                         
  12   1   3       2034.80       2138.84        71.85 o                         
  13   1   3       1527.47       1456.66        60.02 o                         
  14   1   3      16025.66      15176.52       169.16 o                         
  15   1   3        109.65        112.29        44.55 o                         
  16   1   3      17906.12      16968.45       201.80 o                         
  17   1   3        463.35        446.64        59.23 o                         
  18   1   3      15140.66      14389.20       158.77 o                         
  19   1   3        175.75        179.61        37.47 o                         
  20   1   3       7588.81       7085.49       122.94 o                         
  21   1   3         16.20         64.93        31.47 o                         
  22   1   3      20528.56      19434.40       213.78 o                         
  23   1   3          6.71         31.79        31.27 o                         
  24   1   3      12312.70      11540.00       142.74 o                         
  25   1   3          3.63         22.07        27.33 o                         
  26   1   3       4532.34       4755.24        82.82 o                         
  27   1   3         14.95         21.59        21.93 o                         
  28   1   3        406.63        387.28        23.65 o                         
  29   1   3         35.49         43.93        17.35 o                         
  30   1   3        892.97        931.31        31.15 o                         
  31   1   3        130.65        130.95        16.76 o                         
   0   2   3        745.41       1135.11        57.33 o                         
   1   2   3     198131.97     198193.66      1257.41 o                         
   2   2   3        951.70       1161.64        43.43 o                         
   3   2   3     116146.07     116487.74       806.51 o                         
   4   2   3       1080.86       1233.84        43.80 o                         
   5   2   3      60353.89      60414.45       469.84 o                         
   6   2   3        317.34        351.14        33.49 o                         
   7   2   3      55747.02      54963.14       405.89 o                         
   8   2   3        139.01        162.14        33.12 o                         
   9   2   3      33322.47      32689.38       285.26 o                         
  10   2   3       1741.35       1696.15        59.58 o                         
  11   2   3       1418.73       1550.93        57.40 o                         
  12   2   3       2153.36       2021.62        68.47 o                         
  13   2   3       5965.75       5370.97       106.70 o                         
  14   2   3        139.09        104.77        47.12 o                         
  15   2   3       5280.57       4883.57       107.81 o                         
  16   2   3        406.68        375.42        60.00 o                         
  17   2   3       4468.73       4236.46        99.41 o                         
  18   2   3        498.74        512.24        44.24 o                         
  19   2   3       8865.12       8165.65       125.53 o                         
  20   2   3         44.25         41.68        32.94 o                         
  21   2   3      23609.69      22303.18       225.55 o                         
  22   2   3         77.47        122.06        29.70 o                         
  23   2   3      13063.01      12380.31       149.05 o                         
  24   2   3        158.92        139.46        27.81 o                         
  25   2   3       4399.41       4283.17        87.82 o                         
  26   2   3        363.70        387.30        28.74 o                         
  27   2   3       3081.17       3196.43        57.05 o                         
  28   2   3        780.56        831.23        30.54 o                         
  29   2   3       7185.09       7480.52       101.22 o                         
  30   2   3        509.85        537.62        25.25 o                         
   1   3   3        460.75        476.71        36.16 o                         
   2   3   3        162.75        159.84        32.57 o                         
   3   3   3        750.18        770.27        42.43 o                         
   4   3   3        310.49        348.78        36.40 o                         
   5   3   3        206.81        183.10        35.00 o                         
   6   3   3       9627.38       9908.64       122.24 o                         
   7   3   3       5269.04       5389.14        93.03 o                         
   8   3   3      14699.04      14432.16       163.13 o                         
   9   3   3        688.07        603.62        44.94 o                         
  10   3   3       7940.15       7778.13       125.17 o                         
  11   3   3       2722.99       2533.02        77.20 o                         
  12   3   3      12703.38      11976.71       163.91 o                         
  13   3   3       3100.53       3097.66       103.22 o                         
  14   3   3      30422.13      28152.28       517.60 o                         
  15   3   3        102.48        123.50        48.84 o                         
  16   3   3      51676.78      46609.55       385.81 o                         
  17   3   3       2111.34       2140.16        66.68 o                         
  18   3   3      25028.85      23149.37       235.04 o                         
  19   3   3        291.95        225.99        36.28 o                         
  20   3   3      17986.86      16973.95       175.50 o                         
  21   3   3         27.18         51.58        27.38 o                         
  22   3   3      21339.41      20344.07       209.23 o                         
  23   3   3        595.17        601.43        30.61 o                         
  24   3   3      23597.67      22906.37       222.83 o                         
  25   3   3        138.19        144.75        24.04 o                         
  26   3   3       6039.71       6182.05        85.47 o                         
  27   3   3         86.11         82.55        17.86 o                         
  28   3   3       1337.46       1400.64        41.01 o                         
  29   3   3          5.49        -17.14        17.14 o                         
  30   3   3        264.67        245.59        39.57 o                         
   0   4   3        414.22        348.06        57.77 o                         
   1   4   3      16601.75      16198.73       178.87 o                         
   2   4   3        524.95        557.27        45.79 o                         
   3   4   3      22285.12      21229.33       224.15 o                         
   4   4   3       1322.61       1289.00        57.06 o                         
   5   4   3      13497.82      12745.87       161.91 o                         
   6   4   3         18.53         28.08        39.19 o                         
   7   4   3       7529.09       6888.87       135.62 o                         
   8   4   3       1100.42       1136.89        57.57 o                         
   9   4   3       7812.58       7284.45       133.47 o                         
  10   4   3          6.79         16.64        52.72 o                         
  11   4   3       4389.42       4468.30       141.34 o                         
  12   4   3          3.12          5.40        54.07 o                         
  13   4   3       1188.33       1154.23        49.45 o                         
  14   4   3        352.03        321.68        40.03 o                         
  15   4   3        174.19        135.57        34.86 o                         
  16   4   3        328.19        363.86        39.04 o                         
  17   4   3         17.69         65.02        31.99 o                         
  18   4   3         12.51         44.27        30.55 o                         
  19   4   3        541.75        529.52        35.06 o                         
  20   4   3         16.05          0.60        28.44 o                         
  21   4   3       1821.92       1823.57        50.73 o                         
  22   4   3        335.33        312.07        28.81 o                         
  23   4   3       4151.61       4062.59        69.63 o                         
  24   4   3         13.53         53.35        23.01 o                         
  25   4   3       2203.70       2228.66        49.19 o                         
  26   4   3        370.83        376.64        24.10 o                         
  27   4   3       3864.79       3992.87        65.45 o                         
  28   4   3         27.19         32.04        18.84 o                         
   1   5   3        272.26        214.81        46.90 o                         
   2   5   3       6651.94       6229.73       130.81 o                         
   3   5   3        102.95         70.99        47.95 o                         
   4   5   3       3137.27       2937.57        93.03 o                         
   5   5   3        456.01        427.67        55.96 o                         
   6   5   3        411.47        370.57        54.72 o                         
   7   5   3        138.62        100.10        56.50 o                         
   8   5   3       2667.26       2564.90        77.91 o                         
   9   5   3         40.33          8.80        35.40 o                         
  10   5   3       9254.50       8344.66       128.37 o                         
  11   5   3        131.91        109.74        40.53 o                         
  12   5   3       4595.96       4342.43       103.29 o                         
  13   5   3        388.37        372.69        40.37 o                         
  14   5   3          0.27          7.40        33.13 o                         
  15   5   3        106.10        122.99        34.15 o                         
  16   5   3        427.40        486.09        38.20 o                         
  17   5   3        115.02        144.25        33.17 o                         
  18   5   3         72.28         73.68        30.72 o                         
  19   5   3         68.35         60.58        27.38 o                         
  20   5   3         20.71        -20.46        27.73 o                         
  21   5   3         57.75         44.65        25.28 o                         
  22   5   3        988.12        950.52        41.79 o                         
  23   5   3        238.64        232.24        23.37 o                         
  24   5   3       2781.77       2865.96        52.66 o                         
  25   5   3         44.27         64.52        18.07 o                         
  26   5   3        660.30        730.69        29.68 o                         
  27   5   3          3.45         19.66        44.30 o                         
   0   6   3        423.88        470.31        70.35 o                         
   1   6   3      49798.66      44797.82       510.65 o                         
   2   6   3        490.47        662.81        57.72 o                         
   3   6   3      14046.06      12952.69       196.97 o                         
   4   6   3        223.78        152.43        62.81 o                         
   5   6   3       6174.72       5823.53       130.70 o                         
   6   6   3        175.18        173.60        42.27 o                         
   7   6   3      13522.07      12541.01       172.18 o                         
   8   6   3         34.67         58.30        36.89 o                         
   9   6   3       8853.99       8178.08       140.09 o                         
  10   6   3        634.86        555.29        48.96 o                         
  11   6   3        106.79         69.81        39.75 o                         
  12   6   3        245.96        323.55        35.28 o                         
  13   6   3       3678.13       3482.53        77.86 o                         
  14   6   3         96.25         91.13        32.37 o                         
  15   6   3       2625.02       2440.03        98.02 o                         
  16   6   3        419.79        438.99        35.97 o                         
  17   6   3        305.37        363.39        33.16 o                         
  18   6   3         16.93          9.59        24.44 o                         
  19   6   3       2840.84       2770.62        57.33 o                         
  20   6   3          1.03         39.06        20.90 o                         
  21   6   3       4055.75       4019.04        69.88 o                         
  22   6   3         21.26         54.12        20.51 o                         
  23   6   3       4798.74       4951.58        77.95 o                         
  24   6   3         54.55         51.64        17.60 o                         
   1   7   3         81.77        113.91        39.14 o                         
   2   7   3        241.27        245.93        41.80 o                         
   3   7   3        183.08        195.48        41.28 o                         
   4   7   3        700.94        699.37        49.74 o                         
   5   7   3        293.57        368.78        45.60 o                         
   6   7   3       4588.39       4463.00       104.66 o                         
   7   7   3        705.16        788.41        52.17 o                         
   8   7   3       4825.84       4759.50       107.02 o                         
   9   7   3        467.40        552.65        43.78 o                         
  10   7   3       3633.15       3527.72        98.48 o                         
  11   7   3        869.34        834.37        47.78 o                         
  12   7   3       7179.91       7089.45       113.82 o                         
  13   7   3        700.67        781.26        45.98 o                         
  14   7   3      13516.92      12954.39       167.12 o                         
  15   7   3        297.95        302.87        30.19 o                         
  16   7   3      14734.77      14317.74       187.53 o                         
  17   7   3        361.29        444.09        30.75 o                         
  18   7   3      10890.86      10925.41       148.86 o                         
  19   7   3        185.77        266.54        26.42 o                         
  20   7   3       8946.28       8932.67       125.80 o                         
  21   7   3         76.86        107.08        20.64 o                         
   0   8   3        309.28        360.98        61.53 o                         
   1   8   3      12436.60      11649.02       202.38 o                         
   2   8   3       1054.27       1099.80        54.58 o                         
   3   8   3      16216.32      15015.62       227.37 o                         
   4   8   3         74.62        186.94        38.00 o                         
   5   8   3      14857.71      14019.92       219.94 o                         
   6   8   3        431.62        594.79        45.68 o                         
   7   8   3       7665.11       7350.24       128.93 o                         
   8   8   3        601.28        633.49        52.07 o                         
   9   8   3       3642.55       3675.35        91.96 o                         
  10   8   3          7.59         31.81        34.64 o                         
  11   8   3       3027.89       3101.21        80.43 o                         
  12   8   3         54.99         13.00        37.15 o                         
  13   8   3       1804.72       1862.28        57.86 o                         
  14   8   3         34.26         -0.24        26.20 o                         
  15   8   3        281.14        370.52        29.81 o                         
  16   8   3          3.25        -20.32        20.32 o                         
  17   8   3        579.78        587.94        35.28 o                         
   1   9   3         34.92         30.66        34.01 o                         
   2   9   3       2759.94       2703.82       108.72 o                         
   3   9   3         12.46         13.46        34.35 o                         
   4   9   3       3145.52       2982.06       110.11 o                         
   5   9   3          4.48         57.58        40.32 o                         
   6   9   3       1815.14       1827.99        78.39 o                         
   7   9   3          5.22          5.92        32.12 o                         
   8   9   3       3611.75       3623.48       104.21 o                         
   9   9   3         37.66        102.74        33.39 o                         
  10   9   3       9797.63       9331.27       306.62 o                         
  11   9   3         15.28         55.50        49.19 o                         
   0   0   4      38259.13      38446.72       748.09 o                         
   1   0   4      54619.89      52893.55       539.83 o                         
   2   0   4      48872.07      49109.00       507.31 o                         
   3   0   4      18916.04      17994.95       228.03 o                         
   4   0   4      73843.30      74093.52       758.78 o                         
   5   0   4        138.83         83.27        43.92 o                         
   6   0   4      26595.09      25585.23       312.87 o                         
   7   0   4      17056.74      17493.16       235.00 o                         
   8   0   4      32006.64      31505.00       376.62 o                         
   9   0   4       5742.50       5294.81       124.88 o                         
  10   0   4       6559.10       6366.60       175.05 o                         
  11   0   4       4625.95       4819.92       130.87 o                         
  12   0   4      17050.63      16480.41       235.96 o                         
  13   0   4       9049.05       8638.45       204.36 o                         
  14   0   4       4445.88       4483.72       144.01 o                         
  15   0   4       8467.75       7752.79       203.14 o                         
  16   0   4         11.18        111.89        52.69 o                         
  17   0   4       1374.05       1394.33        85.74 o                         
  18   0   4       1818.58       1942.70        82.47 o                         
  19   0   4       2836.69       2788.39        99.15 o                         
  20   0   4       1544.33       1430.23        94.02 o                         
  21   0   4       5773.11       5735.88       126.98 o                         
  22   0   4       5709.62       5696.64       152.76 o                         
  23   0   4       3819.47       3556.44       107.35 o                         
  24   0   4       6109.72       5983.97       141.11 o                         
  25   0   4        115.40        230.47        43.02 o                         
  26   0   4      14625.72      14871.09       264.18 o                         
  27   0   4        245.91        297.49        33.35 o                         
  28   0   4      10436.72      10811.44       191.00 o                         
  29   0   4         75.08         74.11        28.14 o                         
  30   0   4       7320.47       7344.14       236.83 o                         
   1   1   4       3315.12       3327.66        65.92 o                         
   2   1   4       3704.39       3920.70        78.96 o                         
   3   1   4      10032.30      10128.89       115.03 o                         
   4   1   4       3487.01       3506.72        70.36 o                         
   5   1   4       4995.18       4733.51        80.44 o                         
   6   1   4         21.03        -29.65        29.65 o                         
   7   1   4      17318.21      16615.77       163.36 o                         
   8   1   4       1123.83       1025.01        47.32 o                         
   9   1   4      29097.92      28354.31       256.72 o                         
  10   1   4       3969.34       3828.49        88.57 o                         
  11   1   4      35389.70      34460.14       318.88 o                         
  12   1   4        977.66        941.53        56.03 o                         
  13   1   4      22634.70      21513.82       227.70 o                         
  14   1   4        821.38        807.98        61.53 o                         
  15   1   4      21152.15      19892.13       206.55 o                         
  16   1   4       3730.32       3327.47        77.53 o                         
  17   1   4      21464.11      19547.88       194.50 o                         
  18   1   4       1037.51        970.73        46.63 o                         
  19   1   4      14439.04      13768.04       157.86 o                         
  20   1   4       1200.97       1164.16        45.28 o                         
  21   1   4       9099.28       8873.95       119.96 o                         
  22   1   4       3781.18       3647.27        77.57 o                         
  23   1   4       6172.72       5871.55       106.48 o                         
  24   1   4       4726.09       4492.74        83.61 o                         
  25   1   4       1675.02       1722.87        51.59 o                         
  26   1   4       1591.73       1676.85        46.21 o                         
  27   1   4       1150.01       1213.11        50.91 o                         
  28   1   4        137.57        156.50        19.52 o                         
  29   1   4        587.20        622.31        31.56 o                         
   0   2   4       1712.68       1646.00        72.83 o                         
   1   2   4         74.07         69.36        29.43 o                         
   2   2   4      11681.07      11546.03       132.83 o                         
   3   2   4        319.51        278.62        34.73 o                         
   4   2   4       3121.55       3168.83        79.74 o                         
   5   2   4        757.85        812.54        45.30 o                         
   6   2   4       4197.01       4162.91        86.58 o                         
   7   2   4         39.62         71.41        35.05 o                         
   8   2   4       1545.66       1337.80        56.50 o                         
   9   2   4         41.20         73.32        38.92 o                         
  10   2   4       3245.38       3143.23        84.90 o                         
  11   2   4         20.92         37.72        40.35 o                         
  12   2   4        131.10        101.42        48.16 o                         
  13   2   4        479.04        402.08        53.70 o                         
  14   2   4         87.25         67.46        36.90 o                         
  15   2   4        172.52        161.71        36.77 o                         
  16   2   4        299.99        267.02        39.11 o                         
  17   2   4        411.03        451.77        38.65 o                         
  18   2   4        171.02        166.93        33.59 o                         
  19   2   4          4.65          0.29        30.49 o                         
  20   2   4        890.79        868.53        39.00 o                         
  21   2   4        119.18        106.86        28.49 o                         
  22   2   4       1086.21       1019.23        40.36 o                         
  23   2   4        120.21        123.55        25.12 o                         
  24   2   4        798.93        855.54        37.61 o                         
  25   2   4        189.92        210.86        25.13 o                         
  26   2   4        536.97        592.39        29.16 o                         
  27   2   4        218.76        221.26        22.87 o                         
  28   2   4       1256.10       1256.96        38.34 o                         
  29   2   4         16.16         -2.06        17.77 o                         
   1   3   4         23.28         33.64        38.60 o                         
   2   3   4       4774.54       4483.68        97.83 o                         
   3   3   4       3696.94       3693.78        92.54 o                         
   4   3   4       3187.56       3075.40        86.93 o                         
   5   3   4        465.04        408.53        48.57 o                         
   6   3   4        628.53        574.68        51.46 o                         
   7   3   4       1499.36       1511.46        68.62 o                         
   8   3   4       1363.58       1298.48        59.12 o                         
   9   3   4       3799.03       3552.20        91.96 o                         
  10   3   4       4618.07       4296.71       113.32 o                         
  11   3   4       7474.00       6725.11       158.53 o                         
  12   3   4       5949.88       5538.42        95.72 o                         
  13   3   4       2002.29       1911.49        57.80 o                         
  14   3   4        169.51        179.13        38.52 o                         
  15   3   4       2503.08       2356.49        67.79 o                         
  16   3   4       2941.84       2611.36        67.47 o                         
  17   3   4        899.39        942.57        48.58 o                         
  18   3   4          3.98        -15.10        29.97 o                         
  19   3   4       2762.98       2675.68        66.18 o                         
  20   3   4        185.43        197.51        28.34 o                         
  21   3   4       1209.06       1213.73        39.95 o                         
  22   3   4       1544.73       1594.10        42.77 o                         
  23   3   4        192.94        193.58        23.12 o                         
  24   3   4       4555.83       4558.27        70.37 o                         
  25   3   4         39.29         33.49        19.09 o                         
  26   3   4        930.31       1061.61        33.18 o                         
  27   3   4        261.82        291.07        23.71 o                         
  28   3   4          6.57          6.05        18.39 o                         
   0   4   4      14126.53      13281.87       265.63 o                         
   1   4   4      25237.39      22919.68       283.75 o                         
   2   4   4      23187.55      21569.96       277.73 o                         
   3   4   4       7832.45       6834.24       185.24 o                         
   4   4   4      18970.80      17654.79       273.18 o                         
   5   4   4       1855.32       1745.45        89.78 o                         
   6   4   4      18818.15      17358.60       266.94 o                         
   7   4   4       3553.48       3477.88       123.62 o                         
   8   4   4       8821.20       8553.65       125.26 o                         
   9   4   4       2624.93       2621.48        66.73 o                         
  10   4   4       5370.38       4949.64        92.26 o                         
  11   4   4       2189.48       2168.84        64.88 o                         
  12   4   4       4187.02       3812.96        81.12 o                         
  13   4   4       5468.81       5038.07        88.72 o                         
  14   4   4       4282.76       4049.30        80.10 o                         
  15   4   4       3239.95       2988.48        69.59 o                         
  16   4   4         77.17        100.85        30.28 o                         
  17   4   4       2027.26       1889.77        52.92 o                         
  18   4   4        527.53        533.98        34.19 o                         
  19   4   4       1069.24       1051.39        38.38 o                         
  20   4   4        741.97        757.49        34.80 o                         
  21   4   4       4781.20       4828.57        73.04 o                         
  22   4   4       1256.56       1301.26        39.80 o                         
  23   4   4        917.57       1024.00        32.31 o                         
  24   4   4       4325.98       4388.87        66.72 o                         
  25   4   4         80.69        113.51        19.15 o                         
  26   4   4       6129.80       6346.43        94.56 o                         
  27   4   4        158.19        164.74        37.95 o                         
   1   5   4       1844.75       1653.94        79.03 o                         
   2   5   4        837.71        877.45        61.49 o                         
   3   5   4       2820.40       2796.31        86.85 o                         
   4   5   4        276.57        275.25        46.11 o                         
   5   5   4       9900.83       9167.37       131.02 o                         
   6   5   4        339.16        295.98        37.36 o                         
   7   5   4      11187.20      10281.42       137.70 o                         
   8   5   4        101.10         93.30        35.08 o                         
   9   5   4      23177.35      21123.30       246.75 o                         
  10   5   4        726.34        764.65        43.75 o                         
  11   5   4      21548.51      20193.49       223.17 o                         
  12   5   4         39.27         35.53        33.39 o                         
  13   5   4      24526.31      23107.29       237.21 o                         
  14   5   4        932.46        917.53        45.46 o                         
  15   5   4      16872.62      15871.47       181.52 o                         
  16   5   4       1091.92       1208.26        45.22 o                         
  17   5   4      19595.30      19225.02       198.46 o                         
  18   5   4       1432.04       1461.85        46.77 o                         
  19   5   4      12250.09      12193.24       143.94 o                         
  20   5   4        835.73        799.57        36.10 o                         
  21   5   4       9733.30      10148.64       124.94 o                         
  22   5   4       3416.32       3485.80        59.98 o                         
  23   5   4       4349.82       4366.27        64.51 o                         
  24   5   4       1655.26       1802.51        39.20 o                         
  25   5   4       2768.80       2843.14       103.87 o                         
   0   6   4      15703.46      14656.66       398.29 o                         
   1   6   4        298.20        280.93        65.54 o                         
   2   6   4      18927.84      17288.21       295.52 o                         
   3   6   4       1391.31       1245.69        82.22 o                         
   4   6   4      16369.46      15971.72       302.68 o                         
   5   6   4        685.51        611.20        59.94 o                         
   6   6   4       9265.49       8947.24       186.52 o                         
   7   6   4        463.04        406.30        60.95 o                         
   8   6   4       8269.71       7774.61       162.27 o                         
   9   6   4        118.04        103.92        51.38 o                         
  10   6   4       4485.16       4402.97       140.80 o                         
  11   6   4        173.60        197.64        38.51 o                         
  12   6   4       1768.15       1610.00        62.34 o                         
  13   6   4        419.00        325.54        41.67 o                         
  14   6   4        103.77        101.67        33.79 o                         
  15   6   4          3.44          8.70        29.51 o                         
  16   6   4         53.76         62.66        27.50 o                         
  17   6   4         20.85         17.82        28.94 o                         
  18   6   4        134.37        171.59        26.06 o                         
  19   6   4         27.63         39.87        21.12 o                         
  20   6   4       1652.35       1697.53        44.80 o                         
  21   6   4         49.62         64.19        17.69 o                         
  22   6   4       3391.09       3423.96        61.48 o                         
   1   7   4          9.74         39.66        61.83 o                         
   2   7   4       1745.94       1736.95        86.89 o                         
   3   7   4         57.32         69.77        55.22 o                         
   4   7   4        562.91        502.16        63.74 o                         
   5   7   4        110.90        128.74        51.30 o                         
   6   7   4       1817.75       1810.31        96.28 o                         
   7   7   4       2306.99       2247.78       155.75 o                         
   8   7   4        803.09        806.58        77.33 o                         
   9   7   4        141.46        164.84        57.09 o                         
  10   7   4       2578.46       2478.78        98.23 o                         
  11   7   4       1231.26       1232.22        63.15 o                         
  12   7   4       3398.52       3316.55       112.45 o                         
  13   7   4       1208.21       1266.95        60.90 o                         
  14   7   4          6.07        -29.02        29.02 o                         
  15   7   4       1825.22       1936.25        56.87 o                         
  16   7   4         25.51         20.04        24.39 o                         
  17   7   4       1544.00       1619.89        45.97 o                         
  18   7   4         95.07         77.21        20.01 o                         
  19   7   4        886.85        964.70        60.45 o                         
   0   8   4        347.90        329.51        85.28 o                         
   1   8   4       4168.77       4194.95       147.45 o                         
   2   8   4        422.80        502.31        63.01 o                         
   3   8   4        927.72        914.57        70.30 o                         
   4   8   4        570.94        659.26        76.96 o                         
   5   8   4        149.75        199.29        56.12 o                         
   6   8   4       1122.16       1169.60        76.12 o                         
   7   8   4        388.66        449.57        63.25 o                         
   8   8   4        165.78        181.21        57.51 o                         
   9   8   4        306.50        254.41        44.62 o                         
  10   8   4        173.84         83.50        39.28 o                         
  11   8   4        425.33        432.03        44.36 o                         
  12   8   4        361.79        391.71        38.96 o                         
  13   8   4       2042.98       2004.14        72.36 o                         
  14   8   4        704.45        702.72        51.86 o                         
   1   9   4         10.77          7.99        44.30 o                         
   2   9   4        291.36        301.05        99.85 o                         
   3   9   4       1052.50        848.67        83.59 o                         
   1   1   5       2497.12       2205.83        60.10 o                         
   2   1   5       4537.35       4262.80        81.05 o                         
   3   1   5       1328.99       1242.62        56.32 o                         
   4   1   5       5107.53       4730.98        95.06 o                         
   5   1   5       2363.30       2150.93        64.43 o                         
   6   1   5      15006.55      14539.36       166.50 o                         
   7   1   5       1442.98       1350.77        59.65 o                         
   8   1   5      13189.65      12506.52       198.43 o                         
   9   1   5       4375.29       3752.98       112.43 o                         
  10   1   5      20289.00      19042.69       226.92 o                         
  11   1   5       6201.56       5933.80        96.38 o                         
  12   1   5      20696.64      19597.95       199.83 o                         
  13   1   5       1641.61       1471.33        54.55 o                         
  14   1   5       9979.71       9529.73       136.04 o                         
  15   1   5        323.32        260.42        39.61 o                         
  16   1   5       5617.51       5333.31        93.50 o                         
  17   1   5        457.19        399.29        39.25 o                         
  18   1   5       7685.87       7391.56       115.34 o                         
  19   1   5        522.32        487.98        35.83 o                         
  20   1   5       2711.16       2734.24        67.76 o                         
  21   1   5         48.59         31.35        36.91 o                         
  22   1   5       1005.62       1089.29        46.78 o                         
  23   1   5        420.09        492.05        43.71 o                         
  24   1   5        114.46         87.82        25.94 o                         
  25   1   5         63.06         62.81        22.04 o                         
  26   1   5        285.93        325.28        22.75 o                         
  27   1   5          4.81          9.93        19.29 o                         
   0   2   5        903.16        889.50        78.00 o                         
   1   2   5       8865.11       8450.10       133.82 o                         
   2   2   5         76.58        136.87        40.03 o                         
   3   2   5      21931.17      20686.53       235.20 o                         
   4   2   5        750.86        770.21        56.13 o                         
   5   2   5      20670.36      19643.21       238.86 o                         
   6   2   5       2322.85       1963.97        78.96 o                         
   7   2   5      12596.79      11729.43       187.27 o                         
   8   2   5        145.98        154.90        35.64 o                         
   9   2   5       9278.52       8624.86       112.83 o                         
  10   2   5        351.94        315.41        38.20 o                         
  11   2   5      15007.84      14244.37       165.65 o                         
  12   2   5       4705.03       4345.90        87.19 o                         
  13   2   5      11343.28      10607.82       141.57 o                         
  14   2   5       5292.46       4816.84       108.90 o                         
  15   2   5       3320.25       3278.20        83.00 o                         
  16   2   5        608.39        585.86        40.65 o                         
  17   2   5        330.63        324.47        34.82 o                         
  18   2   5         67.47         51.21        29.28 o                         
  19   2   5         70.24         86.03        28.35 o                         
  20   2   5        409.56        407.73        35.43 o                         
  21   2   5        826.50        848.00        36.39 o                         
  22   2   5        668.17        734.14        34.13 o                         
  23   2   5       2559.86       2601.36        56.45 o                         
  24   2   5       1148.04       1160.20        49.89 o                         
  25   2   5       8330.93       8650.41       115.96 o                         
  26   2   5       2439.73       2566.06        52.28 o                         
  27   2   5       9674.08       9704.94       165.82 o                         
   1   3   5        234.78        214.14        58.00 o                         
   2   3   5       6901.56       6750.58       155.85 o                         
   3   3   5       4071.11       3775.61       121.63 o                         
   4   3   5       8732.49       8144.52       130.47 o                         
   5   3   5       1473.75       1479.59        51.21 o                         
   6   3   5      16703.29      15262.57       165.90 o                         
   7   3   5       2076.50       1838.01        55.49 o                         
   8   3   5      24740.86      22930.39       233.25 o                         
   9   3   5       4141.57       3817.43        84.78 o                         
  10   3   5      29181.53      26933.78       268.09 o                         
  11   3   5       8190.68       7409.93       112.11 o                         
  12   3   5      40891.34      38276.03       344.25 o                         
  13   3   5       4873.58       4620.12       100.13 o                         
  14   3   5      18149.88      16770.22       188.03 o                         
  15   3   5        255.14        186.58        35.34 o                         
  16   3   5      14906.98      14027.76       167.23 o                         
  17   3   5        698.55        703.72        39.35 o                         
  18   3   5      15676.92      15572.32       172.33 o                         
  19   3   5       1940.89       1889.89        48.21 o                         
  20   3   5       8574.71       8846.36       112.14 o                         
  21   3   5        501.70        524.17        27.48 o                         
  22   3   5       4579.06       4795.36        71.20 o                         
  23   3   5         36.50         37.61        18.90 o                         
  24   3   5       1439.32       1550.37        40.93 o                         
  25   3   5        310.54        346.69        21.40 o                         
  26   3   5        396.08        421.98        37.18 o                         
   0   4   5       2497.92       2427.53        86.39 o                         
   1   4   5      11015.33      10109.02       127.28 o                         
   2   4   5        488.26        464.53        34.42 o                         
   3   4   5      12077.22      11151.05       137.38 o                         
   4   4   5        984.69        933.25        42.41 o                         
   5   4   5       7573.55       6928.08       113.01 o                         
   6   4   5        544.36        547.49        37.80 o                         
   7   4   5       6109.72       5839.15        94.70 o                         
   8   4   5        826.01        745.89        41.69 o                         
   9   4   5       4394.70       4212.58        86.69 o                         
  10   4   5         55.45         49.11        39.40 o                         
  11   4   5        557.82        492.75        40.68 o                         
  12   4   5          5.40        -11.69        31.48 o                         
  13   4   5       1225.58       1268.37        50.85 o                         
  14   4   5        183.20        249.97        33.58 o                         
  15   4   5          1.48         60.77        29.03 o                         
  16   4   5          3.85         14.97        26.85 o                         
  17   4   5        253.66        277.78        28.62 o                         
  18   4   5        148.30        133.77        23.62 o                         
  19   4   5        516.20        586.00        27.26 o                         
  20   4   5        117.20        116.67        22.63 o                         
  21   4   5       1538.62       1633.33        40.54 o                         
  22   4   5        104.55        128.10        18.74 o                         
  23   4   5       1495.85       1575.57        39.38 o                         
  24   4   5         41.11         46.48        25.18 o                         
   1   5   5       1039.61        998.07        65.10 o                         
   2   5   5        545.60        553.63        47.25 o                         
   3   5   5       2270.85       2204.54        73.94 o                         
   4   5   5       1355.02       1272.76        59.96 o                         
   5   5   5         40.68         94.41        37.35 o                         
   6   5   5        189.66        171.42        32.32 o                         
   7   5   5         10.30          4.61        27.55 o                         
   8   5   5        436.05        409.07        36.75 o                         
   9   5   5       1808.25       1657.28        55.57 o                         
  10   5   5       1428.20       1424.95        54.39 o                         
  11   5   5       1540.75       1425.19        53.38 o                         
  12   5   5       1177.79       1296.21        64.26 o                         
  13   5   5         16.94         -0.58        30.05 o                         
  14   5   5          1.87         39.78        29.98 o                         
  15   5   5        223.31        217.49        29.68 o                         
  16   5   5        496.91        469.41        38.92 o                         
  17   5   5          0.70        -23.37        23.37 o                         
  18   5   5         17.51         44.87        23.28 o                         
  19   5   5          0.69        -19.69        19.97 o                         
  20   5   5          1.93         26.79        18.11 o                         
  21   5   5        128.75        138.90        19.40 o                         
  22   5   5        805.05        797.05        29.10 o                         
   0   6   5       1263.72       1025.48       310.08 o                         
   1   6   5        501.20        468.41        86.20 o                         
   2   6   5        643.75        521.49        88.90 o                         
   3   6   5       1805.21       1759.99       110.44 o                         
   4   6   5       1562.28       1446.29       121.62 o                         
   5   6   5       5846.72       5528.26       150.36 o                         
   6   6   5        184.47        145.13        47.37 o                         
   7   6   5       1046.58       1077.08        74.03 o                         
   8   6   5        329.84        250.66        46.57 o                         
   9   6   5        998.87        941.80        59.91 o                         
  10   6   5         89.88         74.20        39.27 o                         
  11   6   5       3766.75       3785.96        95.97 o                         
  12   6   5       2198.18       2146.84        69.57 o                         
  13   6   5       3869.83       3846.33        95.14 o                         
  14   6   5       2146.79       2253.99        76.20 o                         
  15   6   5       1613.22       1595.26        63.85 o                         
  16   6   5        111.45        107.22        30.59 o                         
  17   6   5        270.28        309.99        27.56 o                         
  18   6   5          3.43         -6.51        19.65 o                         
  19   6   5         49.64         73.32        20.34 o                         
   1   7   5        380.71        358.04       105.71 o                         
   2   7   5       1835.18       1699.80       180.62 o                         
   3   7   5       1004.88        876.60       190.68 o                         
   4   7   5       3529.42       3143.12       249.07 o                         
   5   7   5        374.57        315.90        59.91 o                         
   6   7   5       5534.76       5358.32       156.88 o                         
   7   7   5        668.99        727.03        68.24 o                         
   8   7   5       8645.18       8744.26       214.94 o                         
   9   7   5       1815.57       1679.86       125.73 o                         
  10   7   5      12063.38      11826.29       225.59 o                         
  11   7   5       2593.00       2445.48        81.70 o                         
  12   7   5      12911.63      12729.29       231.84 o                         
  13   7   5       1094.45       1059.69        46.94 o                         
  14   7   5       8474.99       8853.88       196.85 o                         
  15   7   5        378.40        387.34        31.20 o                         
   0   8   5        775.40        766.97       123.22 o                         
   1   8   5      11767.79      11521.89       367.31 o                         
   2   8   5       1612.18       1650.12       166.36 o                         
   3   8   5       9033.19       8888.53       696.91 o                         
   4   8   5        363.67        395.78        54.31 o                         
   5   8   5       5509.46       5631.79       182.47 o                         
   6   8   5        380.46        359.34        51.04 o                         
   7   8   5       6991.68       7026.74       226.14 o                         
   8   8   5        566.06        579.25        91.36 o                         
   9   8   5       3779.01       3842.90       227.33 o                         
   0   0   6      80177.52      74175.99      1004.23 o                         
   1   0   6        549.31        680.72        76.03 o                         
   2   0   6      61636.07      57041.94       561.64 o                         
   3   0   6        989.87       1045.53        61.45 o                         
   4   0   6      25836.05      23672.63       280.95 o                         
   5   0   6       1707.45       1699.38        66.17 o                         
   6   0   6      15769.37      14943.17       203.22 o                         
   7   0   6       1418.83       1387.65        65.14 o                         
   8   0   6      34968.37      32620.63       383.08 o                         
   9   0   6        895.27        867.43        59.51 o                         
  10   0   6       4195.47       3942.57       112.25 o                         
  11   0   6       2181.16       2106.02        86.57 o                         
  12   0   6        112.06        144.73        47.81 o                         
  13   0   6       1490.90       1500.31        82.80 o                         
  14   0   6       3130.34       3010.29       108.50 o                         
  15   0   6        786.44        871.19        68.73 o                         
  16   0   6       1042.86       1109.40        69.52 o                         
  17   0   6        487.41        539.46        81.29 o                         
  18   0   6       1247.51       1330.86        93.08 o                         
  19   0   6         83.08         43.18        59.18 o                         
  20   0   6       5781.06       6454.35       231.99 o                         
  21   0   6         43.62         67.76        63.73 o                         
  22   0   6      12369.01      12723.77       277.74 o                         
  23   0   6        453.40        589.04        55.50 o                         
  24   0   6       3767.16       3814.95       112.14 o                         
  25   0   6        731.61        756.34        76.48 o                         
   1   1   6        427.82        507.98        37.90 o                         
   2   1   6         73.30         70.01        28.28 o                         
   3   1   6        326.57        377.35        34.14 o                         
   4   1   6       1896.12       1911.03        55.28 o                         
   5   1   6       2321.69       2308.03        60.47 o                         
   6   1   6       2867.14       2640.74        73.68 o                         
   7   1   6       5930.36       5571.63        94.28 o                         
   8   1   6       2002.21       1804.52        56.67 o                         
   9   1   6       1532.78       1476.37        53.18 o                         
  10   1   6       3165.63       2922.26        72.52 o                         
  11   1   6       3229.03       3053.56        75.44 o                         
  12   1   6       3684.71       3655.79        81.33 o                         
  13   1   6       8724.31       8791.22       124.95 o                         
  14   1   6       2316.72       2176.56        73.60 o                         
  15   1   6      14811.32      13929.35       210.74 o                         
  16   1   6        781.15        786.58        46.59 o                         
  17   1   6      11485.22      10990.53       164.13 o                         
  18   1   6        701.07        740.89        44.70 o                         
  19   1   6       7738.50       7946.07       128.12 o                         
  20   1   6       1103.57       1211.09        55.23 o                         
  21   1   6       7680.03       8044.65       138.66 o                         
  22   1   6         47.60         56.63        25.52 o                         
  23   1   6       8178.65       8257.73       123.58 o                         
  24   1   6         17.39         33.30        21.68 o                         
  25   1   6       5061.34       5269.49       174.63 o                         
   0   2   6       1526.65       1319.64        65.39 o                         
   1   2   6        807.26        790.53        38.89 o                         
   2   2   6       3165.19       3022.94        67.76 o                         
   3   2   6         29.72         25.71        26.06 o                         
   4   2   6       2066.10       1910.40        54.40 o                         
   5   2   6        423.58        330.83        32.36 o                         
   6   2   6       2814.19       2564.86        67.03 o                         
   7   2   6        229.99        161.94        35.15 o                         
   8   2   6        713.88        621.78        37.90 o                         
   9   2   6        175.53        127.73        32.15 o                         
  10   2   6        448.45        411.59        39.24 o                         
  11   2   6         13.26         18.79        31.48 o                         
  12   2   6         84.88         89.03        34.50 o                         
  13   2   6          1.21         28.62        34.83 o                         
  14   2   6       1176.31       1074.66        55.17 o                         
  15   2   6         76.21         63.31        35.24 o                         
  16   2   6        220.42        140.74        35.30 o                         
  17   2   6         99.97        185.29        33.95 o                         
  18   2   6        140.83        125.31        32.92 o                         
  19   2   6          5.56        -24.62        24.62 o                         
  20   2   6        324.20        305.57        30.33 o                         
  21   2   6         39.39         54.69        25.02 o                         
  22   2   6         93.76        117.54        23.89 o                         
  23   2   6         13.82        -11.37        17.69 o                         
  24   2   6        352.70        438.24        35.29 o                         
   1   3   6       1432.86       1348.27        46.53 o                         
   2   3   6        242.86        283.73        31.81 o                         
   3   3   6       1165.09       1073.50        51.42 o                         
   4   3   6        425.37        409.49        33.85 o                         
   5   3   6         16.55         44.17        27.88 o                         
   6   3   6        838.08        765.23        41.71 o                         
   7   3   6        346.91        313.15        34.72 o                         
   8   3   6        589.03        593.01        38.84 o                         
   9   3   6        238.82        253.35        35.19 o                         
  10   3   6       1051.58        977.03        45.82 o                         
  11   3   6        520.89        549.37        41.22 o                         
  12   3   6       1077.82       1060.89        51.60 o                         
  13   3   6         67.79         83.31        30.16 o                         
  14   3   6        192.01        215.16        34.26 o                         
  15   3   6       4586.22       4465.29        87.54 o                         
  16   3   6         88.90        116.02        28.58 o                         
  17   3   6       1390.34       1326.01        45.16 o                         
  18   3   6         34.70          3.78        24.01 o                         
  19   3   6        688.10        738.04        34.62 o                         
  20   3   6         64.18         85.44        19.92 o                         
  21   3   6       1060.45       1134.64        33.81 o                         
  22   3   6         63.72        102.49        18.80 o                         
  23   3   6       2758.44       2679.37       110.48 o                         
   0   4   6      34961.80      31737.64       464.17 o                         
   1   4   6        109.10        299.79        41.19 o                         
   2   4   6      29611.20      27288.48       283.34 o                         
   3   4   6        435.58        477.10        39.20 o                         
   4   4   6      12727.10      11929.02       145.59 o                         
   5   4   6        771.97        764.45        38.38 o                         
   6   4   6       9443.35       8816.10       122.04 o                         
   7   4   6        206.87        248.18        35.35 o                         
   8   4   6      10426.60       9975.17       130.32 o                         
   9   4   6        744.81        725.02        39.72 o                         
  10   4   6       3588.71       3467.17        92.83 o                         
  11   4   6       1276.80       1285.45        46.43 o                         
  12   4   6        534.88        546.66        34.07 o                         
  13   4   6        660.21        680.47        35.89 o                         
  14   4   6        908.46        974.96        37.95 o                         
  15   4   6        452.73        515.37        33.61 o                         
  16   4   6       1135.92       1213.47        39.44 o                         
  17   4   6        190.21        185.02        24.41 o                         
  18   4   6        418.58        513.80        32.74 o                         
  19   4   6        101.89        110.76        21.15 o                         
  20   4   6       3980.66       4167.07        86.58 o                         
  21   4   6         63.44        103.42        22.39 o                         
   1   5   6          5.27        -15.39        31.95 o                         
   2   5   6        127.03        110.52        33.40 o                         
   3   5   6        109.08        138.55        33.78 o                         
   4   5   6       1157.02       1143.05        51.79 o                         
   5   5   6       2313.17       2210.42        78.71 o                         
   6   5   6       1238.39       1172.71        51.36 o                         
   7   5   6       3123.29       3094.19        79.09 o                         
   8   5   6       2257.60       2123.13        65.26 o                         
   9   5   6       4819.99       4657.64        93.30 o                         
  10   5   6       2213.58       2085.33        63.44 o                         
  11   5   6       4134.78       4163.81        89.56 o                         
  12   5   6       2108.18       2052.98        64.19 o                         
  13   5   6      10473.18      10537.43       182.49 o                         
  14   5   6       2017.18       2052.45        65.86 o                         
  15   5   6       9957.55      10045.23       164.38 o                         
  16   5   6        923.21        922.10        42.43 o                         
  17   5   6      11075.52      11265.69       217.74 o                         
  18   5   6       1110.16       1064.07        55.80 o                         
  19   5   6       6715.25       6445.27       286.82 o                         
   0   6   6       7648.06       7099.75       204.28 o                         
   1   6   6       1690.64       1587.55        74.04 o                         
   2   6   6       8845.08       8422.33       176.73 o                         
   3   6   6        642.04        670.55        54.72 o                         
   4   6   6       7736.97       7516.58       210.55 o                         
   5   6   6        879.81        842.92        60.18 o                         
   6   6   6       5937.20       5836.83       139.17 o                         
   7   6   6        986.35        974.59        59.97 o                         
   8   6   6       4355.05       4489.41       117.91 o                         
   9   6   6        319.78        379.30        41.37 o                         
  10   6   6       1342.16       1397.79        58.00 o                         
  11   6   6        111.35        207.91        31.50 o                         
  12   6   6       1282.36       1371.30        49.28 o                         
  13   6   6         34.37         56.37        23.84 o                         
  14   6   6        582.00        544.79        57.27 o                         
  15   6   6         24.12        -17.03        24.74 o                         
   1   7   6        689.43        642.72        66.96 o                         
   2   7   6         13.31         61.65        52.86 o                         
   3   7   6       1284.50       1358.35        91.60 o                         
   4   7   6         19.48         18.86        49.79 o                         
   5   7   6        523.71        504.73        88.85 o                         
   6   7   6         10.35         57.47        47.16 o                         
   7   7   6       2068.64       1950.34       257.07 o                         
   8   7   6         20.75         73.43        42.58 o                         
   9   7   6       1579.44       1739.84       382.42 o                         
  10   7   6          4.91         11.30        76.48 o                         
   1   1   7        222.15        192.81        30.36 o                         
   2   1   7       1025.08        992.75        41.66 o                         
   3   1   7        943.27        927.10        40.50 o                         
   4   1   7        355.37        369.73        32.97 o                         
   5   1   7          8.54         63.62        28.60 o                         
   6   1   7       1978.39       1914.52        64.38 o                         
   7   1   7        201.44        230.32        32.70 o                         
   8   1   7       2009.64       1873.49        57.49 o                         
   9   1   7        180.49        195.33        38.54 o                         
  10   1   7       4602.26       4543.00        87.88 o                         
  11   1   7        423.46        544.86        43.04 o                         
  12   1   7       4274.35       4251.93        98.92 o                         
  13   1   7        133.41        171.75        34.58 o                         
  14   1   7       3422.68       3488.30        87.21 o                         
  15   1   7       1295.26       1344.87        57.20 o                         
  16   1   7       3407.70       3519.90       102.97 o                         
  17   1   7        653.81        731.63        45.70 o                         
  18   1   7       3516.26       3911.42       139.85 o                         
  19   1   7        539.11        653.49        42.94 o                         
  20   1   7       2641.63       2915.64        97.00 o                         
  21   1   7       1481.51       1538.60        64.73 o                         
   0   2   7      16986.64      16636.12       270.03 o                         
   1   2   7      16098.74      15932.88       185.22 o                         
   2   2   7      11483.58      11496.16       146.36 o                         
   3   2   7      13834.65      13407.97       163.25 o                         
   4   2   7       3680.01       3706.91        93.86 o                         
   5   2   7      12961.30      12529.28       159.81 o                         
   6   2   7       3123.23       3060.62        86.28 o                         
   7   2   7      10451.62      10051.13       142.50 o                         
   8   2   7       2725.59       2725.65        96.33 o                         
   9   2   7       3193.39       3288.32       101.61 o                         
  10   2   7        671.79        630.72        44.15 o                         
  11   2   7       2159.26       2099.54       106.21 o                         
  12   2   7       1152.41       1305.26        56.93 o                         
  13   2   7       1563.83       1547.96        78.07 o                         
  14   2   7       2395.82       2539.68       138.17 o                         
  15   2   7        177.05        262.63        34.21 o                         
  16   2   7        606.07        653.14        38.10 o                         
  17   2   7        608.95        658.76        34.79 o                         
  18   2   7        600.90        607.07        35.19 o                         
  19   2   7       1316.86       1489.16        44.64 o                         
  20   2   7       2147.59       2420.13        65.41 o                         
   1   3   7        899.86        947.51        40.09 o                         
   2   3   7        869.96        905.91        40.74 o                         
   3   3   7        237.85        262.74        30.49 o                         
   4   3   7       2268.50       2207.59        60.14 o                         
   5   3   7         40.68         48.34        26.53 o                         
   6   3   7       3438.33       3325.60        71.67 o                         
   7   3   7        214.67        250.31        31.53 o                         
   8   3   7       6237.24       6233.13       107.35 o                         
   9   3   7         99.35         97.59        29.34 o                         
  10   3   7       7314.79       7059.94       113.15 o                         
  11   3   7        119.94        175.22        30.06 o                         
  12   3   7      12572.29      12432.56       185.20 o                         
  13   3   7        406.83        427.03        35.03 o                         
  14   3   7       8130.02       8537.01       138.52 o                         
  15   3   7       3339.01       3489.11        72.10 o                         
  16   3   7       6667.19       7089.37       111.80 o                         
  17   3   7       1697.12       1697.06        47.39 o                         
  18   3   7       8392.70       8564.66       132.70 o                         
  19   3   7       1133.24       1092.85        54.74 o                         
   0   4   7       1628.09       1767.18       113.70 o                         
   1   4   7       5394.41       5423.47        99.57 o                         
   2   4   7        367.30        440.71        38.23 o                         
   3   4   7       4035.98       4112.94        84.51 o                         
   4   4   7        814.21        793.55        47.70 o                         
   5   4   7       3703.99       3738.35        89.88 o                         
   6   4   7        521.23        475.62        41.64 o                         
   7   4   7       2737.18       2819.72        78.87 o                         
   8   4   7        267.62        234.95        31.24 o                         
   9   4   7       2156.07       2116.55        83.74 o                         
  10   4   7        381.66        439.71        34.30 o                         
  11   4   7        304.78        380.65        32.23 o                         
  12   4   7        145.15        137.02        31.80 o                         
  13   4   7        410.59        456.72        34.12 o                         
  14   4   7          2.21        -23.04        23.04 o                         
  15   4   7         39.13         22.89        32.06 o                         
  16   4   7         15.95        -10.92        22.05 o                         
  17   4   7        117.00        123.73        41.29 o                         
   1   5   7        470.46        474.18        48.95 o                         
   2   5   7        331.02        302.17        39.40 o                         
   3   5   7       1268.60       1224.25        54.79 o                         
   4   5   7         15.18         11.78        29.92 o                         
   5   5   7        239.61        279.01        39.34 o                         
   6   5   7        496.07        508.99        41.28 o                         
   7   5   7         44.38         69.10        34.61 o                         
   8   5   7         12.05        -23.91        31.91 o                         
   9   5   7       1481.93       1447.33        63.06 o                         
  10   5   7         32.59          9.95        38.01 o                         
  11   5   7       1601.34       1544.18        83.45 o                         
  12   5   7         38.01          3.58        26.14 o                         
  13   5   7        167.80        167.44        30.99 o                         
  14   5   7         94.86         19.12        67.99 o                         
   0   6   7       6878.13       6699.36       569.38 o                         
   1   6   7       2314.63       2147.52       153.28 o                         
   2   6   7       3125.45       3124.38       139.34 o                         
   3   6   7       2648.37       2787.33       190.32 o                         
   4   6   7        557.92        592.75       142.35 o                         
   5   6   7       4205.25       3747.30       269.82 o                         
   6   6   7        214.79        189.09       108.35 o                         
   7   6   7        826.77        624.62       112.60 o                         
   8   6   7       1820.97       1289.39       133.85 o                         
   0   0   8       2772.05       2879.99       253.50 o                         
   1   0   8        476.66        634.57        58.91 o                         
   2   0   8       4757.67       5132.17       138.29 o                         
   3   0   8       1641.12       1871.81       112.90 o                         
   4   0   8       7873.31       8246.18       173.37 o                         
   5   0   8       4788.99       5113.32       119.78 o                         
   6   0   8       6185.65       6452.03       140.20 o                         
   7   0   8        545.50        577.99        67.46 o                         
   8   0   8       4071.15       4238.51       115.48 o                         
   9   0   8         73.67        136.93        38.47 o                         
  10   0   8       1923.39       2375.06        83.60 o                         
  11   0   8       1516.85       1767.72        76.60 o                         
  12   0   8       5759.77       6261.17       163.31 o                         
  13   0   8       1494.59       1686.04        70.82 o                         
  14   0   8       2923.35       3251.54       117.12 o                         
  15   0   8        371.85        450.41        76.48 o                         
   1   1   8        349.12        440.49        32.39 o                         
   2   1   8       1232.81       1345.13        46.08 o                         
   3   1   8       2488.10       2756.60        61.61 o                         
   4   1   8        779.02        872.81        38.14 o                         
   5   1   8       3636.70       3749.56        74.52 o                         
   6   1   8        111.82        147.80        28.09 o                         
   7   1   8       4492.15       4978.33       131.68 o                         
   8   1   8       1549.69       1648.18        52.54 o                         
   9   1   8       7595.89       8179.58       132.28 o                         
  10   1   8       3452.70       3808.33        81.80 o                         
  11   1   8      10317.33      11083.35       161.38 o                         
  12   1   8       1702.94       1917.26        61.64 o                         
  13   1   8       6861.85       7423.23       126.66 o                         
  14   1   8        944.90       1010.86        44.47 o                         
  15   1   8       4461.32       4406.12       322.93 o                         
   0   2   8       1903.72       1858.69        75.54 o                         
   1   2   8        345.83        435.90        32.49 o                         
   2   2   8       1068.67       1196.76        48.07 o                         
   3   2   8        235.31        288.52        32.73 o                         
   4   2   8        574.94        680.79        38.47 o                         
   5   2   8        192.06        192.61        28.66 o                         
   6   2   8        831.57        946.08        43.01 o                         
   7   2   8         48.21         75.63        26.29 o                         
   8   2   8        451.33        533.52        34.36 o                         
   9   2   8        151.36        155.19        26.78 o                         
  10   2   8        599.67        684.79        37.36 o                         
  11   2   8        258.55        254.66        26.68 o                         
  12   2   8          7.16         12.21        20.88 o                         
  13   2   8         51.47         48.22        21.42 o                         
  14   2   8         62.79         71.26        24.91 o                         
   1   3   8        357.01        373.97        33.29 o                         
   2   3   8        840.93        911.79        40.21 o                         
   3   3   8       1315.45       1472.70        58.40 o                         
   4   3   8        164.44        208.75        27.33 o                         
   5   3   8        584.42        667.11        35.07 o                         
   6   3   8          7.56         30.70        24.24 o                         
   7   3   8        821.53        988.93        41.44 o                         
   8   3   8        182.90        216.44        31.51 o                         
   9   3   8       2043.79       2126.76        86.48 o                         
  10   3   8        812.35        884.24        42.72 o                         
  11   3   8       3317.64       3584.42       103.12 o                         
  12   3   8        982.37        956.85        44.26 o                         
   0   4   8        982.71       1007.55        65.07 o                         
   1   4   8        250.25        296.65        40.33 o                         
   2   4   8       1825.05       1822.16        64.94 o                         
   3   4   8        565.74        558.30        37.45 o                         
   4   4   8       3241.30       3412.30        84.56 o                         
   5   4   8       1494.13       1517.86        50.36 o                         
   6   4   8       2637.19       2796.78        90.25 o                         
   7   4   8        467.29        427.75        33.80 o                         
   8   4   8       1346.36       1358.71        69.98 o                         
   9   4   8         44.85         32.77        33.87 o                         
   1   1   9         29.30         21.09        23.25 o                         
   2   1   9         71.71         83.23        25.59 o                         
   3   1   9        321.12        310.03        31.21 o                         
   4   1   9         30.36        103.72        34.13 o                         
                                                                                
