# Supplementary material for: Structural diversity in copper(I) iodide complexes with 6-thioxopiperidin-2-one, piperidine-2,6-di­thione and isoindoline-1,3-di­thione ligands
Source: Acta Crystallogr E Crystallogr Commun. 2020 Jul 21;76(Pt 8):1336–44. doi: 10.1107/S2056989020009676 (PMC7405592; doi:10.1107/S2056989020009676)
Supplement: Supplementary file 5 [file e-76-01336-IVsup10.hkl]

data_IV                                                                         
_shelx_title ' berry822_a.res in P2(1)/c'                                       
_shelx_refln_list_code          4                                               
_shelx_F_calc_maximum      423.66                                               
_exptl_crystal_F_000      1264.00                                               
_reflns_d_resolution_high  0.8035                                               
                                                                                
loop_                                                                           
 _space_group_symop_operation_xyz                                               
 'x, y, z'                                                                      
 '-x, y+1/2, -z+1/2'                                                            
 '-x, -y, -z'                                                                   
 'x, -y-1/2, z-1/2'                                                             
                                                                                
_cell_length_a    13.2866                                                       
_cell_length_b    11.6974                                                       
_cell_length_c    14.8089                                                       
_cell_angle_alpha  90.000                                                       
_cell_angle_beta   96.998                                                       
_cell_angle_gamma  90.000                                                       
                                                                                
_shelx_F_squared_multiplier     1.000                                           
                                                                                
loop_                                                                           
 _refln_index_h                                                                 
 _refln_index_k                                                                 
 _refln_index_l                                                                 
 _refln_F_squared_calc                                                          
 _refln_F_squared_meas                                                          
 _refln_F_squared_sigma                                                         
 _refln_observed_status                                                         
   1   0   0       2210.04       2987.25        62.51 o                         
   2   0   0      66451.55      86674.57      1508.08 o                         
   3   0   0      24322.69      28814.92       544.13 o                         
   4   0   0       1464.60       2070.47        70.54 o                         
   5   0   0      34678.73      36959.34       640.60 o                         
   6   0   0      14242.72      16113.48       292.13 o                         
   7   0   0       8169.81       8331.06       172.31 o                         
   8   0   0        852.36        842.46        53.42 o                         
   9   0   0        351.96        397.12        40.02 o                         
  10   0   0       7083.64       6127.22       188.46 o                         
  11   0   0       3228.29       3106.25       121.22 o                         
  12   0   0       3224.26       2934.49       111.67 o                         
  13   0   0       2715.16       2800.37       211.01 o                         
  14   0   0         31.85         24.47        27.55 o                         
  15   0   0       4678.87       5137.41       172.73 o                         
  16   0   0       2179.17       2590.69       147.88 o                         
   1   1   0         22.80        198.60        17.71 o                         
   2   1   0      12791.70      17892.42       265.58 o                         
   3   1   0        112.26        250.54        19.75 o                         
   4   1   0      84831.97      99652.51      1256.07 o                         
   5   1   0        246.04        302.94        21.24 o                         
   6   1   0      44336.55      46847.21       554.82 o                         
   7   1   0       5633.48       5943.09        97.73 o                         
   8   1   0       2195.38       2274.46        56.45 o                         
   9   1   0       4024.60       3823.40        80.34 o                         
  10   1   0        530.48        553.60        38.10 o                         
  11   1   0         99.38        112.69        28.61 o                         
  12   1   0        932.11        818.47        45.01 o                         
  13   1   0         11.66          7.35        21.84 o                         
  14   1   0       5888.69       6162.12       140.75 o                         
  15   1   0         25.77         24.25        16.19 o                         
  16   1   0       1314.12       1594.63        61.08 o                         
   0   2   0        664.36       1010.31        34.96 o                         
   1   2   0        390.08        908.48        24.54 o                         
   2   2   0      25066.83      32729.88       404.72 o                         
   3   2   0      94231.80     110487.56      1381.75 o                         
   4   2   0      10227.80      12139.86       169.70 o                         
   5   2   0      26046.66      26248.11       315.62 o                         
   6   2   0         52.59        118.49        17.55 o                         
   7   2   0         53.57         60.53        16.70 o                         
   8   2   0      13848.17      13154.75       197.74 o                         
   9   2   0       1836.87       1738.98        47.82 o                         
  10   2   0      10947.96       9818.84       203.63 o                         
  11   2   0        839.63        798.30        44.67 o                         
  12   2   0       3286.92       2984.80        81.86 o                         
  13   2   0         21.49         57.06        23.22 o                         
  14   2   0         16.12          9.00        20.91 o                         
  15   2   0          4.52          8.14        14.80 o                         
  16   2   0          2.55          3.28        13.71 o                         
   1   3   0      12074.57      16690.04       213.97 o                         
   2   3   0      26946.88      33846.60       436.85 o                         
   3   3   0       9225.68      11306.12       148.39 o                         
   4   3   0      11908.88      13389.42       172.64 o                         
   5   3   0      11028.40      11311.59       149.91 o                         
   6   3   0        200.85        280.85        19.55 o                         
   7   3   0        167.64        202.65        20.09 o                         
   8   3   0        137.33        128.89        20.32 o                         
   9   3   0        799.96        799.65        33.13 o                         
  10   3   0         44.67         30.46        21.44 o                         
  11   3   0       4413.60       3957.46        92.12 o                         
  12   3   0        564.77        536.49        36.43 o                         
  13   3   0        161.16        105.58        24.92 o                         
  14   3   0       2193.43       2152.35        64.34 o                         
  15   3   0        448.19        394.92        29.73 o                         
  16   3   0        111.46        134.25        65.95 o                         
   0   4   0      27208.17      36315.85       679.99 o                         
   1   4   0      52658.92      61738.15       709.80 o                         
   2   4   0      25873.53      31143.28       355.85 o                         
   3   4   0        653.11       1242.04        33.74 o                         
   4   4   0      21952.99      22985.65       264.79 o                         
   5   4   0      24459.40      24631.98       285.14 o                         
   6   4   0       2384.68       2615.92        52.62 o                         
   7   4   0        472.88        504.64        26.09 o                         
   8   4   0       6600.46       6313.98       103.82 o                         
   9   4   0        344.63        385.87        28.16 o                         
  10   4   0      13169.47      11710.85       165.86 o                         
  11   4   0        788.94        774.28        38.74 o                         
  12   4   0        584.92        528.92        34.28 o                         
  13   4   0         66.73         68.39        19.43 o                         
  14   4   0        223.90        193.88        26.12 o                         
  15   4   0        400.46        434.22        50.33 o                         
   1   5   0        719.79        751.61        26.59 o                         
   2   5   0      14844.65      15961.50       204.90 o                         
   3   5   0       2814.14       3338.90        57.33 o                         
   4   5   0      41193.64      42078.14       475.12 o                         
   5   5   0       1884.13       2033.76        44.88 o                         
   6   5   0      26941.09      25772.36       309.17 o                         
   7   5   0       2063.94       2065.97        45.12 o                         
   8   5   0       2099.40       2028.87        52.31 o                         
   9   5   0        262.31        267.98        22.61 o                         
  10   5   0       1454.43       1344.65        39.97 o                         
  11   5   0         56.36         78.93        18.92 o                         
  12   5   0       2297.67       2399.46        61.04 o                         
  13   5   0         75.31         70.72        17.68 o                         
  14   5   0       1673.96       1888.11        62.47 o                         
  15   5   0        100.20        110.23        16.74 o                         
   0   6   0      16439.48      16411.90       268.73 o                         
   1   6   0      56874.99      55454.01       649.18 o                         
   2   6   0       4369.94       4293.83        69.90 o                         
   3   6   0      12363.72      12249.54       167.41 o                         
   4   6   0       5068.25       4972.21        80.98 o                         
   5   6   0        365.15        380.31        22.46 o                         
   6   6   0       8372.30       7774.99       112.93 o                         
   7   6   0        477.97        457.11        22.12 o                         
   8   6   0      11654.48      10472.77       136.13 o                         
   9   6   0         93.81         91.07        17.48 o                         
  10   6   0       6818.48       6470.33       104.53 o                         
  11   6   0        150.51        163.66        19.64 o                         
  12   6   0       2687.00       2894.29        72.22 o                         
  13   6   0        362.63        448.05        24.91 o                         
  14   6   0        361.43        336.46        26.71 o                         
   1   7   0      23050.38      21786.55       273.83 o                         
   2   7   0        698.70        732.74        28.24 o                         
   3   7   0      13735.39      12673.21       168.16 o                         
   4   7   0        405.78        398.89        23.03 o                         
   5   7   0      14462.85      13410.04       173.65 o                         
   6   7   0       2814.00       2635.39        53.85 o                         
   7   7   0       1247.08       1224.44        35.12 o                         
   8   7   0       1589.74       1389.58        40.24 o                         
   9   7   0       4119.01       3699.63        67.98 o                         
  10   7   0       1441.37       1389.44        50.47 o                         
  11   7   0        530.22        515.82        25.43 o                         
  12   7   0         65.45         69.20        16.12 o                         
  13   7   0       2685.78       2908.99        75.15 o                         
  14   7   0         78.00         76.22        13.61 o                         
   0   8   0       1233.72       1089.37        46.34 o                         
   1   8   0       7114.14       6281.05        96.81 o                         
   2   8   0        145.32        153.42        18.72 o                         
   3   8   0       4527.65       3883.99        68.46 o                         
   4   8   0       3779.36       3387.58        63.11 o                         
   5   8   0       1064.82       1084.67        35.06 o                         
   6   8   0       7934.09       7451.99       107.44 o                         
   7   8   0       6913.69       6251.73        89.37 o                         
   8   8   0       3903.30       3639.31        66.17 o                         
   9   8   0       7792.80       7333.42       121.36 o                         
  10   8   0        104.71        114.35        17.16 o                         
  11   8   0       3597.71       3807.85        81.76 o                         
  12   8   0         56.96         47.88        13.02 o                         
  13   8   0       1725.58       2040.82        61.39 o                         
   1   9   0       2667.06       2440.22        57.59 o                         
   2   9   0       2955.59       2615.38        54.63 o                         
   3   9   0       7000.47       5974.09        94.11 o                         
   4   9   0       1012.21        984.37        33.90 o                         
   5   9   0       3129.82       2739.76        54.41 o                         
   6   9   0        545.63        558.00        25.64 o                         
   7   9   0       1143.83       1199.30        36.78 o                         
   8   9   0        240.96        264.15        19.26 o                         
   9   9   0         25.60         13.51        14.28 o                         
  10   9   0         25.01         21.96        13.87 o                         
  11   9   0        427.80        435.71        23.04 o                         
  12   9   0       1111.34       1254.31        39.84 o                         
   0  10   0        552.98        439.05        34.65 o                         
   1  10   0       1228.79       1089.01        38.38 o                         
   2  10   0        600.82        656.74        28.34 o                         
   3  10   0        174.35        217.72        19.38 o                         
   4  10   0         37.24         35.64        17.02 o                         
   5  10   0         52.17         61.73        16.22 o                         
   6  10   0          8.56         13.29        13.40 o                         
   7  10   0        764.31        725.02        26.87 o                         
   8  10   0       1936.38       1780.51        44.73 o                         
   9  10   0        130.77        110.53        16.83 o                         
  10  10   0        315.03        336.19        24.51 o                         
  11  10   0        358.26        382.45        33.11 o                         
   1  11   0       1307.95       1247.84        39.85 o                         
   2  11   0        199.80        183.83        19.47 o                         
   3  11   0       7521.60       7089.37       111.08 o                         
   4  11   0        152.73        128.34        17.07 o                         
   5  11   0       4551.63       4601.49        84.71 o                         
   6  11   0        134.28        144.88        18.30 o                         
   7  11   0        451.79        487.18        26.21 o                         
   8  11   0        216.50        201.20        19.63 o                         
   9  11   0         43.55         23.74        12.03 o                         
  10  11   0         20.37         19.77        11.65 o                         
   0  12   0        141.44        126.67        23.69 o                         
   1  12   0       6491.08       6639.90       121.53 o                         
   2  12   0        257.38        278.00        21.14 o                         
   3  12   0        815.03        883.24        31.72 o                         
   4  12   0       2707.58       2841.89        66.21 o                         
   5  12   0        686.62        712.11        28.74 o                         
   6  12   0        189.23        171.37        18.93 o                         
   7  12   0       5398.53       6203.49       118.77 o                         
   8  12   0         41.76         47.29        12.92 o                         
   9  12   0       3600.88       4499.97       167.60 o                         
   1  13   0         21.70         28.08        15.91 o                         
   2  13   0        251.22        299.95        23.00 o                         
   3  13   0       2509.05       2756.61        66.53 o                         
   4  13   0          2.37         11.79        12.09 o                         
   5  13   0       2818.95       3251.71        82.27 o                         
   6  13   0         20.28         32.96        12.51 o                         
   7  13   0       3166.75       3700.88       178.07 o                         
   0  14   0        464.94        411.75        35.93 o                         
   1  14   0        631.05        686.67        53.39 o                         
   2  14   0          7.26         13.79        10.84 o                         
   3  14   0        679.91        794.69        42.30 o                         
   4  14   0          2.47         -6.63        16.16 o                         
 -16   1   1        798.72        913.85        45.74 o                         
 -15   1   1         47.21         35.89        15.87 o                         
 -14   1   1       2792.79       2776.29        81.86 o                         
 -13   1   1       2174.05       1977.28        71.40 o                         
 -12   1   1        172.60        123.97        28.03 o                         
 -11   1   1       1104.06       1004.16        47.38 o                         
 -10   1   1         90.42         89.15        27.99 o                         
  -9   1   1       1556.48       1680.59        48.92 o                         
  -8   1   1        321.34        364.69        25.64 o                         
  -7   1   1      46393.21      47113.37       583.08 o                         
  -6   1   1       4850.57       5854.55        84.28 o                         
  -5   1   1      15957.94      18792.17       234.59 o                         
  -4   1   1      10635.78      11725.07       168.62 o                         
  -3   1   1       2618.62       3697.84        67.63 o                         
  -2   1   1        280.47        489.46        22.78 o                         
  -1   1   1      94574.76     114042.39      1747.13 o                         
   0   1   1        644.60        720.38        19.53 o                         
   1   1   1      72515.56     101920.47      1398.70 o                         
   2   1   1      12123.18      17738.26       277.03 o                         
   3   1   1      23507.49      28365.94       363.60 o                         
   4   1   1        309.27        626.79        25.99 o                         
   5   1   1       1097.11       1228.98        35.26 o                         
   6   1   1      18461.55      18658.09       240.51 o                         
   7   1   1         99.51        171.58        19.94 o                         
   8   1   1        157.93        199.37        22.24 o                         
   9   1   1        426.46        525.97        32.39 o                         
  10   1   1        196.04        235.06        32.50 o                         
  11   1   1       4070.88       3647.95        93.38 o                         
  12   1   1         82.26         99.26        27.56 o                         
  13   1   1        348.78        248.18        31.67 o                         
  14   1   1       1730.19       1922.92        76.01 o                         
  15   1   1         51.78         52.17        17.82 o                         
  16   1   1        931.22       1022.65       122.47 o                         
 -16   2   1        173.61        193.50        24.19 o                         
 -15   2   1       2393.35       2702.24        80.10 o                         
 -14   2   1        298.95        296.41        27.88 o                         
 -13   2   1       5200.89       5089.41       103.73 o                         
 -12   2   1        535.58        477.58        34.51 o                         
 -11   2   1       4078.91       3734.84        86.03 o                         
 -10   2   1       4822.69       4329.32        97.68 o                         
  -9   2   1      17253.28      15966.04       233.38 o                         
  -8   2   1      17833.18      17113.58       248.29 o                         
  -7   2   1       1602.51       1732.81        47.51 o                         
  -6   2   1       3481.32       3743.78        70.62 o                         
  -5   2   1      39006.16      44009.08       529.73 o                         
  -4   2   1       2670.97       3171.01        63.00 o                         
  -3   2   1     179487.72     212399.77      2639.36 o                         
  -2   2   1        196.76        314.34        19.80 o                         
  -1   2   1       4642.47       7337.58       150.54 o                         
   0   2   1        442.40        761.57        24.08 o                         
   1   2   1        232.90        375.09        20.34 o                         
   2   2   1        878.10       1562.84        40.80 o                         
   3   2   1      14182.81      18196.54       254.23 o                         
   4   2   1         36.16         42.83        15.31 o                         
   5   2   1      46893.13      50464.84       573.73 o                         
   6   2   1       2604.90       2986.82        53.81 o                         
   7   2   1      63741.04      61074.27       731.59 o                         
   8   2   1        389.06        510.47        26.76 o                         
   9   2   1      11798.55      10619.88       173.93 o                         
  10   2   1         96.33        104.56        26.54 o                         
  11   2   1         66.34         66.40        27.25 o                         
  12   2   1        372.96        345.14        36.50 o                         
  13   2   1       5708.40       5500.27       135.57 o                         
  14   2   1         85.38         71.30        22.81 o                         
  15   2   1       2548.85       2771.62       110.40 o                         
  16   2   1         49.28         37.68        30.62 o                         
 -16   3   1        110.77        144.91        20.26 o                         
 -15   3   1       1196.65       1265.48        50.93 o                         
 -14   3   1        808.65        827.99        51.67 o                         
 -13   3   1        215.08        221.62        22.98 o                         
 -12   3   1       7700.89       7538.19       153.62 o                         
 -11   3   1      11674.96      10467.86       189.54 o                         
 -10   3   1       8793.58       7855.13       123.97 o                         
  -9   3   1      18085.98      16158.85       241.27 o                         
  -8   3   1         15.00         60.83        17.08 o                         
  -7   3   1       7420.42       7788.63       117.49 o                         
  -6   3   1       5478.72       6009.38        85.22 o                         
  -5   3   1        274.91        455.04        22.95 o                         
  -4   3   1       3449.77       4764.33        78.66 o                         
  -3   3   1       5568.64       7304.83       109.44 o                         
  -2   3   1       4035.35       5117.40        75.64 o                         
  -1   3   1      58036.20      67886.38       966.04 o                         
   0   3   1        181.22        300.42        16.56 o                         
   1   3   1     124077.16     153088.02      1995.77 o                         
   2   3   1        212.45        185.71        16.71 o                         
   3   3   1      66847.54      79489.95       947.08 o                         
   4   3   1      18538.12      22233.37       270.33 o                         
   5   3   1      13257.50      13498.86       171.11 o                         
   6   3   1        157.47        201.67        17.89 o                         
   7   3   1         73.75         90.43        17.03 o                         
   8   3   1        590.46        617.60        30.41 o                         
   9   3   1      16758.60      15405.64       226.16 o                         
  10   3   1        839.74        824.79        43.07 o                         
  11   3   1      23375.23      21152.18       350.18 o                         
  12   3   1        356.33        344.13        32.27 o                         
  13   3   1       3269.85       3369.54        95.51 o                         
  14   3   1        499.72        463.76        34.48 o                         
  15   3   1         19.71         18.15        14.74 o                         
 -15   4   1       1070.43       1272.25        55.55 o                         
 -14   4   1        320.81        334.76        26.03 o                         
 -13   4   1        580.04        593.09        33.84 o                         
 -12   4   1       3537.78       3245.64        77.09 o                         
 -11   4   1        517.87        484.68        28.76 o                         
 -10   4   1         56.78         50.78        19.28 o                         
  -9   4   1         58.37         68.65        18.18 o                         
  -8   4   1        378.74        358.54        23.90 o                         
  -7   4   1       4257.33       4048.20        73.49 o                         
  -6   4   1       8697.00       9210.13       123.25 o                         
  -5   4   1      27480.40      27565.78       309.64 o                         
  -4   4   1       3876.07       4177.60        68.15 o                         
  -3   4   1      19240.88      21696.64       252.97 o                         
  -2   4   1      21725.72      25380.50       297.90 o                         
  -1   4   1       5075.79       5779.79        76.96 o                         
   0   4   1       1003.27       1396.88        32.45 o                         
   1   4   1         78.71        152.13        17.50 o                         
   2   4   1       5898.93       7239.07       111.03 o                         
   3   4   1        130.99        192.34        17.66 o                         
   4   4   1      18549.31      20556.88       243.90 o                         
   5   4   1      38673.64      39444.95       449.14 o                         
   6   4   1       2565.69       2585.60        52.35 o                         
   7   4   1       2642.61       2656.64        54.02 o                         
   8   4   1       6870.26       6322.75       102.09 o                         
   9   4   1        457.17        449.93        28.46 o                         
  10   4   1        881.18        814.73        36.40 o                         
  11   4   1          6.82         -8.52        21.73 o                         
  12   4   1         38.03         44.52        23.02 o                         
  13   4   1        107.78        103.72        23.64 o                         
  14   4   1        124.81        122.88        23.26 o                         
  15   4   1       1173.79       1361.16        52.32 o                         
 -15   5   1        665.91        774.80        49.94 o                         
 -14   5   1        260.48        274.23        22.20 o                         
 -13   5   1        758.01        828.76        42.83 o                         
 -12   5   1        333.56        286.13        21.38 o                         
 -11   5   1       1713.20       1553.93        46.24 o                         
 -10   5   1       1672.27       1670.63        46.56 o                         
  -9   5   1       3039.49       2886.64        58.71 o                         
  -8   5   1       9833.99       9400.67       141.65 o                         
  -7   5   1        432.17        518.92        24.37 o                         
  -6   5   1      17357.01      16997.48       208.17 o                         
  -5   5   1        129.49         95.45        15.04 o                         
  -4   5   1         43.09        115.66        16.28 o                         
  -3   5   1       1938.26       2316.38        48.42 o                         
  -2   5   1      68998.95      72221.30       818.54 o                         
  -1   5   1        265.82        260.40        16.77 o                         
   0   5   1      38528.52      41131.31       476.44 o                         
   1   5   1          0.54         51.18        13.18 o                         
   2   5   1      43250.21      44514.81       522.31 o                         
   3   5   1       3467.85       3558.96        58.83 o                         
   4   5   1      11174.83      11470.90       144.82 o                         
   5   5   1      15120.77      14670.73       183.71 o                         
   6   5   1        896.87        880.55        30.35 o                         
   7   5   1        474.78        465.88        22.18 o                         
   8   5   1       1650.33       1633.40        43.84 o                         
   9   5   1          6.42          6.14        17.90 o                         
  10   5   1        166.27        203.36        21.00 o                         
  11   5   1        373.68        324.43        24.30 o                         
  12   5   1       1548.44       1497.47        55.79 o                         
  13   5   1        665.66        608.48        36.98 o                         
  14   5   1        215.94        218.77        19.17 o                         
  15   5   1       1033.42       1118.75        85.97 o                         
 -15   6   1        114.25        104.92        24.82 o                         
 -14   6   1         31.20         33.70        11.73 o                         
 -13   6   1        986.00        986.65        35.13 o                         
 -12   6   1       2825.65       2881.84        71.45 o                         
 -11   6   1       3342.93       3227.50        70.02 o                         
 -10   6   1       1162.33       1142.40        37.60 o                         
  -9   6   1       5266.46       5067.62        87.02 o                         
  -8   6   1       2311.60       2005.72        47.04 o                         
  -7   6   1        235.62        258.51        19.54 o                         
  -6   6   1       1822.11       1927.60        44.48 o                         
  -5   6   1       1019.32       1054.85        34.04 o                         
  -4   6   1       7462.84       7063.29       105.47 o                         
  -3   6   1      17484.44      17049.42       218.74 o                         
  -2   6   1      19458.30      18748.68       240.25 o                         
  -1   6   1       8558.32       8500.14       119.00 o                         
   0   6   1       2399.99       2625.45        52.21 o                         
   1   6   1         55.32         59.59        14.53 o                         
   2   6   1       5124.99       5400.84        83.26 o                         
   3   6   1      14875.71      14544.19       179.92 o                         
   4   6   1       2712.37       2639.61        52.18 o                         
   5   6   1       2959.15       2905.37        57.21 o                         
   6   6   1       4386.16       3843.80        64.14 o                         
   7   6   1       4217.65       3890.90        64.35 o                         
   8   6   1      16033.76      14170.69       178.21 o                         
   9   6   1        338.65        335.56        23.13 o                         
  10   6   1       1292.88       1269.59        38.54 o                         
  11   6   1         28.77         29.62        15.42 o                         
  12   6   1       2240.29       2327.94        66.85 o                         
  13   6   1        929.27       1029.72        52.79 o                         
  14   6   1       2410.61       2563.40        75.83 o                         
 -14   7   1         11.07         25.01        11.08 o                         
 -13   7   1         60.19         82.05        12.84 o                         
 -12   7   1         33.97         37.57        13.88 o                         
 -11   7   1         14.16         37.72        12.77 o                         
 -10   7   1        398.01        386.90        24.35 o                         
  -9   7   1       5538.54       5151.11        90.31 o                         
  -8   7   1        611.85        547.91        26.63 o                         
  -7   7   1      20208.66      17706.91       211.57 o                         
  -6   7   1       3353.57       3136.25        60.78 o                         
  -5   7   1      15884.35      14761.21       199.61 o                         
  -4   7   1        836.36        788.01        31.12 o                         
  -3   7   1         38.19         38.11        16.02 o                         
  -2   7   1       1896.64       1670.17        44.41 o                         
  -1   7   1       7976.91       7485.40       113.70 o                         
   0   7   1       2099.39       2048.70        53.09 o                         
   1   7   1      11881.33      11522.33       152.13 o                         
   2   7   1        259.55        276.06        19.26 o                         
   3   7   1       4223.86       4136.05        69.58 o                         
   4   7   1       2941.14       2794.70        58.00 o                         
   5   7   1        212.37        161.28        18.78 o                         
   6   7   1          2.88          6.67        14.93 o                         
   7   7   1       6843.94       6062.47        84.63 o                         
   8   7   1       1705.99       1537.62        39.71 o                         
   9   7   1       2456.02       2294.55        54.14 o                         
  10   7   1       3453.68       3313.00        62.14 o                         
  11   7   1       2470.68       2565.11        62.45 o                         
  12   7   1        571.45        598.68        35.06 o                         
  13   7   1       1349.06       1461.23        75.24 o                         
  14   7   1         76.16         40.79        24.36 o                         
 -13   8   1        776.92        874.94        36.31 o                         
 -12   8   1        214.08        226.12        19.33 o                         
 -11   8   1        426.89        484.66        26.24 o                         
 -10   8   1         74.53         67.71        17.57 o                         
  -9   8   1        939.12        951.84        34.74 o                         
  -8   8   1          3.93         14.15        16.25 o                         
  -7   8   1       2420.24       2291.73        50.87 o                         
  -6   8   1       1310.15       1190.15        36.66 o                         
  -5   8   1       5588.66       4966.59        82.70 o                         
  -4   8   1       1417.98       1362.25        43.37 o                         
  -3   8   1       3055.81       2748.70        59.75 o                         
  -2   8   1        937.39        868.72        32.52 o                         
  -1   8   1      10765.30       9605.45       138.81 o                         
   0   8   1       1135.91       1114.83        36.37 o                         
   1   8   1        438.19        430.92        23.60 o                         
   2   8   1         50.26         49.49        14.24 o                         
   3   8   1         46.54         60.82        15.77 o                         
   4   8   1       2340.98       2267.17        55.12 o                         
   5   8   1       4479.49       3996.41        68.54 o                         
   6   8   1       4523.32       3966.54        70.25 o                         
   7   8   1       2143.89       2024.87        47.25 o                         
   8   8   1       3481.61       3255.85        61.59 o                         
   9   8   1       2346.42       2174.51        50.16 o                         
  10   8   1       1114.22       1075.83        38.08 o                         
  11   8   1        451.39        471.11        24.18 o                         
  12   8   1        320.42        301.89        20.61 o                         
  13   8   1        348.18        336.58        21.30 o                         
 -12   9   1        488.11        575.87        27.66 o                         
 -11   9   1       2344.36       2569.83        67.82 o                         
 -10   9   1        674.04        648.61        33.62 o                         
  -9   9   1       1687.01       1689.58        56.80 o                         
  -8   9   1       4646.13       4286.45        82.21 o                         
  -7   9   1          6.54         20.77        14.77 o                         
  -6   9   1       3811.56       3341.44        61.42 o                         
  -5   9   1        720.68        684.56        27.06 o                         
  -4   9   1        154.85        128.48        17.73 o                         
  -3   9   1        358.86        323.26        23.54 o                         
  -2   9   1       9359.04       8421.35       121.56 o                         
  -1   9   1         85.99        140.31        19.78 o                         
   0   9   1      11276.50      10402.47       160.41 o                         
   1   9   1         50.80         85.50        17.74 o                         
   2   9   1      10775.08       9791.09       130.40 o                         
   3   9   1        982.54        885.17        32.91 o                         
   4   9   1       6414.31       5814.51        89.26 o                         
   5   9   1       1334.64       1123.42        34.42 o                         
   6   9   1       3987.42       3648.83        66.82 o                         
   7   9   1          3.51         25.55        15.08 o                         
   8   9   1       1869.78       1705.72        44.53 o                         
   9   9   1        939.01        976.30        36.60 o                         
  10   9   1       6630.11       6843.75       128.13 o                         
  11   9   1        711.87        749.99        34.34 o                         
  12   9   1       3742.04       4063.91       100.19 o                         
 -11  10   1        318.38        404.29        30.09 o                         
 -10  10   1       1862.08       2039.62        65.75 o                         
  -9  10   1        579.82        585.46        27.82 o                         
  -8  10   1         20.37         27.76        14.22 o                         
  -7  10   1       1082.32        979.00        31.80 o                         
  -6  10   1       4152.71       4034.77        70.01 o                         
  -5  10   1        119.88        114.23        16.82 o                         
  -4  10   1      17631.20      15894.70       218.91 o                         
  -3  10   1         49.12         39.09        14.58 o                         
  -2  10   1      20083.45      17593.77       223.08 o                         
  -1  10   1        307.23        310.55        21.92 o                         
   0  10   1       2730.42       2371.04        53.95 o                         
   1  10   1        418.48        412.41        23.63 o                         
   2  10   1       1450.19       1280.96        38.09 o                         
   3  10   1        964.27        813.53        30.74 o                         
   4  10   1       8915.46       8311.72       117.13 o                         
   5  10   1        178.42        184.86        19.72 o                         
   6  10   1       5115.30       4838.75        79.30 o                         
   7  10   1          4.74          7.10        13.50 o                         
   8  10   1       3254.36       3409.94        67.15 o                         
   9  10   1         32.78         29.23        14.42 o                         
  10  10   1        316.01        296.58        25.79 o                         
  11  10   1        562.04        655.75        34.83 o                         
 -10  11   1       1750.86       2049.82        63.72 o                         
  -9  11   1        273.00        301.49        21.99 o                         
  -8  11   1       3881.82       4345.79        99.36 o                         
  -7  11   1        574.32        671.30        30.36 o                         
  -6  11   1       8492.81       8661.75       153.75 o                         
  -5  11   1       2220.58       2269.21        59.45 o                         
  -4  11   1        564.62        573.95        25.25 o                         
  -3  11   1        928.75        903.48        33.19 o                         
  -2  11   1         81.52         62.42        16.71 o                         
  -1  11   1       1882.59       1819.18        47.32 o                         
   0  11   1       4707.16       4529.08        79.49 o                         
   1  11   1        966.99        959.17        33.70 o                         
   2  11   1       3317.24       3015.95        59.71 o                         
   3  11   1        192.23        148.61        17.07 o                         
   4  11   1       1406.67       1319.32        36.83 o                         
   5  11   1         27.82         24.64        14.86 o                         
   6  11   1       1479.63       1535.53        50.67 o                         
   7  11   1        291.39        331.27        21.12 o                         
   8  11   1       1622.46       1830.07        50.05 o                         
   9  11   1        809.95        925.87        39.65 o                         
  10  11   1       1681.03       1872.38        80.10 o                         
  -9  12   1         14.35         14.93        16.72 o                         
  -8  12   1       1319.96       1703.39        58.49 o                         
  -7  12   1         82.24         84.85        15.85 o                         
  -6  12   1         91.04        135.14        19.96 o                         
  -5  12   1         20.31         51.16        16.11 o                         
  -4  12   1         90.13        111.58        18.45 o                         
  -3  12   1        137.20        145.53        18.01 o                         
  -2  12   1         99.93        113.56        18.14 o                         
  -1  12   1        357.44        349.15        22.93 o                         
   0  12   1       1505.14       1519.28        57.19 o                         
   1  12   1         67.94         83.63        14.99 o                         
   2  12   1        174.05        164.40        18.15 o                         
   3  12   1          4.86          0.80        11.68 o                         
   4  12   1        382.10        423.08        24.29 o                         
   5  12   1          7.34         -0.01        14.20 o                         
   6  12   1        177.31        242.15        20.57 o                         
   7  12   1        353.41        363.45        20.33 o                         
   8  12   1        431.75        468.20        26.40 o                         
   9  12   1          1.56         25.32        14.25 o                         
  -7  13   1        198.48        181.93        19.52 o                         
  -6  13   1       1299.86       1569.92        63.61 o                         
  -5  13   1        313.84        317.13        22.60 o                         
  -4  13   1       1050.85       1167.67        43.18 o                         
  -3  13   1        275.88        316.58        25.48 o                         
  -2  13   1         16.33         27.74        14.19 o                         
  -1  13   1          8.15         11.97        14.85 o                         
   0  13   1       1446.48       1683.43        57.72 o                         
   1  13   1        190.27        204.86        20.41 o                         
   2  13   1        501.85        537.91        30.12 o                         
   3  13   1        179.56        240.03        21.17 o                         
   4  13   1         58.85         57.87        13.32 o                         
   5  13   1          6.22          5.74        12.23 o                         
   6  13   1        414.91        394.42        25.03 o                         
   7  13   1        163.70        190.31        22.60 o                         
  -4  14   1       1885.67       1951.67       139.38 o                         
  -3  14   1        443.00        565.30        33.86 o                         
  -2  14   1       1858.61       2305.34        63.47 o                         
  -1  14   1        313.15        382.53        22.20 o                         
   0  14   1       1418.33       1712.11        56.62 o                         
   1  14   1        114.81        114.92        15.72 o                         
   2  14   1         53.93         46.84        14.56 o                         
   3  14   1        200.64        264.24        20.49 o                         
   4  14   1        944.44       1011.11       110.31 o                         
 -16   0   2        449.06        415.91        39.06 o                         
 -15   0   2       2384.87       2558.26       117.41 o                         
 -14   0   2       4576.28       4667.52       152.12 o                         
 -13   0   2       2293.92       2183.13       101.69 o                         
 -12   0   2      17471.32      15595.53       369.79 o                         
 -11   0   2      10969.53      10083.10       235.34 o                         
 -10   0   2        741.70        718.68        66.94 o                         
  -9   0   2       8259.35       7974.34       194.73 o                         
  -8   0   2      41489.27      39852.15       653.24 o                         
  -7   0   2      29171.54      28964.19       453.03 o                         
  -6   0   2      38982.55      43475.05       729.47 o                         
  -5   0   2       4142.45       3961.07        99.28 o                         
  -4   0   2       3343.40       4628.65       109.40 o                         
  -3   0   2      11149.11      16041.89       303.23 o                         
  -2   0   2      55715.06      70476.05      1236.35 o                         
  -1   0   2      12134.23      17997.60       398.83 o                         
   0   0   2     100689.13     129884.26      3191.93 o                         
   1   0   2       1314.57       1657.21        49.65 o                         
   2   0   2     115066.17     148891.89      3735.48 o                         
   3   0   2      23244.01      28158.10       512.62 o                         
   4   0   2     111883.77     123264.41      1982.50 o                         
   5   0   2      13306.73      14287.04       242.37 o                         
   6   0   2      25091.63      24609.44       443.57 o                         
   7   0   2       3370.64       3539.05       112.16 o                         
   8   0   2       5179.25       4939.79       155.26 o                         
   9   0   2         34.08         46.10        34.04 o                         
  10   0   2      18300.44      16541.98       449.18 o                         
  11   0   2        972.28        921.77        77.43 o                         
  12   0   2       5741.47       5698.89       177.94 o                         
  13   0   2        977.52        866.69        71.24 o                         
  14   0   2       2408.80       2539.38       123.47 o                         
  15   0   2       1700.64       1846.18        95.19 o                         
  16   0   2        260.01        223.75        42.39 o                         
 -16   1   2         79.70         97.45        18.68 o                         
 -15   1   2        514.70        533.69        49.09 o                         
 -14   1   2       2143.91       2138.42        71.42 o                         
 -13   1   2       1480.21       1339.88        51.09 o                         
 -12   1   2       3541.19       3407.08        78.55 o                         
 -11   1   2        919.63        976.01        46.52 o                         
 -10   1   2      16840.59      15494.36       302.12 o                         
  -9   1   2       5521.19       4958.03        86.91 o                         
  -8   1   2      10314.43       9805.37       149.23 o                         
  -7   1   2      20416.67      20799.43       241.30 o                         
  -6   1   2        609.63        715.52        28.86 o                         
  -5   1   2       8229.06       9350.71       136.97 o                         
  -4   1   2      43284.49      52008.32       653.91 o                         
  -3   1   2      20399.63      26061.14       343.96 o                         
  -2   1   2      54904.14      70974.10       860.12 o                         
  -1   1   2       1358.38       1966.27        44.40 o                         
   0   1   2       1557.93       2370.24        44.11 o                         
   1   1   2       3447.36       5103.89        75.89 o                         
   2   1   2      11765.18      16481.30       207.12 o                         
   3   1   2      15308.19      19936.45       257.40 o                         
   4   1   2       7316.78       7979.19       115.77 o                         
   5   1   2       3761.83       4138.46        66.19 o                         
   6   1   2      62691.25      62244.07       713.70 o                         
   7   1   2         15.93         51.97        17.15 o                         
   8   1   2      37441.45      34295.76       534.30 o                         
   9   1   2         40.56         36.43        21.09 o                         
  10   1   2       7251.90       6540.48       129.04 o                         
  11   1   2         20.56         32.79        28.73 o                         
  12   1   2         23.99         43.61        24.92 o                         
  13   1   2         27.89         28.05        23.73 o                         
  14   1   2        708.97        700.57        43.70 o                         
  15   1   2          0.77         -8.61        15.03 o                         
  16   1   2       1009.28       1344.86       115.41 o                         
 -16   2   2        347.56        322.71        40.53 o                         
 -15   2   2        341.61        397.42        40.22 o                         
 -14   2   2         29.93         50.55        17.89 o                         
 -13   2   2        596.20        530.37        31.22 o                         
 -12   2   2       3946.86       3757.58        84.46 o                         
 -11   2   2       1867.94       1763.23        58.52 o                         
 -10   2   2       6610.58       5988.54       116.27 o                         
  -9   2   2         62.70         63.06        18.66 o                         
  -8   2   2       3579.62       3508.29        72.90 o                         
  -7   2   2       2323.67       2341.78        57.55 o                         
  -6   2   2       2802.50       3403.20        65.75 o                         
  -5   2   2       1962.19       1798.24        42.48 o                         
  -4   2   2      21658.67      26076.76       325.71 o                         
  -3   2   2       2821.00       3294.04        58.12 o                         
  -2   2   2      15898.90      18839.18       244.48 o                         
  -1   2   2       2713.75       3509.57        61.31 o                         
   0   2   2      10856.96      14070.84       178.54 o                         
   1   2   2      19996.61      25982.62       326.00 o                         
   2   2   2      43823.08      55872.93       694.56 o                         
   3   2   2      47696.31      54943.30       675.66 o                         
   4   2   2       5817.26       5927.01        88.73 o                         
   5   2   2      15777.29      16356.80       202.32 o                         
   6   2   2         25.40         83.34        14.71 o                         
   7   2   2        153.20        163.40        19.34 o                         
   8   2   2        769.48        739.00        33.65 o                         
   9   2   2       2737.58       2576.74        80.67 o                         
  10   2   2       3293.14       2879.59        83.79 o                         
  11   2   2         55.66         65.59        29.17 o                         
  12   2   2       2270.72       2141.59        73.43 o                         
  13   2   2        888.54        837.01        49.08 o                         
  14   2   2        131.76        112.73        22.82 o                         
  15   2   2          9.47         16.48        16.24 o                         
 -16   3   2        322.74        253.69        25.49 o                         
 -15   3   2         32.43         27.54        17.29 o                         
 -14   3   2          4.20          3.90        17.65 o                         
 -13   3   2       1017.10        885.56        38.79 o                         
 -12   3   2       1261.90       1307.35        48.44 o                         
 -11   3   2       6095.51       5758.69       102.77 o                         
 -10   3   2      16951.19      15406.92       217.60 o                         
  -9   3   2       6344.11       5918.13       108.77 o                         
  -8   3   2       8421.41       8444.32       133.72 o                         
  -7   3   2      17101.10      16671.44       220.77 o                         
  -6   3   2       4942.52       5108.13        82.06 o                         
  -5   3   2        508.97        539.08        24.15 o                         
  -4   3   2        118.24        139.19        18.06 o                         
  -3   3   2       4420.74       5396.46        78.69 o                         
  -2   3   2      22236.93      27142.39       348.86 o                         
  -1   3   2      23662.85      30715.70       368.61 o                         
   0   3   2        414.49        700.41        29.18 o                         
   1   3   2       5624.97       6697.89       104.15 o                         
   2   3   2        657.84        868.96        27.09 o                         
   3   3   2       9579.55      10752.97       137.31 o                         
   4   3   2       1179.98       1389.09        34.69 o                         
   5   3   2       9543.38       9762.07       127.81 o                         
   6   3   2      15567.36      14679.70       180.04 o                         
   7   3   2       4644.33       4459.77        74.07 o                         
   8   3   2      25351.32      23152.43       332.88 o                         
   9   3   2      12986.61      11652.37       203.00 o                         
  10   3   2        471.86        436.13        33.67 o                         
  11   3   2        961.67        920.57        45.38 o                         
  12   3   2        192.43        168.93        27.84 o                         
  13   3   2         31.95         49.68        21.85 o                         
  14   3   2        106.18         94.97        21.58 o                         
  15   3   2        488.43        475.75        35.72 o                         
 -15   4   2        415.77        364.55        38.90 o                         
 -14   4   2       1390.34       1520.66        78.11 o                         
 -13   4   2       4569.09       4607.08       102.13 o                         
 -12   4   2       1510.84       1458.58        48.34 o                         
 -11   4   2      11133.20      10226.45       161.15 o                         
 -10   4   2        743.26        778.86        34.69 o                         
  -9   4   2          7.72         32.30        18.17 o                         
  -8   4   2       1707.35       1719.48        50.91 o                         
  -7   4   2       9607.31       9164.22       142.68 o                         
  -6   4   2      15948.42      16691.71       196.89 o                         
  -5   4   2      15850.39      16158.09       197.56 o                         
  -4   4   2       3301.71       3536.03        61.01 o                         
  -3   4   2       1588.03       2100.35        40.16 o                         
  -2   4   2      14363.44      15744.05       190.23 o                         
  -1   4   2       2775.93       3190.22        54.99 o                         
   0   4   2       5754.40       7126.20       111.74 o                         
   1   4   2        297.26        419.36        21.58 o                         
   2   4   2      47187.10      52960.68       640.37 o                         
   3   4   2        850.74       1236.54        34.26 o                         
   4   4   2      92069.88      92295.43      1027.65 o                         
   5   4   2      10519.48      10723.52       140.07 o                         
   6   4   2      12326.03      11463.04       151.21 o                         
   7   4   2       3769.97       3503.82        62.58 o                         
   8   4   2        504.90        570.61        28.51 o                         
   9   4   2        198.21        187.79        22.12 o                         
  10   4   2       9868.38       8707.68       151.04 o                         
  11   4   2         65.19         19.35        21.33 o                         
  12   4   2       3219.41       3207.21        86.14 o                         
  13   4   2        228.29        202.58        25.60 o                         
  14   4   2        625.90        712.63        41.76 o                         
  15   4   2         14.47         13.22        15.53 o                         
 -15   5   2       1919.81       2303.12        67.47 o                         
 -14   5   2        725.20        776.26        34.38 o                         
 -13   5   2       1304.76       1273.16        62.25 o                         
 -12   5   2       2857.81       2781.18        65.25 o                         
 -11   5   2         60.37         61.65        16.26 o                         
 -10   5   2       2595.89       2357.06        54.55 o                         
  -9   5   2       1191.48       1212.77        38.92 o                         
  -8   5   2        692.33        595.69        30.94 o                         
  -7   5   2       2404.23       2409.66        55.84 o                         
  -6   5   2       1353.97       1242.20        35.38 o                         
  -5   5   2       2357.27       2569.59        53.16 o                         
  -4   5   2      36112.73      36467.47       437.59 o                         
  -3   5   2       4099.53       4750.25        71.89 o                         
  -2   5   2      74133.40      76085.45       860.60 o                         
  -1   5   2        717.22       1011.92        30.69 o                         
   0   5   2      55206.25      59241.06       664.24 o                         
   1   5   2       9372.57       9526.29       129.16 o                         
   2   5   2       2384.73       2508.92        50.87 o                         
   3   5   2      19515.03      19836.52       229.44 o                         
   4   5   2       6267.38       6392.01        89.63 o                         
   5   5   2       3398.75       3242.50        59.66 o                         
   6   5   2       4289.46       3861.96        68.08 o                         
   7   5   2       1054.77       1050.53        32.22 o                         
   8   5   2      12881.32      11626.04       175.69 o                         
   9   5   2        174.35        171.00        22.45 o                         
  10   5   2       3182.21       3047.41        61.88 o                         
  11   5   2        723.50        696.98        34.35 o                         
  12   5   2        293.76        276.55        26.92 o                         
  13   5   2        647.00        659.00        37.23 o                         
  14   5   2       1160.01       1201.97        84.72 o                         
  15   5   2         27.74         24.65        24.82 o                         
 -15   6   2        309.64        327.37        49.97 o                         
 -14   6   2         75.12         95.00        15.13 o                         
 -13   6   2         15.60         23.08        12.33 o                         
 -12   6   2        378.17        359.25        21.74 o                         
 -11   6   2         72.54         80.48        15.35 o                         
 -10   6   2       3764.41       3533.09        70.68 o                         
  -9   6   2       1738.29       1646.68        46.31 o                         
  -8   6   2      16399.18      14998.19       215.98 o                         
  -7   6   2       6519.57       6027.68        98.64 o                         
  -6   6   2      14939.29      14623.27       192.21 o                         
  -5   6   2       2787.89       2708.02        56.01 o                         
  -4   6   2      15827.97      14596.65       199.47 o                         
  -3   6   2       8963.69       8585.08       129.30 o                         
  -2   6   2       3005.93       3034.16        60.27 o                         
  -1   6   2      32138.89      30588.86       392.64 o                         
   0   6   2       9388.92       8936.40       123.98 o                         
   1   6   2      26597.72      27017.12       317.72 o                         
   2   6   2      12250.98      12345.42       157.58 o                         
   3   6   2       7110.58       6897.82        97.92 o                         
   4   6   2       1542.10       1548.77        37.93 o                         
   5   6   2       5159.84       4815.71        77.58 o                         
   6   6   2         82.23        113.80        16.19 o                         
   7   6   2       1076.96        984.73        36.35 o                         
   8   6   2        726.10        700.08        30.18 o                         
   9   6   2        516.20        473.93        25.00 o                         
  10   6   2        470.95        479.67        24.91 o                         
  11   6   2        315.98        308.43        24.11 o                         
  12   6   2       5485.64       5973.92       151.41 o                         
  13   6   2        610.73        698.86        35.58 o                         
  14   6   2       2093.35       2390.09        88.03 o                         
 -14   7   2        721.21        813.89        47.07 o                         
 -13   7   2        466.76        440.75        24.33 o                         
 -12   7   2        180.29        187.54        19.30 o                         
 -11   7   2       6602.92       6495.16       113.98 o                         
 -10   7   2       1685.69       1571.82        44.29 o                         
  -9   7   2       5607.08       5213.83        93.11 o                         
  -8   7   2       1206.99       1118.61        41.65 o                         
  -7   7   2        521.81        514.96        25.17 o                         
  -6   7   2       8683.91       8016.86       116.34 o                         
  -5   7   2       6876.76       6850.52       103.49 o                         
  -4   7   2       4656.68       4362.89        77.38 o                         
  -3   7   2       9261.03       8912.85       135.81 o                         
  -2   7   2        178.64        148.86        18.36 o                         
  -1   7   2       7614.81       6848.42       111.26 o                         
   0   7   2         56.13         55.53        14.82 o                         
   1   7   2       6886.48       6622.56        99.67 o                         
   2   7   2       1414.48       1364.79        38.47 o                         
   3   7   2       2649.32       2501.00        52.14 o                         
   4   7   2        581.31        558.51        27.08 o                         
   5   7   2      16142.15      14401.05       195.96 o                         
   6   7   2       1556.46       1424.85        43.06 o                         
   7   7   2      23828.80      20652.44       236.84 o                         
   8   7   2        645.55        666.89        26.97 o                         
   9   7   2      14102.79      13204.40       181.43 o                         
  10   7   2        184.63        158.45        17.06 o                         
  11   7   2         79.67         58.87        16.46 o                         
  12   7   2         16.49         17.15        15.58 o                         
  13   7   2        199.56        209.78        18.46 o                         
  14   7   2         10.47         20.85        22.74 o                         
 -13   8   2        139.94        153.82        17.21 o                         
 -12   8   2       2445.69       2703.73        71.34 o                         
 -11   8   2         54.86         60.33        17.65 o                         
 -10   8   2       1715.48       1530.82        52.24 o                         
  -9   8   2       1532.15       1557.45        45.74 o                         
  -8   8   2        292.49        267.72        22.20 o                         
  -7   8   2      13718.90      12141.28       170.81 o                         
  -6   8   2       9441.65       8398.66       117.91 o                         
  -5   8   2       7305.08       6604.13       131.88 o                         
  -4   8   2       5054.71       4523.54        80.89 o                         
  -3   8   2       2350.53       2348.19        56.80 o                         
  -2   8   2       1191.90       1268.91        39.71 o                         
  -1   8   2        590.61        631.90        26.99 o                         
   0   8   2         55.25         58.06        16.20 o                         
   1   8   2       1634.97       1489.09        40.36 o                         
   2   8   2        351.26        351.15        20.88 o                         
   3   8   2      20808.39      17979.11       233.15 o                         
   4   8   2         55.73         36.37        15.71 o                         
   5   8   2      24395.31      21349.59       251.20 o                         
   6   8   2         96.10        131.00        18.29 o                         
   7   8   2         20.94         55.64        15.37 o                         
   8   8   2          1.69         15.81        15.42 o                         
   9   8   2       6824.46       6537.71       114.13 o                         
  10   8   2         46.99         27.40        14.10 o                         
  11   8   2       5378.43       5777.70       134.28 o                         
  12   8   2        224.19        221.21        23.23 o                         
  13   8   2       1281.55       1463.42        95.03 o                         
 -12   9   2         96.93        102.77        15.21 o                         
 -11   9   2        395.46        402.22        24.62 o                         
 -10   9   2        597.57        588.30        28.77 o                         
  -9   9   2        584.94        591.82        31.22 o                         
  -8   9   2        196.36        221.11        20.42 o                         
  -7   9   2        730.68        653.27        28.82 o                         
  -6   9   2         60.68         76.68        17.20 o                         
  -5   9   2         68.21         63.16        17.17 o                         
  -4   9   2        268.47        295.85        21.88 o                         
  -3   9   2      11478.05       9834.12       147.49 o                         
  -2   9   2       4685.11       4007.54        73.47 o                         
  -1   9   2      14122.62      12225.52       172.72 o                         
   0   9   2       4933.71       4327.63        78.79 o                         
   1   9   2       5179.67       4605.46        73.78 o                         
   2   9   2       7187.22       6269.69        88.90 o                         
   3   9   2        752.57        760.84        29.17 o                         
   4   9   2        689.83        729.98        28.30 o                         
   5   9   2        200.13        184.74        19.37 o                         
   6   9   2        783.16        765.74        30.26 o                         
   7   9   2        309.75        274.37        20.59 o                         
   8   9   2       1578.09       1626.34        41.83 o                         
   9   9   2        528.47        505.39        25.58 o                         
  10   9   2         18.85         12.35        12.45 o                         
  11   9   2       1001.75       1091.51        38.31 o                         
  12   9   2       1085.86       1324.15        79.49 o                         
 -11  10   2         78.69         54.05        13.68 o                         
 -10  10   2         68.91         63.00        14.79 o                         
  -9  10   2       1116.42       1128.67        40.65 o                         
  -8  10   2        706.78        676.53        31.16 o                         
  -7  10   2        345.33        324.50        22.37 o                         
  -6  10   2        461.92        448.05        22.91 o                         
  -5  10   2         83.80         69.98        15.65 o                         
  -4  10   2        386.55        339.17        22.79 o                         
  -3  10   2        954.24        954.00        33.57 o                         
  -2  10   2         75.88         47.00        16.03 o                         
  -1  10   2        381.96        421.30        25.76 o                         
   0  10   2       1354.02       1194.37        35.04 o                         
   1  10   2         56.07         62.19        15.61 o                         
   2  10   2       1490.88       1387.44        38.05 o                         
   3  10   2       1328.72       1170.51        38.95 o                         
   4  10   2       1430.27       1329.81        39.43 o                         
   5  10   2       1701.86       1622.85        47.85 o                         
   6  10   2        589.01        586.97        26.54 o                         
   7  10   2        234.19        236.96        19.85 o                         
   8  10   2       2004.84       2075.75        60.91 o                         
   9  10   2        882.53        884.49        34.50 o                         
  10  10   2        379.79        417.17        33.41 o                         
  11  10   2        294.51        313.48        22.21 o                         
 -10  11   2          0.95          9.77        14.04 o                         
  -9  11   2       1462.21       1457.61        69.27 o                         
  -8  11   2        237.45        236.94        21.57 o                         
  -7  11   2          4.14        -14.88        15.36 o                         
  -6  11   2        215.14        184.10        19.65 o                         
  -5  11   2       4719.61       4518.51        81.03 o                         
  -4  11   2         35.08         36.42        13.74 o                         
  -3  11   2       5921.04       5792.12        96.92 o                         
  -2  11   2       1170.14       1022.21        34.83 o                         
  -1  11   2       4232.65       4106.27        75.12 o                         
   0  11   2         56.83         53.68        16.46 o                         
   1  11   2       1250.95       1170.94        38.36 o                         
   2  11   2       2909.45       2820.75        58.99 o                         
   3  11   2         93.39         78.50        15.94 o                         
   4  11   2       1673.07       1655.72        45.73 o                         
   5  11   2       1770.33       1749.37        48.67 o                         
   6  11   2         89.38         91.30        16.06 o                         
   7  11   2       1721.29       1680.15        49.92 o                         
   8  11   2         52.01         59.75        13.02 o                         
   9  11   2       1346.70       1545.61        42.78 o                         
  10  11   2        407.07        423.06        27.43 o                         
  -9  12   2       1625.14       1815.95        76.81 o                         
  -8  12   2         14.95         27.05        15.94 o                         
  -7  12   2       4268.11       4885.73       137.15 o                         
  -6  12   2          2.52         27.43        18.97 o                         
  -5  12   2       7145.53       7896.50       150.77 o                         
  -4  12   2        756.59        797.39        33.89 o                         
  -3  12   2       2041.90       2050.07        62.24 o                         
  -2  12   2       1977.71       1966.45        50.70 o                         
  -1  12   2       1155.78       1100.10        44.26 o                         
   0  12   2       4331.03       4556.91        98.29 o                         
   1  12   2       5238.84       5528.71       102.14 o                         
   2  12   2        343.27        402.02        23.16 o                         
   3  12   2       3325.39       3522.63        72.81 o                         
   4  12   2         68.83         72.34        16.33 o                         
   5  12   2        743.41        861.71        35.77 o                         
   6  12   2        162.82        155.46        18.45 o                         
   7  12   2         67.86         88.86        12.77 o                         
   8  12   2        228.24        286.63        17.25 o                         
  -7  13   2         77.98         43.48        20.25 o                         
  -6  13   2        316.42        437.22        26.61 o                         
  -5  13   2        361.18        402.09        27.22 o                         
  -4  13   2         47.41         74.11        17.35 o                         
  -3  13   2       3434.06       4114.55       129.94 o                         
  -2  13   2          7.07          2.40        14.62 o                         
  -1  13   2       3656.37       4191.41       101.72 o                         
   0  13   2          9.04         14.48        16.19 o                         
   1  13   2       3714.22       4445.64        92.37 o                         
   2  13   2        243.29        232.99        21.56 o                         
   3  13   2         17.52          7.39        11.23 o                         
   4  13   2        135.61        113.92        13.57 o                         
   5  13   2       1326.70       1570.11        47.74 o                         
   6  13   2        437.48        478.61        26.60 o                         
  -4  14   2        162.14        154.40        47.99 o                         
  -3  14   2         19.75         25.85        13.58 o                         
  -2  14   2         30.21         16.06        11.59 o                         
  -1  14   2        174.19        210.77        18.24 o                         
   0  14   2         11.16         21.08        12.97 o                         
   1  14   2        692.35        911.11        35.45 o                         
   2  14   2         14.71         14.08        11.69 o                         
   3  14   2       1359.99       1771.12        62.36 o                         
 -16   1   3         28.21         17.01        14.33 o                         
 -15   1   3        555.99        578.15        35.89 o                         
 -14   1   3        105.22        122.64        21.36 o                         
 -13   1   3       9384.97       8860.26       168.81 o                         
 -12   1   3        330.90        279.17        29.91 o                         
 -11   1   3       1296.19       1098.18        47.44 o                         
 -10   1   3       5910.38       5316.08       114.28 o                         
  -9   1   3       2226.51       2175.10        57.07 o                         
  -8   1   3       7785.00       7414.47       122.51 o                         
  -7   1   3      20593.67      19759.29       230.71 o                         
  -6   1   3       8660.62       9336.39       126.57 o                         
  -5   1   3       4567.71       4983.23        80.33 o                         
  -4   1   3      15113.95      17320.17       233.84 o                         
  -3   1   3       4061.62       4777.09        78.36 o                         
  -2   1   3      16400.60      22174.84       282.56 o                         
  -1   1   3       2962.16       3770.37        60.34 o                         
   0   1   3      13473.06      17871.05       236.10 o                         
   1   1   3       8490.57      10588.61       173.36 o                         
   2   1   3       2250.51       3346.27        61.14 o                         
   3   1   3      43669.33      51902.72       721.60 o                         
   4   1   3       8976.08       9812.15       125.28 o                         
   5   1   3      18405.85      19262.75       228.59 o                         
   6   1   3      14530.82      13887.17       180.05 o                         
   7   1   3       8500.71       7523.80       130.16 o                         
   8   1   3         11.03         42.07        22.98 o                         
   9   1   3       1311.97       1309.63        55.16 o                         
  10   1   3        195.07        195.70        32.12 o                         
  11   1   3         95.93         62.44        27.06 o                         
  12   1   3         45.63         61.19        25.74 o                         
  13   1   3       2263.60       2142.46        97.19 o                         
  14   1   3       1311.38       1441.82        74.28 o                         
  15   1   3       2295.13       2527.32       119.87 o                         
 -16   2   3        530.92        362.83        50.29 o                         
 -15   2   3        161.61        207.94        22.33 o                         
 -14   2   3       3574.58       3926.15        90.26 o                         
 -13   2   3       3473.97       3369.80        76.74 o                         
 -12   2   3        265.92        282.41        27.91 o                         
 -11   2   3      10438.49       9183.43       144.06 o                         
 -10   2   3        643.84        749.36        35.90 o                         
  -9   2   3      17762.65      16675.28       235.98 o                         
  -8   2   3      20502.75      19298.01       296.13 o                         
  -7   2   3       8641.83       8629.75       132.68 o                         
  -6   2   3      14729.01      15826.38       209.58 o                         
  -5   2   3       9581.94      10721.62       147.81 o                         
  -4   2   3      27498.66      33199.50       382.87 o                         
  -3   2   3      14006.48      17604.48       226.64 o                         
  -2   2   3      27904.41      35510.99       451.47 o                         
  -1   2   3      32665.06      41392.14       500.24 o                         
   0   2   3       1399.28       2236.58        41.85 o                         
   1   2   3     113070.08     142254.98      1704.56 o                         
   2   2   3      14074.71      17310.10       223.58 o                         
   3   2   3        552.84        698.35        24.26 o                         
   4   2   3       1295.14       1529.27        37.97 o                         
   5   2   3      13916.10      14035.96       170.70 o                         
   6   2   3       2617.52       2635.28        48.36 o                         
   7   2   3      63957.60      57862.21       736.76 o                         
   8   2   3       1297.77       1269.56        47.12 o                         
   9   2   3      18601.23      16955.99       370.55 o                         
  10   2   3        836.86        823.63        46.06 o                         
  11   2   3       9781.31       9088.06       178.61 o                         
  12   2   3        745.13        696.65        42.70 o                         
  13   2   3       1825.26       1738.29        76.06 o                         
  14   2   3        462.40        525.35        38.07 o                         
  15   2   3         35.35         22.36        16.08 o                         
 -16   3   3        793.45        719.52        75.81 o                         
 -15   3   3        567.49        662.27        42.95 o                         
 -14   3   3       1565.01       1655.45        74.40 o                         
 -13   3   3       1432.67       1398.98        62.14 o                         
 -12   3   3       6229.12       5728.49       103.08 o                         
 -11   3   3          9.55         26.39        17.09 o                         
 -10   3   3       5492.37       5323.14        96.40 o                         
  -9   3   3        937.24        859.52        34.81 o                         
  -8   3   3       1750.11       1976.91        55.74 o                         
  -7   3   3       5601.78       5975.26        97.95 o                         
  -6   3   3       5182.69       5577.75        92.07 o                         
  -5   3   3      23290.45      25676.81       333.12 o                         
  -4   3   3         61.06         84.74        15.00 o                         
  -3   3   3      37533.94      43940.84       497.86 o                         
  -2   3   3       5365.97       6508.18       102.71 o                         
  -1   3   3      11643.59      14573.24       185.60 o                         
   0   3   3      10784.40      13967.97       173.98 o                         
   1   3   3      25605.88      32239.46       428.48 o                         
   2   3   3      11863.70      14561.91       186.50 o                         
   3   3   3      73532.84      82062.14       977.51 o                         
   4   3   3      10482.55      10998.40       143.56 o                         
   5   3   3      51799.73      51721.23       569.32 o                         
   6   3   3        715.88        781.01        28.56 o                         
   7   3   3       9569.70       8551.58       116.84 o                         
   8   3   3       2583.83       2396.53        61.79 o                         
   9   3   3       3220.87       3016.47        95.49 o                         
  10   3   3       1293.73       1225.03        50.40 o                         
  11   3   3       8102.99       7551.46       149.40 o                         
  12   3   3        184.77        199.31        25.86 o                         
  13   3   3       3396.83       3466.79       104.48 o                         
  14   3   3         14.27         25.05        18.77 o                         
  15   3   3        659.85        788.08        43.61 o                         
 -15   4   3        498.50        593.38        35.15 o                         
 -14   4   3        879.07        944.10        43.59 o                         
 -13   4   3        334.78        351.33        24.78 o                         
 -12   4   3       2937.88       2687.56        64.24 o                         
 -11   4   3        453.25        495.76        28.26 o                         
 -10   4   3       3740.86       3485.24        74.27 o                         
  -9   4   3       1258.82       1344.95        48.60 o                         
  -8   4   3       2220.89       2147.47        59.11 o                         
  -7   4   3        870.29        883.45        39.83 o                         
  -6   4   3       3152.01       3183.31        60.95 o                         
  -5   4   3      22437.90      22853.80       268.31 o                         
  -4   4   3       3544.29       3831.81        63.27 o                         
  -3   4   3      39461.91      42938.61       472.80 o                         
  -2   4   3      16904.00      19823.32       248.93 o                         
  -1   4   3      12678.96      14839.31       198.50 o                         
   0   4   3        212.06        329.21        21.33 o                         
   1   4   3       7160.56       8037.36       113.76 o                         
   2   4   3        340.57        533.28        25.10 o                         
   3   4   3       7451.30       7713.62       107.08 o                         
   4   4   3       4258.96       4401.91        69.19 o                         
   5   4   3         86.02        165.47        17.99 o                         
   6   4   3       4347.50       4211.58        72.89 o                         
   7   4   3        972.60        997.81        32.87 o                         
   8   4   3      13416.77      11705.90       174.36 o                         
   9   4   3       4256.91       3723.90        75.74 o                         
  10   4   3       9787.28       8561.36       144.13 o                         
  11   4   3        325.97        270.14        26.63 o                         
  12   4   3        825.19        852.22        38.14 o                         
  13   4   3         81.21         75.75        24.97 o                         
  14   4   3          2.74         12.14        18.23 o                         
  15   4   3       1596.87       1617.99        73.54 o                         
 -15   5   3          1.72          0.79         9.84 o                         
 -14   5   3       1935.17       2231.41        64.94 o                         
 -13   5   3        584.96        578.31        28.60 o                         
 -12   5   3       2038.56       1953.05        49.46 o                         
 -11   5   3       1154.93       1092.87        37.49 o                         
 -10   5   3        713.35        690.08        30.95 o                         
  -9   5   3       9532.62       8651.27       128.40 o                         
  -8   5   3       7277.60       6693.08       137.37 o                         
  -7   5   3       4653.09       4382.96        87.48 o                         
  -6   5   3       7949.58       7534.61       117.08 o                         
  -5   5   3       2711.17       2963.79        57.69 o                         
  -4   5   3       5763.32       6098.76        93.70 o                         
  -3   5   3       8709.38       9011.41       115.81 o                         
  -2   5   3       2845.00       3142.80        61.47 o                         
  -1   5   3      14597.15      15608.78       189.53 o                         
   0   5   3         48.08         96.91        11.64 o                         
   1   5   3       6773.40       7306.81       105.22 o                         
   2   5   3      10421.23      10864.98       139.12 o                         
   3   5   3      10996.72      11046.50       138.18 o                         
   4   5   3      14440.03      14188.03       178.24 o                         
   5   5   3       7536.14       7054.50       105.74 o                         
   6   5   3      16618.44      15135.71       190.50 o                         
   7   5   3        498.27        469.26        24.17 o                         
   8   5   3         53.56         39.09        17.08 o                         
   9   5   3        775.62        749.31        33.40 o                         
  10   5   3        451.14        454.36        29.58 o                         
  11   5   3        139.81        110.43        21.36 o                         
  12   5   3       1520.48       1495.77        61.77 o                         
  13   5   3        344.11        368.22        30.69 o                         
  14   5   3       1668.12       1868.67        80.51 o                         
 -15   6   3       1264.51       1569.90       149.56 o                         
 -14   6   3        249.94        297.89        24.96 o                         
 -13   6   3        233.45        225.34        19.24 o                         
 -12   6   3       1385.45       1436.31        50.89 o                         
 -11   6   3       1137.30       1100.63        36.23 o                         
 -10   6   3       2650.01       2396.38        54.41 o                         
  -9   6   3       9152.80       8634.46       132.68 o                         
  -8   6   3       1353.47       1295.36        42.17 o                         
  -7   6   3       7376.43       7042.32       127.57 o                         
  -6   6   3       3336.53       3503.52        68.49 o                         
  -5   6   3       3681.13       3702.23        68.62 o                         
  -4   6   3      19967.34      19047.62       261.77 o                         
  -3   6   3         43.99         61.88        15.54 o                         
  -2   6   3       3564.96       3509.33        65.53 o                         
  -1   6   3       1211.44       1273.66        36.61 o                         
   0   6   3      32079.06      30378.94       354.28 o                         
   1   6   3       4382.99       4329.99        68.33 o                         
   2   6   3      18195.01      17960.69       215.57 o                         
   3   6   3       3606.21       3551.68        59.79 o                         
   4   6   3        390.79        414.76        21.65 o                         
   5   6   3       1412.29       1308.48        36.33 o                         
   6   6   3       5689.80       5041.32        78.26 o                         
   7   6   3       2616.34       2497.05        53.19 o                         
   8   6   3       2675.97       2439.34        50.34 o                         
   9   6   3       4735.08       4264.50        75.26 o                         
  10   6   3       2443.66       2287.67        56.23 o                         
  11   6   3       1346.14       1206.88        43.42 o                         
  12   6   3        287.00        332.95        28.32 o                         
  13   6   3        217.87        245.57        23.08 o                         
  14   6   3         41.21         32.49        16.49 o                         
 -14   7   3          5.30          1.39         9.41 o                         
 -13   7   3       1075.94       1204.25        65.04 o                         
 -12   7   3         85.76        101.19        16.31 o                         
 -11   7   3       1906.05       1836.21        63.71 o                         
 -10   7   3       1240.04       1153.10        36.85 o                         
  -9   7   3        294.25        294.88        22.03 o                         
  -8   7   3       1046.32       1032.20        37.13 o                         
  -7   7   3       7497.07       6858.11       107.50 o                         
  -6   7   3        150.46        190.09        19.62 o                         
  -5   7   3      16220.05      14791.10       199.90 o                         
  -4   7   3       4649.87       4496.78        78.53 o                         
  -3   7   3       2783.48       2715.42        60.49 o                         
  -2   7   3      14862.31      13483.02       191.93 o                         
  -1   7   3        526.77        507.35        26.79 o                         
   0   7   3       6473.62       6087.62        98.04 o                         
   1   7   3        347.46        346.70        21.64 o                         
   2   7   3        302.55        325.92        20.65 o                         
   3   7   3       1355.38       1377.56        41.07 o                         
   4   7   3      10472.78       9533.23       133.22 o                         
   5   7   3       6830.62       6321.05        94.73 o                         
   6   7   3        477.51        467.43        24.14 o                         
   7   7   3       1974.15       1823.27        42.93 o                         
   8   7   3        250.62        205.43        18.86 o                         
   9   7   3        115.42         94.96        16.66 o                         
  10   7   3        442.28        470.24        24.86 o                         
  11   7   3        592.42        565.39        42.89 o                         
  12   7   3         40.67         28.17        15.59 o                         
  13   7   3       2516.49       2851.80       108.84 o                         
 -13   8   3        302.20        341.72        32.68 o                         
 -12   8   3       3120.80       3467.04        90.29 o                         
 -11   8   3        438.16        380.14        25.93 o                         
 -10   8   3        667.60        604.57        29.05 o                         
  -9   8   3        241.23        282.83        21.13 o                         
  -8   8   3        423.43        346.40        23.90 o                         
  -7   8   3        348.25        348.84        24.24 o                         
  -6   8   3         36.73         46.20        15.90 o                         
  -5   8   3       1771.35       1593.29        42.20 o                         
  -4   8   3        909.52        899.33        33.77 o                         
  -3   8   3       5214.94       4714.49        89.04 o                         
  -2   8   3        346.76        395.07        24.65 o                         
  -1   8   3      28434.62      24749.05       323.43 o                         
   0   8   3       1502.15       1430.75        41.06 o                         
   1   8   3       9809.29       8640.65       118.24 o                         
   2   8   3        477.83        413.76        22.83 o                         
   3   8   3       2496.82       2212.52        50.60 o                         
   4   8   3       6011.66       5440.96        85.69 o                         
   5   8   3       1412.67       1266.30        37.92 o                         
   6   8   3       8958.83       7712.41       110.67 o                         
   7   8   3        103.50         81.60        17.44 o                         
   8   8   3       4914.54       4587.29        72.04 o                         
   9   8   3       1833.98       1904.19        52.09 o                         
  10   8   3         82.02        101.07        15.55 o                         
  11   8   3         25.41         25.86        12.21 o                         
  12   8   3        225.09        264.40        23.25 o                         
  13   8   3          4.18         26.28        25.27 o                         
 -12   9   3         86.60         83.24        15.33 o                         
 -11   9   3       1253.01       1413.30        57.08 o                         
 -10   9   3        927.20        879.83        46.17 o                         
  -9   9   3       2889.88       2801.66        63.92 o                         
  -8   9   3        977.81        895.63        35.68 o                         
  -7   9   3        250.91        264.85        22.25 o                         
  -6   9   3       1365.85       1263.53        41.44 o                         
  -5   9   3        569.06        592.28        25.33 o                         
  -4   9   3       5391.46       4719.05        82.48 o                         
  -3   9   3         57.85         65.12        17.46 o                         
  -2   9   3       6944.75       6213.54       101.21 o                         
  -1   9   3        828.93        781.81        29.92 o                         
   0   9   3        575.66        532.33        25.55 o                         
   1   9   3       5424.65       4823.73        73.06 o                         
   2   9   3      22917.23      19869.75       240.13 o                         
   3   9   3       2917.06       2584.69        53.44 o                         
   4   9   3      18116.97      15505.83       203.39 o                         
   5   9   3       1172.16       1141.14        37.15 o                         
   6   9   3       5312.91       4892.09        86.13 o                         
   7   9   3        306.74        317.00        21.94 o                         
   8   9   3        571.98        550.43        24.35 o                         
   9   9   3        324.55        338.72        21.06 o                         
  10   9   3        598.74        607.60        26.40 o                         
  11   9   3        129.40        140.80        15.49 o                         
  12   9   3       1046.26       1055.91        94.29 o                         
 -11  10   3        187.93        183.60        18.80 o                         
 -10  10   3       3128.32       3539.75       103.21 o                         
  -9  10   3        175.37        179.97        21.26 o                         
  -8  10   3       2140.04       2221.74        74.70 o                         
  -7  10   3       1019.69        882.70        39.74 o                         
  -6  10   3        141.02        145.50        17.01 o                         
  -5  10   3       5205.89       4840.72        87.12 o                         
  -4  10   3       4687.72       4361.98        76.79 o                         
  -3  10   3       3830.45       3480.56        72.43 o                         
  -2  10   3       9961.49       8640.03       135.09 o                         
  -1  10   3       1504.65       1444.37        39.19 o                         
   0  10   3      11953.24      10495.22       142.86 o                         
   1  10   3       4954.89       4465.49        73.83 o                         
   2  10   3       8879.55       8115.75       121.70 o                         
   3  10   3       2825.36       2578.64        55.77 o                         
   4  10   3       1866.69       1769.00        45.50 o                         
   5  10   3        679.67        684.65        28.00 o                         
   6  10   3       1517.51       1429.42        43.45 o                         
   7  10   3         69.14         88.25        16.65 o                         
   8  10   3       4849.53       5258.34       106.44 o                         
   9  10   3        281.65        292.09        18.71 o                         
  10  10   3       2230.36       2536.77        77.24 o                         
  11  10   3        421.83        380.33        44.32 o                         
 -10  11   3          3.14         21.38        15.70 o                         
  -9  11   3        681.75        732.69        63.19 o                         
  -8  11   3        444.87        516.35        33.47 o                         
  -7  11   3        897.24        878.50        40.00 o                         
  -6  11   3       7406.72       7732.43       148.40 o                         
  -5  11   3        344.39        361.27        24.75 o                         
  -4  11   3       3368.21       3219.40        67.42 o                         
  -3  11   3       1121.14       1065.38        33.83 o                         
  -2  11   3        372.39        307.12        21.68 o                         
  -1  11   3       8556.20       8002.50       124.67 o                         
   0  11   3        759.16        748.81        29.86 o                         
   1  11   3        590.28        600.95        26.29 o                         
   2  11   3        473.82        449.36        23.30 o                         
   3  11   3        447.30        412.93        22.49 o                         
   4  11   3       2451.65       2393.40        52.26 o                         
   5  11   3        361.25        374.71        22.04 o                         
   6  11   3       1770.78       1906.67        58.12 o                         
   7  11   3        112.58        133.87        18.02 o                         
   8  11   3       1831.78       2192.17        62.15 o                         
   9  11   3        174.05        161.64        15.83 o                         
  10  11   3        271.06        250.77        62.41 o                         
  -9  12   3         49.22         56.41        31.62 o                         
  -8  12   3         93.85        108.91        20.09 o                         
  -7  12   3        129.69         87.58        20.23 o                         
  -6  12   3         41.70         45.89        18.36 o                         
  -5  12   3         83.22        119.06        24.29 o                         
  -4  12   3         36.75         48.29        18.58 o                         
  -3  12   3         31.81         41.55        20.64 o                         
  -2  12   3        967.94        929.22        47.68 o                         
  -1  12   3        257.71        280.96        20.62 o                         
   0  12   3       1639.36       1699.65        65.27 o                         
   1  12   3        484.87        505.57        25.56 o                         
   2  12   3          6.07         22.09        15.17 o                         
   3  12   3         69.03         93.61        15.99 o                         
   4  12   3        142.46        128.02        17.38 o                         
   5  12   3        391.33        456.41        25.39 o                         
   6  12   3          9.47         10.00        11.83 o                         
   7  12   3        390.57        481.78        26.36 o                         
   8  12   3        152.60        184.71        14.30 o                         
  -7  13   3        252.58        317.96        94.21 o                         
  -6  13   3        550.55        505.38        57.26 o                         
  -5  13   3        392.99        378.16        26.25 o                         
  -4  13   3        608.30        679.65        33.82 o                         
  -3  13   3       1508.39       1813.36        68.77 o                         
  -2  13   3        315.01        327.45        25.39 o                         
  -1  13   3       1121.50       1176.58        45.42 o                         
   0  13   3         41.09         34.07        15.65 o                         
   1  13   3        132.22        146.61        18.26 o                         
   2  13   3         73.83         79.00        14.51 o                         
   3  13   3        670.02        703.98        33.38 o                         
   4  13   3        195.99        206.70        16.67 o                         
   5  13   3        183.94        192.05        15.61 o                         
   6  13   3        497.88        551.12        35.09 o                         
  -3  14   3         48.19         35.04        18.70 o                         
  -2  14   3       1920.82       2701.00       147.39 o                         
  -1  14   3          9.32          8.59        13.05 o                         
   0  14   3       4261.49       5399.57       234.78 o                         
   1  14   3        576.02        710.18        34.36 o                         
   2  14   3       3211.64       3883.29       131.47 o                         
   3  14   3       1331.81       1370.77       124.83 o                         
 -16   0   4        183.65        144.85        33.59 o                         
 -15   0   4       1507.46       1562.92        73.96 o                         
 -14   0   4       4727.27       4893.56       167.90 o                         
 -13   0   4        150.97        154.53        35.05 o                         
 -12   0   4       4457.28       4375.20       135.58 o                         
 -11   0   4       6026.92       5259.29       152.37 o                         
 -10   0   4        969.22       1044.60        62.39 o                         
  -9   0   4      13485.55      13154.81       255.90 o                         
  -8   0   4        284.97        270.02        32.89 o                         
  -7   0   4      59181.93      57733.96       921.26 o                         
  -6   0   4      18079.96      19367.40       336.45 o                         
  -5   0   4        631.82        668.85        40.97 o                         
  -4   0   4      37783.81      43726.23       752.63 o                         
  -3   0   4      17101.48      19490.62       366.30 o                         
  -2   0   4      96280.88     121402.76      2021.20 o                         
  -1   0   4      92370.02     114579.42      2175.73 o                         
   0   0   4       1052.30       1380.16        55.39 o                         
   1   0   4       9934.39      13537.62       258.53 o                         
   2   0   4      14473.60      18620.74       325.35 o                         
   3   0   4       1821.46       2148.89        61.74 o                         
   4   0   4      17163.14      19666.70       322.92 o                         
   5   0   4       3698.53       4206.61        92.78 o                         
   6   0   4      21972.93      21043.80       424.61 o                         
   7   0   4         43.74         81.21        30.18 o                         
   8   0   4      34105.11      28616.35       654.99 o                         
   9   0   4        128.88        115.79        44.59 o                         
  10   0   4       2664.77       2497.37       113.75 o                         
  11   0   4        109.58         93.42        38.84 o                         
  12   0   4       4745.94       4416.09       135.53 o                         
  13   0   4       1523.38       1611.98        85.51 o                         
  14   0   4       9271.38       9523.40       471.78 o                         
  15   0   4        159.46        127.59        58.88 o                         
 -16   1   4        285.97        269.10        42.67 o                         
 -15   1   4        277.10        279.63        22.56 o                         
 -14   1   4        871.02        944.51        60.15 o                         
 -13   1   4       3224.34       3224.67        75.68 o                         
 -12   1   4        956.59        970.87        42.48 o                         
 -11   1   4       3007.26       2799.30        67.10 o                         
 -10   1   4       7658.67       7093.72       131.27 o                         
  -9   1   4         33.52         45.93        18.18 o                         
  -8   1   4      10741.64      10325.53       142.30 o                         
  -7   1   4      16881.34      16382.83       196.01 o                         
  -6   1   4      24163.81      24643.04       288.71 o                         
  -5   1   4      20110.51      21074.39       258.53 o                         
  -4   1   4       4347.95       4975.11        76.12 o                         
  -3   1   4      45327.41      54559.38       643.88 o                         
  -2   1   4       4729.96       6270.48        89.80 o                         
  -1   1   4      31047.38      37975.25       434.83 o                         
   0   1   4      38706.60      48716.61       676.03 o                         
   1   1   4      12640.72      15453.96       232.72 o                         
   2   1   4      48652.75      59489.11       874.88 o                         
   3   1   4       9088.24      11222.83       143.34 o                         
   4   1   4        363.18        458.67        21.06 o                         
   5   1   4        128.57        178.19        18.13 o                         
   6   1   4       7218.04       6550.88        95.84 o                         
   7   1   4       1743.21       1789.77        61.68 o                         
   8   1   4      13512.81      12163.73       225.71 o                         
   9   1   4        133.74        132.31        37.00 o                         
  10   1   4       7701.10       7043.49       156.69 o                         
  11   1   4        417.67        373.30        39.20 o                         
  12   1   4       8979.49       8506.44       174.82 o                         
  13   1   4       1669.83       1646.73        63.94 o                         
  14   1   4       1486.59       1552.05        72.45 o                         
  15   1   4          6.86         -9.99        16.49 o                         
 -16   2   4          7.42          7.12        13.37 o                         
 -15   2   4         37.05         15.25        14.00 o                         
 -14   2   4         23.47         14.38        16.23 o                         
 -13   2   4       1161.56       1057.37        40.76 o                         
 -12   2   4         17.25         11.88        19.84 o                         
 -11   2   4         35.19         55.41        18.44 o                         
 -10   2   4         41.26         55.96        18.04 o                         
  -9   2   4        360.99        403.16        25.08 o                         
  -8   2   4         81.18         57.97        19.87 o                         
  -7   2   4       3671.14       3752.56        73.61 o                         
  -6   2   4       4028.58       4238.35        70.00 o                         
  -5   2   4       9758.91      10484.76       139.96 o                         
  -4   2   4       9855.95      10915.03       146.10 o                         
  -3   2   4       5331.68       6402.34        92.07 o                         
  -2   2   4       1110.59       1308.43        33.01 o                         
  -1   2   4        328.14        403.88        18.89 o                         
   0   2   4        318.72        439.49        18.96 o                         
   1   2   4        977.12       1142.84        29.20 o                         
   2   2   4      21126.76      24982.75       306.28 o                         
   3   2   4       5258.07       5670.10        80.18 o                         
   4   2   4       6913.04       7401.42       100.68 o                         
   5   2   4      20075.49      20698.23       240.45 o                         
   6   2   4       8919.88       8855.85       127.93 o                         
   7   2   4        203.94        228.18        25.79 o                         
   8   2   4         18.64         38.82        20.54 o                         
   9   2   4       2438.72       2188.45        83.87 o                         
  10   2   4        922.15        886.57        47.38 o                         
  11   2   4        239.46        196.97        33.05 o                         
  12   2   4        743.02        714.74        43.24 o                         
  13   2   4         27.29        -15.63        21.74 o                         
  14   2   4        306.17        334.03        31.23 o                         
  15   2   4         41.85         24.69        16.26 o                         
 -16   3   4        327.98        267.09        25.47 o                         
 -15   3   4        105.40         69.53        15.03 o                         
 -14   3   4        117.01        120.71        18.00 o                         
 -13   3   4         26.43         23.38        15.40 o                         
 -12   3   4        291.30        280.83        22.13 o                         
 -11   3   4       2472.15       2425.93        57.09 o                         
 -10   3   4       1038.93       1113.26        40.83 o                         
  -9   3   4       4514.22       4226.72        78.65 o                         
  -8   3   4       3984.09       3806.41        77.64 o                         
  -7   3   4      14995.83      15011.34       214.05 o                         
  -6   3   4      38468.54      38598.48       511.38 o                         
  -5   3   4      21027.50      22167.71       304.92 o                         
  -4   3   4      49741.55      54575.46       649.67 o                         
  -3   3   4      22817.38      26091.85       304.53 o                         
  -2   3   4      11263.93      12237.97       167.57 o                         
  -1   3   4       1335.38       1414.14        36.19 o                         
   0   3   4      10284.87      12690.60       153.83 o                         
   1   3   4        148.10        238.82        15.65 o                         
   2   3   4       1489.33       1774.63        39.39 o                         
   3   3   4       1209.39       1608.85        39.49 o                         
   4   3   4       1032.27       1065.00        31.64 o                         
   5   3   4       1091.58       1200.77        34.67 o                         
   6   3   4       2952.61       2931.65        59.08 o                         
   7   3   4        571.74        582.50        28.26 o                         
   8   3   4         66.61         63.22        20.71 o                         
   9   3   4       6647.32       5738.45       111.39 o                         
  10   3   4       5437.86       4597.94       105.09 o                         
  11   3   4       3110.42       2787.71        79.62 o                         
  12   3   4       2494.18       2378.63        75.41 o                         
  13   3   4       1892.09       1947.86        70.11 o                         
  14   3   4        262.59        274.60        30.58 o                         
  15   3   4         59.86         38.45        44.75 o                         
 -15   4   4         56.35         57.82        13.17 o                         
 -14   4   4         32.99         42.73        12.10 o                         
 -13   4   4        287.12        290.46        22.06 o                         
 -12   4   4        689.35        642.49        28.51 o                         
 -11   4   4       2811.17       2539.73        59.81 o                         
 -10   4   4       4855.73       4427.03        88.60 o                         
  -9   4   4       1900.25       1804.94        52.82 o                         
  -8   4   4       5829.72       5452.40        98.37 o                         
  -7   4   4       5185.09       4968.95        96.38 o                         
  -6   4   4       1875.19       2006.49        52.21 o                         
  -5   4   4        513.99        582.68        27.26 o                         
  -4   4   4      20722.47      21990.23       282.56 o                         
  -3   4   4       5442.29       5836.73        86.65 o                         
  -2   4   4      71445.38      75235.27       836.33 o                         
  -1   4   4      13664.54      15198.56       187.01 o                         
   0   4   4       6370.81       6832.90       102.11 o                         
   1   4   4       3856.88       4426.40        73.19 o                         
   2   4   4       5462.82       5709.76        86.60 o                         
   3   4   4       6514.11       6727.28        96.12 o                         
   4   4   4      39130.97      37682.12       422.38 o                         
   5   4   4        396.85        430.88        22.55 o                         
   6   4   4      14961.58      14117.11       178.23 o                         
   7   4   4       4459.62       3903.16        66.66 o                         
   8   4   4       1215.97       1234.41        47.51 o                         
   9   4   4       8611.08       7824.75       138.66 o                         
  10   4   4         10.32         23.42        24.57 o                         
  11   4   4        494.55        504.17        31.74 o                         
  12   4   4         36.59         52.74        21.00 o                         
  13   4   4        486.77        461.62        43.58 o                         
  14   4   4       1586.28       1866.41        79.22 o                         
 -15   5   4        958.52       1221.86        55.83 o                         
 -14   5   4        671.27        740.69        41.07 o                         
 -13   5   4       2850.49       3183.90        76.50 o                         
 -12   5   4         90.07         73.33        15.00 o                         
 -11   5   4       6005.74       5718.72       103.86 o                         
 -10   5   4       1098.80        921.75        34.53 o                         
  -9   5   4       5010.52       4552.68        89.08 o                         
  -8   5   4       7364.75       6717.39       135.72 o                         
  -7   5   4        273.98        234.04        22.31 o                         
  -6   5   4        215.22        257.40        24.06 o                         
  -5   5   4      12002.07      11594.82       174.38 o                         
  -4   5   4       1992.82       2022.08        48.71 o                         
  -3   5   4      10118.85      10466.00       133.49 o                         
  -2   5   4      23290.19      23388.12       271.74 o                         
  -1   5   4        467.40        612.48        26.38 o                         
   0   5   4      22119.93      23051.83       281.78 o                         
   1   5   4      10629.01      10650.33       148.24 o                         
   2   5   4      29258.13      29687.80       346.35 o                         
   3   5   4       2632.43       2561.51        49.22 o                         
   4   5   4      16186.90      15284.36       184.42 o                         
   5   5   4        908.49        919.58        31.27 o                         
   6   5   4         18.63         24.59        15.44 o                         
   7   5   4       3914.92       3339.84        64.03 o                         
   8   5   4       5358.07       4614.31        77.78 o                         
   9   5   4       3916.10       3576.83        76.32 o                         
  10   5   4       8378.96       8083.04       149.92 o                         
  11   5   4          1.69         -5.85        19.49 o                         
  12   5   4       2258.70       2554.72        71.81 o                         
  13   5   4        265.31        292.17        47.40 o                         
  14   5   4         52.85         75.59        21.78 o                         
 -14   6   4       1342.71       1645.74        48.83 o                         
 -13   6   4        205.21        199.61        18.63 o                         
 -12   6   4       1448.10       1440.19        41.33 o                         
 -11   6   4          8.69         14.06        12.07 o                         
 -10   6   4        166.15        152.08        18.08 o                         
  -9   6   4       9375.54       8628.28       139.60 o                         
  -8   6   4      10715.32       9685.33       157.97 o                         
  -7   6   4       7680.21       7169.36       145.54 o                         
  -6   6   4       8308.80       7625.10       130.42 o                         
  -5   6   4      12311.26      11599.24       179.98 o                         
  -4   6   4       2595.37       2502.04        57.38 o                         
  -3   6   4        588.85        577.84        29.63 o                         
  -2   6   4        225.94        238.16        18.78 o                         
  -1   6   4         99.07        102.46        17.81 o                         
   0   6   4        213.69        260.19        18.84 o                         
   1   6   4       1777.38       1839.59        42.36 o                         
   2   6   4       5455.15       5240.71        79.04 o                         
   3   6   4       5771.20       5658.24        83.24 o                         
   4   6   4        513.48        538.83        24.19 o                         
   5   6   4       5974.16       5429.28        81.75 o                         
   6   6   4      17392.13      15437.87       208.11 o                         
   7   6   4       2510.00       2295.45        48.11 o                         
   8   6   4       1568.71       1451.70        40.58 o                         
   9   6   4        828.61        787.49        33.02 o                         
  10   6   4        290.11        315.92        25.34 o                         
  11   6   4        112.99         71.42        21.48 o                         
  12   6   4       3345.56       3643.84        93.33 o                         
  13   6   4       1737.04       1984.27        79.44 o                         
  14   6   4        670.80        761.10        52.04 o                         
 -14   7   4       1073.88       1163.42        82.56 o                         
 -13   7   4        688.78        741.97        43.29 o                         
 -12   7   4       1992.35       2171.47        79.75 o                         
 -11   7   4       1359.99       1309.44        45.49 o                         
 -10   7   4         60.18         67.31        16.45 o                         
  -9   7   4        796.26        764.13        32.99 o                         
  -8   7   4        414.65        378.04        24.71 o                         
  -7   7   4       4045.18       3658.94        78.52 o                         
  -6   7   4       6588.91       6266.36       119.23 o                         
  -5   7   4       7967.48       7149.27       123.91 o                         
  -4   7   4      10155.66       8966.38       146.25 o                         
  -3   7   4        512.91        508.67        25.81 o                         
  -2   7   4      17485.48      15089.28       215.74 o                         
  -1   7   4      26136.71      23323.57       293.15 o                         
   0   7   4       2454.30       2174.76        49.34 o                         
   1   7   4      17592.37      15886.59       204.84 o                         
   2   7   4       4460.78       4109.22        68.67 o                         
   3   7   4       1298.04       1379.56        37.44 o                         
   4   7   4        650.76        714.16        27.89 o                         
   5   7   4       3854.85       3625.14        71.39 o                         
   6   7   4       1836.61       1757.75        43.57 o                         
   7   7   4       2061.26       1987.84        45.59 o                         
   8   7   4        198.42        190.91        18.58 o                         
   9   7   4       7012.62       6524.07       108.64 o                         
  10   7   4         82.19         82.18        18.06 o                         
  11   7   4       4319.13       4401.98       100.05 o                         
  12   7   4          3.29          2.37        12.96 o                         
  13   7   4       2096.71       2240.78       197.04 o                         
 -13   8   4         22.74          0.64        12.00 o                         
 -12   8   4       1340.11       1525.73        49.43 o                         
 -11   8   4        451.20        415.40        29.16 o                         
 -10   8   4       4753.45       4811.81       111.21 o                         
  -9   8   4       1446.62       1482.12        58.50 o                         
  -8   8   4       3275.56       2921.13        68.56 o                         
  -7   8   4       2236.54       2080.45        54.44 o                         
  -6   8   4        365.99        395.88        24.92 o                         
  -5   8   4       6797.02       5908.25       100.25 o                         
  -4   8   4        188.81        194.53        22.20 o                         
  -3   8   4      20073.40      16689.55       247.85 o                         
  -2   8   4        688.91        653.09        30.36 o                         
  -1   8   4       9665.53       8295.28       128.77 o                         
   0   8   4       8083.55       6848.91       108.52 o                         
   1   8   4          2.57         12.59        13.37 o                         
   2   8   4      10467.40       9237.72       136.92 o                         
   3   8   4      17454.98      15498.39       202.23 o                         
   4   8   4        246.96        206.36        20.65 o                         
   5   8   4       8871.30       7911.22       113.33 o                         
   6   8   4        193.71        140.74        18.41 o                         
   7   8   4       2403.02       2167.11        50.56 o                         
   8   8   4       1508.83       1356.35        36.66 o                         
   9   8   4        415.94        418.41        22.19 o                         
  10   8   4        428.39        463.86        25.19 o                         
  11   8   4         73.00         96.11        15.81 o                         
  12   8   4         30.67         32.73        12.76 o                         
 -12   9   4        546.86        617.94        57.49 o                         
 -11   9   4         13.91         19.43        14.07 o                         
 -10   9   4        783.56        763.88        56.26 o                         
  -9   9   4        232.22        241.33        25.88 o                         
  -8   9   4         46.54         40.58        15.73 o                         
  -7   9   4        116.81         93.78        18.81 o                         
  -6   9   4       1378.15       1206.54        41.12 o                         
  -5   9   4        132.61        146.70        19.83 o                         
  -4   9   4       4178.67       3581.88        76.52 o                         
  -3   9   4       1318.26       1225.83        40.82 o                         
  -2   9   4       1893.57       1691.91        49.57 o                         
  -1   9   4       2166.60       2085.63        54.01 o                         
   0   9   4       9640.72       8187.33       124.15 o                         
   1   9   4       8143.68       6946.78       106.49 o                         
   2   9   4       6759.29       6059.72        89.74 o                         
   3   9   4       4282.82       3772.84        65.34 o                         
   4   9   4       1767.07       1680.83        43.54 o                         
   5   9   4       8490.59       7716.15       111.32 o                         
   6   9   4       1775.57       1534.62        43.07 o                         
   7   9   4        335.45        298.52        20.53 o                         
   8   9   4        124.46        127.71        16.96 o                         
   9   9   4        325.23        389.02        23.93 o                         
  10   9   4         34.68         40.89        14.68 o                         
  11   9   4       1110.50       1182.16        45.10 o                         
 -11  10   4        285.71        257.97        25.02 o                         
 -10  10   4        187.05        209.67        22.56 o                         
  -9  10   4         74.91         79.46        21.13 o                         
  -8  10   4        138.77        125.34        24.31 o                         
  -7  10   4        795.88        783.81        36.06 o                         
  -6  10   4        290.83        293.71        23.27 o                         
  -5  10   4         33.60         22.59        17.36 o                         
  -4  10   4       2883.73       2640.13        63.16 o                         
  -3  10   4       1788.34       1614.61        49.97 o                         
  -2  10   4        829.08        772.46        35.19 o                         
  -1  10   4       2141.35       1970.13        54.15 o                         
   0  10   4        253.35        240.89        22.49 o                         
   1  10   4       7670.85       6722.52       106.32 o                         
   2  10   4        837.41        811.64        29.75 o                         
   3  10   4       1064.14       1009.04        34.54 o                         
   4  10   4       1584.83       1543.56        42.24 o                         
   5  10   4         73.00         77.78        15.15 o                         
   6  10   4        537.22        541.04        26.28 o                         
   7  10   4        610.41        637.79        31.28 o                         
   8  10   4        248.49        288.36        22.12 o                         
   9  10   4          2.43         14.47        10.93 o                         
  10  10   4         33.38         38.04        12.51 o                         
 -10  11   4       1562.39       1873.82       156.72 o                         
  -9  11   4        374.60        266.65        26.06 o                         
  -8  11   4        320.51        350.84        29.66 o                         
  -7  11   4        618.79        545.53        39.23 o                         
  -6  11   4       1132.60       1043.29        52.59 o                         
  -5  11   4         22.67         29.26        21.55 o                         
  -4  11   4       1445.49       1292.03        64.14 o                         
  -3  11   4        770.73        777.58        37.51 o                         
  -2  11   4       1253.41       1207.05        39.99 o                         
  -1  11   4       3562.50       3339.90        68.59 o                         
   0  11   4        266.47        247.03        19.27 o                         
   1  11   4       3472.17       3351.20        80.86 o                         
   2  11   4        482.01        488.95        23.25 o                         
   3  11   4       2800.02       2654.70        66.57 o                         
   4  11   4        359.90        354.76        22.85 o                         
   5  11   4         76.00         84.93        17.40 o                         
   6  11   4         20.64         22.15        15.26 o                         
   7  11   4        162.89        151.20        18.45 o                         
   8  11   4        580.03        554.41        23.58 o                         
   9  11   4       1040.62       1283.48        47.92 o                         
  -8  12   4       3550.75       4329.89       230.81 o                         
  -7  12   4       1255.75       1416.67        59.36 o                         
  -6  12   4       3294.11       3856.16       106.41 o                         
  -5  12   4       1838.86       2126.37        68.41 o                         
  -4  12   4        159.36        160.51        23.79 o                         
  -3  12   4       2711.14       2907.66        85.70 o                         
  -2  12   4       3674.76       3961.41        94.80 o                         
  -1  12   4       1477.84       1509.62        69.14 o                         
   0  12   4       2490.03       2650.14        68.08 o                         
   1  12   4          4.15         -5.16        14.09 o                         
   2  12   4         55.54         41.54        15.94 o                         
   3  12   4       1174.34       1212.85        55.92 o                         
   4  12   4        444.33        502.73        27.15 o                         
   5  12   4       3765.11       4258.53        87.99 o                         
   6  12   4        101.57        122.10        16.48 o                         
   7  12   4       3464.04       4215.67       102.24 o                         
   8  12   4          7.92          8.58        11.43 o                         
  -6  13   4        164.13        225.62        42.08 o                         
  -5  13   4        171.60        165.31        24.88 o                         
  -4  13   4       1276.09       1629.35       119.65 o                         
  -3  13   4        982.90       1114.01        68.46 o                         
  -2  13   4        519.26        617.60        32.12 o                         
  -1  13   4       1670.52       2079.39        62.39 o                         
   0  13   4        199.12        199.02        19.57 o                         
   1  13   4       5865.07       6873.79       173.40 o                         
   2  13   4         24.38         36.48        15.03 o                         
   3  13   4       2157.32       2535.14        67.90 o                         
   4  13   4       1166.73       1387.04        42.94 o                         
   5  13   4        491.01        561.78        26.78 o                         
  -2  14   4        378.08        469.24        87.03 o                         
  -1  14   4         35.05         64.16        18.04 o                         
   0  14   4        329.22        349.56        36.60 o                         
   1  14   4         83.34        114.21        21.14 o                         
   2  14   4        934.24       1006.45        78.65 o                         
 -16   1   5       1895.09       2241.77       101.79 o                         
 -15   1   5         11.21         29.11        13.62 o                         
 -14   1   5       1802.64       1884.15        63.49 o                         
 -13   1   5        133.63        122.63        20.16 o                         
 -12   1   5         85.94         95.67        21.39 o                         
 -11   1   5        272.78        371.08        27.81 o                         
 -10   1   5       1839.74       1667.79        45.53 o                         
  -9   1   5       2604.13       2735.40        61.55 o                         
  -8   1   5      13378.39      12324.57       156.57 o                         
  -7   1   5        868.21        807.25        30.66 o                         
  -6   1   5      23429.76      23545.46       277.46 o                         
  -5   1   5       4304.53       4412.02        72.47 o                         
  -4   1   5        721.60        850.07        29.19 o                         
  -3   1   5      10400.77      12417.56       159.47 o                         
  -2   1   5      34730.25      40146.97       462.45 o                         
  -1   1   5       1021.28       1235.07        31.99 o                         
   0   1   5      18858.52      22494.37       287.87 o                         
   1   1   5      15143.49      17170.64       207.46 o                         
   2   1   5       1849.90       2379.84        44.44 o                         
   3   1   5      15110.31      16875.88       191.58 o                         
   4   1   5       3869.89       4050.26        63.00 o                         
   5   1   5        599.79        869.34        29.63 o                         
   6   1   5       6493.48       6162.18        95.12 o                         
   7   1   5      26402.61      23961.34       381.27 o                         
   8   1   5       1886.90       1681.88        71.06 o                         
   9   1   5      10917.22       9277.03       185.19 o                         
  10   1   5       1606.47       1613.23        69.21 o                         
  11   1   5        314.27        295.10        34.59 o                         
  12   1   5        567.08        555.86        38.68 o                         
  13   1   5       3996.29       4090.54       115.52 o                         
  14   1   5        111.23         89.95        21.33 o                         
  15   1   5       1091.83       1239.33        68.96 o                         
 -16   2   5         36.75         26.56        13.59 o                         
 -15   2   5         14.73         -0.97        11.40 o                         
 -14   2   5       1496.89       1604.44        56.68 o                         
 -13   2   5         48.27         49.73        17.59 o                         
 -12   2   5       3780.58       3726.02        73.36 o                         
 -11   2   5       1038.81       1033.71        37.26 o                         
 -10   2   5      13479.49      12357.12       173.56 o                         
  -9   2   5       7056.48       6836.06       115.12 o                         
  -8   2   5       1268.93       1339.22        43.36 o                         
  -7   2   5      33653.52      32402.39       416.15 o                         
  -6   2   5      10739.97      10690.45       138.70 o                         
  -5   2   5      40831.20      43039.53       491.97 o                         
  -4   2   5      52046.62      55550.78       638.23 o                         
  -3   2   5       1324.47       1683.72        40.19 o                         
  -2   2   5      47440.25      53682.53       603.42 o                         
  -1   2   5       2132.91       2536.66        45.45 o                         
   0   2   5      55313.54      62951.08       712.67 o                         
   1   2   5       7434.00       8400.86       114.36 o                         
   2   2   5       1316.26       1704.16        35.64 o                         
   3   2   5      11102.43      12095.98       159.97 o                         
   4   2   5        558.17        692.97        26.21 o                         
   5   2   5       9827.50      10064.33       140.86 o                         
   6   2   5       4314.84       4028.17        73.77 o                         
   7   2   5       1649.44       1612.71        48.55 o                         
   8   2   5        340.17        289.44        42.34 o                         
   9   2   5       6344.56       5694.66       123.11 o                         
  10   2   5        497.79        515.16        42.27 o                         
  11   2   5      20459.86      18939.50       355.80 o                         
  12   2   5       2213.41       2219.20        72.71 o                         
  13   2   5       4725.42       4914.48       130.18 o                         
  14   2   5        686.64        658.18        39.98 o                         
  15   2   5       1168.13       1469.69       136.61 o                         
 -15   3   5          4.29          6.58        10.89 o                         
 -14   3   5       1237.48       1412.83        44.39 o                         
 -13   3   5        472.08        452.75        24.86 o                         
 -12   3   5         14.04          6.04        14.83 o                         
 -11   3   5       2011.38       1942.02        50.69 o                         
 -10   3   5       1360.13       1351.12        42.24 o                         
  -9   3   5        851.54        786.06        33.53 o                         
  -8   3   5       8107.62       7859.88       134.67 o                         
  -7   3   5        927.11        974.61        37.98 o                         
  -6   3   5      16563.30      16985.92       221.62 o                         
  -5   3   5       8623.45       9072.07       134.38 o                         
  -4   3   5      15282.42      16036.34       209.38 o                         
  -3   3   5      75626.02      80617.85       983.78 o                         
  -2   3   5        547.67        630.75        22.88 o                         
  -1   3   5      65404.13      70540.21       825.77 o                         
   0   3   5       4266.24       4638.10        71.80 o                         
   1   3   5       2559.86       3143.89        54.70 o                         
   2   3   5      41410.00      43090.14       517.97 o                         
   3   3   5      17544.22      17769.30       223.75 o                         
   4   3   5      44551.41      44084.73       510.33 o                         
   5   3   5      12465.05      11987.92       163.71 o                         
   6   3   5       2444.06       2362.34        57.99 o                         
   7   3   5       5575.83       4844.32        86.43 o                         
   8   3   5       6301.26       5437.00       135.09 o                         
   9   3   5       7191.20       6225.90       127.66 o                         
  10   3   5       1275.34       1145.01        51.23 o                         
  11   3   5        569.03        513.99        40.17 o                         
  12   3   5        106.85         97.32        26.78 o                         
  13   3   5        352.12        420.50        32.02 o                         
  14   3   5         17.68         24.43        15.78 o                         
 -15   4   5        278.95        253.26        23.37 o                         
 -14   4   5         29.68         38.89        13.52 o                         
 -13   4   5        729.23        785.56        35.57 o                         
 -12   4   5       5452.93       5139.41        95.92 o                         
 -11   4   5       1075.58       1093.64        38.24 o                         
 -10   4   5      10555.18       9541.75       147.30 o                         
  -9   4   5       3544.35       3343.76        66.09 o                         
  -8   4   5       1526.01       1391.34        44.90 o                         
  -7   4   5        105.82        120.93        18.62 o                         
  -6   4   5         13.37         39.06        15.80 o                         
  -5   4   5       8485.76       8363.27       126.64 o                         
  -4   4   5       1373.46       1473.73        42.76 o                         
  -3   4   5       4276.94       4591.76        73.25 o                         
  -2   4   5        752.26        840.66        28.68 o                         
  -1   4   5      14308.36      14845.99       189.04 o                         
   0   4   5       7849.78       7972.95       103.55 o                         
   1   4   5      21807.17      21773.62       262.88 o                         
   2   4   5       4821.73       5044.24        75.93 o                         
   3   4   5      44733.31      43149.05       485.17 o                         
   4   4   5       3122.59       3159.14        58.43 o                         
   5   4   5       1743.82       1722.98        45.01 o                         
   6   4   5       2510.86       2417.12        54.32 o                         
   7   4   5       1505.35       1329.75        43.64 o                         
   8   4   5       4760.24       4091.52        81.38 o                         
   9   4   5        262.37        223.47        27.49 o                         
  10   4   5       8186.14       7276.29       146.54 o                         
  11   4   5         98.41        101.12        22.05 o                         
  12   4   5       2110.87       2190.74        79.74 o                         
  13   4   5        848.98        834.70        56.44 o                         
  14   4   5        697.11        728.92        76.67 o                         
 -15   5   5       1913.95       2073.49        84.57 o                         
 -14   5   5         34.74         43.35        12.27 o                         
 -13   5   5       1339.34       1440.03        50.02 o                         
 -12   5   5         63.07         65.00        13.88 o                         
 -11   5   5        151.41        150.08        17.64 o                         
 -10   5   5        574.43        579.26        28.92 o                         
  -9   5   5      16732.48      14938.83       226.53 o                         
  -8   5   5         22.30         29.57        16.64 o                         
  -7   5   5       6330.68       6000.33       116.30 o                         
  -6   5   5       3388.37       3097.03        70.66 o                         
  -5   5   5       1447.13       1562.52        48.35 o                         
  -4   5   5      12075.41      11869.97       185.90 o                         
  -3   5   5      10490.36      10061.33       139.63 o                         
  -2   5   5        474.13        421.25        25.67 o                         
  -1   5   5       1861.67       1890.40        43.69 o                         
   0   5   5      13635.56      13672.01       172.19 o                         
   1   5   5      15971.78      15931.22       206.58 o                         
   2   5   5       6882.60       6666.66        97.37 o                         
   3   5   5        787.68        852.61        28.61 o                         
   4   5   5       2042.08       2081.36        46.39 o                         
   5   5   5       5755.71       5162.12        78.73 o                         
   6   5   5      14695.13      12718.65       170.25 o                         
   7   5   5       1437.15       1358.68        40.80 o                         
   8   5   5       4965.34       4285.40        80.65 o                         
   9   5   5        746.29        683.21        33.64 o                         
  10   5   5       2138.72       1993.06        61.66 o                         
  11   5   5       1116.33       1115.14        47.30 o                         
  12   5   5       1185.12       1282.38        61.54 o                         
  13   5   5        243.38        232.17        24.81 o                         
  14   5   5       1286.98       1522.13        73.24 o                         
 -14   6   5        534.56        495.31        35.34 o                         
 -13   6   5       1898.77       2040.84        54.69 o                         
 -12   6   5       1775.62       1787.77        59.99 o                         
 -11   6   5        159.48        131.94        16.08 o                         
 -10   6   5       1282.86       1181.16        39.88 o                         
  -9   6   5        146.18        125.44        17.88 o                         
  -8   6   5        598.91        697.39        32.72 o                         
  -7   6   5        229.86        270.01        24.96 o                         
  -6   6   5      18243.18      16656.69       267.91 o                         
  -5   6   5      16295.07      14964.55       253.32 o                         
  -4   6   5       7895.10       7031.39       129.66 o                         
  -3   6   5      15560.87      14652.55       210.36 o                         
  -2   6   5         53.70         79.72        15.94 o                         
  -1   6   5       1989.06       1941.69        47.19 o                         
   0   6   5       1675.61       1702.05        43.67 o                         
   1   6   5       4266.90       4081.28        69.65 o                         
   2   6   5       2194.25       2143.85        45.44 o                         
   3   6   5       3848.63       3622.94        62.48 o                         
   4   6   5       2738.18       2589.99        53.66 o                         
   5   6   5       4414.21       3899.85        69.53 o                         
   6   6   5      10990.84       9638.34       128.93 o                         
   7   6   5       5515.00       4848.06        80.81 o                         
   8   6   5        413.28        375.89        25.94 o                         
   9   6   5         76.38         58.98        20.06 o                         
  10   6   5       2578.17       2396.82        62.56 o                         
  11   6   5       2262.69       2136.82        65.13 o                         
  12   6   5       1656.55       1715.60        65.74 o                         
  13   6   5        597.46        641.50        34.02 o                         
 -14   7   5       1046.90       1146.32        63.90 o                         
 -13   7   5        234.18        220.34        16.16 o                         
 -12   7   5         88.53        115.97        17.75 o                         
 -11   7   5       1867.79       1816.42        55.11 o                         
 -10   7   5       2719.17       2518.13        58.04 o                         
  -9   7   5       1055.51       1028.72        39.30 o                         
  -8   7   5      11469.17      10507.38       179.21 o                         
  -7   7   5        157.39        151.65        20.13 o                         
  -6   7   5       3558.68       3151.88        72.80 o                         
  -5   7   5        290.36        338.42        29.14 o                         
  -4   7   5        125.04        151.36        20.21 o                         
  -3   7   5        154.38        133.28        24.51 o                         
  -2   7   5       2036.11       1882.33        56.10 o                         
  -1   7   5       2434.80       2326.32        52.92 o                         
   0   7   5       1017.57       1047.59        34.98 o                         
   1   7   5       8075.54       7173.27       106.85 o                         
   2   7   5        277.86        251.76        18.55 o                         
   3   7   5        643.40        575.94        25.02 o                         
   4   7   5         88.94         84.81        17.00 o                         
   5   7   5       7440.45       6506.79        92.81 o                         
   6   7   5         26.76         64.26        16.92 o                         
   7   7   5      10113.19       9114.58       130.39 o                         
   8   7   5       1173.10       1075.27        36.11 o                         
   9   7   5       2947.68       2883.97        61.77 o                         
  10   7   5        781.62        896.25        45.77 o                         
  11   7   5        357.42        406.77        29.30 o                         
  12   7   5       1397.98       1608.48        53.90 o                         
  13   7   5         42.43         40.13        17.46 o                         
 -13   8   5         36.38         41.85        12.27 o                         
 -12   8   5        992.81       1127.22        44.12 o                         
 -11   8   5         82.59         89.91        16.70 o                         
 -10   8   5        104.39        138.67        18.27 o                         
  -9   8   5        207.98        197.74        21.10 o                         
  -8   8   5       7714.36       6898.87       123.19 o                         
  -7   8   5        851.88        770.94        32.89 o                         
  -6   8   5       1668.68       1527.82        50.09 o                         
  -5   8   5         37.97         17.10        18.42 o                         
  -4   8   5       1254.41       1143.93        44.17 o                         
  -3   8   5       3757.57       3282.31        86.68 o                         
  -2   8   5       9474.68       8253.53       161.90 o                         
  -1   8   5      14309.94      12345.34       217.12 o                         
   0   8   5       1659.43       1433.52        42.35 o                         
   1   8   5       6991.08       5988.01       102.97 o                         
   2   8   5         73.04         70.37        15.56 o                         
   3   8   5       6121.29       5373.95        84.28 o                         
   4   8   5        716.64        644.13        27.98 o                         
   5   8   5          9.06         21.22        15.42 o                         
   6   8   5        457.61        398.13        23.85 o                         
   7   8   5        838.14        778.57        31.60 o                         
   8   8   5       2078.76       1825.38        46.78 o                         
   9   8   5       1358.01       1400.45        53.08 o                         
  10   8   5       2163.37       2353.57        62.17 o                         
  11   8   5        131.49        143.79        16.73 o                         
  12   8   5        851.04        905.08        50.91 o                         
 -12   9   5         16.67         23.53        12.48 o                         
 -11   9   5        280.43        308.95        22.80 o                         
 -10   9   5        958.10       1012.08        45.96 o                         
  -9   9   5       1458.32       1448.37        58.47 o                         
  -8   9   5        678.15        649.38        32.80 o                         
  -7   9   5       2598.40       2430.18        85.26 o                         
  -6   9   5       1689.84       1464.61        61.42 o                         
  -5   9   5       7672.10       6542.96       132.57 o                         
  -4   9   5      14769.37      12447.99       232.87 o                         
  -3   9   5        651.45        444.78        33.03 o                         
  -2   9   5       8305.83       6756.65       129.01 o                         
  -1   9   5         19.88         35.87        15.56 o                         
   0   9   5        447.47        402.84        24.21 o                         
   1   9   5       6734.73       5731.16        91.91 o                         
   2   9   5       1858.20       1687.60        42.31 o                         
   3   9   5       5756.94       5141.38        78.56 o                         
   4   9   5       1675.45       1566.22        41.96 o                         
   5   9   5       2696.43       2455.16        53.83 o                         
   6   9   5       4504.72       4212.27        73.03 o                         
   7   9   5         85.72         94.51        18.67 o                         
   8   9   5       1895.32       1914.71        50.23 o                         
   9   9   5        304.09        305.64        21.03 o                         
  10   9   5       1748.53       1955.22        64.86 o                         
  11   9   5        423.90        486.35        41.95 o                         
 -11  10   5       4919.33       5814.21       399.48 o                         
 -10  10   5        107.17         98.12        20.86 o                         
  -9  10   5       2280.02       2468.94        86.65 o                         
  -8  10   5        630.22        662.07        43.76 o                         
  -7  10   5         98.93        107.93        24.35 o                         
  -6  10   5        881.20        754.37        43.94 o                         
  -5  10   5       3211.21       2983.59        98.78 o                         
  -4  10   5        352.61        290.27        35.63 o                         
  -3  10   5       5842.47       4994.11       113.26 o                         
  -2  10   5        233.36        173.58        25.55 o                         
  -1  10   5        291.87        261.28        25.58 o                         
   0  10   5       6333.69       5473.98       101.17 o                         
   1  10   5        285.84        248.63        20.77 o                         
   2  10   5       7003.08       6397.92       100.97 o                         
   3  10   5         46.96         64.99        15.80 o                         
   4  10   5       9192.27       8516.90       141.53 o                         
   5  10   5       2456.48       2355.48        70.38 o                         
   6  10   5       2319.87       2406.77        58.65 o                         
   7  10   5       3903.84       4367.86        88.46 o                         
   8  10   5         69.99         57.68        15.43 o                         
   9  10   5        905.35        877.54        44.16 o                         
  10  10   5       2242.67       2615.49        90.13 o                         
 -10  11   5        148.69        154.16        36.73 o                         
  -9  11   5       4782.42       5504.76       169.45 o                         
  -8  11   5         27.42         36.48        19.81 o                         
  -7  11   5       4706.82       5051.22       145.77 o                         
  -6  11   5         19.13         29.25        24.21 o                         
  -5  11   5        258.70        243.26        31.61 o                         
  -4  11   5         74.90         33.72        26.29 o                         
  -3  11   5          0.35         -3.38        21.99 o                         
  -2  11   5       1023.22        935.46        41.91 o                         
  -1  11   5         72.94         73.96        20.88 o                         
   0  11   5       1671.36       1532.12        51.68 o                         
   1  11   5        839.27        758.86        31.99 o                         
   2  11   5        744.70        731.48        29.46 o                         
   3  11   5       1449.37       1403.14        56.70 o                         
   4  11   5       2494.36       2578.84        59.49 o                         
   5  11   5         14.24         14.29        13.74 o                         
   6  11   5       3220.15       3605.67        75.78 o                         
   7  11   5         29.71         29.26        11.80 o                         
   8  11   5       1774.44       2002.56        62.32 o                         
   9  11   5        259.10        286.46        32.26 o                         
  -8  12   5        102.11        119.97        33.67 o                         
  -7  12   5        142.94        158.29        33.69 o                         
  -6  12   5         57.59         50.21        28.22 o                         
  -5  12   5        103.67        101.41        26.82 o                         
  -4  12   5         10.43         19.61        20.96 o                         
  -3  12   5       1013.06       1090.86        57.23 o                         
  -2  12   5         77.39         70.50        20.91 o                         
  -1  12   5         72.10         64.86        18.00 o                         
   0  12   5       2232.89       2468.90        67.36 o                         
   1  12   5        265.12        287.69        22.93 o                         
   2  12   5         38.21         28.09        17.62 o                         
   3  12   5        366.89        404.63        27.02 o                         
   4  12   5         51.36         33.13        13.41 o                         
   5  12   5         67.43         70.68        13.12 o                         
   6  12   5          6.64         -5.29        10.30 o                         
   7  12   5        324.57        363.78        18.49 o                         
  -6  13   5        235.85        239.22        46.93 o                         
  -5  13   5         30.24         25.79        23.28 o                         
  -4  13   5         11.61         16.88        24.92 o                         
  -3  13   5         58.92         41.32        21.33 o                         
  -2  13   5        675.33        844.85        61.22 o                         
  -1  13   5         30.50         25.74        16.73 o                         
   0  13   5        287.36        327.07        25.79 o                         
   1  13   5        144.15        158.93        17.75 o                         
   2  13   5         47.89         48.76        14.84 o                         
   3  13   5         64.82         79.88        15.53 o                         
   4  13   5         13.62         32.59        11.51 o                         
   5  13   5        277.60        237.60        20.36 o                         
   0  14   5       1182.47       1151.73       124.83 o                         
 -16   0   6        270.14        289.70        47.11 o                         
 -15   0   6       9646.03      10276.09       841.59 o                         
 -14   0   6        954.82       1121.21        87.15 o                         
 -13   0   6      10993.13      11432.00       304.36 o                         
 -12   0   6       1039.99        874.34        55.70 o                         
 -11   0   6        301.48        291.59        35.91 o                         
 -10   0   6        108.37        126.29        28.58 o                         
  -9   0   6       3191.58       2834.42        89.95 o                         
  -8   0   6       2617.14       2466.05        77.52 o                         
  -7   0   6      14704.33      13428.49       269.81 o                         
  -6   0   6       1126.21       1104.26        53.13 o                         
  -5   0   6      17071.78      18514.25       327.89 o                         
  -4   0   6       4790.54       4899.62       110.18 o                         
  -3   0   6        441.70        577.78        41.14 o                         
  -2   0   6      35079.79      37591.32       626.20 o                         
  -1   0   6       8363.48       8919.88       179.59 o                         
   0   0   6      58776.57      65882.14      1075.46 o                         
   1   0   6       6503.88       7248.49       139.42 o                         
   2   0   6      66126.60      70073.91      1151.60 o                         
   3   0   6      40830.61      42408.84       679.50 o                         
   4   0   6       1019.11       1024.77        41.65 o                         
   5   0   6      39455.31      35545.88       645.23 o                         
   6   0   6       8737.90       7649.95       222.85 o                         
   7   0   6      20618.93      17806.10       450.75 o                         
   8   0   6      39979.52      34561.74      1097.39 o                         
   9   0   6        616.09        518.89        61.54 o                         
  10   0   6       2400.68       2563.91       113.96 o                         
  11   0   6       1077.57       1134.76        79.45 o                         
  12   0   6         99.41        142.45        45.53 o                         
  13   0   6        403.47        364.30        56.25 o                         
  14   0   6       1693.56       1585.83       214.46 o                         
 -16   1   6          5.73          9.42        23.55 o                         
 -15   1   6          5.93         -2.40        11.38 o                         
 -14   1   6         63.05         59.94        18.58 o                         
 -13   1   6        483.67        447.61        27.30 o                         
 -12   1   6        570.59        550.41        29.91 o                         
 -11   1   6      10401.39       9476.27       149.95 o                         
 -10   1   6         99.51        107.12        20.17 o                         
  -9   1   6      12007.58      11228.38       178.32 o                         
  -8   1   6       7549.10       6846.32       103.17 o                         
  -7   1   6        138.51        140.29        21.24 o                         
  -6   1   6      26016.25      24817.24       308.84 o                         
  -5   1   6       3372.02       3384.90        61.15 o                         
  -4   1   6        162.38        280.75        20.43 o                         
  -3   1   6       8330.52       8391.11       116.89 o                         
  -2   1   6       3594.52       3855.62        67.56 o                         
  -1   1   6      67293.96      73787.45       879.71 o                         
   0   1   6        437.33        600.14        23.92 o                         
   1   1   6      30723.14      32656.18       374.93 o                         
   2   1   6       3027.42       3154.47        53.64 o                         
   3   1   6       7039.92       7824.97       100.99 o                         
   4   1   6      36862.00      36690.86       450.93 o                         
   5   1   6       4639.65       5035.17        82.50 o                         
   6   1   6       3159.23       2979.07        69.55 o                         
   7   1   6       1426.15       1350.80        57.37 o                         
   8   1   6        265.08        286.40        45.70 o                         
   9   1   6       2091.79       2000.85        80.10 o                         
  10   1   6       5502.86       4889.99       126.20 o                         
  11   1   6       1607.53       1450.55        64.45 o                         
  12   1   6       2061.77       2014.77        78.54 o                         
  13   1   6         26.62         43.61        19.72 o                         
  14   1   6       3163.07       3329.75       192.93 o                         
 -15   2   6        335.95        289.51        25.79 o                         
 -14   2   6        108.02        100.64        16.13 o                         
 -13   2   6        389.17        413.17        27.71 o                         
 -12   2   6       1780.51       1703.12        48.76 o                         
 -11   2   6         16.42         26.66        16.08 o                         
 -10   2   6        897.89        973.38        37.86 o                         
  -9   2   6         39.34         35.26        19.27 o                         
  -8   2   6        611.34        688.41        33.97 o                         
  -7   2   6        129.27        163.83        23.17 o                         
  -6   2   6        499.09        528.47        25.26 o                         
  -5   2   6      34673.03      34925.52       415.01 o                         
  -4   2   6       6912.22       7179.44       102.05 o                         
  -3   2   6      16215.44      16155.79       201.17 o                         
  -2   2   6      10176.83      11408.74       151.01 o                         
  -1   2   6       7766.89       8465.75       117.41 o                         
   0   2   6        394.21        541.00        23.87 o                         
   1   2   6       2953.77       3470.84        56.98 o                         
   2   2   6      22489.26      23491.28       280.31 o                         
   3   2   6       2310.84       2260.43        53.71 o                         
   4   2   6       7523.22       7597.97       117.74 o                         
   5   2   6       1124.29       1237.57        41.75 o                         
   6   2   6        101.69        107.65        19.34 o                         
   7   2   6        233.67        176.23        26.19 o                         
   8   2   6        181.41        192.21        34.02 o                         
   9   2   6         20.85         45.46        27.85 o                         
  10   2   6       2543.36       2265.33        79.63 o                         
  11   2   6        439.85        401.18        36.90 o                         
  12   2   6        382.65        365.35        38.29 o                         
  13   2   6        105.70        129.45        23.46 o                         
  14   2   6        107.65        112.34        16.74 o                         
 -15   3   6         28.79         29.00        11.97 o                         
 -14   3   6         58.34         52.81        12.07 o                         
 -13   3   6         92.97        112.02        17.21 o                         
 -12   3   6       4037.84       3997.34        79.59 o                         
 -11   3   6        223.38        207.85        20.77 o                         
 -10   3   6        122.54        125.78        18.74 o                         
  -9   3   6        148.73        134.49        19.72 o                         
  -8   3   6         21.89         42.86        17.67 o                         
  -7   3   6        595.60        581.71        29.64 o                         
  -6   3   6       6695.51       6383.05       107.35 o                         
  -5   3   6       4702.11       4583.72        77.77 o                         
  -4   3   6       6457.65       6838.81       107.25 o                         
  -3   3   6      21554.27      22532.92       292.64 o                         
  -2   3   6      14863.33      15315.06       211.14 o                         
  -1   3   6       3675.41       3604.64        62.24 o                         
   0   3   6       7909.23       8509.71       130.08 o                         
   1   3   6      11719.79      12046.68       171.14 o                         
   2   3   6       3269.48       3081.15        66.75 o                         
   3   3   6       2160.46       2455.54        58.21 o                         
   4   3   6       1361.90       1390.31        43.96 o                         
   5   3   6        916.53        978.33        38.33 o                         
   6   3   6       1710.14       1597.70        47.87 o                         
   7   3   6       3679.06       3262.53        80.53 o                         
   8   3   6        557.23        605.49        38.47 o                         
   9   3   6        671.53        613.88        39.18 o                         
  10   3   6       1278.76       1245.67        58.90 o                         
  11   3   6       1211.71       1144.88        54.59 o                         
  12   3   6        483.05        513.96        39.67 o                         
  13   3   6       1192.15       1042.70        89.02 o                         
  14   3   6        225.80        255.29        23.10 o                         
 -15   4   6       1536.80       1844.42        55.33 o                         
 -14   4   6       1741.50       1935.00        50.51 o                         
 -13   4   6       2657.52       2799.06        68.68 o                         
 -12   4   6        415.99        360.17        21.90 o                         
 -11   4   6         37.88         41.83        14.69 o                         
 -10   4   6       5346.71       4877.91        85.69 o                         
  -9   4   6        311.07        263.17        23.14 o                         
  -8   4   6       9456.23       8704.16       164.90 o                         
  -7   4   6       5617.67       5348.40        97.51 o                         
  -6   4   6         96.04         63.50        18.47 o                         
  -5   4   6      12027.81      11610.81       177.13 o                         
  -4   4   6       6548.09       6695.27       113.24 o                         
  -3   4   6      15320.19      15600.58       241.66 o                         
  -2   4   6       9606.71       9340.42       146.52 o                         
  -1   4   6       5516.38       5655.84        92.44 o                         
   0   4   6       5182.07       5310.54        84.26 o                         
   1   4   6      25445.03      23781.27       301.85 o                         
   2   4   6      13512.15      13234.09       181.76 o                         
   3   4   6      42809.17      39778.19       499.03 o                         
   4   4   6       1895.42       1737.04        50.16 o                         
   5   4   6       3782.77       3502.29        69.99 o                         
   6   4   6         50.38         74.77        19.54 o                         
   7   4   6        779.16        649.22        32.38 o                         
   8   4   6       5025.06       4410.13        86.04 o                         
   9   4   6       2499.40       2374.99        69.32 o                         
  10   4   6       1502.07       1354.07        54.20 o                         
  11   4   6         57.13         69.78        21.88 o                         
  12   4   6       1129.01       1002.69        55.08 o                         
  13   4   6         34.59         24.89        14.43 o                         
  14   4   6         62.51         45.63        20.07 o                         
 -15   5   6          3.91          1.82        11.53 o                         
 -14   5   6        197.64        213.31        18.00 o                         
 -13   5   6       2793.72       3017.98        73.63 o                         
 -12   5   6         43.97         44.62        14.50 o                         
 -11   5   6      10718.48       9994.27       166.89 o                         
 -10   5   6         17.62         28.94        15.39 o                         
  -9   5   6       5975.87       5737.65       107.36 o                         
  -8   5   6         44.88         71.39        18.35 o                         
  -7   5   6        483.72        497.65        27.07 o                         
  -6   5   6       2745.02       2601.05        72.71 o                         
  -5   5   6        252.62        271.98        24.97 o                         
  -4   5   6       7330.16       7054.96       120.51 o                         
  -3   5   6       2152.80       2308.31        60.96 o                         
  -2   5   6        647.09        620.46        26.39 o                         
  -1   5   6      16966.67      16098.50       219.98 o                         
   0   5   6       1929.06       1923.03        47.11 o                         
   1   5   6      21833.67      21017.51       274.70 o                         
   2   5   6      14530.19      13356.09       187.22 o                         
   3   5   6        419.31        486.57        24.48 o                         
   4   5   6      13155.11      11846.91       165.30 o                         
   5   5   6       5627.35       4897.67        82.96 o                         
   6   5   6       5124.02       4612.46        97.36 o                         
   7   5   6       2160.70       1939.87        50.52 o                         
   8   5   6        686.57        636.11        30.81 o                         
   9   5   6       3216.80       2860.07        70.26 o                         
  10   5   6       1399.79       1249.12        51.93 o                         
  11   5   6        841.93        914.58        46.91 o                         
  12   5   6       3045.96       3380.99       110.77 o                         
  13   5   6        444.42        451.94        38.09 o                         
 -14   6   6       2204.20       2480.01        84.07 o                         
 -13   6   6        136.55        160.04        17.02 o                         
 -12   6   6       2982.13       3209.80        80.40 o                         
 -11   6   6         15.49          4.98        13.50 o                         
 -10   6   6        258.07        249.95        20.95 o                         
  -9   6   6       5283.70       4978.39       100.99 o                         
  -8   6   6        958.69       1045.42        39.59 o                         
  -7   6   6       3217.61       3140.77        75.42 o                         
  -6   6   6         92.73        120.80        23.13 o                         
  -5   6   6      20221.47      17670.87       299.74 o                         
  -4   6   6        221.85        261.76        24.32 o                         
  -3   6   6       3085.77       2857.45        65.61 o                         
  -2   6   6       2898.87       2794.88        65.31 o                         
  -1   6   6       9002.14       8193.08       130.20 o                         
   0   6   6       2799.17       2694.64        56.90 o                         
   1   6   6       2109.61       1972.21        46.21 o                         
   2   6   6       1028.60       1039.96        32.94 o                         
   3   6   6       1182.90       1028.58        33.06 o                         
   4   6   6       6427.85       5508.08        89.45 o                         
   5   6   6       8240.81       7237.13       114.93 o                         
   6   6   6      10589.01       8655.56       124.28 o                         
   7   6   6       5078.87       4510.14        81.45 o                         
   8   6   6       7831.22       6892.66       115.39 o                         
   9   6   6       1208.88       1110.20        40.80 o                         
  10   6   6       2057.03       2128.30        64.05 o                         
  11   6   6        525.03        524.55        34.25 o                         
  12   6   6        171.18        193.06        22.76 o                         
  13   6   6        778.12        841.04        63.14 o                         
 -14   7   6         98.96        106.10        24.32 o                         
 -13   7   6        468.70        542.66        26.64 o                         
 -12   7   6       1790.97       2004.87        60.83 o                         
 -11   7   6          6.57          1.78        14.31 o                         
 -10   7   6       1922.57       1792.95        55.01 o                         
  -9   7   6       2447.44       2314.70        61.33 o                         
  -8   7   6       4700.46       4265.03        89.44 o                         
  -7   7   6       7950.06       7328.29       140.71 o                         
  -6   7   6        388.93        407.26        28.95 o                         
  -5   7   6       2021.32       1788.80        57.32 o                         
  -4   7   6       4156.77       3840.39       107.42 o                         
  -3   7   6        895.75        865.96        52.23 o                         
  -2   7   6      25000.87      21122.46       387.70 o                         
  -1   7   6        463.17        485.71        26.13 o                         
   0   7   6      11933.30      10665.16       153.75 o                         
   1   7   6        609.09        583.44        25.06 o                         
   2   7   6       9363.40       8047.55       117.35 o                         
   3   7   6       4913.83       4137.21        77.63 o                         
   4   7   6        928.94        923.75        32.06 o                         
   5   7   6       2322.61       2078.37        50.59 o                         
   6   7   6       1537.37       1338.68        40.83 o                         
   7   7   6       1457.83       1354.36        42.16 o                         
   8   7   6       1957.60       1800.73        47.83 o                         
   9   7   6       3897.82       3803.69        83.93 o                         
  10   7   6         44.05         42.78        18.19 o                         
  11   7   6       1445.25       1645.81        54.89 o                         
  12   7   6         34.97         48.63        15.58 o                         
 -13   8   6        138.76        135.68        18.19 o                         
 -12   8   6        413.35        331.34        21.41 o                         
 -11   8   6        911.03       1009.45        46.88 o                         
 -10   8   6        299.69        320.44        33.05 o                         
  -9   8   6       6066.26       5737.76       155.43 o                         
  -8   8   6       6280.31       5934.93       114.73 o                         
  -7   8   6       2595.05       2459.70        81.12 o                         
  -6   8   6      12298.81      11076.23       208.04 o                         
  -5   8   6       2256.69       1945.83        68.15 o                         
  -4   8   6       6688.49       5765.12       146.05 o                         
  -3   8   6        403.47        427.40        38.56 o                         
  -2   8   6       5919.72       5117.89       129.12 o                         
  -1   8   6       1400.34       1218.66        43.89 o                         
   0   8   6       4256.69       3624.76        69.92 o                         
   1   8   6       1895.64       1755.68        45.34 o                         
   2   8   6      11981.02      10243.80       141.89 o                         
   3   8   6       3511.48       3185.00        60.94 o                         
   4   8   6       8368.05       7426.71       104.88 o                         
   5   8   6       1600.55       1378.00        40.57 o                         
   6   8   6         63.90         61.59        17.94 o                         
   7   8   6       2988.09       2700.66        59.22 o                         
   8   8   6        394.79        350.84        23.23 o                         
   9   8   6       2288.50       2346.14        63.50 o                         
  10   8   6        402.86        395.77        22.30 o                         
  11   8   6       1171.79       1328.87        44.83 o                         
 -12   9   6       1763.65       2095.11        79.31 o                         
 -11   9   6         83.96         66.16        19.05 o                         
 -10   9   6       2122.00       2323.59        78.93 o                         
  -9   9   6        840.11        857.49        73.41 o                         
  -8   9   6         33.16         11.60        19.43 o                         
  -7   9   6       1265.85       1233.43        62.70 o                         
  -6   9   6        120.23        107.64        30.90 o                         
  -5   9   6         43.47         30.04        30.04 o                         
  -4   9   6       2817.27       2371.85       108.63 o                         
  -3   9   6       2465.26       2113.07        81.98 o                         
  -2   9   6        400.09        272.49        32.53 o                         
  -1   9   6        576.24        493.44        35.18 o                         
   0   9   6        349.81        322.13        21.97 o                         
   1   9   6       2092.45       1897.21        47.25 o                         
   2   9   6       1214.93       1145.70        36.56 o                         
   3   9   6       1457.60       1363.59        37.34 o                         
   4   9   6        164.96        177.42        20.05 o                         
   5   9   6       5235.54       5044.21        90.49 o                         
   6   9   6       4363.77       4322.16        85.15 o                         
   7   9   6       2981.38       3168.48        71.44 o                         
   8   9   6       1503.55       1595.83        67.39 o                         
   9   9   6        286.95        276.06        20.37 o                         
  10   9   6        220.93        297.45        21.51 o                         
  11   9   6        262.02        374.49        94.21 o                         
 -11  10   6        955.23        999.85       129.18 o                         
 -10  10   6        757.72        726.15        55.18 o                         
  -9  10   6          8.60         -4.15        22.19 o                         
  -8  10   6        833.63        766.21        55.90 o                         
  -7  10   6        167.79        158.28        32.83 o                         
  -6  10   6         17.40         12.69        28.41 o                         
  -5  10   6       2924.37       2682.92        87.75 o                         
  -4  10   6       2011.15       1921.72        86.72 o                         
  -3  10   6       1204.84        985.01        55.63 o                         
  -2  10   6        264.30        263.36        34.32 o                         
  -1  10   6        175.26        106.37        24.36 o                         
   0  10   6        325.59        289.58        23.49 o                         
   1  10   6        198.56        168.65        19.01 o                         
   2  10   6        758.29        761.14        28.60 o                         
   3  10   6          7.35         16.48        13.72 o                         
   4  10   6         69.59         91.81        18.42 o                         
   5  10   6         20.71         13.53        16.40 o                         
   6  10   6       1839.02       1974.51        79.16 o                         
   7  10   6         14.89         22.62        14.27 o                         
   8  10   6         17.36         10.00        13.10 o                         
   9  10   6          1.45          8.74        10.24 o                         
  -9  11   6        209.61        242.15        27.43 o                         
  -8  11   6        590.95        477.18        39.88 o                         
  -7  11   6        331.48        284.06        33.25 o                         
  -6  11   6        113.55        127.99        37.57 o                         
  -5  11   6        116.99        122.59        33.40 o                         
  -4  11   6         83.78         98.17        30.37 o                         
  -3  11   6         39.45         38.41        25.99 o                         
  -2  11   6        587.23        593.91        42.29 o                         
  -1  11   6          2.95          9.72        20.65 o                         
   0  11   6       1972.31       1896.61        91.68 o                         
   1  11   6        104.58        148.00        20.25 o                         
   2  11   6       1986.37       1958.56        63.15 o                         
   3  11   6       4887.38       5076.78        99.27 o                         
   4  11   6        134.25        142.80        18.56 o                         
   5  11   6       2862.72       3106.91        92.08 o                         
   6  11   6        337.46        360.52        19.91 o                         
   7  11   6        250.28        264.93        25.34 o                         
   8  11   6        603.89        665.40        27.40 o                         
  -8  12   6       2084.95       2249.29       204.91 o                         
  -7  12   6        281.32        253.69        42.95 o                         
  -6  12   6       3554.47       3720.99       187.51 o                         
  -5  12   6        374.00        412.37        41.08 o                         
  -4  12   6       2544.47       2972.42       115.78 o                         
  -3  12   6        457.85        449.61        38.50 o                         
  -2  12   6       1094.75       1065.52        52.27 o                         
  -1  12   6       1313.76       1327.91        89.92 o                         
   0  12   6        111.56        145.42        21.47 o                         
   1  12   6       1441.21       1616.95        80.04 o                         
   2  12   6       1533.46       1704.47        63.36 o                         
   3  12   6          4.37         20.50        15.21 o                         
   4  12   6       1743.59       2039.00        52.11 o                         
   5  12   6        590.81        737.40        34.45 o                         
   6  12   6        359.46        342.35        23.63 o                         
  -5  13   6        785.25       1076.36       137.78 o                         
  -4  13   6        662.90        820.06        52.72 o                         
  -3  13   6        148.82        108.62        26.44 o                         
  -2  13   6       1980.58       2295.63       100.41 o                         
  -1  13   6        597.30        636.13        56.33 o                         
   0  13   6       3792.23       4506.42       161.51 o                         
   1  13   6       1376.76       1659.66        57.04 o                         
   2  13   6         71.52         72.10        15.48 o                         
   3  13   6       1258.81       1600.34        50.06 o                         
   4  13   6         72.58         44.71        15.78 o                         
 -15   1   7        627.74        613.79        69.70 o                         
 -14   1   7       5655.30       6030.41       133.21 o                         
 -13   1   7         58.11         58.15        17.65 o                         
 -12   1   7       3895.49       3882.69        78.07 o                         
 -11   1   7        635.40        561.31        28.89 o                         
 -10   1   7         26.54         36.05        17.43 o                         
  -9   1   7       2166.76       1969.84        49.37 o                         
  -8   1   7        776.85        734.83        30.82 o                         
  -7   1   7       2827.58       2647.07        56.18 o                         
  -6   1   7       1210.81       1293.62        40.33 o                         
  -5   1   7       9529.65       8821.11       125.85 o                         
  -4   1   7        542.01        694.12        27.26 o                         
  -3   1   7        801.68        898.80        32.55 o                         
  -2   1   7        912.97       1052.93        33.30 o                         
  -1   1   7      14723.49      15045.02       188.34 o                         
   0   1   7         72.24         56.35        15.85 o                         
   1   1   7      89072.92      90177.05       965.73 o                         
   2   1   7       5155.42       5323.31        74.19 o                         
   3   1   7      13688.26      13356.41       156.64 o                         
   4   1   7      34254.38      32068.34       390.28 o                         
   5   1   7        147.25        108.82        19.52 o                         
   6   1   7      23585.74      21446.76       315.47 o                         
   7   1   7       3496.67       2863.72       104.63 o                         
   8   1   7       5766.42       4972.34       114.67 o                         
   9   1   7        283.47        331.13        33.65 o                         
  10   1   7        416.35        386.34        37.17 o                         
  11   1   7         77.02         40.23        23.02 o                         
  12   1   7         19.78         -4.76        21.56 o                         
  13   1   7         15.83          5.31        18.31 o                         
  14   1   7        313.25        289.20        27.75 o                         
 -15   2   7          8.16         18.86        10.13 o                         
 -14   2   7        105.89        100.39        15.89 o                         
 -13   2   7        655.46        627.17        31.59 o                         
 -12   2   7       1388.26       1269.13        42.49 o                         
 -11   2   7         22.04         55.57        17.86 o                         
 -10   2   7      14209.95      12836.70       187.08 o                         
  -9   2   7          7.22         16.55        15.09 o                         
  -8   2   7      13670.83      12780.78       203.08 o                         
  -7   2   7       1627.35       1563.17        45.05 o                         
  -6   2   7       6787.92       6394.58       106.73 o                         
  -5   2   7       2275.76       2259.55        50.65 o                         
  -4   2   7       2578.19       2776.60        53.14 o                         
  -3   2   7      10526.77      10725.17       138.04 o                         
  -2   2   7      13185.00      12289.25       157.59 o                         
  -1   2   7      19303.71      19378.08       239.95 o                         
   0   2   7      92519.04      92609.30      1059.13 o                         
   1   2   7         78.48         96.05        14.07 o                         
   2   2   7      26488.45      26633.73       341.69 o                         
   3   2   7      13593.65      13188.86       190.63 o                         
   4   2   7       1693.86       1583.26        48.22 o                         
   5   2   7      13262.82      12350.25       181.43 o                         
   6   2   7       4213.05       3876.36        74.12 o                         
   7   2   7       1846.14       1670.56        68.78 o                         
   8   2   7       1572.65       1459.30        58.60 o                         
   9   2   7        335.21        292.43        34.13 o                         
  10   2   7       3057.69       2708.02        79.92 o                         
  11   2   7        241.03        188.21        28.99 o                         
  12   2   7       1276.36       1291.17        62.53 o                         
  13   2   7       1617.64       1627.72        58.26 o                         
  14   2   7         56.83         42.37        30.13 o                         
 -15   3   7        511.16        678.43        37.05 o                         
 -14   3   7       2861.67       3151.24        68.48 o                         
 -13   3   7          1.73          5.04        12.60 o                         
 -12   3   7       3554.28       3557.89        74.17 o                         
 -11   3   7       1635.79       1498.08        44.24 o                         
 -10   3   7       2018.24       1828.54        49.10 o                         
  -9   3   7       2667.17       2489.48        61.23 o                         
  -8   3   7       1700.05       1680.82        56.41 o                         
  -7   3   7         48.44         74.35        17.62 o                         
  -6   3   7      22579.69      21021.54       316.98 o                         
  -5   3   7       1610.51       1733.86        53.62 o                         
  -4   3   7      78012.14      74019.39       964.66 o                         
  -3   3   7      13534.27      12893.92       194.54 o                         
  -2   3   7      24428.77      25186.02       338.43 o                         
  -1   3   7       6407.63       6354.95       109.36 o                         
   0   3   7       2781.70       2882.66        62.28 o                         
   1   3   7       2706.17       2917.87        65.46 o                         
   2   3   7      18959.02      18564.50       257.20 o                         
   3   3   7        185.65        180.43        21.50 o                         
   4   3   7       7629.17       6983.44       115.50 o                         
   5   3   7       2429.89       2393.17        58.52 o                         
   6   3   7       3765.66       3091.86        68.41 o                         
   7   3   7       3031.79       2652.13        66.12 o                         
   8   3   7       3749.58       3409.07        83.59 o                         
   9   3   7       7669.70       7029.74       145.00 o                         
  10   3   7        194.41        162.89        28.02 o                         
  11   3   7       5431.33       5430.15       149.60 o                         
  12   3   7         73.64         60.04        22.00 o                         
  13   3   7        225.95        233.92        27.15 o                         
 -15   4   7          4.65          8.54        10.58 o                         
 -14   4   7         40.41         18.03        10.70 o                         
 -13   4   7        325.87        349.12        22.03 o                         
 -12   4   7       1346.95       1251.27        40.60 o                         
 -11   4   7        130.38         81.00        16.54 o                         
 -10   4   7       1182.39       1115.19        39.15 o                         
  -9   4   7         90.00         94.56        17.95 o                         
  -8   4   7      11001.91       9985.91       153.09 o                         
  -7   4   7       7072.94       6667.67       135.54 o                         
  -6   4   7       1910.53       1799.81        56.08 o                         
  -5   4   7       4666.07       4399.11        87.18 o                         
  -4   4   7       4196.98       4033.42        86.54 o                         
  -3   4   7       2148.70       2287.89        61.84 o                         
  -2   4   7       1447.49       1419.95        46.31 o                         
  -1   4   7      11869.43      12094.18       184.64 o                         
   0   4   7       5561.13       5587.90       109.09 o                         
   1   4   7       2086.24       1910.02        52.84 o                         
   2   4   7       6200.99       5754.99        99.63 o                         
   3   4   7      13398.83      12328.34       178.73 o                         
   4   4   7       2012.86       1878.63        49.28 o                         
   5   4   7       4508.81       4074.94        78.02 o                         
   6   4   7       3579.61       3130.75        80.50 o                         
   7   4   7       2909.69       2793.78        63.08 o                         
   8   4   7        624.63        619.47        31.85 o                         
   9   4   7       2062.27       1835.34        64.48 o                         
  10   4   7       2744.85       2625.64        72.66 o                         
  11   4   7        829.95        839.56        44.21 o                         
  12   4   7       2917.15       3012.87        87.83 o                         
  13   4   7       1043.56       1160.89        76.80 o                         
 -14   5   7         55.55         49.92        12.47 o                         
 -13   5   7       2457.66       2663.13        67.57 o                         
 -12   5   7        234.12        239.07        21.00 o                         
 -11   5   7       3094.76       3094.85        71.94 o                         
 -10   5   7       1960.63       1890.08        53.82 o                         
  -9   5   7        672.73        610.95        31.92 o                         
  -8   5   7        353.21        361.54        25.79 o                         
  -7   5   7        583.55        576.46        29.61 o                         
  -6   5   7        985.62        897.46        38.71 o                         
  -5   5   7        481.22        587.26        33.19 o                         
  -4   5   7        258.43        294.16        25.53 o                         
  -3   5   7        453.00        508.28        30.92 o                         
  -2   5   7        470.30        479.19        26.02 o                         
  -1   5   7       3000.53       2905.29        77.02 o                         
   0   5   7      26514.02      23824.28       379.28 o                         
   1   5   7       3041.80       2684.11        63.81 o                         
   2   5   7      32761.29      28911.55       379.84 o                         
   3   5   7      11299.08      10052.76       150.21 o                         
   4   5   7       2728.37       2600.71        61.10 o                         
   5   5   7      18774.79      16515.30       257.99 o                         
   6   5   7       4027.75       3767.31        76.28 o                         
   7   5   7       4035.83       3609.18        70.60 o                         
   8   5   7        453.00        388.61        26.48 o                         
   9   5   7       2699.21       2417.84        66.20 o                         
  10   5   7         79.64         99.15        24.82 o                         
  11   5   7         77.69         83.85        20.26 o                         
  12   5   7         42.20         53.42        18.10 o                         
  13   5   7        339.78        329.14        51.40 o                         
 -14   6   7        512.58        609.60        36.02 o                         
 -13   6   7        496.52        537.64        30.60 o                         
 -12   6   7        366.79        402.59        24.90 o                         
 -11   6   7       2213.55       2303.20        65.91 o                         
 -10   6   7        651.69        663.15        32.10 o                         
  -9   6   7       3480.35       3211.34        79.99 o                         
  -8   6   7        685.11        672.46        32.06 o                         
  -7   6   7       2847.95       2740.92        73.91 o                         
  -6   6   7       6455.81       5979.19       125.34 o                         
  -5   6   7        292.08        318.36        28.82 o                         
  -4   6   7       2337.79       2257.64        76.74 o                         
  -3   6   7       6991.40       6063.18       111.48 o                         
  -2   6   7      10311.49       9583.87       171.47 o                         
  -1   6   7      14714.52      12749.51       207.87 o                         
   0   6   7       5293.65       4603.68        89.52 o                         
   1   6   7       4145.02       3660.27        75.40 o                         
   2   6   7         11.75         41.21        18.12 o                         
   3   6   7        871.66        888.20        36.03 o                         
   4   6   7        538.67        524.65        29.38 o                         
   5   6   7       5888.85       5258.49        88.22 o                         
   6   6   7       2777.25       2364.27        57.57 o                         
   7   6   7       2333.11       2199.45        54.44 o                         
   8   6   7       1426.35       1301.13        42.42 o                         
   9   6   7       1209.90       1192.85        41.38 o                         
  10   6   7       1537.91       1456.25        59.06 o                         
  11   6   7         64.40         58.65        17.99 o                         
  12   6   7         33.77         35.51        16.10 o                         
 -13   7   7         47.41         65.30        12.27 o                         
 -12   7   7        459.33        464.83        39.36 o                         
 -11   7   7         34.50         49.11        15.11 o                         
 -10   7   7        142.55        125.56        20.95 o                         
  -9   7   7        574.91        585.08        32.38 o                         
  -8   7   7       3236.19       3011.90        80.69 o                         
  -7   7   7       7667.69       6690.03       135.64 o                         
  -6   7   7       3036.74       2746.56        75.79 o                         
  -5   7   7       2272.84       2020.48        73.99 o                         
  -4   7   7      10966.40       9551.93       201.92 o                         
  -3   7   7       6842.84       6076.78       197.20 o                         
  -2   7   7       6307.02       5532.02       170.00 o                         
  -1   7   7         40.26         28.07        17.48 o                         
   0   7   7       3025.34       2711.55        69.55 o                         
   1   7   7       2148.43       1929.85        56.54 o                         
   2   7   7        316.48        250.18        21.95 o                         
   3   7   7       3335.04       3045.18        65.94 o                         
   4   7   7        516.50        416.64        27.54 o                         
   5   7   7        552.83        543.35        29.02 o                         
   6   7   7       1943.55       1773.59        48.85 o                         
   7   7   7       5479.25       5062.62        93.64 o                         
   8   7   7        103.18         87.27        19.88 o                         
   9   7   7       1883.30       1943.37        60.24 o                         
  10   7   7        461.88        435.68        26.56 o                         
  11   7   7        615.19        712.63        32.98 o                         
  12   7   7       2508.52       3084.51       136.32 o                         
 -12   8   7        222.73        269.35        22.99 o                         
 -11   8   7        290.04        327.12        38.92 o                         
 -10   8   7       1423.69       1638.19        64.22 o                         
  -9   8   7        933.95       1000.95        50.63 o                         
  -8   8   7       5270.23       4907.77       113.67 o                         
  -7   8   7        995.86        958.83        49.18 o                         
  -6   8   7        283.32        186.49        39.37 o                         
  -5   8   7        334.31        286.27        46.77 o                         
  -4   8   7        213.01        187.59        39.52 o                         
  -3   8   7       1390.74       1432.22        73.92 o                         
  -2   8   7        691.79        592.65        54.00 o                         
  -1   8   7       1847.74       1594.30        77.11 o                         
   0   8   7        327.48        384.49        28.82 o                         
   1   8   7       4896.46       4442.22        83.25 o                         
   2   8   7       9056.40       8081.48       121.27 o                         
   3   8   7       2444.27       2151.17        50.47 o                         
   4   8   7        697.45        718.83        32.37 o                         
   5   8   7        212.70        185.95        22.34 o                         
   6   8   7         12.17          7.14        16.76 o                         
   7   8   7        243.52        248.10        22.77 o                         
   8   8   7        757.08        800.20        33.24 o                         
   9   8   7         47.00         65.65        15.15 o                         
  10   8   7        165.80        177.09        18.08 o                         
  11   8   7         24.55         21.05        15.61 o                         
 -12   9   7        681.68        684.46        70.66 o                         
 -11   9   7       1886.71       1964.75        92.92 o                         
 -10   9   7        427.84        380.23        43.18 o                         
  -9   9   7        270.61        277.72        34.28 o                         
  -8   9   7         81.35         57.28        25.31 o                         
  -7   9   7        606.18        514.06        45.75 o                         
  -6   9   7        107.34         88.21        37.51 o                         
  -5   9   7      10509.77       9619.41       303.29 o                         
  -4   9   7        815.67        689.15        51.26 o                         
  -3   9   7       6900.26       5906.52       166.08 o                         
  -2   9   7       1316.32       1040.93        61.85 o                         
  -1   9   7       5248.57       4483.58       138.98 o                         
   0   9   7       3200.75       2761.91        89.51 o                         
   1   9   7       1309.65       1098.60        39.49 o                         
   2   9   7        905.45        730.01        32.53 o                         
   3   9   7       4254.01       3971.77        81.35 o                         
   4   9   7         67.64         91.42        18.99 o                         
   5   9   7       2256.33       2104.48        59.83 o                         
   6   9   7        996.25       1053.29        37.49 o                         
   7   9   7        517.44        484.66        26.65 o                         
   8   9   7        799.00        862.66        50.59 o                         
   9   9   7        309.00        329.78        22.90 o                         
  10   9   7       1409.27       1644.91        63.78 o                         
 -10  10   7         45.86         64.65        17.59 o                         
  -9  10   7       2433.44       2494.52       161.86 o                         
  -8  10   7          3.25         27.21        24.55 o                         
  -7  10   7       3663.79       3730.09       149.31 o                         
  -6  10   7         32.95         -2.69        31.46 o                         
  -5  10   7        914.19        809.37        61.31 o                         
  -4  10   7        917.53        863.22        59.25 o                         
  -3  10   7       1239.38       1202.15        72.71 o                         
  -2  10   7       1737.24       1533.86        73.79 o                         
  -1  10   7       8650.43       7811.38       212.45 o                         
   0  10   7        729.53        802.64        46.58 o                         
   1  10   7       5292.47       4985.16       102.03 o                         
   2  10   7       1403.73       1327.99        40.79 o                         
   3  10   7       2090.19       2081.45        53.44 o                         
   4  10   7       5323.78       5503.39       107.00 o                         
   5  10   7        177.34        197.33        20.46 o                         
   6  10   7       3085.72       3340.57        78.55 o                         
   7  10   7       1058.97       1088.86        67.70 o                         
   8  10   7        408.59        432.97        23.50 o                         
   9  10   7       1811.67       2287.95        69.41 o                         
  -9  11   7         23.93         18.95        35.78 o                         
  -8  11   7        859.01       1139.67        91.43 o                         
  -7  11   7       3719.90       3823.54       279.02 o                         
  -6  11   7       1464.00       1814.21       172.70 o                         
  -5  11   7       3261.46       3232.24       127.12 o                         
  -4  11   7        172.16        183.46        34.62 o                         
  -3  11   7       5455.89       5637.51       271.76 o                         
  -2  11   7         43.23         23.68        27.38 o                         
  -1  11   7        767.51        807.72        52.83 o                         
   0  11   7         48.68         56.79        23.11 o                         
   1  11   7         61.80         50.13        22.06 o                         
   2  11   7       2038.89       2089.18        65.18 o                         
   3  11   7        905.93        871.94        39.79 o                         
   4  11   7         15.70         23.15        15.57 o                         
   5  11   7        358.96        397.95        23.84 o                         
   6  11   7        232.13        235.50        17.59 o                         
   7  11   7       1145.96       1437.95        43.97 o                         
  -7  12   7        313.00        316.72        49.49 o                         
  -6  12   7         56.56         52.61        32.60 o                         
  -5  12   7         14.09         13.06        37.45 o                         
  -4  12   7         11.30         -1.56        21.87 o                         
  -3  12   7        383.58        359.92        39.81 o                         
  -2  12   7         16.98        -11.28        23.25 o                         
  -1  12   7        351.05        387.32        33.92 o                         
   0  12   7        608.50        754.58        49.60 o                         
   1  12   7         16.76         28.39        15.69 o                         
   2  12   7          5.87         -7.81        13.13 o                         
   3  12   7         10.15          2.65        14.34 o                         
   4  12   7         76.10         76.38        15.90 o                         
   5  12   7          8.46          4.98         9.77 o                         
   6  12   7         13.90         23.16        17.05 o                         
  -4  13   7        624.36        613.56       150.74 o                         
  -3  13   7       1423.19       2118.20       129.90 o                         
  -2  13   7        113.26        108.31        27.87 o                         
  -1  13   7        146.97        108.60        21.64 o                         
   0  13   7        382.53        377.04        38.65 o                         
   1  13   7          6.89          4.23        15.84 o                         
   2  13   7         74.92         78.65        25.39 o                         
   3  13   7         12.37         -9.42        37.68 o                         
 -15   0   8       3844.89       4080.93       169.27 o                         
 -14   0   8         37.96         27.26        16.63 o                         
 -13   0   8      13812.20      14628.45       394.68 o                         
 -12   0   8        805.13        902.47        51.46 o                         
 -11   0   8       4725.32       4612.14       123.93 o                         
 -10   0   8       6025.38       5598.56       123.81 o                         
  -9   0   8      12671.43      11550.61       206.54 o                         
  -8   0   8       5850.23       5383.56       129.70 o                         
  -7   0   8        131.93        183.37        31.38 o                         
  -6   0   8       2239.94       2249.15        73.39 o                         
  -5   0   8       1216.46       1254.58        56.57 o                         
  -4   0   8       8179.71       8228.62       172.14 o                         
  -3   0   8      52043.40      52766.18       841.84 o                         
  -2   0   8      16740.50      16235.72       280.75 o                         
  -1   0   8      11104.08      11046.46       200.69 o                         
   0   0   8      65691.92      62776.64       961.14 o                         
   1   0   8       7109.92       7138.78       141.00 o                         
   2   0   8      15279.01      14752.49       258.98 o                         
   3   0   8      18575.97      17348.55       291.67 o                         
   4   0   8       3833.79       3615.56        90.48 o                         
   5   0   8      35704.11      30770.86       766.72 o                         
   6   0   8        744.25        693.00        48.94 o                         
   7   0   8      37589.76      30971.65       602.78 o                         
   8   0   8        250.23        274.49        44.94 o                         
   9   0   8       5412.92       4821.49       166.83 o                         
  10   0   8        775.99        829.12        62.57 o                         
  11   0   8        373.47        446.00        57.42 o                         
  12   0   8       2099.45       2232.33       112.85 o                         
  13   0   8        812.44        899.58        78.86 o                         
 -15   1   8        645.28        669.33        59.15 o                         
 -14   1   8          2.97          6.23        13.34 o                         
 -13   1   8        448.17        480.89        26.46 o                         
 -12   1   8        475.99        446.16        25.55 o                         
 -11   1   8       1206.75       1131.81        37.80 o                         
 -10   1   8        189.43        201.14        21.96 o                         
  -9   1   8      13559.37      12060.32       160.29 o                         
  -8   1   8        400.96        306.81        24.36 o                         
  -7   1   8      20058.21      18422.83       232.50 o                         
  -6   1   8       1282.04       1215.34        37.43 o                         
  -5   1   8      11921.14      10677.78       155.29 o                         
  -4   1   8        870.81        857.93        31.01 o                         
  -3   1   8        401.12        390.82        21.89 o                         
  -2   1   8       4818.69       4980.99        76.17 o                         
  -1   1   8      14215.03      13717.36       167.70 o                         
   0   1   8        220.10        258.37        19.52 o                         
   1   1   8      34583.12      34264.13       393.58 o                         
   2   1   8        724.07        795.59        28.21 o                         
   3   1   8      10528.91       9893.41       137.53 o                         
   4   1   8       7680.84       7084.75       118.65 o                         
   5   1   8       5165.24       4833.99        82.79 o                         
   6   1   8       2128.61       2240.93        68.19 o                         
   7   1   8         25.03         19.06        22.49 o                         
   8   1   8       2507.18       2302.79        75.83 o                         
   9   1   8       1126.10       1071.03        47.39 o                         
  10   1   8        779.61        707.27        41.80 o                         
  11   1   8       5018.70       4957.15       138.14 o                         
  12   1   8        196.79        198.75        27.30 o                         
  13   1   8       1220.20       1347.29        64.68 o                         
 -15   2   8         43.50         52.65        15.05 o                         
 -14   2   8          8.48         -1.41        10.84 o                         
 -13   2   8         16.15         14.70        14.46 o                         
 -12   2   8       2019.76       1981.31        50.98 o                         
 -11   2   8        936.31        867.85        34.12 o                         
 -10   2   8       6988.08       6417.84       106.54 o                         
  -9   2   8       1663.63       1554.47        46.58 o                         
  -8   2   8       1331.21       1275.91        41.71 o                         
  -7   2   8       1840.34       1747.84        47.62 o                         
  -6   2   8       3529.91       3334.62        64.54 o                         
  -5   2   8      18952.22      16619.25       223.99 o                         
  -4   2   8       3040.91       2909.45        56.14 o                         
  -3   2   8      12950.87      12823.08       175.09 o                         
  -2   2   8        152.45        213.98        17.91 o                         
  -1   2   8        271.29        395.06        20.62 o                         
   0   2   8       1201.57       1178.01        35.33 o                         
   1   2   8        593.01        632.82        27.79 o                         
   2   2   8       1270.99       1181.86        43.25 o                         
   3   2   8       4261.07       3863.23        79.73 o                         
   4   2   8        905.89        868.07        34.28 o                         
   5   2   8         51.27         94.52        19.39 o                         
   6   2   8        601.40        688.60        38.33 o                         
   7   2   8        196.29        227.00        29.55 o                         
   8   2   8       2334.03       1875.96        64.39 o                         
   9   2   8        978.75        900.50        48.05 o                         
  10   2   8       2127.17       2026.40        69.32 o                         
  11   2   8        121.01        134.47        31.82 o                         
  12   2   8        340.50        341.42        29.48 o                         
  13   2   8        133.00        154.45        17.64 o                         
 -15   3   8        165.60        148.26        15.89 o                         
 -14   3   8        145.34        138.26        13.73 o                         
 -13   3   8         28.96         35.90        13.76 o                         
 -12   3   8        278.47        340.62        21.60 o                         
 -11   3   8        192.24        181.52        19.56 o                         
 -10   3   8        124.64        122.29        19.12 o                         
  -9   3   8        513.82        548.41        29.08 o                         
  -8   3   8       7709.25       6794.33       109.39 o                         
  -7   3   8      10874.33       9808.85       179.24 o                         
  -6   3   8       4642.52       4209.74        86.99 o                         
  -5   3   8       1925.97       1791.95        47.63 o                         
  -4   3   8        642.63        695.92        31.71 o                         
  -3   3   8       1652.69       1784.60        52.43 o                         
  -2   3   8       9141.75       8956.42       150.71 o                         
  -1   3   8       5504.38       5389.61        93.98 o                         
   0   3   8        538.55        586.64        27.91 o                         
   1   3   8       1755.54       1761.45        54.54 o                         
   2   3   8       5713.25       5514.60       102.55 o                         
   3   3   8        332.77        425.50        27.77 o                         
   4   3   8         96.48        111.24        20.01 o                         
   5   3   8         94.80         98.37        19.49 o                         
   6   3   8        907.93        868.67        35.87 o                         
   7   3   8       1405.88       1331.54        48.65 o                         
   8   3   8       3681.65       3134.43        83.81 o                         
   9   3   8        367.80        332.01        30.25 o                         
  10   3   8       1010.98        947.53        56.64 o                         
  11   3   8        976.14        909.77        50.05 o                         
  12   3   8        305.40        286.64        26.46 o                         
  13   3   8          3.33         18.82        17.58 o                         
 -14   4   8        474.03        458.11        35.76 o                         
 -13   4   8       3061.40       3432.13        74.97 o                         
 -12   4   8        938.43        938.55        35.57 o                         
 -11   4   8       8191.45       8062.66       137.95 o                         
 -10   4   8        217.33        198.98        21.44 o                         
  -9   4   8      11105.19      10000.15       154.89 o                         
  -8   4   8        149.85        156.44        20.55 o                         
  -7   4   8        827.52        774.46        35.50 o                         
  -6   4   8        418.27        407.19        25.62 o                         
  -5   4   8      16845.65      15364.11       243.37 o                         
  -4   4   8        143.42        201.51        27.97 o                         
  -3   4   8      26054.00      23888.97       415.77 o                         
  -2   4   8       1114.81        987.11        37.64 o                         
  -1   4   8        400.98        508.88        27.70 o                         
   0   4   8        102.82        100.95        20.68 o                         
   1   4   8       5501.33       5532.78       102.01 o                         
   2   4   8       5441.92       5141.19        93.58 o                         
   3   4   8       8578.20       7588.89       126.90 o                         
   4   4   8      10476.04       9081.47       143.11 o                         
   5   4   8       1782.94       1851.49        57.08 o                         
   6   4   8       7748.08       6829.72       109.55 o                         
   7   4   8      10715.30       9180.36       147.20 o                         
   8   4   8        299.56        306.09        28.64 o                         
   9   4   8       1832.50       1577.33        60.61 o                         
  10   4   8        497.18        459.77        36.99 o                         
  11   4   8        503.15        564.97        36.60 o                         
  12   4   8       1997.88       2127.96        69.12 o                         
  13   4   8        998.87       1168.94       178.93 o                         
 -14   5   8          1.49         10.67         8.89 o                         
 -13   5   8        425.13        454.48        26.81 o                         
 -12   5   8         16.50         36.05        13.94 o                         
 -11   5   8        271.21        293.72        21.24 o                         
 -10   5   8         96.58         67.76        15.48 o                         
  -9   5   8       5448.36       4993.68        99.53 o                         
  -8   5   8        333.77        285.13        23.95 o                         
  -7   5   8      17658.52      15640.64       256.72 o                         
  -6   5   8        120.96        138.96        22.45 o                         
  -5   5   8       2459.49       2308.48        71.82 o                         
  -4   5   8       2210.45       2100.93        54.84 o                         
  -3   5   8         34.05         50.78        16.50 o                         
  -2   5   8       4618.06       4486.27        90.17 o                         
  -1   5   8       5017.56       4539.99        91.27 o                         
   0   5   8       2257.28       2000.50        61.69 o                         
   1   5   8      11918.97      11141.90       196.91 o                         
   2   5   8        401.91        369.21        26.19 o                         
   3   5   8      16320.44      14306.20       222.49 o                         
   4   5   8       7486.96       6437.96       110.20 o                         
   5   5   8       5855.41       4918.31        86.90 o                         
   6   5   8       2757.24       2428.94        60.92 o                         
   7   5   8        460.73        407.19        26.84 o                         
   8   5   8        846.31        843.44        35.46 o                         
   9   5   8       3530.40       3524.98        78.06 o                         
  10   5   8        108.54        106.71        24.51 o                         
  11   5   8       2826.36       3090.73        87.88 o                         
  12   5   8          8.41         15.41        14.58 o                         
 -14   6   8        745.12        791.37        84.79 o                         
 -13   6   8        394.20        389.19        29.72 o                         
 -12   6   8       1676.01       1871.74        59.71 o                         
 -11   6   8        167.25        201.82        24.04 o                         
 -10   6   8       1336.47       1372.34        45.41 o                         
  -9   6   8        787.19        856.46        40.82 o                         
  -8   6   8       1304.51       1332.25        55.17 o                         
  -7   6   8        251.26        295.38        26.81 o                         
  -6   6   8       1942.34       1892.24        64.00 o                         
  -5   6   8       3633.06       3299.60        77.47 o                         
  -4   6   8        179.47        187.57        26.05 o                         
  -3   6   8       6891.13       5987.45       147.67 o                         
  -2   6   8       1135.26        962.24        43.78 o                         
  -1   6   8      30184.38      25702.75       388.02 o                         
   0   6   8       7353.75       6333.69       120.50 o                         
   1   6   8      11348.40       9777.78       193.00 o                         
   2   6   8         44.70         57.88        20.03 o                         
   3   6   8       2284.11       2199.98        54.02 o                         
   4   6   8       1255.77       1085.99        41.61 o                         
   5   6   8       2836.19       2598.61        60.69 o                         
   6   6   8       8125.27       6997.22       119.81 o                         
   7   6   8       2412.50       2291.51        56.64 o                         
   8   6   8       6108.91       5928.11       103.80 o                         
   9   6   8        407.15        408.80        27.82 o                         
  10   6   8       2575.71       2732.57        77.05 o                         
  11   6   8         38.62         26.60        17.31 o                         
  12   6   8         74.59         85.16        18.75 o                         
 -13   7   8         33.70         33.23        13.61 o                         
 -12   7   8        238.65        235.11        18.08 o                         
 -11   7   8        251.43        238.77        23.87 o                         
 -10   7   8        409.37        354.97        30.78 o                         
  -9   7   8        288.78        289.22        24.79 o                         
  -8   7   8      11242.24      10439.85       195.58 o                         
  -7   7   8         19.46         48.05        20.60 o                         
  -6   7   8       7147.85       6297.14       145.33 o                         
  -5   7   8        252.16        250.22        29.91 o                         
  -4   7   8       4215.05       3465.69       138.36 o                         
  -3   7   8       2636.98       2205.35        99.57 o                         
  -2   7   8       9657.89       8365.46       172.09 o                         
  -1   7   8         78.18         93.12        21.86 o                         
   0   7   8       4603.19       4034.04        83.16 o                         
   1   7   8        929.41        801.99        35.47 o                         
   2   7   8       7511.51       6524.43       114.82 o                         
   3   7   8       1235.80       1179.95        38.45 o                         
   4   7   8       2091.83       2035.98        51.54 o                         
   5   7   8        732.80        705.16        32.61 o                         
   6   7   8       1318.35       1159.05        41.31 o                         
   7   7   8       2884.87       2634.01        72.81 o                         
   8   7   8        175.47        144.54        22.70 o                         
   9   7   8       1173.15       1074.01        40.30 o                         
  10   7   8        877.38        981.06        56.92 o                         
  11   7   8          1.80          8.97        15.21 o                         
 -12   8   8       2428.65       2574.58       178.97 o                         
 -11   8   8        170.29        154.35        22.03 o                         
 -10   8   8       2592.92       2757.06        95.88 o                         
  -9   8   8         16.92         10.57        18.74 o                         
  -8   8   8          1.16         -2.81        19.05 o                         
  -7   8   8        295.80        337.86        35.05 o                         
  -6   8   8       5422.16       4927.77       172.26 o                         
  -5   8   8        773.51        691.41        62.54 o                         
  -4   8   8      19092.48      16410.48       411.50 o                         
  -3   8   8        335.15        335.82        47.63 o                         
  -2   8   8       8933.66       7339.92       189.82 o                         
  -1   8   8        298.37        263.31        37.06 o                         
   0   8   8       1419.99       1265.45        44.42 o                         
   1   8   8        151.60        128.42        20.55 o                         
   2   8   8       2132.25       1994.55        63.96 o                         
   3   8   8       1130.43       1113.22        48.78 o                         
   4   8   8       1757.08       1630.97        47.87 o                         
   5   8   8        713.72        712.55        32.63 o                         
   6   8   8        738.63        720.26        32.22 o                         
   7   8   8        322.25        310.63        22.78 o                         
   8   8   8       1479.79       1628.41        57.10 o                         
   9   8   8        137.35        146.48        17.00 o                         
  10   8   8        433.70        425.40        23.31 o                         
 -11   9   8          1.80         26.87        16.33 o                         
 -10   9   8        867.26        900.05        44.67 o                         
  -9   9   8        344.00        337.25        33.90 o                         
  -8   9   8        809.22        660.92        52.09 o                         
  -7   9   8       2176.84       2131.87       103.22 o                         
  -6   9   8       1361.73       1363.30        91.43 o                         
  -5   9   8        532.93        450.92        50.52 o                         
  -4   9   8         33.60         14.31        36.47 o                         
  -3   9   8        955.54        808.16        64.84 o                         
  -2   9   8        951.64        718.18        56.62 o                         
  -1   9   8       2322.48       1965.29        89.01 o                         
   0   9   8       1700.63       1392.43        60.79 o                         
   1   9   8        293.28        269.87        25.97 o                         
   2   9   8       2341.28       2313.78        63.11 o                         
   3   9   8        225.44        249.69        22.04 o                         
   4   9   8       2011.54       1907.72        56.07 o                         
   5   9   8        117.58        114.81        19.70 o                         
   6   9   8        164.69        186.72        21.34 o                         
   7   9   8        436.03        495.81        30.18 o                         
   8   9   8        972.53       1172.00        53.65 o                         
   9   9   8        376.49        421.23        27.40 o                         
 -10  10   8        269.45        370.53        97.74 o                         
  -9  10   8        236.39        222.00        42.83 o                         
  -8  10   8       1472.32       1709.69       112.60 o                         
  -7  10   8          1.61         11.25        40.90 o                         
  -6  10   8         84.57         94.31        43.53 o                         
  -5  10   8       1099.85       1067.96        74.65 o                         
  -4  10   8         81.72         86.17        37.27 o                         
  -3  10   8        682.00        644.95        58.84 o                         
  -2  10   8         33.13         37.80        31.23 o                         
  -1  10   8       4374.70       4060.20       143.87 o                         
   0  10   8       1047.64       1071.56        58.35 o                         
   1  10   8          4.33        -14.29        21.86 o                         
   2  10   8        237.61        220.47        21.54 o                         
   3  10   8         10.63          9.29        15.88 o                         
   4  10   8         93.64        104.82        20.29 o                         
   5  10   8         12.47         16.63        15.79 o                         
   6  10   8        115.00        134.23        17.27 o                         
   7  10   8        443.26        451.60        30.45 o                         
   8  10   8          4.86         15.89        11.32 o                         
  -8  11   8       1462.69       1827.69       193.13 o                         
  -7  11   8        114.36        121.81        54.80 o                         
  -6  11   8       1229.45       1273.40       139.49 o                         
  -5  11   8        174.12        176.02        42.72 o                         
  -4  11   8       1033.52       1117.84        68.93 o                         
  -3  11   8       1030.09       1134.28        85.29 o                         
  -2  11   8         19.16        -23.18        28.80 o                         
  -1  11   8        734.58        690.48        59.22 o                         
   0  11   8       1905.92       2189.26       125.75 o                         
   1  11   8        113.04        130.98        23.90 o                         
   2  11   8       2452.91       2633.94        74.97 o                         
   3  11   8       1531.55       1669.45        61.58 o                         
   4  11   8       1000.49        985.54        57.38 o                         
   5  11   8        822.06        778.37        66.42 o                         
   6  11   8        188.49        191.86        20.65 o                         
   7  11   8         78.34         48.66        24.97 o                         
  -6  12   8       2194.24       2157.43       221.40 o                         
  -5  12   8       1398.51       1893.64       190.78 o                         
  -4  12   8       5070.34       6051.22       284.35 o                         
  -3  12   8        580.81        653.90       109.20 o                         
  -2  12   8       4869.75       5577.96       232.88 o                         
  -1  12   8         12.07         -1.43        20.46 o                         
   0  12   8       2121.14       2593.53        95.74 o                         
   1  12   8       1298.56       1466.14        56.02 o                         
   2  12   8        857.69        950.26        54.33 o                         
   3  12   8         86.92         77.70        14.69 o                         
   4  12   8        382.32        522.56        29.23 o                         
  -2  13   8        392.02        284.99        87.15 o                         
  -1  13   8        108.84         96.57        65.95 o                         
   0  13   8       2309.07       3052.44       228.46 o                         
 -15   1   9        266.94        332.08        32.30 o                         
 -14   1   9       1287.35       1505.56        56.41 o                         
 -13   1   9        408.34        467.68        27.14 o                         
 -12   1   9        590.78        628.14        32.45 o                         
 -11   1   9       7619.96       7597.71       120.07 o                         
 -10   1   9       5411.03       5027.19        86.14 o                         
  -9   1   9       1858.25       1735.39        44.47 o                         
  -8   1   9       9259.63       8211.58       115.48 o                         
  -7   1   9        119.42        113.24        19.23 o                         
  -6   1   9       6360.17       5641.22        92.46 o                         
  -5   1   9       4146.58       3915.94        69.39 o                         
  -4   1   9       3255.83       3070.03        61.31 o                         
  -3   1   9       7262.60       7148.22       101.34 o                         
  -2   1   9      12505.10      12169.39       153.93 o                         
  -1   1   9       4384.12       4026.61        65.36 o                         
   0   1   9       5145.67       4571.29        70.56 o                         
   1   1   9       4865.22       4408.37        72.06 o                         
   2   1   9        489.85        504.19        23.59 o                         
   3   1   9         64.14        162.62        20.22 o                         
   4   1   9       5847.06       5466.95        96.62 o                         
   5   1   9       7530.58       7078.54       133.39 o                         
   6   1   9      13964.23      12288.25       177.27 o                         
   7   1   9       1274.63       1192.25        47.32 o                         
   8   1   9      10090.10       9088.72       178.82 o                         
   9   1   9        279.82        270.48        29.40 o                         
  10   1   9        859.93        841.64        48.49 o                         
  11   1   9        188.53        205.40        36.08 o                         
  12   1   9          2.05         29.30        18.22 o                         
  13   1   9         32.12         58.63        19.72 o                         
 -15   2   9         64.31         55.95        20.31 o                         
 -14   2   9       1631.04       1932.93        56.26 o                         
 -13   2   9        676.79        765.23        32.11 o                         
 -12   2   9       2281.88       2407.19        59.23 o                         
 -11   2   9        108.00        105.90        18.03 o                         
 -10   2   9       2974.75       2686.85        58.67 o                         
  -9   2   9       3439.95       3162.77        64.67 o                         
  -8   2   9      17904.35      15471.68       232.95 o                         
  -7   2   9        558.40        561.20        30.20 o                         
  -6   2   9      35843.25      30206.28       424.47 o                         
  -5   2   9        175.37        161.80        19.03 o                         
  -4   2   9      15807.37      14720.43       221.25 o                         
  -3   2   9         13.40         51.54        15.28 o                         
  -2   2   9       5102.71       4777.68        75.68 o                         
  -1   2   9        586.21        615.93        27.00 o                         
   0   2   9       7851.13       7474.65       115.76 o                         
   1   2   9        535.31        571.84        28.06 o                         
   2   2   9       8712.70       8100.80       127.91 o                         
   3   2   9         65.62         52.88        19.61 o                         
   4   2   9      22256.56      20036.70       272.99 o                         
   5   2   9       1953.28       1937.50        58.36 o                         
   6   2   9       2103.00       1849.84        54.85 o                         
   7   2   9       3619.21       3340.67        79.76 o                         
   8   2   9        102.00         83.07        23.22 o                         
   9   2   9       7244.96       6546.73       148.29 o                         
  10   2   9       6928.07       7087.00       178.59 o                         
  11   2   9        634.89        662.64        41.84 o                         
  12   2   9       2847.45       3199.19       103.22 o                         
  13   2   9         21.34         10.23        14.46 o                         
 -14   3   9        996.81       1098.62        37.92 o                         
 -13   3   9        251.13        261.11        18.09 o                         
 -12   3   9       6922.13       7381.68       139.18 o                         
 -11   3   9       1664.34       1614.47        51.00 o                         
 -10   3   9      16848.00      15778.12       240.55 o                         
  -9   3   9         20.41         31.95        17.24 o                         
  -8   3   9       2159.96       1878.96        51.64 o                         
  -7   3   9       2636.15       2342.30        56.82 o                         
  -6   3   9       3492.95       3127.04        75.45 o                         
  -5   3   9          6.70         33.40        15.69 o                         
  -4   3   9      17505.52      15846.89       301.67 o                         
  -3   3   9          3.47         41.76        14.83 o                         
  -2   3   9      12976.34      12330.41       168.79 o                         
  -1   3   9        175.03        175.27        19.40 o                         
   0   3   9      10353.93       9856.13       147.88 o                         
   1   3   9       1711.07       1727.40        52.01 o                         
   2   3   9      10836.27      10164.26       164.46 o                         
   3   3   9        370.87        293.09        25.43 o                         
   4   3   9         25.03         48.91        20.12 o                         
   5   3   9       6430.17       5624.63        93.73 o                         
   6   3   9       8234.57       7242.83       117.16 o                         
   7   3   9        272.85        255.97        27.37 o                         
   8   3   9       7967.70       7121.25       144.14 o                         
   9   3   9       1865.06       1738.26        81.01 o                         
  10   3   9       3188.18       3279.50        91.97 o                         
  11   3   9       3512.57       3570.61       123.18 o                         
  12   3   9        741.35        689.06       101.41 o                         
 -14   4   9        895.41        993.69        37.25 o                         
 -13   4   9          7.28         24.00        10.95 o                         
 -12   4   9        164.39        157.26        16.96 o                         
 -11   4   9        169.36        147.64        19.19 o                         
 -10   4   9        524.78        487.01        27.95 o                         
  -9   4   9       1542.16       1418.14        45.13 o                         
  -8   4   9       3349.08       3166.79        73.57 o                         
  -7   4   9       5776.47       5219.38       104.81 o                         
  -6   4   9        142.06        181.75        20.64 o                         
  -5   4   9       4270.04       4004.37        87.42 o                         
  -4   4   9       4393.13       3949.36        86.54 o                         
  -3   4   9       2514.98       2329.10        59.03 o                         
  -2   4   9        739.21        673.97        30.01 o                         
  -1   4   9       3696.37       3696.64        78.90 o                         
   0   4   9       1457.12       1321.21        46.02 o                         
   1   4   9        193.84        243.63        24.37 o                         
   2   4   9      20758.43      18805.45       276.32 o                         
   3   4   9       7678.60       6830.40       125.21 o                         
   4   4   9       8544.58       7616.19       114.79 o                         
   5   4   9       4791.30       4138.73        79.27 o                         
   6   4   9       3816.25       3497.31        70.98 o                         
   7   4   9        158.16        117.26        23.14 o                         
   8   4   9        750.99        687.91        36.27 o                         
   9   4   9        485.94        481.56        31.60 o                         
  10   4   9         56.12         55.01        23.17 o                         
  11   4   9         18.31         23.99        16.82 o                         
  12   4   9        280.87        231.00        63.38 o                         
 -14   5   9        107.49        106.20        18.28 o                         
 -13   5   9        386.87        393.21        35.34 o                         
 -12   5   9       1559.66       1714.77        57.87 o                         
 -11   5   9       5197.04       5424.92       111.80 o                         
 -10   5   9       4553.58       4382.39        91.24 o                         
  -9   5   9       2803.23       2704.43        69.02 o                         
  -8   5   9          5.76         13.06        16.13 o                         
  -7   5   9       4107.64       3813.65        85.33 o                         
  -6   5   9        425.45        419.39        30.31 o                         
  -5   5   9        121.01        162.75        20.86 o                         
  -4   5   9        799.97        786.88        39.19 o                         
  -3   5   9        984.68        977.73        45.51 o                         
  -2   5   9       3002.79       2668.90        73.25 o                         
  -1   5   9      14892.55      13111.14       208.46 o                         
   0   5   9       2159.38       1890.29        54.33 o                         
   1   5   9       2178.39       2223.80        89.87 o                         
   2   5   9       3757.34       3513.07        95.37 o                         
   3   5   9        394.93        400.65        28.09 o                         
   4   5   9       1559.66       1468.20        44.46 o                         
   5   5   9       8647.37       7695.65       121.21 o                         
   6   5   9         41.59         35.03        17.73 o                         
   7   5   9       7240.86       6668.12       114.41 o                         
   8   5   9        975.97        917.89        37.40 o                         
   9   5   9       4095.71       4284.13        99.93 o                         
  10   5   9         23.05         40.37        18.97 o                         
  11   5   9         15.77        -14.12        14.12 o                         
  12   5   9         94.46         75.89        23.12 o                         
 -13   6   9        399.89        342.65        31.66 o                         
 -12   6   9        648.70        731.61        46.29 o                         
 -11   6   9          3.39         -6.62        12.91 o                         
 -10   6   9         34.94          8.28        14.75 o                         
  -9   6   9       1057.57       1078.86        41.82 o                         
  -8   6   9       2128.82       1961.51        64.64 o                         
  -7   6   9       7406.81       6671.61       136.38 o                         
  -6   6   9       5775.88       5260.50       108.04 o                         
  -5   6   9       7791.80       6880.59       137.94 o                         
  -4   6   9         90.21        110.77        24.98 o                         
  -3   6   9        207.16        203.98        24.90 o                         
  -2   6   9        329.70        278.61        25.64 o                         
  -1   6   9       2160.18       2042.87        63.59 o                         
   0   6   9        194.47        158.79        21.66 o                         
   1   6   9       3610.83       3420.22        75.62 o                         
   2   6   9       3700.61       3312.45        75.36 o                         
   3   6   9       2537.17       2320.23        59.48 o                         
   4   6   9      13354.08      11849.70       170.61 o                         
   5   6   9       3053.44       2804.31        61.54 o                         
   6   6   9          0.53         -1.51        18.43 o                         
   7   6   9        268.28        301.98        23.46 o                         
   8   6   9       3258.77       3283.24        77.19 o                         
   9   6   9       1265.39       1270.98        56.40 o                         
  10   6   9       1563.34       1725.40        61.06 o                         
  11   6   9        742.12        673.24        66.40 o                         
 -12   7   9        640.82        648.87        42.40 o                         
 -11   7   9        415.99        410.76        45.17 o                         
 -10   7   9        951.25        916.24        55.27 o                         
  -9   7   9        196.39        207.71        22.87 o                         
  -8   7   9        102.60        123.24        20.43 o                         
  -7   7   9       1495.54       1543.19        60.19 o                         
  -6   7   9          2.00         21.92        26.07 o                         
  -5   7   9       4396.29       3963.32       115.88 o                         
  -4   7   9       1307.32       1227.55        60.68 o                         
  -3   7   9       2934.77       2484.32        80.77 o                         
  -2   7   9      12693.85      10765.18       208.50 o                         
  -1   7   9        547.07        544.90        33.11 o                         
   0   7   9      18586.11      16306.72       276.91 o                         
   1   7   9         33.00         68.14        18.81 o                         
   2   7   9       2208.11       2223.24        57.17 o                         
   3   7   9        329.47        354.58        26.19 o                         
   4   7   9        987.03        972.26        39.37 o                         
   5   7   9        672.59        695.72        32.03 o                         
   6   7   9       2480.67       2465.47        71.09 o                         
   7   7   9         79.69         78.02        19.62 o                         
   8   7   9        941.76       1075.57        41.37 o                         
   9   7   9         10.44         14.78        14.38 o                         
  10   7   9         25.72         32.70        12.42 o                         
 -12   8   9          1.71        -16.03        16.03 o                         
 -11   8   9         77.46         68.74        17.33 o                         
 -10   8   9        230.28        250.64        28.38 o                         
  -9   8   9       1013.72        965.11        98.26 o                         
  -8   8   9        603.60        624.74        49.71 o                         
  -7   8   9       2273.01       2117.26        91.28 o                         
  -6   8   9       1907.71       1669.49        98.80 o                         
  -5   8   9       2223.14       1951.03       141.71 o                         
  -4   8   9       2390.22       2023.43       155.10 o                         
  -3   8   9       1278.00       1050.53        89.36 o                         
  -2   8   9       1142.01       1082.84        70.46 o                         
  -1   8   9         27.13         29.33        29.68 o                         
   0   8   9        971.07        995.62        44.33 o                         
   1   8   9        154.32        118.90        23.74 o                         
   2   8   9       1775.18       1890.97        55.67 o                         
   3   8   9         76.32         94.29        19.44 o                         
   4   8   9        776.22        733.32        31.73 o                         
   5   8   9        554.75        581.32        29.55 o                         
   6   8   9       3683.03       3769.03        85.52 o                         
   7   8   9       1320.79       1385.29        44.80 o                         
   8   8   9        798.24        876.43        54.03 o                         
   9   8   9         55.51         79.45        14.12 o                         
  10   8   9          6.55         16.49        15.68 o                         
 -11   9   9       3349.95       3817.90       299.12 o                         
 -10   9   9          4.00         18.28        15.14 o                         
  -9   9   9       2771.26       2869.70       164.97 o                         
  -8   9   9        148.22        149.67        29.69 o                         
  -7   9   9        323.80        355.50        51.50 o                         
  -6   9   9          5.17         21.67        47.26 o                         
  -5   9   9       2990.80       3015.13       163.15 o                         
  -4   9   9        416.87        414.34        62.22 o                         
  -3   9   9       5050.20       4734.72       191.72 o                         
  -2   9   9        793.39        758.77        68.59 o                         
  -1   9   9       3860.58       3640.93       139.51 o                         
   0   9   9        257.63        202.61        34.73 o                         
   1   9   9        893.86        906.76        40.97 o                         
   2   9   9         34.01         47.05        20.83 o                         
   3   9   9       1016.41       1056.68        48.09 o                         
   4   9   9       1194.09       1083.22        44.81 o                         
   5   9   9        460.66        424.08        24.71 o                         
   6   9   9       1037.74       1108.88        71.25 o                         
   7   9   9       1723.94       1945.96        57.66 o                         
   8   9   9         72.78         51.13        12.70 o                         
   9   9   9       3417.27       3999.43       197.80 o                         
  -9  10   9       1114.49       1340.49       155.45 o                         
  -8  10   9        139.64         94.20        39.13 o                         
  -7  10   9       3742.42       4148.33       182.88 o                         
  -6  10   9         63.17         75.86        41.40 o                         
  -5  10   9       3121.75       3290.33       157.65 o                         
  -4  10   9        316.06        332.33        56.70 o                         
  -3  10   9       1054.84        933.89        64.71 o                         
  -2  10   9       1232.22       1303.60        77.82 o                         
  -1  10   9        205.16        280.62        43.17 o                         
   0  10   9        402.33        394.10        39.84 o                         
   1  10   9       4963.95       4854.86       113.79 o                         
   2  10   9         19.17         30.35        18.50 o                         
   3  10   9      10056.72      10794.96       217.46 o                         
   4  10   9          5.91          3.40        16.14 o                         
   5  10   9       5494.45       6324.42       139.08 o                         
   6  10   9        146.65        156.39        18.01 o                         
   7  10   9         49.92         67.56        14.08 o                         
  -8  11   9          6.79          4.71        75.37 o                         
  -7  11   9        191.10        206.54        38.97 o                         
  -6  11   9         88.93         51.13        32.05 o                         
  -5  11   9        187.24        123.96        36.01 o                         
  -4  11   9        621.86        714.93       117.28 o                         
  -3  11   9       3201.34       3598.53       149.60 o                         
  -2  11   9        732.14        865.19        83.93 o                         
  -1  11   9       4765.98       5254.22       179.77 o                         
   0  11   9        114.23        136.92        29.38 o                         
   1  11   9       5739.77       6190.25       143.48 o                         
   2  11   9        251.03        302.40        23.83 o                         
   3  11   9          1.23          3.91        17.50 o                         
   4  11   9         44.98         56.39        15.71 o                         
   5  11   9        843.59        957.61        52.68 o                         
   6  11   9        264.86        283.84        31.46 o                         
  -5  12   9         52.96         37.20        32.44 o                         
  -4  12   9        379.67        278.68        50.34 o                         
  -3  12   9          7.23        -10.14        21.90 o                         
  -2  12   9          3.08         -0.13        23.34 o                         
  -1  12   9        133.08        115.23        30.70 o                         
   0  12   9          3.76         31.16        25.08 o                         
   1  12   9         85.66         90.36        32.33 o                         
   2  12   9         36.68         49.41        23.81 o                         
   3  12   9          8.20          9.42        35.33 o                         
 -14   0  10         96.85        140.72        22.67 o                         
 -13   0  10        727.40        740.35        43.48 o                         
 -12   0  10       1713.33       1789.49        92.87 o                         
 -11   0  10       6001.21       6094.09       161.09 o                         
 -10   0  10        115.34        103.61        25.81 o                         
  -9   0  10      17129.73      15227.63       272.12 o                         
  -8   0  10       1452.20       1363.75        53.82 o                         
  -7   0  10      19485.29      17246.25       289.42 o                         
  -6   0  10        226.97        171.03        29.26 o                         
  -5   0  10       5239.38       4921.35       111.68 o                         
  -4   0  10        199.60        200.06        27.41 o                         
  -3   0  10      16142.40      13823.50       236.43 o                         
  -2   0  10       3545.74       3543.51        79.25 o                         
  -1   0  10      14655.42      13534.51       221.16 o                         
   0   0  10       5484.84       5891.21       111.07 o                         
   1   0  10      59710.48      53355.88       799.51 o                         
   2   0  10        136.51        132.86        24.27 o                         
   3   0  10        754.91        644.80        43.36 o                         
   4   0  10        855.31        858.07        60.68 o                         
   5   0  10       2587.94       2409.56        88.22 o                         
   6   0  10       4732.92       4235.08       132.72 o                         
   7   0  10      27102.82      24066.16       559.40 o                         
   8   0  10        507.49        507.06        49.92 o                         
   9   0  10       3160.72       3021.58       132.47 o                         
  10   0  10         30.17          0.96        32.25 o                         
  11   0  10       2376.18       2876.96       142.90 o                         
  12   0  10         57.76         81.90        28.83 o                         
 -14   1  10         54.44         43.90        11.64 o                         
 -13   1  10       3638.82       4120.46        90.54 o                         
 -12   1  10         68.67         58.33        16.10 o                         
 -11   1  10        335.90        315.21        21.31 o                         
 -10   1  10         51.73         56.57        16.27 o                         
  -9   1  10       2255.38       2000.89        48.78 o                         
  -8   1  10         10.73         10.91        16.48 o                         
  -7   1  10      11150.50       9440.04       132.59 o                         
  -6   1  10       1377.46       1177.76        40.06 o                         
  -5   1  10      11926.45      10686.83       146.59 o                         
  -4   1  10        261.05        249.86        20.11 o                         
  -3   1  10      22799.89      20242.33       241.72 o                         
  -2   1  10       2758.64       2767.74        48.88 o                         
  -1   1  10       9179.29       8531.10       117.89 o                         
   0   1  10         42.64         33.36        13.66 o                         
   1   1  10       2814.84       2544.93        51.02 o                         
   2   1  10       3413.66       3173.75        68.50 o                         
   3   1  10      14766.20      13594.38       239.65 o                         
   4   1  10       3658.29       3309.76        79.05 o                         
   5   1  10       8656.04       7592.40       121.47 o                         
   6   1  10       1883.01       1748.71        52.86 o                         
   7   1  10       3621.16       3262.48        72.73 o                         
   8   1  10       1410.33       1362.38        51.81 o                         
   9   1  10         48.00         37.69        22.35 o                         
  10   1  10        496.54        496.21        37.90 o                         
  11   1  10       1371.68       1552.20        65.46 o                         
  12   1  10        358.39        390.31        61.64 o                         
 -14   2  10        303.90        335.15        35.18 o                         
 -13   2  10        417.22        377.24        20.77 o                         
 -12   2  10       1404.11       1393.77        44.68 o                         
 -11   2  10       1007.35       1001.71        34.71 o                         
 -10   2  10       1889.33       1831.17        49.20 o                         
  -9   2  10         59.30         67.08        17.94 o                         
  -8   2  10          9.75         33.46        15.80 o                         
  -7   2  10        914.63        933.06        35.83 o                         
  -6   2  10        197.72        277.76        22.60 o                         
  -5   2  10       2840.21       2687.92        64.58 o                         
  -4   2  10        297.67        232.99        20.51 o                         
  -3   2  10       3973.81       3786.03        67.16 o                         
  -2   2  10        288.02        254.45        19.65 o                         
  -1   2  10         95.14        132.25        17.96 o                         
   0   2  10        648.65        442.08        23.67 o                         
   1   2  10       1218.15       1113.63        38.61 o                         
   2   2  10         40.83         58.34        17.75 o                         
   3   2  10       3639.38       3276.53        76.61 o                         
   4   2  10        530.65        523.56        29.37 o                         
   5   2  10       3215.54       3024.59        64.14 o                         
   6   2  10        392.62        360.49        28.87 o                         
   7   2  10         82.14         64.81        23.14 o                         
   8   2  10        352.52        382.25        29.79 o                         
   9   2  10        863.93        803.72        46.32 o                         
  10   2  10       3820.64       3982.32       110.76 o                         
  11   2  10        984.86       1014.06        83.03 o                         
  12   2  10        695.10        669.86        76.88 o                         
 -14   3  10        583.37        605.16        27.53 o                         
 -13   3  10        438.78        476.97        26.08 o                         
 -12   3  10        138.28        144.55        17.86 o                         
 -11   3  10         34.93         42.34        13.99 o                         
 -10   3  10         11.51        -12.31        14.20 o                         
  -9   3  10        160.78        168.87        21.76 o                         
  -8   3  10       2452.70       2228.41        57.16 o                         
  -7   3  10       4403.64       3846.77        78.70 o                         
  -6   3  10        976.72        868.29        36.96 o                         
  -5   3  10       4464.57       3995.31        93.56 o                         
  -4   3  10      16124.52      14342.96       312.71 o                         
  -3   3  10       3202.96       2737.72        64.03 o                         
  -2   3  10       4156.92       3615.25        68.25 o                         
  -1   3  10       1271.02       1169.63        37.52 o                         
   0   3  10       1428.47       1176.35        49.11 o                         
   1   3  10       2107.14       2122.41        57.46 o                         
   2   3  10       4006.22       3656.09        81.79 o                         
   3   3  10        641.56        700.23        33.97 o                         
   4   3  10       1502.25       1444.57        48.24 o                         
   5   3  10       2824.54       2684.86        59.59 o                         
   6   3  10         65.31         53.58        20.84 o                         
   7   3  10        218.27        207.44        25.10 o                         
   8   3  10       1730.07       1536.54        51.80 o                         
   9   3  10        977.49       1053.66        49.86 o                         
  10   3  10         10.12         16.43        18.33 o                         
  11   3  10        905.27        998.23        77.21 o                         
  12   3  10        656.78        624.29        38.79 o                         
 -14   4  10        120.52        102.68        16.32 o                         
 -13   4  10       1083.48       1245.90        39.09 o                         
 -12   4  10         62.11         70.95        14.88 o                         
 -11   4  10       4967.01       5077.61       106.41 o                         
 -10   4  10        349.84        345.35        24.72 o                         
  -9   4  10       8821.58       8517.92       154.69 o                         
  -8   4  10       3597.76       3292.56        79.78 o                         
  -7   4  10        426.03        487.80        28.39 o                         
  -6   4  10       1640.51       1697.99        49.97 o                         
  -5   4  10       1553.77       1487.61        49.98 o                         
  -4   4  10       1970.58       2084.46        54.26 o                         
  -3   4  10       1658.76       1546.89        49.47 o                         
  -2   4  10       2760.53       2584.95        69.97 o                         
  -1   4  10       3817.47       3492.19        82.08 o                         
   0   4  10       7208.92       6766.94       159.95 o                         
   1   4  10      13645.07      11934.58       256.67 o                         
   2   4  10        198.05        189.54        22.67 o                         
   3   4  10       1245.67       1270.59        46.21 o                         
   4   4  10       2793.82       2740.49        66.06 o                         
   5   4  10        165.14        187.58        22.68 o                         
   6   4  10       7548.67       7095.71       122.49 o                         
   7   4  10       4203.11       3894.72        85.25 o                         
   8   4  10        398.49        426.03        30.72 o                         
   9   4  10       4012.62       4049.99       107.28 o                         
  10   4  10          9.78         22.13        21.25 o                         
  11   4  10       2482.20       2631.23       102.46 o                         
 -13   5  10       1920.44       2191.82       133.38 o                         
 -12   5  10        751.85        672.65        56.23 o                         
 -11   5  10        690.34        717.27        31.41 o                         
 -10   5  10        337.02        339.62        24.28 o                         
  -9   5  10          6.14          4.95        14.46 o                         
  -8   5  10        173.43        185.94        21.83 o                         
  -7   5  10       1279.28       1258.75        44.86 o                         
  -6   5  10        495.14        476.59        29.80 o                         
  -5   5  10      11091.30       9895.97       172.30 o                         
  -4   5  10        933.04        852.84        37.17 o                         
  -3   5  10      17606.54      15607.78       244.64 o                         
  -2   5  10        349.84        319.46        27.64 o                         
  -1   5  10       1044.17       1025.20        38.04 o                         
   0   5  10         29.38         11.27        16.92 o                         
   1   5  10       5576.86       5054.59        98.58 o                         
   2   5  10         72.78         48.00        20.60 o                         
   3   5  10      13298.39      11888.48       181.73 o                         
   4   5  10        580.51        556.91        30.54 o                         
   5   5  10       6810.08       6210.18       111.35 o                         
   6   5  10         46.44         50.72        19.10 o                         
   7   5  10       1792.31       1694.71        49.95 o                         
   8   5  10        290.56        309.49        26.10 o                         
   9   5  10        568.51        570.72        33.61 o                         
  10   5  10        710.14        738.80        37.99 o                         
  11   5  10        234.77        273.16        32.99 o                         
 -13   6  10         18.77         17.76        11.83 o                         
 -12   6  10        859.21        955.55        41.08 o                         
 -11   6  10        178.51        241.02        21.61 o                         
 -10   6  10       1250.45       1237.16        78.46 o                         
  -9   6  10        725.13        697.67        38.90 o                         
  -8   6  10       1567.76       1445.20        49.48 o                         
  -7   6  10       2517.79       2260.47        73.64 o                         
  -6   6  10       2337.27       2426.96        71.29 o                         
  -5   6  10         37.89         14.09        15.83 o                         
  -4   6  10       1334.37       1330.04        50.49 o                         
  -3   6  10       5022.83       4724.91       105.60 o                         
  -2   6  10       2624.76       2451.41        71.93 o                         
  -1   6  10      16400.41      14682.91       229.50 o                         
   0   6  10       7458.31       6516.43       121.79 o                         
   1   6  10       9185.52       8366.54       142.61 o                         
   2   6  10       1504.75       1354.74        46.38 o                         
   3   6  10       4116.97       3904.70        83.39 o                         
   4   6  10       1355.36       1349.17        47.79 o                         
   5   6  10        123.27        124.53        21.99 o                         
   6   6  10       1077.29       1043.70        40.89 o                         
   7   6  10         95.06         99.04        19.18 o                         
   8   6  10        715.21        668.01        31.32 o                         
   9   6  10        532.32        524.91        24.17 o                         
  10   6  10        883.68       1057.15        46.10 o                         
 -12   7  10        500.22        548.73        44.28 o                         
 -11   7  10        220.43        170.96        21.51 o                         
 -10   7  10          4.72          5.92        14.95 o                         
  -9   7  10        845.51        862.56        47.43 o                         
  -8   7  10       3680.96       3739.83       105.00 o                         
  -7   7  10        352.61        400.21        33.07 o                         
  -6   7  10       7859.12       7366.76       168.06 o                         
  -5   7  10          9.74         -6.71        22.94 o                         
  -4   7  10       6577.81       5729.86       158.12 o                         
  -3   7  10        720.86        755.23        43.79 o                         
  -2   7  10       1809.94       1626.27        61.65 o                         
  -1   7  10        317.79        313.74        31.70 o                         
   0   7  10       3407.20       3115.16        77.73 o                         
   1   7  10          3.97         30.80        18.69 o                         
   2   7  10       2129.20       2029.28        61.85 o                         
   3   7  10         21.96         32.60        19.48 o                         
   4   7  10       4476.52       4484.33        95.26 o                         
   5   7  10       1152.72       1176.91        45.53 o                         
   6   7  10       7941.85       8242.88       157.44 o                         
   7   7  10       3232.35       3692.11        81.24 o                         
   8   7  10        136.82        186.47        18.07 o                         
   9   7  10       1295.32       1588.64        69.95 o                         
  10   7  10         50.46         69.30        20.31 o                         
 -11   8  10         57.47         64.83        15.31 o                         
 -10   8  10       3851.71       4209.51       142.29 o                         
  -9   8  10         20.12          8.89        18.65 o                         
  -8   8  10       1485.96       1468.40        82.36 o                         
  -7   8  10        309.90        277.57        39.83 o                         
  -6   8  10        167.99        145.63        41.50 o                         
  -5   8  10       1994.57       1655.08       144.48 o                         
  -4   8  10        390.51        436.33        73.57 o                         
  -3   8  10         13.21         -4.79        57.07 o                         
  -2   8  10       4112.74       3746.57       124.09 o                         
  -1   8  10       6122.30       5909.60       151.85 o                         
   0   8  10       7320.03       7061.35       149.33 o                         
   1   8  10       2860.77       2733.21        71.34 o                         
   2   8  10       6065.83       5844.10       119.81 o                         
   3   8  10        937.74        928.95        43.56 o                         
   4   8  10        918.79        948.29        38.35 o                         
   5   8  10       1492.69       1480.55        64.19 o                         
   6   8  10        489.13        499.76        29.74 o                         
   7   8  10         25.20         37.69        13.82 o                         
   8   8  10       2076.23       2402.84        64.07 o                         
   9   8  10         41.68         42.74        12.94 o                         
 -10   9  10        143.69        197.75        46.40 o                         
  -9   9  10        350.48        275.20        59.49 o                         
  -8   9  10        358.14        269.01        37.80 o                         
  -7   9  10        171.74        202.65        62.21 o                         
  -6   9  10       1715.69       1754.38       195.69 o                         
  -5   9  10        441.95        516.32        67.59 o                         
  -4   9  10       1104.03       1169.80        97.33 o                         
  -3   9  10        231.62        262.90        55.42 o                         
  -2   9  10        482.31        470.19        64.81 o                         
  -1   9  10        102.03         81.22        41.45 o                         
   0   9  10       1490.22       1558.80        79.46 o                         
   1   9  10         14.49         11.61        19.21 o                         
   2   9  10       3110.30       3151.69        78.52 o                         
   3   9  10       1112.74       1191.05        53.29 o                         
   4   9  10       3149.50       3534.15        78.03 o                         
   5   9  10       2596.08       2901.37        72.19 o                         
   6   9  10       1020.16       1184.85        63.80 o                         
   7   9  10        694.93        722.13        46.32 o                         
   8   9  10          6.35         24.94        14.70 o                         
  -9  10  10        197.01        166.15        70.66 o                         
  -8  10  10        155.08        155.45        48.30 o                         
  -7  10  10         25.72         22.07        27.84 o                         
  -6  10  10         15.27         43.59        34.34 o                         
  -5  10  10        629.67        717.53        65.77 o                         
  -4  10  10         36.11         25.92        37.56 o                         
  -3  10  10         17.80        -28.25        32.12 o                         
  -2  10  10        802.72        862.64        73.23 o                         
  -1  10  10        278.83        224.07        48.89 o                         
   0  10  10        502.81        497.11        47.56 o                         
   1  10  10         35.09         16.44        23.13 o                         
   2  10  10        536.83        577.50        40.98 o                         
   3  10  10       1097.38       1086.05        92.27 o                         
   4  10  10        348.10        392.02        27.32 o                         
   5  10  10        229.81        182.56        19.17 o                         
   6  10  10         16.58         13.70        11.06 o                         
  -6  11  10        280.67        231.60        43.41 o                         
  -5  11  10        628.46        665.80        56.54 o                         
  -4  11  10       2677.21       2969.83       218.69 o                         
  -3  11  10        162.43        174.92        36.22 o                         
  -2  11  10       2109.38       2299.51       159.29 o                         
  -1  11  10          7.47        -11.24        25.15 o                         
   0  11  10          2.24        -17.06        26.18 o                         
   1  11  10         10.77         -6.73        19.01 o                         
   2  11  10       2541.50       2834.48        95.39 o                         
   3  11  10         37.03         16.39        15.40 o                         
   4  11  10       2220.35       2588.57        83.76 o                         
  -3  12  10          1.24         37.68        35.33 o                         
  -2  12  10       3794.53       4587.49       306.19 o                         
  -1  12  10         10.11        -18.84        44.75 o                         
   0  12  10       6430.13       6935.31       767.82 o                         
   1  12  10          7.56         -7.07        42.39 o                         
 -14   1  11        187.28        178.48        19.10 o                         
 -13   1  11         25.82         28.46        11.62 o                         
 -12   1  11        139.67        123.18        14.84 o                         
 -11   1  11         27.04         31.24        13.66 o                         
 -10   1  11       2120.14       1970.54        49.97 o                         
  -9   1  11        643.31        579.18        28.83 o                         
  -8   1  11       5827.83       5548.21        90.87 o                         
  -7   1  11       1135.29       1049.76        35.17 o                         
  -6   1  11      12824.37      11530.54       151.89 o                         
  -5   1  11       1083.54       1036.85        34.19 o                         
  -4   1  11        162.11        108.86        18.37 o                         
  -3   1  11       1090.41       1011.07        34.57 o                         
  -2   1  11       2709.41       2451.53        53.28 o                         
  -1   1  11         70.32        212.98        18.54 o                         
   0   1  11      16234.52      14196.46       201.01 o                         
   1   1  11       1022.54        928.57        37.08 o                         
   2   1  11       7278.71       6819.34       107.66 o                         
   3   1  11       1249.11       1179.25        42.12 o                         
   4   1  11        183.92        203.66        26.62 o                         
   5   1  11         57.13         99.04        24.77 o                         
   6   1  11        899.29        896.49        40.32 o                         
   7   1  11         12.69         66.62        23.98 o                         
   8   1  11        456.46        487.73        35.51 o                         
   9   1  11       1738.22       1786.38        71.49 o                         
  10   1  11        298.70        309.85        28.04 o                         
  11   1  11        115.79        121.19        20.15 o                         
 -14   2  11        986.77       1140.66       122.30 o                         
 -13   2  11        310.58        332.74        22.13 o                         
 -12   2  11       3184.37       3610.42        77.34 o                         
 -11   2  11        348.89        341.43        23.85 o                         
 -10   2  11        186.01        194.36        19.58 o                         
  -9   2  11        199.30        174.91        19.67 o                         
  -8   2  11         66.63         47.68        18.01 o                         
  -7   2  11        458.25        481.80        27.53 o                         
  -6   2  11      11888.21      10497.16       153.51 o                         
  -5   2  11        856.91        838.73        34.44 o                         
  -4   2  11      18825.38      16434.49       254.01 o                         
  -3   2  11       8137.82       7108.39       117.73 o                         
  -2   2  11      54777.95      48221.08       685.90 o                         
  -1   2  11       4674.68       4325.27        76.77 o                         
   0   2  11       6530.35       5931.23       105.47 o                         
   1   2  11         10.81         14.11        17.67 o                         
   2   2  11        125.28        141.84        20.88 o                         
   3   2  11          5.40         13.56        20.62 o                         
   4   2  11       8531.31       7668.68       121.06 o                         
   5   2  11       3483.05       3332.96        70.46 o                         
   6   2  11       4022.23       3614.56        84.19 o                         
   7   2  11        578.33        496.19        31.73 o                         
   8   2  11       4060.09       4100.93       103.70 o                         
   9   2  11        136.38        130.55        26.03 o                         
  10   2  11          9.53         22.17        16.77 o                         
  11   2  11        326.36        307.42        24.30 o                         
 -13   3  11        830.72        907.54        45.46 o                         
 -12   3  11        637.03        633.30        40.93 o                         
 -11   3  11       1888.59       2128.81        57.61 o                         
 -10   3  11       2622.68       2601.60        57.92 o                         
  -9   3  11        247.34        226.14        21.40 o                         
  -8   3  11       4297.00       4059.47        84.27 o                         
  -7   3  11       2373.28       2166.89        57.15 o                         
  -6   3  11      11288.31      10089.21       155.87 o                         
  -5   3  11        979.86        885.56        36.88 o                         
  -4   3  11         29.46         82.99        19.30 o                         
  -3   3  11        253.45        200.97        20.47 o                         
  -2   3  11       2196.34       1981.17        49.72 o                         
  -1   3  11         11.95         19.30        15.15 o                         
   0   3  11      11549.32      10538.38       154.80 o                         
   1   3  11       1039.66       1073.68        39.72 o                         
   2   3  11      14733.49      13225.10       187.57 o                         
   3   3  11        329.04        325.85        26.29 o                         
   4   3  11      10722.38       9656.02       144.80 o                         
   5   3  11       2429.45       2343.71        58.06 o                         
   6   3  11        158.20        199.10        25.08 o                         
   7   3  11        291.47        340.31        29.75 o                         
   8   3  11       3526.06       3648.25        91.56 o                         
   9   3  11        483.27        446.59        31.29 o                         
  10   3  11       4871.82       5511.77       139.93 o                         
  11   3  11        989.41       1107.32       155.36 o                         
 -13   4  11        245.35        262.06        21.25 o                         
 -12   4  11       1221.33       1333.15        39.33 o                         
 -11   4  11         10.61         14.30        14.23 o                         
 -10   4  11       1461.54       1507.96        61.31 o                         
  -9   4  11          6.64          5.94        15.67 o                         
  -8   4  11         19.99          5.94        16.27 o                         
  -7   4  11        767.70        744.96        36.04 o                         
  -6   4  11        805.72        745.01        34.50 o                         
  -5   4  11      19019.89      16775.37       265.23 o                         
  -4   4  11       2106.70       1903.88        51.15 o                         
  -3   4  11       7634.31       6771.52       118.99 o                         
  -2   4  11       1362.19       1285.09        44.63 o                         
  -1   4  11       1480.26       1501.66        46.84 o                         
   0   4  11        302.56        285.47        25.35 o                         
   1   4  11        233.34        232.58        24.55 o                         
   2   4  11       5737.03       5253.52        94.30 o                         
   3   4  11        541.25        596.95        31.33 o                         
   4   4  11       1270.46       1325.53        45.16 o                         
   5   4  11       1357.73       1253.13        45.55 o                         
   6   4  11       4853.31       4623.34        89.29 o                         
   7   4  11        461.50        440.46        29.21 o                         
   8   4  11       3658.72       3946.07        97.26 o                         
   9   4  11        312.77        338.29        26.09 o                         
  10   4  11       1357.06       1504.02        55.67 o                         
  11   4  11         18.04         12.46        14.46 o                         
 -13   5  11        172.38        222.35        37.42 o                         
 -12   5  11         45.98         41.39        12.66 o                         
 -11   5  11        464.24        438.77        30.03 o                         
 -10   5  11         28.26         44.76        13.61 o                         
  -9   5  11       1777.24       1798.10        54.73 o                         
  -8   5  11        297.02        313.85        24.75 o                         
  -7   5  11       6602.15       6298.20       127.52 o                         
  -6   5  11         27.41         18.66        16.99 o                         
  -5   5  11       2571.89       2430.65        65.79 o                         
  -4   5  11       3073.00       2885.51        64.57 o                         
  -3   5  11        195.16        191.11        20.66 o                         
  -2   5  11       1811.83       1708.47        51.62 o                         
  -1   5  11      17894.39      15724.44       229.19 o                         
   0   5  11        375.07        370.22        25.89 o                         
   1   5  11       6564.63       5972.98       106.91 o                         
   2   5  11          2.96         13.70        18.02 o                         
   3   5  11        955.25        931.17        38.56 o                         
   4   5  11        204.53        181.68        24.29 o                         
   5   5  11        805.87        832.92        35.68 o                         
   6   5  11         64.95         52.81        19.14 o                         
   7   5  11        196.67        201.11        22.65 o                         
   8   5  11         94.29         62.53        17.23 o                         
   9   5  11        954.56        799.73        92.69 o                         
  10   5  11        321.20        354.48        38.80 o                         
 -12   6  11        155.61        134.52        17.52 o                         
 -11   6  11       1253.04       1443.23        54.22 o                         
 -10   6  11       2059.58       2190.66        62.69 o                         
  -9   6  11         28.39         46.52        17.92 o                         
  -8   6  11       4307.18       4335.89       104.48 o                         
  -7   6  11          7.89         27.73        18.21 o                         
  -6   6  11        904.06        876.91        42.32 o                         
  -5   6  11       2291.11       2086.48        63.67 o                         
  -4   6  11       9862.73       8946.97       183.31 o                         
  -3   6  11       2911.75       2746.79        74.59 o                         
  -2   6  11       3397.81       3125.33        81.63 o                         
  -1   6  11       3386.43       3102.48        74.36 o                         
   0   6  11        377.60        347.81        26.63 o                         
   1   6  11        611.90        563.61        30.66 o                         
   2   6  11         35.63         43.32        19.92 o                         
   3   6  11       1726.57       1739.56        54.93 o                         
   4   6  11        828.29        865.96        36.26 o                         
   5   6  11       5785.68       6175.92       113.43 o                         
   6   6  11        564.72        607.80        31.67 o                         
   7   6  11        637.64        614.98        30.89 o                         
   8   6  11        534.20        512.75        23.67 o                         
   9   6  11         59.03         59.17        13.82 o                         
  10   6  11          0.90         -4.71        23.55 o                         
 -11   7  11         37.56         24.95        12.67 o                         
 -10   7  11        401.09        358.64        27.93 o                         
  -9   7  11        114.51        111.33        23.38 o                         
  -8   7  11       4322.61       4400.17       122.56 o                         
  -7   7  11        136.95        135.27        30.58 o                         
  -6   7  11       3939.39       3728.54       106.10 o                         
  -5   7  11        255.47        251.27        35.33 o                         
  -4   7  11        741.21        731.54        41.83 o                         
  -3   7  11        780.35        818.62        48.59 o                         
  -2   7  11       2232.71       2325.85        70.85 o                         
  -1   7  11         21.76         49.01        19.32 o                         
   0   7  11       7248.26       7106.02       139.89 o                         
   1   7  11        948.77        999.17        42.32 o                         
   2   7  11       2433.14       2368.45        64.36 o                         
   3   7  11        408.28        442.84        26.68 o                         
   4   7  11         67.53         75.48        18.05 o                         
   5   7  11         73.82         92.53        19.05 o                         
   6   7  11         60.23         80.94        16.25 o                         
   7   7  11        100.52        113.24        15.66 o                         
   8   7  11        214.02        261.33        17.79 o                         
   9   7  11        202.38        225.39        22.44 o                         
 -10   8  11        400.80        384.49        46.91 o                         
  -9   8  11        808.60        844.67        45.35 o                         
  -8   8  11        225.25        276.85        33.55 o                         
  -7   8  11        399.43        375.64        38.53 o                         
  -6   8  11         60.11         18.57        29.62 o                         
  -5   8  11        698.40        684.79        58.38 o                         
  -4   8  11        239.32        191.84        40.75 o                         
  -3   8  11       1069.50       1011.48        73.61 o                         
  -2   8  11         66.75         71.26        29.67 o                         
  -1   8  11       4778.75       4570.99       139.35 o                         
   0   8  11       1181.05       1159.19        48.96 o                         
   1   8  11        401.27        413.01        28.52 o                         
   2   8  11        173.50        194.75        22.30 o                         
   3   8  11         47.21         37.47        16.67 o                         
   4   8  11       2265.84       2411.70        63.30 o                         
   5   8  11        262.72        242.22        22.26 o                         
   6   8  11       5053.57       5856.19       126.76 o                         
   7   8  11        176.62        197.33        17.90 o                         
   8   8  11        482.22        547.15        33.54 o                         
  -9   9  11       1123.25       1369.04       111.43 o                         
  -8   9  11         22.11         14.95        30.48 o                         
  -7   9  11       1303.15       1412.54        91.55 o                         
  -6   9  11       1111.17       1163.53        91.74 o                         
  -5   9  11        753.33        771.85        69.17 o                         
  -4   9  11        292.23        268.37        55.68 o                         
  -3   9  11        192.58        112.84        46.84 o                         
  -2   9  11        133.35        103.67        39.49 o                         
  -1   9  11       1646.78       1758.42        87.13 o                         
   0   9  11          9.24         -3.33        24.34 o                         
   1   9  11       4404.33       4723.70       118.30 o                         
   2   9  11       1717.92       1878.36        73.62 o                         
   3   9  11       4540.20       4665.58       106.31 o                         
   4   9  11       1607.59       1858.21        52.24 o                         
   5   9  11        135.20        137.84        16.88 o                         
   6   9  11         40.66         44.64        11.52 o                         
   7   9  11        207.50        194.71        22.84 o                         
  -7  10  11         18.48         43.94        30.23 o                         
  -6  10  11        651.65        679.06       111.17 o                         
  -5  10  11       3996.38       4046.98       193.09 o                         
  -4  10  11        125.85        107.88        34.61 o                         
  -3  10  11       5430.28       6580.55       276.72 o                         
  -2  10  11        141.24        203.96        46.17 o                         
  -1  10  11       1191.83       1194.89       105.39 o                         
   0  10  11        109.86         74.53        28.74 o                         
   1  10  11        677.48        772.98        75.03 o                         
   2  10  11         70.90         40.73        17.63 o                         
   3  10  11       2350.07       2617.77        85.77 o                         
   4  10  11        103.99         94.81        18.02 o                         
   5  10  11       2780.21       2743.17       188.59 o                         
  -5  11  11       1007.60       1295.40       134.25 o                         
  -4  11  11        592.56        773.37       148.42 o                         
  -3  11  11        915.56       1266.08       107.16 o                         
  -2  11  11        266.06        325.22        42.96 o                         
  -1  11  11       2524.04       3025.27       144.38 o                         
   0  11  11          8.95          0.56        26.56 o                         
   1  11  11       2593.81       3029.00       140.10 o                         
   2  11  11        498.57        297.97        43.99 o                         
   3  11  11        471.78        525.23        68.30 o                         
 -13   0  12        360.61        365.76        37.73 o                         
 -12   0  12       1299.23       1430.82        55.55 o                         
 -11   0  12        954.55       1064.89        46.00 o                         
 -10   0  12       5157.20       5145.86       129.34 o                         
  -9   0  12       3424.84       3415.20        94.06 o                         
  -8   0  12         26.19         25.66        20.54 o                         
  -7   0  12      20149.42      18775.20       314.14 o                         
  -6   0  12         61.17         79.37        23.09 o                         
  -5   0  12      21928.63      21035.22       364.40 o                         
  -4   0  12        925.81        902.57        44.77 o                         
  -3   0  12         39.09         44.73        21.86 o                         
  -2   0  12        724.19        978.93        42.13 o                         
  -1   0  12      13843.82      12808.22       205.86 o                         
   0   0  12       6279.27       6193.40       126.22 o                         
   1   0  12      10752.77       9076.57       173.38 o                         
   2   0  12        353.79        343.83        39.38 o                         
   3   0  12       8974.06       7448.60       176.46 o                         
   4   0  12       6119.24       5710.29       163.34 o                         
   5   0  12       6698.84       5959.34       173.59 o                         
   6   0  12        177.66        174.08        42.64 o                         
   7   0  12        341.32        347.64        35.58 o                         
   8   0  12       1547.77       1689.78       204.07 o                         
   9   0  12         63.34         89.32        30.78 o                         
  10   0  12        333.60        384.06        36.25 o                         
  11   0  12       3958.64       4197.10       289.70 o                         
 -13   1  12       1045.03       1167.55        35.59 o                         
 -12   1  12        194.37        179.20        15.52 o                         
 -11   1  12       1123.16       1188.65        42.70 o                         
 -10   1  12       1007.82        990.69        36.94 o                         
  -9   1  12       2729.21       2827.07        64.74 o                         
  -8   1  12         53.43         78.50        17.09 o                         
  -7   1  12        404.31        392.33        23.21 o                         
  -6   1  12       1191.69       1198.67        36.10 o                         
  -5   1  12       3736.78       3402.27        62.30 o                         
  -4   1  12         64.09         80.03        18.13 o                         
  -3   1  12      16525.97      14740.98       195.53 o                         
  -2   1  12         47.79         64.43        16.29 o                         
  -1   1  12      21630.35      19319.25       232.23 o                         
   0   1  12       2740.82       2659.59        56.45 o                         
   1   1  12       2321.10       2279.91        53.01 o                         
   2   1  12         86.00         47.74        20.06 o                         
   3   1  12         78.97         87.13        20.45 o                         
   4   1  12       2592.02       2363.72        62.88 o                         
   5   1  12       1608.51       1517.14        54.57 o                         
   6   1  12        544.74        518.21        29.76 o                         
   7   1  12       4576.93       4552.97       107.90 o                         
   8   1  12        532.59        520.34        45.33 o                         
   9   1  12       3943.20       4218.11       135.20 o                         
  10   1  12          9.37          1.29        14.14 o                         
  11   1  12        128.03        228.46        98.92 o                         
 -13   2  12        209.80        193.31        16.54 o                         
 -12   2  12        131.04        140.00        15.36 o                         
 -11   2  12        230.86        237.69        18.02 o                         
 -10   2  12        960.29        983.41        35.97 o                         
  -9   2  12        439.82        428.85        24.15 o                         
  -8   2  12        129.07        133.25        19.17 o                         
  -7   2  12        392.42        415.07        27.26 o                         
  -6   2  12        263.15        201.25        20.79 o                         
  -5   2  12        154.03        170.31        20.48 o                         
  -4   2  12         48.34         44.55        16.82 o                         
  -3   2  12       1002.82        792.87        31.72 o                         
  -2   2  12        946.93       1133.24        36.69 o                         
  -1   2  12         16.47          6.73        16.03 o                         
   0   2  12         43.08         24.80        18.01 o                         
   1   2  12         45.13         74.95        18.32 o                         
   2   2  12       6459.90       6065.45        99.53 o                         
   3   2  12      11181.18      10393.40       163.40 o                         
   4   2  12       1333.06       1293.86        45.08 o                         
   5   2  12       1608.66       1544.53        54.46 o                         
   6   2  12        618.45        541.09        32.99 o                         
   7   2  12        389.19        471.20        34.14 o                         
   8   2  12        535.95        617.82        34.26 o                         
   9   2  12       1255.01       1312.43        97.76 o                         
  10   2  12        978.24       1128.75        44.72 o                         
 -13   3  12         36.43         34.52         9.91 o                         
 -12   3  12          9.81         19.50         9.66 o                         
 -11   3  12        144.04        168.44        18.48 o                         
 -10   3  12       1158.59       1202.23        41.06 o                         
  -9   3  12        870.52        976.25        54.05 o                         
  -8   3  12        108.01        111.13        17.81 o                         
  -7   3  12        240.23        283.58        24.22 o                         
  -6   3  12       1292.29       1263.15        41.69 o                         
  -5   3  12        633.14        603.30        30.16 o                         
  -4   3  12       9431.09       8212.57       133.00 o                         
  -3   3  12      10713.66       9597.58       144.52 o                         
  -2   3  12       1058.67       1044.62        37.01 o                         
  -1   3  12       2810.16       2594.50        62.01 o                         
   0   3  12       4487.87       4055.96        75.24 o                         
   1   3  12       3981.91       3769.05        75.40 o                         
   2   3  12       2604.21       2598.88        59.99 o                         
   3   3  12        680.38        628.67        31.86 o                         
   4   3  12       1348.15       1144.51        42.89 o                         
   5   3  12        229.46        192.12        24.00 o                         
   6   3  12       1099.29       1086.12        42.05 o                         
   7   3  12        135.30        112.96        22.64 o                         
   8   3  12        122.93        122.76        20.05 o                         
   9   3  12         86.04        111.65        20.57 o                         
  10   3  12          7.61         14.51        13.84 o                         
 -12   4  12       1083.64       1245.85        53.67 o                         
 -11   4  12        240.46        218.51        17.08 o                         
 -10   4  12        863.12        907.81        47.62 o                         
  -9   4  12        787.57        782.19        33.58 o                         
  -8   4  12        801.46        742.47        33.05 o                         
  -7   4  12       3392.11       3245.24        77.84 o                         
  -6   4  12       4338.29       4049.16        96.32 o                         
  -5   4  12       6070.08       5589.23       109.77 o                         
  -4   4  12       2032.63       1866.09        53.41 o                         
  -3   4  12       1164.95       1095.42        40.09 o                         
  -2   4  12       1219.48       1203.48        41.24 o                         
  -1   4  12        549.73        498.69        28.55 o                         
   0   4  12        362.42        360.48        25.39 o                         
   1   4  12       7765.35       7200.95       128.69 o                         
   2   4  12        198.52        177.48        21.27 o                         
   3   4  12       8825.66       8335.98       145.91 o                         
   4   4  12        340.95        369.11        27.10 o                         
   5   4  12       8064.99       8137.84       145.57 o                         
   6   4  12        965.51        974.80        44.21 o                         
   7   4  12          2.19          8.76        16.63 o                         
   8   4  12        366.87        427.12        26.73 o                         
   9   4  12       1684.28       1793.37        64.76 o                         
  10   4  12        228.81        200.63        27.88 o                         
 -12   5  12          2.38          6.10         8.97 o                         
 -11   5  12       4630.08       5204.87       167.48 o                         
 -10   5  12        154.76        169.01        18.67 o                         
  -9   5  12       3439.50       3382.26        83.91 o                         
  -8   5  12       1452.61       1441.61        53.57 o                         
  -7   5  12          4.56         -6.28        16.07 o                         
  -6   5  12       3425.93       3164.66        76.20 o                         
  -5   5  12       2311.64       2355.48        65.58 o                         
  -4   5  12        295.02        285.47        24.85 o                         
  -3   5  12       5201.82       4833.62       101.12 o                         
  -2   5  12         80.45         78.84        18.33 o                         
  -1   5  12       3938.46       3761.53        83.00 o                         
   0   5  12         75.02         39.17        17.67 o                         
   1   5  12       1842.87       1904.51        57.03 o                         
   2   5  12        348.56        301.04        25.77 o                         
   3   5  12         32.84         50.89        19.42 o                         
   4   5  12          4.94         40.86        18.28 o                         
   5   5  12       4250.82       4375.45        89.04 o                         
   6   5  12         25.80         25.73        15.24 o                         
   7   5  12       6093.17       6667.61       129.38 o                         
   8   5  12         38.00         58.52        14.70 o                         
   9   5  12       2622.84       2990.17        78.66 o                         
 -11   6  12        518.72        513.09        26.95 o                         
 -10   6  12        318.93        409.43        39.86 o                         
  -9   6  12       1223.83       1245.81        44.32 o                         
  -8   6  12       3837.52       3871.50        99.56 o                         
  -7   6  12       5757.22       5839.86       135.84 o                         
  -6   6  12       1012.16       1029.47        39.53 o                         
  -5   6  12        630.47        662.46        32.34 o                         
  -4   6  12         88.67         86.44        18.46 o                         
  -3   6  12         25.39         45.03        15.93 o                         
  -2   6  12       1981.39       1957.42        57.96 o                         
  -1   6  12       3101.36       3157.02        75.53 o                         
   0   6  12       2914.43       2674.01        71.92 o                         
   1   6  12       1094.36       1187.86        45.73 o                         
   2   6  12        928.65        953.62        38.49 o                         
   3   6  12       3256.05       3318.71        79.27 o                         
   4   6  12        434.14        410.27        26.21 o                         
   5   6  12        127.46        120.93        17.48 o                         
   6   6  12        540.15        581.70        28.19 o                         
   7   6  12        453.50        422.83        21.01 o                         
   8   6  12         65.93         72.97        13.43 o                         
   9   6  12        240.25        155.45        44.75 o                         
 -10   7  12        323.50        311.76        22.63 o                         
  -9   7  12       1456.16       1409.36        58.67 o                         
  -8   7  12        626.52        546.61        39.05 o                         
  -7   7  12         58.89         49.86        23.05 o                         
  -6   7  12        376.29        359.24        38.76 o                         
  -5   7  12         85.70         90.75        27.42 o                         
  -4   7  12       7443.59       7384.24       170.00 o                         
  -3   7  12         13.16          8.32        19.91 o                         
  -2   7  12       8541.62       8437.48       183.52 o                         
  -1   7  12        899.56        943.74        45.23 o                         
   0   7  12       3353.02       3472.42        83.81 o                         
   1   7  12        342.19        383.47        27.38 o                         
   2   7  12        593.49        594.05        29.29 o                         
   3   7  12       1527.86       1592.11        53.72 o                         
   4   7  12        208.21        172.91        19.34 o                         
   5   7  12        470.90        502.92        29.54 o                         
   6   7  12       2148.42       2424.85        62.87 o                         
   7   7  12         84.01         86.32        14.43 o                         
   8   7  12       1729.88       2088.24       196.67 o                         
  -9   8  12        287.08        279.94        27.54 o                         
  -8   8  12        709.79        640.92        54.55 o                         
  -7   8  12        605.57        555.84        43.54 o                         
  -6   8  12       2284.65       2344.60       109.72 o                         
  -5   8  12        742.29        747.40        73.92 o                         
  -4   8  12       2842.68       2734.73       102.75 o                         
  -3   8  12        154.27        127.51        28.54 o                         
  -2   8  12        128.03        142.96        29.64 o                         
  -1   8  12         34.02         38.31        24.95 o                         
   0   8  12       3040.73       3126.40        88.38 o                         
   1   8  12         87.96        136.00        21.79 o                         
   2   8  12       4545.33       4920.63       109.18 o                         
   3   8  12         82.32         92.91        18.53 o                         
   4   8  12       3008.50       3229.97        82.78 o                         
   5   8  12        168.13        162.59        19.23 o                         
   6   8  12       1173.97       1354.98        57.76 o                         
   7   8  12         47.09         56.41        14.23 o                         
  -8   9  12       1331.03       1688.73       176.65 o                         
  -7   9  12       2260.12       2559.03       136.32 o                         
  -6   9  12        138.70        151.44        34.54 o                         
  -5   9  12        112.42         47.38        32.45 o                         
  -4   9  12        163.45        114.15        42.58 o                         
  -3   9  12         35.60         45.61        45.33 o                         
  -2   9  12        206.70        187.40        40.40 o                         
  -1   9  12        248.23        208.20        27.97 o                         
   0   9  12         61.02         47.90        19.80 o                         
   1   9  12         37.09         43.05        16.73 o                         
   2   9  12        266.37        293.42        24.41 o                         
   3   9  12         26.44         40.88        15.41 o                         
   4   9  12       1558.76       2037.82        75.31 o                         
   5   9  12       1168.53       1287.59        69.48 o                         
  -6  10  12          6.63          0.00        42.39 o                         
  -5  10  12        331.62        500.02        96.76 o                         
  -4  10  12        316.77        315.24        94.21 o                         
  -3  10  12       1624.34       1955.15       167.22 o                         
  -2  10  12        176.48        176.12        42.11 o                         
  -1  10  12          2.25        -15.83        23.86 o                         
   0  10  12          3.06          2.94        19.33 o                         
   1  10  12        611.12        540.52        47.05 o                         
   2  10  12        205.16        227.29        24.93 o                         
   3  10  12        511.33        486.71        35.18 o                         
  -2  11  12       1256.45       1740.55       195.49 o                         
  -1  11  12        109.30        188.42        63.59 o                         
 -13   1  13        551.24        515.81        73.01 o                         
 -12   1  13       2804.09       3113.95        93.14 o                         
 -11   1  13        674.28        713.60        41.99 o                         
 -10   1  13        301.32        347.24        20.64 o                         
  -9   1  13       2468.83       2618.01        60.97 o                         
  -8   1  13       1024.95        958.46        33.03 o                         
  -7   1  13        925.49        935.10        31.66 o                         
  -6   1  13       4769.08       4527.52        78.56 o                         
  -5   1  13        427.12        423.37        23.14 o                         
  -4   1  13        330.65        298.14        20.99 o                         
  -3   1  13       3026.61       2651.39        54.15 o                         
  -2   1  13        467.51        470.79        24.25 o                         
  -1   1  13       1754.50       1494.32        39.20 o                         
   0   1  13        306.88        276.72        22.52 o                         
   1   1  13         24.91         29.41        17.33 o                         
   2   1  13        365.28        328.81        24.80 o                         
   3   1  13       4694.50       4373.30        89.18 o                         
   4   1  13       4593.02       4522.26        97.12 o                         
   5   1  13        737.20        740.14        36.63 o                         
   6   1  13       5211.58       5272.67       130.40 o                         
   7   1  13         51.32         55.99        19.32 o                         
   8   1  13       1020.40       1065.44        66.65 o                         
   9   1  13        235.43        301.98        26.31 o                         
  10   1  13        169.06        188.42        47.11 o                         
 -12   2  13        518.60        468.20        48.98 o                         
 -11   2  13        353.37        379.53        20.80 o                         
 -10   2  13       2576.30       2842.06        63.76 o                         
  -9   2  13         24.70         57.51        15.31 o                         
  -8   2  13       2612.45       2643.43        58.30 o                         
  -7   2  13        757.53        708.89        30.42 o                         
  -6   2  13         23.95         27.15        15.41 o                         
  -5   2  13        239.55        234.66        22.85 o                         
  -4   2  13       1859.14       1725.24        48.17 o                         
  -3   2  13       2545.85       2247.52        57.80 o                         
  -2   2  13      15525.51      13709.04       189.70 o                         
  -1   2  13       1043.12       1002.59        37.09 o                         
   0   2  13      12049.12      11247.57       161.20 o                         
   1   2  13       2543.16       2452.42        56.70 o                         
   2   2  13      12243.08      11612.57       182.34 o                         
   3   2  13       2902.29       2899.72        67.92 o                         
   4   2  13        166.99        151.98        23.25 o                         
   5   2  13        322.37        304.92        28.93 o                         
   6   2  13        708.51        737.16        41.90 o                         
   7   2  13        195.62        183.01        20.98 o                         
   8   2  13       6753.54       7257.04       180.19 o                         
   9   2  13         39.73         24.87        15.19 o                         
 -12   3  13        224.83        251.76        21.70 o                         
 -11   3  13       1571.27       1706.83        50.10 o                         
 -10   3  13          7.30         20.36        13.01 o                         
  -9   3  13       1844.13       2014.26        54.30 o                         
  -8   3  13       1451.41       1423.41        44.86 o                         
  -7   3  13         78.63         51.93        16.77 o                         
  -6   3  13       3607.03       3376.19        73.20 o                         
  -5   3  13          3.28         18.65        16.34 o                         
  -4   3  13       8133.87       7809.95       135.51 o                         
  -3   3  13        183.67        208.97        20.61 o                         
  -2   3  13       3601.81       3243.61        68.99 o                         
  -1   3  13        108.14        124.25        19.85 o                         
   0   3  13         62.08         55.03        17.18 o                         
   1   3  13       5285.74       4880.41        92.11 o                         
   2   3  13      12555.52      11881.78       187.50 o                         
   3   3  13       3252.53       3273.17        74.49 o                         
   4   3  13      15915.21      16516.15       273.08 o                         
   5   3  13         31.85         45.97        19.62 o                         
   6   3  13       2370.71       2463.18        78.25 o                         
   7   3  13        173.58        158.63        20.14 o                         
   8   3  13        220.18        230.36        19.21 o                         
   9   3  13         79.92         81.20        16.11 o                         
 -12   4  13       1746.09       1587.10        91.45 o                         
 -11   4  13        154.31        148.79        20.50 o                         
 -10   4  13       1566.45       1875.03        51.01 o                         
  -9   4  13         48.46         78.72        15.54 o                         
  -8   4  13          5.18         38.25        16.52 o                         
  -7   4  13        543.50        506.97        31.34 o                         
  -6   4  13         31.15         23.74        15.96 o                         
  -5   4  13       3234.04       3312.46        72.30 o                         
  -4   4  13        331.55        314.06        23.75 o                         
  -3   4  13       2795.31       2555.57        62.08 o                         
  -2   4  13       1408.35       1249.70        43.96 o                         
  -1   4  13       2459.34       2249.57        59.13 o                         
   0   4  13       2501.55       2356.78        61.00 o                         
   1   4  13       1967.38       1878.47        54.55 o                         
   2   4  13         55.49         53.85        18.21 o                         
   3   4  13        866.35        886.98        39.72 o                         
   4   4  13        553.44        556.66        30.14 o                         
   5   4  13        421.10        439.40        29.67 o                         
   6   4  13        873.32        944.75        40.63 o                         
   7   4  13        789.01        847.07        45.25 o                         
   8   4  13       1188.32       1328.48        44.02 o                         
   9   4  13         94.33        128.02        23.84 o                         
 -11   5  13        236.78        199.24        20.61 o                         
 -10   5  13        373.93        400.84        26.37 o                         
  -9   5  13        400.82        402.43        25.54 o                         
  -8   5  13       2482.23       2534.89        69.39 o                         
  -7   5  13       1818.69       2004.31        60.34 o                         
  -6   5  13        190.82        225.54        23.05 o                         
  -5   5  13        318.39        328.66        26.48 o                         
  -4   5  13         33.84         45.35        15.89 o                         
  -3   5  13        312.52        285.86        23.39 o                         
  -2   5  13       4306.00       4143.60        92.25 o                         
  -1   5  13        488.77        525.31        32.58 o                         
   0   5  13         86.21         69.08        17.55 o                         
   1   5  13        422.96        424.95        26.75 o                         
   2   5  13        186.87        179.69        22.54 o                         
   3   5  13       2770.49       2831.01        69.85 o                         
   4   5  13       1029.15       1132.29        49.51 o                         
   5   5  13       1856.87       1886.57        52.40 o                         
   6   5  13          5.61         10.90        14.18 o                         
   7   5  13       3544.32       4115.77        93.52 o                         
   8   5  13         20.42         -1.49        10.06 o                         
 -10   6  13       1123.20       1395.40        50.44 o                         
  -9   6  13       1976.32       2020.41       119.61 o                         
  -8   6  13       1600.03       1729.33        59.28 o                         
  -7   6  13       1841.25       1854.07        74.76 o                         
  -6   6  13        227.77        274.45        25.50 o                         
  -5   6  13         23.55         32.96        17.29 o                         
  -4   6  13        134.33        116.72        20.75 o                         
  -3   6  13        527.74        610.65        41.69 o                         
  -2   6  13        161.61        136.07        20.82 o                         
  -1   6  13       1689.31       1634.36        59.91 o                         
   0   6  13       1480.73       1391.60        48.94 o                         
   1   6  13       2635.03       2667.88        70.07 o                         
   2   6  13       4506.27       4542.23        97.48 o                         
   3   6  13       1941.43       1917.00        80.49 o                         
   4   6  13        389.49        415.41        23.72 o                         
   5   6  13         81.98         89.31        16.10 o                         
   6   6  13        556.27        578.14        27.71 o                         
   7   6  13       1842.87       2135.73        61.35 o                         
   8   6  13        412.72        428.66        73.01 o                         
  -9   7  13        190.40        141.45        20.36 o                         
  -8   7  13       1270.48       1306.80        59.77 o                         
  -7   7  13         16.27         21.82        16.07 o                         
  -6   7  13       1814.62       1959.61        75.22 o                         
  -5   7  13        649.55        675.38        56.51 o                         
  -4   7  13       2796.88       2866.39        88.99 o                         
  -3   7  13       2547.20       2616.91        73.54 o                         
  -2   7  13        915.60        931.57        42.98 o                         
  -1   7  13       2061.16       2183.96        68.85 o                         
   0   7  13        160.42        153.56        23.74 o                         
   1   7  13         64.45         55.06        16.25 o                         
   2   7  13        470.89        467.08        26.05 o                         
   3   7  13         57.57         45.64        16.41 o                         
   4   7  13        576.29        628.73        43.02 o                         
   5   7  13        168.13        170.25        18.02 o                         
   6   7  13        900.65       1085.36        48.93 o                         
   7   7  13          8.84         14.83        15.72 o                         
  -8   8  13        701.80        780.83        82.82 o                         
  -7   8  13          3.79         11.35        20.48 o                         
  -6   8  13        481.53        447.54        37.81 o                         
  -5   8  13        783.18        750.49        82.99 o                         
  -4   8  13        284.40        303.49        31.35 o                         
  -3   8  13        867.84        838.43        75.13 o                         
  -2   8  13        833.30        835.65        56.46 o                         
  -1   8  13       2454.69       2631.05        78.32 o                         
   0   8  13       1068.90       1037.93        60.24 o                         
   1   8  13        717.34        764.47        64.16 o                         
   2   8  13         32.53         28.64        14.48 o                         
   3   8  13        244.69        237.93        19.11 o                         
   4   8  13         25.09         37.00        14.69 o                         
   5   8  13        103.47        107.65        14.68 o                         
  -6   9  13         97.19         87.64        30.89 o                         
  -5   9  13       2043.92       2294.13       124.33 o                         
  -4   9  13        638.49        706.18        75.96 o                         
  -3   9  13       1396.90       1896.00       200.20 o                         
  -2   9  13        390.10        322.52        65.70 o                         
  -1   9  13          7.68         18.83        15.95 o                         
   0   9  13        703.56        731.36        43.95 o                         
   1   9  13        377.35        459.96        28.11 o                         
   2   9  13       1157.96       1340.26        54.97 o                         
   3   9  13       3411.64       3864.15       144.70 o                         
   4   9  13         11.54          5.56        13.31 o                         
  -4  10  13        822.14        942.11       117.76 o                         
  -3  10  13        527.32        535.43        62.70 o                         
  -2  10  13        320.00        333.82       128.36 o                         
  -1  10  13       1155.97       1282.17       134.25 o                         
   0  10  13         35.00         44.75        56.53 o                         
 -12   0  14         59.33         14.13        25.91 o                         
 -11   0  14       3205.52       3768.43       122.77 o                         
 -10   0  14       5702.25       6251.81       181.43 o                         
  -9   0  14        165.47        142.34        25.85 o                         
  -8   0  14      10260.07      10796.35       234.79 o                         
  -7   0  14        940.66        910.16        50.40 o                         
  -6   0  14       5781.34       5372.56       119.06 o                         
  -5   0  14       2277.45       2019.20        80.15 o                         
  -4   0  14       1407.49       1394.10        52.32 o                         
  -3   0  14        328.15        354.66        30.57 o                         
  -2   0  14       1376.45       1299.70        50.64 o                         
  -1   0  14       6036.82       5540.66       121.96 o                         
   0   0  14        910.75        760.03        45.84 o                         
   1   0  14        158.50        209.78        32.52 o                         
   2   0  14        437.06        509.38        44.44 o                         
   3   0  14       6805.10       6794.74       191.42 o                         
   4   0  14         13.27         30.91        30.36 o                         
   5   0  14      19527.18      20582.01       544.30 o                         
   6   0  14         32.39         29.18        26.51 o                         
   7   0  14       4092.19       4435.04       156.67 o                         
   8   0  14          4.53         -7.06        33.86 o                         
   9   0  14        698.01        732.49        96.57 o                         
 -12   1  14        601.17        695.77        54.28 o                         
 -11   1  14        761.47        861.69        39.51 o                         
 -10   1  14        312.58        361.82        22.30 o                         
  -9   1  14        969.01       1018.33        45.60 o                         
  -8   1  14        156.45        172.67        17.97 o                         
  -7   1  14        359.75        404.29        22.36 o                         
  -6   1  14       1169.98       1080.14        35.41 o                         
  -5   1  14       1948.53       1796.18        45.41 o                         
  -4   1  14       4242.26       4047.20        73.53 o                         
  -3   1  14       1521.64       1500.26        41.20 o                         
  -2   1  14        977.54        797.72        30.37 o                         
  -1   1  14       5485.49       5046.90        87.12 o                         
   0   1  14          6.00         20.01        17.42 o                         
   1   1  14      11675.06      11751.79       204.81 o                         
   2   1  14        333.10        379.89        28.35 o                         
   3   1  14       1674.93       1625.09        61.31 o                         
   4   1  14        237.06        242.96        29.35 o                         
   5   1  14        183.49        135.27        28.27 o                         
   6   1  14        710.72        703.78        56.69 o                         
   7   1  14        373.36        374.13        35.79 o                         
   8   1  14        724.12        707.66        49.51 o                         
 -11   2  14         20.87         20.97        10.98 o                         
 -10   2  14         32.74         41.01        10.42 o                         
  -9   2  14        104.60        133.77        15.66 o                         
  -8   2  14        177.48        159.02        18.02 o                         
  -7   2  14        106.96         98.10        17.42 o                         
  -6   2  14         13.09         40.89        14.88 o                         
  -5   2  14       4203.99       4041.73        76.43 o                         
  -4   2  14       2458.02       2345.10        54.68 o                         
  -3   2  14       2691.58       2568.17        58.44 o                         
  -2   2  14        751.28        741.42        30.41 o                         
  -1   2  14         31.59         38.85        16.35 o                         
   0   2  14       2200.76       2151.07        53.18 o                         
   1   2  14        636.07        584.65        32.26 o                         
   2   2  14       4182.36       4141.58        78.68 o                         
   3   2  14       1153.81       1143.34        40.23 o                         
   4   2  14        494.38        488.86        33.84 o                         
   5   2  14         91.57         97.21        19.58 o                         
   6   2  14        165.92        153.79        21.58 o                         
   7   2  14         19.28         12.85        17.20 o                         
   8   2  14         39.92         23.63        18.41 o                         
 -11   3  14        269.70        277.70        20.36 o                         
 -10   3  14         50.72         93.87        11.80 o                         
  -9   3  14        396.23        422.95        23.71 o                         
  -8   3  14         37.69         36.14        14.10 o                         
  -7   3  14         75.46         69.74        17.15 o                         
  -6   3  14        768.46        813.66        36.66 o                         
  -5   3  14        324.29        266.71        20.81 o                         
  -4   3  14         60.87         56.30        16.71 o                         
  -3   3  14        208.28        167.60        19.43 o                         
  -2   3  14         86.05        113.25        18.14 o                         
  -1   3  14        209.17        183.59        20.47 o                         
   0   3  14       4064.29       4016.11        80.85 o                         
   1   3  14       4082.93       4074.10        80.57 o                         
   2   3  14       1151.57       1133.65        39.03 o                         
   3   3  14       2619.16       2784.48        65.72 o                         
   4   3  14       1557.49       1649.29        48.98 o                         
   5   3  14        454.33        445.49        29.16 o                         
   6   3  14         24.36         22.97        16.06 o                         
   7   3  14        430.93        517.42        29.97 o                         
   8   3  14         75.07        100.29        20.60 o                         
 -11   4  14       1038.49       1194.99        45.14 o                         
 -10   4  14        976.54       1063.03        39.98 o                         
  -9   4  14       1798.89       2005.62        52.66 o                         
  -8   4  14        167.36        138.97        21.53 o                         
  -7   4  14        916.95       1006.51        39.80 o                         
  -6   4  14       1261.73       1255.55        49.65 o                         
  -5   4  14       2618.86       2629.23        65.49 o                         
  -4   4  14        304.86        318.77        23.23 o                         
  -3   4  14       6445.44       6255.51       119.80 o                         
  -2   4  14       1063.55       1010.16        50.83 o                         
  -1   4  14       4210.26       4046.88        87.78 o                         
   0   4  14       2573.38       2606.61        64.08 o                         
   1   4  14       1180.47       1143.22        40.81 o                         
   2   4  14        265.70        217.02        20.69 o                         
   3   4  14       3482.42       3794.50        81.37 o                         
   4   4  14        340.58        397.81        23.54 o                         
   5   4  14       3010.55       3279.70        72.74 o                         
   6   4  14       1176.49       1268.50        63.61 o                         
   7   4  14        647.16        717.72        38.27 o                         
   8   4  14        401.81        405.22        34.00 o                         
 -10   5  14         13.80         10.35        11.31 o                         
  -9   5  14        803.30        806.84        83.30 o                         
  -8   5  14        334.69        305.62        31.17 o                         
  -7   5  14       2590.49       2838.59        76.00 o                         
  -6   5  14        517.47        583.41        45.03 o                         
  -5   5  14       1211.38       1300.65        47.02 o                         
  -4   5  14       3226.79       3257.69        79.01 o                         
  -3   5  14         16.19         47.03        15.80 o                         
  -2   5  14       1720.86       1801.59        57.48 o                         
  -1   5  14       4853.83       4743.54       101.22 o                         
   0   5  14        372.50        392.38        25.16 o                         
   1   5  14       2628.88       2702.22        65.30 o                         
   2   5  14        283.09        275.33        22.58 o                         
   3   5  14        994.47        997.84        39.25 o                         
   4   5  14        177.62        233.10        18.80 o                         
   5   5  14        115.75        117.92        15.45 o                         
   6   5  14         20.27         18.48        13.97 o                         
   7   5  14        525.90        469.74        32.07 o                         
  -9   6  14        940.65       1135.07        71.98 o                         
  -8   6  14       1642.66       1719.91        92.34 o                         
  -7   6  14       2697.70       2872.50        82.45 o                         
  -6   6  14         62.74         73.12        19.35 o                         
  -5   6  14       2720.59       2701.57        84.26 o                         
  -4   6  14        272.16        259.80        30.30 o                         
  -3   6  14        529.21        576.91        43.13 o                         
  -2   6  14        490.97        450.11        30.02 o                         
  -1   6  14        265.25        267.54        22.73 o                         
   0   6  14         83.49         90.15        17.08 o                         
   1   6  14        171.70        195.34        19.31 o                         
   2   6  14       2397.63       2498.49        69.77 o                         
   3   6  14        462.66        488.57        24.57 o                         
   4   6  14       1092.88       1184.00        41.62 o                         
   5   6  14        343.72        292.42        33.88 o                         
   6   6  14       2057.83       2430.07        85.24 o                         
  -8   7  14        606.60        680.83        42.74 o                         
  -7   7  14         12.67          6.30        17.09 o                         
  -6   7  14        237.92        210.61        26.13 o                         
  -5   7  14       2149.88       2258.21        69.07 o                         
  -4   7  14        331.66        279.68        24.43 o                         
  -3   7  14        629.49        641.20        40.95 o                         
  -2   7  14        189.46        181.70        23.50 o                         
  -1   7  14       1056.08        932.50        57.64 o                         
   0   7  14       4768.93       5019.79       110.41 o                         
   1   7  14        153.91        192.99        19.11 o                         
   2   7  14       3959.86       4407.48        93.58 o                         
   3   7  14          4.46          5.65        10.31 o                         
   4   7  14        721.99        791.16        37.26 o                         
   5   7  14        265.99        263.90        21.14 o                         
  -7   8  14        436.89        343.87        68.30 o                         
  -6   8  14         56.49         92.36        39.11 o                         
  -5   8  14        244.98        294.74        30.11 o                         
  -4   8  14       3641.32       4006.03       124.44 o                         
  -3   8  14       1445.65       1557.83        62.30 o                         
  -2   8  14       3388.20       3537.92       130.30 o                         
  -1   8  14       1575.38       1646.58        78.45 o                         
   0   8  14        421.84        442.31        31.20 o                         
   1   8  14        934.26       1083.84        47.51 o                         
   2   8  14        703.66        599.20        54.31 o                         
   3   8  14        290.32        364.60        26.71 o                         
   4   8  14       1528.11       1863.09       199.21 o                         
  -4   9  14        136.23        187.00        47.11 o                         
  -3   9  14        439.39        392.17       122.47 o                         
  -2   9  14          5.58         17.03        28.83 o                         
  -1   9  14          5.28          9.87        22.09 o                         
   0   9  14         59.41         48.21        28.17 o                         
   1   9  14        378.59        650.06       146.03 o                         
 -10   1  15        124.05        156.70        14.48 o                         
  -9   1  15       4745.05       5073.25        92.24 o                         
  -8   1  15       1265.10       1273.25        35.21 o                         
  -7   1  15       3457.71       3683.01        73.67 o                         
  -6   1  15        134.45        124.63        16.93 o                         
  -5   1  15        308.18        342.24        22.12 o                         
  -4   1  15        192.63        197.40        18.41 o                         
  -3   1  15        203.42        209.43        19.31 o                         
  -2   1  15       1341.00       1321.62        50.31 o                         
  -1   1  15         29.26         20.25        15.45 o                         
   0   1  15        921.04        882.60        34.10 o                         
   1   1  15         44.32         48.66        19.02 o                         
   2   1  15        193.24        208.15        24.44 o                         
   3   1  15         79.14         86.85        20.22 o                         
   4   1  15       1977.49       2126.25        64.03 o                         
   5   1  15        339.96        360.37        28.88 o                         
   6   1  15       2276.39       2798.74        89.58 o                         
   7   1  15         49.34         22.43        19.44 o                         
 -10   2  15         17.02          9.69         9.34 o                         
  -9   2  15       1425.65       1643.67        45.51 o                         
  -8   2  15        759.72        813.03        28.95 o                         
  -7   2  15        356.91        384.56        26.19 o                         
  -6   2  15       2857.42       3131.49        71.01 o                         
  -5   2  15       2836.26       2854.11        68.35 o                         
  -4   2  15       4155.84       4212.69        89.07 o                         
  -3   2  15       4417.61       4235.99        83.73 o                         
  -2   2  15        285.38        299.01        21.35 o                         
  -1   2  15        415.58        388.99        24.22 o                         
   0   2  15       6592.85       6922.10       124.26 o                         
   1   2  15        619.80        657.01        31.69 o                         
   2   2  15       4192.25       4498.03        90.10 o                         
   3   2  15        158.12        205.61        22.43 o                         
   4   2  15       1307.98       1220.27        66.26 o                         
   5   2  15        892.89        932.49        48.49 o                         
   6   2  15        781.90        786.09        97.31 o                         
   7   2  15       1901.58       2215.87       171.00 o                         
 -10   3  15       1694.54       1972.13        63.29 o                         
  -9   3  15        914.37       1082.48        37.54 o                         
  -8   3  15       1110.66       1125.56        39.95 o                         
  -7   3  15       2797.90       2994.54        73.70 o                         
  -6   3  15       2026.46       2018.13        53.85 o                         
  -5   3  15       2866.08       2814.32        66.33 o                         
  -4   3  15       5053.00       5054.49       103.67 o                         
  -3   3  15       1133.77       1150.34        43.99 o                         
  -2   3  15       3187.13       3316.21        71.41 o                         
  -1   3  15        431.35        396.65        24.16 o                         
   0   3  15        668.25        715.94        31.45 o                         
   1   3  15       3937.12       4273.15        87.94 o                         
   2   3  15        251.34        338.16        22.71 o                         
   3   3  15       1661.75       1887.00        51.37 o                         
   4   3  15       2002.19       2282.65        58.55 o                         
   5   3  15        280.86        245.06        23.87 o                         
   6   3  15       2023.28       2308.85        71.67 o                         
   7   3  15         37.90         19.08        16.42 o                         
 -10   4  15        527.90        113.05        42.39 o                         
  -9   4  15        203.94        226.41        17.87 o                         
  -8   4  15        400.87        408.03        33.64 o                         
  -7   4  15       1065.77       1128.88        60.42 o                         
  -6   4  15         76.44         84.64        17.68 o                         
  -5   4  15        431.17        421.59        24.74 o                         
  -4   4  15         73.52         69.38        15.68 o                         
  -3   4  15        912.85        981.81        42.39 o                         
  -2   4  15        609.82        679.05        35.18 o                         
  -1   4  15       1190.67       1105.47        42.91 o                         
   0   4  15       2532.83       2550.64        62.21 o                         
   1   4  15        475.69        475.07        25.35 o                         
   2   4  15         95.78         92.79        17.13 o                         
   3   4  15       1652.13       1866.28        48.47 o                         
   4   4  15        913.45        911.11        31.48 o                         
   5   4  15         26.97         25.00        13.67 o                         
   6   4  15          8.10         14.47        12.36 o                         
  -9   5  15         35.96         31.11        12.97 o                         
  -8   5  15       4182.03       4403.07       180.29 o                         
  -7   5  15        504.72        481.17        38.52 o                         
  -6   5  15       2270.93       2508.77        71.25 o                         
  -5   5  15        305.86        341.54        29.44 o                         
  -4   5  15        188.08        215.02        21.76 o                         
  -3   5  15        922.94        944.71        39.77 o                         
  -2   5  15       1490.35       1512.45        61.58 o                         
  -1   5  15        337.43        240.79        20.08 o                         
   0   5  15        339.32        388.09        35.06 o                         
   1   5  15         46.48         33.94        14.67 o                         
   2   5  15         75.35         89.20        14.85 o                         
   3   5  15        425.85        496.77        24.07 o                         
   4   5  15         39.83         11.96        11.04 o                         
   5   5  15        586.36        685.54        50.14 o                         
   6   5  15        539.05        638.28        84.79 o                         
  -8   6  15        314.85        340.74        29.24 o                         
  -7   6  15        776.65        819.90        55.85 o                         
  -6   6  15       1722.89       1786.66        69.46 o                         
  -5   6  15       1568.63       1575.18        72.10 o                         
  -4   6  15       1096.19       1041.80        63.98 o                         
  -3   6  15        638.59        644.08        28.88 o                         
  -2   6  15        291.61        256.91        21.31 o                         
  -1   6  15         39.99         64.53        16.64 o                         
   0   6  15        119.51        132.47        18.61 o                         
   1   6  15        976.24       1043.46        66.63 o                         
   2   6  15        684.48        812.01        38.19 o                         
   3   6  15       1371.16       1564.30        56.36 o                         
   4   6  15       1485.89       1784.76        55.68 o                         
   5   6  15         30.09         21.20        40.04 o                         
  -6   7  15          0.98         -1.87        16.15 o                         
  -5   7  15          9.67         19.81        14.21 o                         
  -4   7  15        811.27        762.55        49.30 o                         
  -3   7  15       1053.34        759.57        72.41 o                         
  -2   7  15       1373.74       1487.48        62.15 o                         
  -1   7  15       1206.70       1253.63        52.37 o                         
   0   7  15       2085.59       2168.83        81.45 o                         
   1   7  15        109.99         92.96        16.22 o                         
   2   7  15        688.53        742.87        49.18 o                         
   3   7  15        168.92        150.58        19.57 o                         
  -3   8  15          6.94         18.84        26.65 o                         
  -2   8  15         87.02         56.06        25.92 o                         
  -1   8  15       2217.80       2377.84       138.70 o                         
   0   8  15        867.73        968.32        83.88 o                         
   1   8  15        665.67        939.53       201.38 o                         
  -9   0  16       2653.45       2556.01       135.72 o                         
  -8   0  16       4727.18       5392.45       154.99 o                         
  -7   0  16       2484.78       2695.30        87.07 o                         
  -6   0  16       2251.38       2377.71        78.33 o                         
  -5   0  16         22.14         21.00        17.37 o                         
  -4   0  16       2129.09       2111.25        74.07 o                         
  -3   0  16        509.29        529.01        37.74 o                         
  -2   0  16       5195.19       5924.39       179.71 o                         
  -1   0  16       1589.99       1817.24        81.57 o                         
   0   0  16         27.58         32.15        23.72 o                         
   1   0  16       1104.90       1119.69        71.10 o                         
   2   0  16       1271.41       1431.18        69.18 o                         
   3   0  16        170.14        118.58        25.18 o                         
   4   0  16       2197.23       2667.68       161.35 o                         
   5   0  16       2388.64       2827.46       215.13 o                         
   6   0  16         44.08         24.73        31.80 o                         
  -9   1  16        137.53        131.84        15.13 o                         
  -8   1  16       1223.18       1268.41        42.87 o                         
  -7   1  16        353.06        352.97        21.24 o                         
  -6   1  16         11.60          8.12        11.12 o                         
  -5   1  16       2199.02       2449.89        61.60 o                         
  -4   1  16       1080.14       1107.99        42.69 o                         
  -3   1  16        907.73        991.29        53.28 o                         
  -2   1  16       2728.61       2999.82        72.49 o                         
  -1   1  16        248.62        281.99        21.97 o                         
   0   1  16       1945.76       2104.91        58.57 o                         
   1   1  16       1994.51       2168.89        60.81 o                         
   2   1  16       1240.58       1196.53        53.97 o                         
   3   1  16        457.94        503.80        33.32 o                         
   4   1  16        136.69        117.66        17.42 o                         
   5   1  16       1667.83       1694.14        91.17 o                         
   6   1  16       1001.23        579.40        77.72 o                         
  -9   2  16        208.40        235.44        19.14 o                         
  -8   2  16        107.54         99.56        13.28 o                         
  -7   2  16        932.97       1012.51        49.72 o                         
  -6   2  16        151.84        164.32        15.85 o                         
  -5   2  16       3227.44       3791.51        83.75 o                         
  -4   2  16       1110.81       1280.51        40.04 o                         
  -3   2  16        467.70        484.91        26.36 o                         
  -2   2  16         17.94         16.32        15.40 o                         
  -1   2  16          7.74         17.27        16.38 o                         
   0   2  16        192.71        169.70        21.25 o                         
   1   2  16        159.20        159.41        18.38 o                         
   2   2  16        617.70        634.48        38.62 o                         
   3   2  16         10.85          2.17        13.43 o                         
   4   2  16        121.94        100.67        15.77 o                         
   5   2  16        148.42        154.02        19.50 o                         
   6   2  16        221.48        171.94        91.86 o                         
  -9   3  16         68.35         67.28        13.95 o                         
  -8   3  16        133.86        178.61        15.05 o                         
  -7   3  16         86.56         72.24        13.21 o                         
  -6   3  16        206.33        198.90        16.51 o                         
  -5   3  16       2421.98       2676.97        64.59 o                         
  -4   3  16        117.82        110.22        16.00 o                         
  -3   3  16        152.21        155.94        20.39 o                         
  -2   3  16       1016.38       1079.02        55.23 o                         
  -1   3  16        468.75        484.53        29.01 o                         
   0   3  16        743.29        790.09        34.09 o                         
   1   3  16         48.46         62.47        14.28 o                         
   2   3  16          2.97          6.02        12.11 o                         
   3   3  16         99.25        107.99        13.42 o                         
   4   3  16       1540.62       1762.58        57.98 o                         
   5   3  16        601.98        647.86        52.69 o                         
  -8   4  16       1248.84       1363.25        48.12 o                         
  -7   4  16        788.11        919.31        33.47 o                         
  -6   4  16       5092.75       5648.30       117.82 o                         
  -5   4  16          5.71         10.95        11.63 o                         
  -4   4  16        878.45        914.15        49.34 o                         
  -3   4  16        490.40        542.94        43.78 o                         
  -2   4  16        132.92        117.41        16.42 o                         
  -1   4  16        150.92        136.61        20.40 o                         
   0   4  16        994.59       1163.47        58.35 o                         
   1   4  16        501.68        522.48        24.17 o                         
   2   4  16        580.83        616.89        31.22 o                         
   3   4  16        608.21        721.59        44.88 o                         
   4   4  16       1008.15       1211.29        45.07 o                         
  -7   5  16        395.14        423.86        29.92 o                         
  -6   5  16         17.76         12.38        13.91 o                         
  -5   5  16        314.85        264.90        30.57 o                         
  -4   5  16       1008.83        971.99        67.24 o                         
  -3   5  16        676.18        706.64        37.06 o                         
  -2   5  16        613.02        561.44        40.50 o                         
  -1   5  16         43.64         34.71        11.74 o                         
   0   5  16        711.41        672.27        31.58 o                         
   1   5  16        600.77        685.93        46.97 o                         
   2   5  16        754.82        893.38        35.93 o                         
   3   5  16       2294.23       2554.20        85.80 o                         
   4   5  16        137.25        122.80        25.45 o                         
  -6   6  16         38.00         58.88        44.75 o                         
  -5   6  16        428.03        428.56        32.70 o                         
  -4   6  16        177.07        158.96        23.03 o                         
  -3   6  16       1534.92       1737.93        52.56 o                         
  -2   6  16        117.16        117.84        25.13 o                         
  -1   6  16       1153.74       1312.84        56.06 o                         
   0   6  16        200.30        205.21        20.67 o                         
   1   6  16       1792.12       2012.11        59.25 o                         
   2   6  16        687.14        841.13        33.52 o                         
  -2   7  16        207.35        256.94        33.66 o                         
  -1   7  16       3422.70       3940.73       289.31 o                         
   0   7  16        332.10        413.72        71.25 o                         
  -8   1  17       1301.91       1312.60       236.71 o                         
  -7   1  17        436.23        433.41        24.29 o                         
  -6   1  17        262.81        280.54        16.53 o                         
  -5   1  17       1193.42       1357.95        39.40 o                         
  -4   1  17        502.12        490.91        37.58 o                         
  -3   1  17       2075.81       2272.35        53.28 o                         
  -2   1  17          4.78          7.92        12.78 o                         
  -1   1  17        823.84        866.53        40.83 o                         
   0   1  17         50.21         24.50        15.04 o                         
   1   1  17         10.51         -0.91        14.62 o                         
   2   1  17       2360.20       2885.79        86.58 o                         
   3   1  17        215.11        226.03        30.15 o                         
   4   1  17          7.59        -10.54        16.74 o                         
  -7   2  17       1239.14       1424.11        45.43 o                         
  -6   2  17        389.20        404.43        25.20 o                         
  -5   2  17        154.43        161.89        16.37 o                         
  -4   2  17        872.08        954.94        50.96 o                         
  -3   2  17       2671.14       2809.54        84.97 o                         
  -2   2  17       1405.74       1538.32        46.29 o                         
  -1   2  17       3055.84       3272.40        80.10 o                         
   0   2  17        578.96        596.79        47.71 o                         
   1   2  17       3933.06       4240.69        99.36 o                         
   2   2  17        103.64        143.44        19.06 o                         
   3   2  17        500.94        525.53        30.59 o                         
  -7   3  17       1076.29       1081.53        94.48 o                         
  -6   3  17         35.53         48.08        11.73 o                         
  -5   3  17       2045.31       2244.23        64.50 o                         
  -4   3  17        225.80        208.71        20.39 o                         
  -3   3  17       3620.58       3906.08       107.21 o                         
  -2   3  17        503.81        633.65        36.17 o                         
  -1   3  17        990.09       1193.49        55.11 o                         
   0   3  17        248.55        288.65        21.90 o                         
   1   3  17        439.77        513.60        25.53 o                         
   2   3  17       1291.40       1537.69        63.20 o                         
   3   3  17       1995.42       2399.29        89.21 o                         
  -6   4  17         19.96         23.98        14.69 o                         
  -5   4  17         47.34         65.98        13.67 o                         
  -4   4  17        364.19        370.38        31.71 o                         
  -3   4  17        134.01        116.32        15.21 o                         
  -2   4  17         20.75         24.25        12.31 o                         
  -1   4  17        142.93        254.91        20.45 o                         
   0   4  17       1712.76       1886.53        53.97 o                         
   1   4  17        236.83        249.63        18.18 o                         
   2   4  17       1619.80       1652.53        79.93 o                         
  -4   5  17       1845.62       1501.94       115.09 o                         
  -3   5  17        190.44        227.29        21.90 o                         
  -2   5  17        710.91        765.67        49.33 o                         
  -1   5  17        343.74        294.31        25.57 o                         
   0   5  17        414.32        433.14        24.71 o                         
  -5   0  18        818.13       1161.15       129.54 o                         
  -4   0  18       1632.55       1980.66       367.42 o                         
  -3   0  18        299.71        294.90        36.14 o                         
  -2   0  18       7553.31       8007.93       532.29 o                         
  -1   0  18         54.07         61.71        25.21 o                         
   0   0  18        796.48        845.68        56.45 o                         
   1   0  18       2701.63       3265.70       260.26 o                         
  -5   1  18         66.40         86.47        28.26 o                         
  -4   1  18         14.44         33.68        13.34 o                         
  -3   1  18        697.25        774.45        57.51 o                         
  -2   1  18       1090.81       1400.43       126.53 o                         
  -1   1  18        809.72        941.40        39.88 o                         
   0   1  18        889.56        869.92        56.43 o                         
   1   1  18          0.97        -35.33        42.39 o                         
  -4   2  18         57.54         54.62        13.45 o                         
  -3   2  18        608.49        635.85        57.05 o                         
  -2   2  18        462.25        641.66        35.12 o                         
  -1   2  18         18.26         29.94        14.00 o                         
   0   2  18         11.59         22.84        19.67 o                         
  -2   3  18        543.81        569.98        51.82 o                         
  -1   3  18       2751.18       2190.41       214.33 o                         
                                                                                
