# Supplementary material for: Structural diversity in copper(I) iodide complexes with 6-thioxopiperidin-2-one, piperidine-2,6-di­thione and isoindoline-1,3-di­thione ligands
Source: Acta Crystallogr E Crystallogr Commun. 2020 Jul 21;76(Pt 8):1336–44. doi: 10.1107/S2056989020009676 (PMC7405592; doi:10.1107/S2056989020009676)
Supplement: Supplementary file 6 [file e-76-01336-Vsup11.hkl]

data_V                                                                          
_shelx_title ' Berry838_b.res in Cc'                                            
_shelx_refln_list_code          4                                               
_shelx_F_calc_maximum      309.10                                               
_exptl_crystal_F_000       696.00                                               
_reflns_d_resolution_high  0.6492                                               
                                                                                
loop_                                                                           
 _space_group_symop_operation_xyz                                               
 'x, y, z'                                                                      
 'x, -y, z+1/2'                                                                 
 'x+1/2, y+1/2, z'                                                              
 'x+1/2, -y+1/2, z+1/2'                                                         
                                                                                
_cell_length_a    15.1743                                                       
_cell_length_b     4.1188                                                       
_cell_length_c    15.7853                                                       
_cell_angle_alpha  90.000                                                       
_cell_angle_beta   92.977                                                       
_cell_angle_gamma  90.000                                                       
                                                                                
_shelx_F_squared_multiplier     1.000                                           
                                                                                
loop_                                                                           
 _refln_index_h                                                                 
 _refln_index_k                                                                 
 _refln_index_l                                                                 
 _refln_F_squared_calc                                                          
 _refln_F_squared_meas                                                          
 _refln_F_squared_sigma                                                         
 _refln_observed_status                                                         
  -3   1 -23       1592.20       1793.07       361.47 o                         
  -1   1 -23       1904.99       1925.00       261.65 o                         
   1   1 -23       1332.82       1021.15       227.35 o                         
   3   1 -23        969.59        832.27       223.68 o                         
   5   1 -23         67.22        172.17       280.61 o                         
  -6   0 -22       4442.92       4210.16       425.20 o                         
  -4   0 -22       1961.02       1931.00       320.57 o                         
  -2   0 -22         82.16        116.05       231.15 o                         
   0   0 -22       2432.91       2494.13       333.88 o                         
   2   0 -22       3385.59       3799.22       397.62 o                         
   4   0 -22       8891.70       9632.18       588.81 o                         
   6   0 -22       3372.30       3671.76       410.93 o                         
   8   0 -22        536.64        384.30       276.81 o                         
  10   0 -22        203.55        -63.73       294.88 o                         
  -7   1 -22        146.53         91.32       260.64 o                         
  -5   1 -22       1910.28       2122.03       241.79 o                         
  -3   1 -22       3601.76       3415.31       322.47 o                         
  -1   1 -22       2309.60       2326.73       264.92 o                         
   1   1 -22       1646.78       1624.20       224.27 o                         
   3   1 -22        313.70        432.02       184.94 o                         
   5   1 -22        493.25        573.42       196.73 o                         
   7   1 -22       2638.37       2470.71       266.23 o                         
   9   1 -22       2748.12       2757.62       387.15 o                         
  -4   2 -22         89.03         39.00       253.98 o                         
  -2   2 -22        397.48        331.05       208.17 o                         
   0   2 -22         12.97        -36.42       181.16 o                         
   2   2 -22        298.01        451.40       198.76 o                         
   4   2 -22         17.06       -168.05       193.11 o                         
   6   2 -22        247.38         88.46       269.20 o                         
  -9   1 -21        108.42        352.55       212.52 o                         
  -7   1 -21       1131.48       1389.28       300.59 o                         
  -5   1 -21       1465.53       1494.92       293.46 o                         
  -3   1 -21       4849.47       4396.13       295.05 o                         
  -1   1 -21       2355.46       2680.47       384.77 o                         
   1   1 -21        145.93        -39.97       154.95 o                         
   3   1 -21        182.91        287.61       168.37 o                         
   5   1 -21       2189.52       2667.08       243.74 o                         
   7   1 -21       3975.42       4229.68       472.29 o                         
   9   1 -21        791.62        655.81       241.14 o                         
  11   1 -21       2410.16       2618.74       472.76 o                         
  -6   2 -21       2085.26       2448.63       666.81 o                         
  -4   2 -21        853.68       1195.79       218.08 o                         
  -2   2 -21        973.90       1094.43       368.60 o                         
   0   2 -21       4941.13       5238.46       333.10 o                         
   2   2 -21       4906.88       4919.89       672.05 o                         
   4   2 -21       5370.73       5753.46       342.70 o                         
   6   2 -21       1380.49        849.41       208.55 o                         
   8   2 -21        215.14        137.93       359.57 o                         
  -3   3 -21       2400.23       2461.74       791.43 o                         
  -1   3 -21       2435.60       2115.27       393.81 o                         
   1   3 -21        897.18        703.25       173.84 o                         
   3   3 -21        680.74        319.66       217.91 o                         
   5   3 -21       1649.10        868.48       390.01 o                         
 -12   0 -20       2417.94       2042.30       348.15 o                         
 -10   0 -20       6141.19       6370.40       495.59 o                         
  -8   0 -20       4364.76       5213.71       448.03 o                         
  -6   0 -20       1133.19        746.72       239.71 o                         
  -4   0 -20       1752.29       2093.66       292.98 o                         
  -2   0 -20       3908.33       3591.85       346.25 o                         
   0   0 -20      11560.90      13572.19       650.64 o                         
   2   0 -20       7354.29       8526.85       506.06 o                         
   4   0 -20       4095.42       3721.22       366.22 o                         
   6   0 -20       1091.12       1155.75       276.81 o                         
   8   0 -20       3550.24       3293.17       351.96 o                         
  10   0 -20       3008.15       3471.05       378.59 o                         
  12   0 -20       3788.41       3443.46       392.86 o                         
 -11   1 -20        387.53        367.18       364.32 o                         
  -9   1 -20        606.26        649.17       230.67 o                         
  -7   1 -20       2021.52       1599.64       213.07 o                         
  -5   1 -20       2695.05       2731.87       235.59 o                         
  -3   1 -20       4438.23       4893.14       410.93 o                         
  -1   1 -20       3235.90       3214.45       294.88 o                         
   1   1 -20         17.45         18.33       150.77 o                         
   3   1 -20       1113.63       1285.67       214.98 o                         
   5   1 -20       4580.88       4464.70       287.91 o                         
   7   1 -20       3678.74       3710.40       266.23 o                         
   9   1 -20       1805.94       1627.62       219.20 o                         
  11   1 -20       1018.89        497.49       286.32 o                         
  13   1 -20        102.04        129.37       298.69 o                         
  -8   2 -20        560.77        463.25       312.00 o                         
  -6   2 -20       1632.18       1717.84       229.07 o                         
  -4   2 -20         47.16          7.22       161.22 o                         
  -2   2 -20         72.28         75.53       158.65 o                         
   0   2 -20        118.75        148.66       160.41 o                         
   2   2 -20       1502.54       1808.21       209.50 o                         
   4   2 -20        178.92        238.46       164.83 o                         
   6   2 -20        304.17        190.99       163.48 o                         
   8   2 -20        540.49        585.96       303.44 o                         
  10   2 -20        387.62        308.20       309.15 o                         
  -5   3 -20       1514.23       1906.27       402.37 o                         
  -3   3 -20        442.07        334.42       154.57 o                         
  -1   3 -20        574.36        523.48       133.37 o                         
   1   3 -20        385.93        248.01       128.95 o                         
   3   3 -20        465.81        530.01       135.93 o                         
   5   3 -20        939.90        950.89       197.96 o                         
   7   3 -20       2543.92       3546.19       520.32 o                         
 -11   1 -19       1371.96       1543.85       335.79 o                         
  -9   1 -19        264.50        -41.75       321.52 o                         
  -7   1 -19       3620.04       3696.76       263.15 o                         
  -5   1 -19       1214.02        875.41       170.81 o                         
  -3   1 -19       2513.52       2697.21       225.32 o                         
  -1   1 -19       1264.59       1602.94       189.27 o                         
   1   1 -19       1831.24       1944.08       196.28 o                         
   3   1 -19       2036.84       2391.95       209.90 o                         
   5   1 -19       2352.50       2719.34       224.72 o                         
   7   1 -19       4123.45       4250.38       272.25 o                         
   9   1 -19        641.88        432.30       166.61 o                         
  11   1 -19        485.43        405.17       190.97 o                         
  13   1 -19        138.13          6.66       267.30 o                         
 -10   2 -19       3427.01       3433.95       454.69 o                         
  -8   2 -19       2423.65       2360.01       372.88 o                         
  -6   2 -19       1709.81       1912.61       224.41 o                         
  -4   2 -19       1711.09       2185.63       222.42 o                         
  -2   2 -19       3062.39       3097.33       193.68 o                         
   0   2 -19       6389.74       6358.90       267.62 o                         
   2   2 -19       5017.31       5092.62       339.61 o                         
   4   2 -19       1823.94       2084.16       181.72 o                         
   6   2 -19        333.86        139.13       133.11 o                         
   8   2 -19       3341.74       3697.16       303.86 o                         
  10   2 -19       4401.56       5018.31       487.51 o                         
  12   2 -19       4098.68       4205.78       361.13 o                         
  -7   3 -19        975.94        653.95       229.38 o                         
  -5   3 -19       4230.42       4336.64       386.75 o                         
  -3   3 -19       3442.48       3894.92       414.50 o                         
  -1   3 -19       1593.79       1637.02       175.88 o                         
   1   3 -19        702.40        693.61       124.87 o                         
   3   3 -19       1623.72       1531.98       210.84 o                         
   5   3 -19       4201.25       4010.25       519.52 o                         
   7   3 -19       2388.84       2432.91       294.47 o                         
   9   3 -19       2519.30       2374.28       473.71 o                         
 -12   0 -18       1251.75       1259.43       285.37 o                         
 -10   0 -18       4727.44       4635.36       425.20 o                         
  -8   0 -18       6754.06       7686.91       477.52 o                         
  -6   0 -18       1954.71       1846.34       260.64 o                         
  -4   0 -18       3658.57       3550.95       328.18 o                         
  -2   0 -18       2420.00       2375.23       284.42 o                         
   0   0 -18      11675.43      12206.22       570.74 o                         
   2   0 -18       2808.16       3101.97       302.49 o                         
   4   0 -18       5038.99       5855.79       398.57 o                         
   6   0 -18        679.02        450.88       212.12 o                         
   8   0 -18       5134.51       5455.32       403.32 o                         
  10   0 -18       7156.20       7144.71       461.35 o                         
  12   0 -18       3908.87       4029.42       385.25 o                         
  14   0 -18        665.41        442.32       289.17 o                         
 -13   1 -18       1613.82       1189.99       330.08 o                         
 -11   1 -18       1811.20       1519.12       311.05 o                         
  -9   1 -18        598.64        595.33       166.01 o                         
  -7   1 -18       2297.77       2292.42       208.75 o                         
  -5   1 -18       3915.49       3942.67       819.01 o                         
  -3   1 -18       3835.41       3629.43       239.73 o                         
  -1   1 -18       1241.06       1501.88       171.04 o                         
   1   1 -18       1254.31       1087.51       162.57 o                         
   3   1 -18       3083.87       3153.07       225.81 o                         
   5   1 -18       3352.08       3504.13       235.82 o                         
   7   1 -18       4736.75       4614.98       272.05 o                         
   9   1 -18        947.77        773.66       171.13 o                         
  11   1 -18        294.23        132.49       151.09 o                         
  13   1 -18       1370.23       1705.56       331.03 o                         
  15   1 -18       3133.80       2703.40       396.66 o                         
 -12   2 -18        854.68       1075.84       563.13 o                         
 -10   2 -18        554.78        535.29       236.00 o                         
  -8   2 -18        288.69        145.09       173.86 o                         
  -6   2 -18        238.50        300.88       115.23 o                         
  -4   2 -18        505.55        441.83       113.12 o                         
  -2   2 -18       1129.93       1128.66       114.29 o                         
   0   2 -18        160.94         75.10        88.62 o                         
   2   2 -18       1316.48       1335.68       113.72 o                         
   4   2 -18        938.26        960.81       177.94 o                         
   6   2 -18        132.37        133.07       125.13 o                         
   8   2 -18        115.83        139.06       143.04 o                         
  10   2 -18        623.26        675.78       215.39 o                         
  12   2 -18        669.54        513.15       227.86 o                         
  14   2 -18         12.92        168.37       393.81 o                         
  -9   3 -18        198.40        144.45       210.99 o                         
  -7   3 -18        775.19        622.57       172.27 o                         
  -5   3 -18         12.81        303.50       154.93 o                         
  -3   3 -18        984.83        987.03       140.00 o                         
  -1   3 -18        838.72        692.51       126.13 o                         
   1   3 -18        664.08        557.11       112.98 o                         
   3   3 -18       1251.32       1370.30       293.27 o                         
   5   3 -18        695.39        573.40       162.53 o                         
   7   3 -18        380.38        171.70       150.71 o                         
   9   3 -18         13.47          3.71       154.43 o                         
  11   3 -18       1047.00        644.94       403.32 o                         
  -2   4 -18       1561.05       1393.54       431.82 o                         
   0   4 -18       2128.46       2063.20       170.77 o                         
   2   4 -18       3122.19       3264.26       215.58 o                         
   4   4 -18        574.39        445.62       196.66 o                         
 -15   1 -17       3118.05       2380.94       405.23 o                         
 -13   1 -17        786.22        879.89       295.83 o                         
 -11   1 -17       2193.33       1503.90       308.20 o                         
  -9   1 -17        101.03         -7.38       129.74 o                         
  -7   1 -17       3443.95       3473.54       238.32 o                         
  -5   1 -17       1790.32       1704.34       261.11 o                         
  -3   1 -17       5013.54       5557.25       439.95 o                         
  -1   1 -17       2362.44       2305.66       192.99 o                         
   1   1 -17        924.01       1117.27       308.41 o                         
   3   1 -17       2645.93       2907.74       175.17 o                         
   5   1 -17       1516.66       1439.15       143.25 o                         
   7   1 -17       3509.13       3606.99       250.46 o                         
   9   1 -17        253.18        160.96       131.88 o                         
  11   1 -17       2107.51       2220.51       179.05 o                         
  13   1 -17        611.64        522.95       200.64 o                         
  15   1 -17       1646.51       1700.11       483.70 o                         
  17   1 -17        377.47        327.22       430.91 o                         
 -14   2 -17       1255.19       1370.73       343.39 o                         
 -12   2 -17       2735.49       3206.38       311.05 o                         
 -10   2 -17       5904.44       5950.84       886.55 o                         
  -8   2 -17       6537.70       7139.47       298.31 o                         
  -6   2 -17       1311.72       1403.90       132.89 o                         
  -4   2 -17       1626.60       1793.42       138.88 o                         
  -2   2 -17       3245.10       3732.37       159.93 o                         
   0   2 -17       8738.98       9732.16       234.61 o                         
   2   2 -17       4990.79       5050.53       199.99 o                         
   4   2 -17       2829.82       2911.19       162.16 o                         
   6   2 -17       1828.71       2091.35       146.82 o                         
   8   2 -17       3203.21       3011.80       198.59 o                         
  10   2 -17       4406.71       4641.77       330.51 o                         
  12   2 -17       2079.68       1808.22       384.30 o                         
  14   2 -17       1352.35       1011.67       252.59 o                         
 -11   3 -17         99.23         79.00       216.36 o                         
  -9   3 -17       1906.45       1928.00       209.47 o                         
  -7   3 -17       1821.84       1916.01       250.72 o                         
  -5   3 -17       7513.66       7730.73       551.34 o                         
  -3   3 -17       3127.41       3207.00       161.26 o                         
  -1   3 -17       1005.36        971.93       143.52 o                         
   1   3 -17        653.49        660.88       119.26 o                         
   3   3 -17       3961.24       4056.14       216.79 o                         
   5   3 -17       6142.74       6526.72       295.34 o                         
   7   3 -17       2226.51       2257.39       433.59 o                         
   9   3 -17       1841.35       1939.09       201.47 o                         
  11   3 -17        117.93        164.98       192.92 o                         
  -4   4 -17        441.29        368.62       171.55 o                         
  -2   4 -17       1977.20       1827.99       225.31 o                         
   0   4 -17        969.98        882.92       165.12 o                         
   2   4 -17       1235.10       1306.05       185.22 o                         
   4   4 -17        245.77        177.09       155.87 o                         
   6   4 -17        190.01        120.56       159.28 o                         
 -12   0 -16       7183.34       7515.69       480.37 o                         
 -10   0 -16      11309.54      11590.77       579.30 o                         
  -8   0 -16       9824.61      10833.59       539.35 o                         
  -6   0 -16          2.60        133.17       158.86 o                         
  -4   0 -16       4646.26       4810.38       346.25 o                         
  -2   0 -16       7813.95       8176.80       438.52 o                         
   0   0 -16      22188.62      22626.97       847.55 o                         
   2   0 -16       7218.36       8069.31       435.66 o                         
   4   0 -16       5151.82       5157.58       356.71 o                         
   6   0 -16        941.82        859.91       196.91 o                         
   8   0 -16       7766.59       7637.45       435.66 o                         
  10   0 -16       6237.40       6690.97       416.64 o                         
  12   0 -16       4297.16       4246.30       363.37 o                         
  14   0 -16       3669.68       3437.75       339.59 o                         
 -15   1 -16       3820.62       3192.34       401.42 o                         
 -13   1 -16       1577.49       1329.82       301.54 o                         
 -11   1 -16        226.55        140.14       184.33 o                         
  -9   1 -16       1596.10       1718.22       156.79 o                         
  -7   1 -16       7711.38       7870.73       258.11 o                         
  -5   1 -16       8235.60       8517.64       439.08 o                         
  -3   1 -16       3816.41       3945.68       162.48 o                         
  -1   1 -16       1167.51       1262.42        92.30 o                         
   1   1 -16       1491.70       1375.52        95.25 o                         
   3   1 -16       5765.71       6211.43       202.86 o                         
   5   1 -16       6414.15       6825.81       375.04 o                         
   7   1 -16       4784.39       5256.37       222.49 o                         
   9   1 -16       1544.30       1788.50       156.05 o                         
  11   1 -16        957.74        854.88       137.60 o                         
  13   1 -16       1756.54       1627.50       287.27 o                         
  15   1 -16       2197.90       1961.92       260.78 o                         
  17   1 -16       1681.19       1321.69       340.14 o                         
 -14   2 -16        112.92        167.09       210.80 o                         
 -12   2 -16        606.21        535.46       202.67 o                         
 -10   2 -16       1026.98        842.11       169.56 o                         
  -8   2 -16        142.46        248.45       125.83 o                         
  -6   2 -16        283.78        241.70       106.96 o                         
  -4   2 -16        403.78        414.59        95.93 o                         
  -2   2 -16       2580.48       2946.61       137.53 o                         
   0   2 -16        208.37        167.83        79.24 o                         
   2   2 -16        588.54        514.96        98.53 o                         
   4   2 -16        442.87        495.60       100.72 o                         
   6   2 -16       1157.40       1409.33       194.28 o                         
   8   2 -16        326.97        220.11       100.70 o                         
  10   2 -16        748.85        577.81       193.11 o                         
  12   2 -16       1042.73        801.94       213.91 o                         
  14   2 -16         75.41        405.07       215.72 o                         
  16   2 -16         36.32        -53.39       223.97 o                         
 -11   3 -16        249.46        319.61       177.43 o                         
  -9   3 -16         18.65          2.62       144.25 o                         
  -7   3 -16       2217.21       2182.71       198.26 o                         
  -5   3 -16       1852.45       1992.39       185.33 o                         
  -3   3 -16       1933.98       2113.06       134.32 o                         
  -1   3 -16       1197.60       1239.11       127.21 o                         
   1   3 -16         61.30         -0.41        86.62 o                         
   3   3 -16        762.73        744.62       118.94 o                         
   5   3 -16        945.12        840.60       148.30 o                         
   7   3 -16       1657.41       1637.30       174.18 o                         
   9   3 -16        868.36        643.90       154.49 o                         
  11   3 -16        590.99        527.09       165.19 o                         
  13   3 -16        112.25        208.66       240.79 o                         
  -6   4 -16       1209.79       1194.94       247.26 o                         
  -4   4 -16        860.90        794.93       204.41 o                         
  -2   4 -16       5001.50       4889.74       479.17 o                         
   0   4 -16       3148.08       3241.35       370.94 o                         
   2   4 -16       4427.28       4679.83       432.35 o                         
   4   4 -16        833.28        816.52       165.24 o                         
   6   4 -16       1755.23       1443.74       185.66 o                         
   8   4 -16       1372.71       1153.22       190.80 o                         
 -17   1 -15       1545.52        892.26       511.76 o                         
 -15   1 -15       3137.08       2949.53       271.04 o                         
 -13   1 -15         38.47         48.71       157.34 o                         
 -11   1 -15        850.03       1142.39       243.04 o                         
  -9   1 -15       2187.66       2409.89       162.68 o                         
  -7   1 -15       9765.83      10189.61       257.32 o                         
  -5   1 -15       6464.68       6934.84       237.66 o                         
  -3   1 -15       1800.66       1909.32       116.00 o                         
  -1   1 -15        747.38        845.01        78.57 o                         
   1   1 -15       3395.74       3651.32       131.87 o                         
   3   1 -15       7968.56       8496.52       236.02 o                         
   5   1 -15       4040.61       4331.89       184.67 o                         
   7   1 -15       7565.54       8452.89       266.23 o                         
   9   1 -15        281.39        262.97       107.55 o                         
  11   1 -15       1118.82        946.06       238.68 o                         
  13   1 -15        549.64        391.77       178.59 o                         
  15   1 -15       3260.62       3368.53       327.22 o                         
  17   1 -15       1308.48       1181.68       260.32 o                         
 -14   2 -15       4416.11       4471.85       329.09 o                         
 -12   2 -15       9353.46       9733.63       362.12 o                         
 -10   2 -15       5847.23       6424.97       285.04 o                         
  -8   2 -15       3070.01       3098.51       261.57 o                         
  -6   2 -15        183.13        195.63        90.47 o                         
  -4   2 -15       8523.51       9139.04       273.77 o                         
  -2   2 -15      13774.58      14191.90       281.26 o                         
   0   2 -15      14428.23      15264.40       328.19 o                         
   2   2 -15       6738.19       6984.76       211.80 o                         
   4   2 -15       1307.05       1236.69       111.73 o                         
   6   2 -15       2691.65       2561.17       143.15 o                         
   8   2 -15       6686.43       6611.64       218.97 o                         
  10   2 -15       8718.08       8891.12       316.63 o                         
  12   2 -15       5078.48       5180.41       341.43 o                         
  14   2 -15       1477.51        963.53       234.48 o                         
  16   2 -15        462.58        258.43       226.25 o                         
 -13   3 -15       1370.88        974.64       243.12 o                         
 -11   3 -15        281.58        248.79       163.37 o                         
  -9   3 -15       4210.80       4039.31       248.43 o                         
  -7   3 -15       5803.48       6063.03       283.94 o                         
  -5   3 -15       6122.99       6624.65       283.20 o                         
  -3   3 -15       2750.87       3034.69       148.00 o                         
  -1   3 -15        920.48        855.76       100.66 o                         
   1   3 -15       4192.69       3946.98       184.53 o                         
   3   3 -15       5510.58       5774.99       320.73 o                         
   5   3 -15       8433.13       8659.44       273.87 o                         
   7   3 -15       2037.31       2223.14       259.38 o                         
   9   3 -15       1301.31       1425.72       170.06 o                         
  11   3 -15        626.38        459.83       153.18 o                         
  13   3 -15       4079.72       3848.67       271.29 o                         
  -8   4 -15         32.01        146.45       167.50 o                         
  -6   4 -15        487.71        369.75       164.68 o                         
  -4   4 -15        376.61        319.70       149.10 o                         
  -2   4 -15       1615.68       1207.48       146.87 o                         
   0   4 -15        252.34        209.81       104.91 o                         
   2   4 -15        189.93        203.99       130.52 o                         
   4   4 -15        253.47        255.99       138.39 o                         
   6   4 -15        710.47        315.54       144.76 o                         
   8   4 -15       1003.23        940.62       178.00 o                         
  10   4 -15        709.00        381.55       180.14 o                         
 -14   0 -14      10008.65       9388.67       705.81 o                         
 -12   0 -14      10359.28       9609.35       518.42 o                         
 -10   0 -14       4041.66       4323.35       344.35 o                         
  -8   0 -14       1613.99       1994.73       245.42 o                         
  -6   0 -14       5005.41       5265.07       343.39 o                         
  -4   0 -14      18640.29      18198.98       707.72 o                         
  -2   0 -14      24819.38      24024.33       867.52 o                         
   0   0 -14      25723.27      25935.26       664.86 o                         
   2   0 -14       4619.54       5158.12       220.11 o                         
   4   0 -14       3105.38       3959.60       207.05 o                         
   6   0 -14       7499.35       8208.29       493.21 o                         
   8   0 -14      19249.40      19895.50       553.71 o                         
  10   0 -14      15740.34      15748.31       484.86 o                         
  12   0 -14       3408.64       3399.13       273.95 o                         
  14   0 -14       1943.76       1853.47       226.87 o                         
  16   0 -14       2171.54       2172.62       419.49 o                         
  18   0 -14       4427.64       4536.43       588.81 o                         
 -17   1 -14       2425.60       2392.35       384.30 o                         
 -15   1 -14       1480.60       1300.93       269.67 o                         
 -13   1 -14        675.09        582.58       171.20 o                         
 -11   1 -14       2255.36       2284.56       174.33 o                         
  -9   1 -14       6694.53       6898.89       213.82 o                         
  -7   1 -14       9424.25       9315.83       239.91 o                         
  -5   1 -14       6864.18       7580.15       205.64 o                         
  -3   1 -14       2314.07       2527.94       121.61 o                         
  -1   1 -14       1913.83       2496.25       124.50 o                         
   1   1 -14      11384.98      11772.92       262.37 o                         
   3   1 -14      13299.83      13902.72       296.58 o                         
   5   1 -14      11354.64      11616.15       264.80 o                         
   7   1 -14       2307.65       2275.81       128.64 o                         
   9   1 -14        240.16        280.77        99.74 o                         
  11   1 -14       1986.22       2099.00       153.93 o                         
  13   1 -14       5357.54       5338.04       318.00 o                         
  15   1 -14       4343.57       4591.67       331.53 o                         
  17   1 -14       2367.75       2257.33       279.06 o                         
  19   1 -14        160.63        168.37       454.69 o                         
 -16   2 -14        501.82        260.20       212.69 o                         
 -14   2 -14         45.95        178.22       181.30 o                         
 -12   2 -14        378.62        389.57       145.36 o                         
 -10   2 -14        439.79        305.36       129.67 o                         
  -8   2 -14        289.03        212.59       114.26 o                         
  -6   2 -14       1092.79       1078.80       108.23 o                         
  -4   2 -14        717.93        715.55        83.49 o                         
  -2   2 -14        668.76        793.33        85.43 o                         
   0   2 -14        289.20        283.31        73.12 o                         
   2   2 -14        459.09        300.05        81.30 o                         
   4   2 -14        198.19        244.57        81.64 o                         
   6   2 -14        527.12        664.31        95.76 o                         
   8   2 -14        857.76        828.72       116.15 o                         
  10   2 -14        391.64        306.74       118.70 o                         
  12   2 -14        288.99        207.69       170.87 o                         
  14   2 -14        114.81         89.00       177.38 o                         
  16   2 -14        310.46        348.25       215.91 o                         
  18   2 -14         88.73         54.22       305.35 o                         
 -13   3 -14         33.28        -39.12       160.76 o                         
 -11   3 -14        941.49        861.27       172.43 o                         
  -9   3 -14       3349.37       3342.33       225.00 o                         
  -7   3 -14       1766.60       1990.56       178.02 o                         
  -5   3 -14       2395.51       2392.30       242.36 o                         
  -3   3 -14        132.02         61.64        77.40 o                         
  -1   3 -14        307.58        352.41        85.07 o                         
   1   3 -14       2168.66       2162.00       204.71 o                         
   3   3 -14       3306.01       3250.67       432.90 o                         
   5   3 -14       2470.90       2254.82       243.71 o                         
   7   3 -14       2533.35       2516.85       184.15 o                         
   9   3 -14        130.98        -18.74       115.12 o                         
  11   3 -14        328.16        168.63       135.13 o                         
  13   3 -14       1188.66        937.59       170.77 o                         
  15   3 -14       1619.35       1369.99       312.00 o                         
 -10   4 -14       1903.68       1968.13       274.01 o                         
  -8   4 -14        670.52        422.89       167.50 o                         
  -6   4 -14       2212.33       2306.87       208.95 o                         
  -4   4 -14       4290.97       4166.07       364.19 o                         
  -2   4 -14       7502.21       7721.86       473.69 o                         
   0   4 -14       3473.08       3250.07       279.44 o                         
   2   4 -14       2169.67       2353.23       182.89 o                         
   4   4 -14        277.52        289.66       129.65 o                         
   6   4 -14       3992.10       3887.89       236.59 o                         
   8   4 -14       4026.13       3588.53       318.04 o                         
  10   4 -14       4832.11       4983.62       441.44 o                         
  12   4 -14       2009.64       1351.70       291.08 o                         
  -3   5 -14       1371.67        747.67       369.08 o                         
   5   5 -14       2857.27       2668.21       417.59 o                         
 -17   1 -13        879.81        829.47       311.05 o                         
 -15   1 -13        928.65       1132.18       216.88 o                         
 -13   1 -13        723.25        728.45       167.06 o                         
 -11   1 -13       5492.83       5761.83       217.85 o                         
  -9   1 -13       2969.94       3118.17       173.14 o                         
  -7   1 -13       7853.60       8186.07       216.47 o                         
  -5   1 -13       2008.07       2153.71       178.21 o                         
  -3   1 -13       3795.40       3897.15       125.07 o                         
  -1   1 -13       1019.71       1010.58        76.65 o                         
   1   1 -13      15352.28      15233.17       305.26 o                         
   3   1 -13      11678.01      11733.30       258.13 o                         
   5   1 -13       4278.09       4378.83       155.42 o                         
   7   1 -13       1171.55       1246.50       102.16 o                         
   9   1 -13       1349.91       1428.37       110.05 o                         
  11   1 -13       6418.02       6375.32       233.22 o                         
  13   1 -13       3266.87       3339.58       252.08 o                         
  15   1 -13       4532.37       4688.04       518.42 o                         
  17   1 -13       1558.52       1495.37       261.11 o                         
  19   1 -13        405.58        259.69       405.23 o                         
 -16   2 -13       2530.61       2338.82       275.65 o                         
 -14   2 -13       6638.12       6373.98       309.96 o                         
 -12   2 -13       4581.91       4631.17       525.63 o                         
 -10   2 -13       2766.92       3342.92       209.91 o                         
  -8   2 -13       1429.69       1397.49       208.77 o                         
  -6   2 -13       9655.32       9811.74       249.21 o                         
  -4   2 -13      13123.72      12889.62       256.52 o                         
  -2   2 -13      16557.25      17098.01       309.64 o                         
   0   2 -13       9500.23      10018.97       240.94 o                         
   2   2 -13        597.44        639.88        85.90 o                         
   4   2 -13       5797.47       6196.19       189.54 o                         
   6   2 -13      11102.68      11540.23       269.47 o                         
   8   2 -13      19890.84      21162.18       587.64 o                         
  10   2 -13       7952.90       7955.58       281.73 o                         
  12   2 -13       1299.02       1329.01       174.18 o                         
  14   2 -13        207.99        303.53       178.85 o                         
  16   2 -13       3747.51       4032.45       414.26 o                         
  18   2 -13       4860.65       4195.44       368.13 o                         
 -15   3 -13        989.73        103.68       327.22 o                         
 -13   3 -13        970.30        939.24       182.97 o                         
 -11   3 -13       2184.98       2163.99       201.61 o                         
  -9   3 -13       8922.55       8669.68       320.56 o                         
  -7   3 -13       3870.81       3867.00       220.13 o                         
  -5   3 -13       6006.24       6508.04       259.04 o                         
  -3   3 -13       1018.59       1248.08       101.61 o                         
  -1   3 -13       4911.53       4409.96       179.60 o                         
   1   3 -13       5124.24       5303.65       189.31 o                         
   3   3 -13      11700.19      11560.94       311.98 o                         
   5   3 -13       8145.52       7951.56       237.81 o                         
   7   3 -13        228.86        360.46       116.05 o                         
   9   3 -13       1722.42       1717.05       202.44 o                         
  11   3 -13       2992.49       2326.55       190.27 o                         
  13   3 -13       6184.15       6268.88       296.41 o                         
  15   3 -13       2250.38       1883.65       284.80 o                         
 -10   4 -13        543.37        420.85       171.68 o                         
  -8   4 -13        271.47        211.97       154.30 o                         
  -6   4 -13         49.07        123.66       136.24 o                         
  -4   4 -13        754.55        780.13       204.00 o                         
  -2   4 -13       1215.16       1179.76       204.03 o                         
   0   4 -13       1734.88       1674.21       123.09 o                         
   2   4 -13        716.30        536.28       123.16 o                         
   4   4 -13         75.10        115.51       114.37 o                         
   6   4 -13       1474.14       1279.79       157.93 o                         
   8   4 -13        374.81        373.30       142.11 o                         
  10   4 -13        835.20        496.37       156.15 o                         
  12   4 -13        316.99        355.55       158.69 o                         
  -5   5 -13        183.21        231.15       336.74 o                         
  -3   5 -13        112.46        -29.42       158.66 o                         
  -1   5 -13        805.78        655.27       158.41 o                         
   1   5 -13       1052.07        877.20       198.39 o                         
   3   5 -13         61.88         46.31       135.86 o                         
   5   5 -13        449.92        328.92       279.19 o                         
 -18   0 -12       3721.84       3061.07       422.35 o                         
 -16   0 -12       1045.91       1141.48       285.37 o                         
 -14   0 -12       8866.61       8978.32       420.92 o                         
 -12   0 -12       6821.98       6759.04       288.20 o                         
 -10   0 -12       3374.83       3344.34       196.58 o                         
  -8   0 -12       4967.58       5238.07       219.27 o                         
  -6   0 -12      15390.65      15560.52       351.35 o                         
  -4   0 -12      28957.21      28385.50       557.56 o                         
  -2   0 -12       9192.17       9427.53       326.64 o                         
   0   0 -12      15755.21      15367.22       281.55 o                         
   2   0 -12        281.69        293.14        73.95 o                         
   4   0 -12      21195.81      21501.88       468.32 o                         
   6   0 -12      16082.41      16754.78       461.08 o                         
   8   0 -12      27047.38      26545.04       700.58 o                         
  10   0 -12      11108.94      11183.11       397.62 o                         
  12   0 -12        829.07        765.50       174.08 o                         
  14   0 -12       4381.37       4615.00       276.62 o                         
  16   0 -12       5318.54       5246.05       534.59 o                         
  18   0 -12      10771.40      10941.08       783.82 o                         
  20   0 -12       1332.74        891.30       448.98 o                         
 -19   1 -12       1342.30        930.31       387.15 o                         
 -17   1 -12       2479.81       2037.54       353.86 o                         
 -15   1 -12       2333.65       2645.77       243.44 o                         
 -13   1 -12        529.68        574.23       153.58 o                         
 -11   1 -12       5150.91       5112.33       187.78 o                         
  -9   1 -12       8525.57       8741.96       226.68 o                         
  -7   1 -12       8656.23       8685.82       231.76 o                         
  -5   1 -12       2163.36       2417.35       118.55 o                         
  -3   1 -12       5074.60       5242.25       138.14 o                         
  -1   1 -12       5755.91       5966.52       146.59 o                         
   1   1 -12      13611.68      14161.79       284.45 o                         
   3   1 -12      14486.38      14694.56       293.54 o                         
   5   1 -12       4001.02       4009.38       143.02 o                         
   7   1 -12        867.63       1040.39        81.54 o                         
   9   1 -12       4129.85       4414.20       145.37 o                         
  11   1 -12      11484.27      11972.69       290.80 o                         
  13   1 -12       6321.30       6460.76       268.78 o                         
  15   1 -12       3160.63       2812.19       208.52 o                         
  17   1 -12        110.96        191.60       154.41 o                         
  19   1 -12        587.47        494.79       273.73 o                         
 -18   2 -12         98.54       -152.20       292.98 o                         
 -16   2 -12        341.36        312.88       206.40 o                         
 -14   2 -12        395.75        471.12       152.95 o                         
 -12   2 -12       1490.61       1590.18       167.33 o                         
 -10   2 -12       1957.12       1898.20       180.60 o                         
  -8   2 -12        470.42        653.98       104.64 o                         
  -6   2 -12       1279.68       1411.11       106.12 o                         
  -4   2 -12        334.39        423.05        69.25 o                         
  -2   2 -12       4315.38       4569.40       143.08 o                         
   0   2 -12          7.44         23.14        62.23 o                         
   2   2 -12       1440.93       1325.18        97.52 o                         
   4   2 -12       1776.01       1749.44       108.58 o                         
   6   2 -12       4705.55       4893.14       166.54 o                         
   8   2 -12        290.68        257.20        78.66 o                         
  10   2 -12        699.16        662.90       114.64 o                         
  12   2 -12        605.74        372.90       113.49 o                         
  14   2 -12        639.47        555.44       186.73 o                         
  16   2 -12        687.44        387.81       203.79 o                         
  18   2 -12         33.33        -46.31       212.11 o                         
 -15   3 -12       1009.76        847.86       198.66 o                         
 -13   3 -12       1275.71       1150.72       278.53 o                         
 -11   3 -12       1592.38       1808.39       183.02 o                         
  -9   3 -12        151.77        179.39       122.12 o                         
  -7   3 -12       2105.08       2624.00       186.60 o                         
  -5   3 -12        493.87        565.20       140.39 o                         
  -3   3 -12       1641.05       1693.55       106.42 o                         
  -1   3 -12       2066.99       2083.76       112.21 o                         
   1   3 -12       4186.17       4258.51       169.27 o                         
   3   3 -12       2424.24       2374.36       140.46 o                         
   5   3 -12         34.35        -66.62        99.27 o                         
   7   3 -12       1691.09       1471.90       140.65 o                         
   9   3 -12        380.48        421.77       120.20 o                         
  11   3 -12       4472.20       4618.20       355.58 o                         
  13   3 -12        571.36        354.67       137.73 o                         
  15   3 -12        948.19       1035.15       250.26 o                         
 -12   4 -12       2322.29       1681.97       233.29 o                         
 -10   4 -12       2719.34       2698.75       221.78 o                         
  -8   4 -12       2155.91       2006.49       191.61 o                         
  -6   4 -12       2973.79       3085.12       350.50 o                         
  -4   4 -12       4900.45       4874.23       358.18 o                         
  -2   4 -12       8076.37       8115.24       360.91 o                         
   0   4 -12       1156.59       1292.79       187.58 o                         
   2   4 -12       2579.05       2401.80       197.29 o                         
   4   4 -12       2787.48       2360.08       262.34 o                         
   6   4 -12       7294.04       7158.20       409.81 o                         
   8   4 -12       5272.91       5100.27       284.46 o                         
  10   4 -12       1777.79       1701.52       179.56 o                         
  12   4 -12        976.56       1100.57       211.87 o                         
  14   4 -12       1075.15        933.16       273.00 o                         
  -5   5 -12       3241.68       2686.88       222.99 o                         
  -3   5 -12        190.57         50.12       137.10 o                         
  -1   5 -12       2802.79       2491.09       408.91 o                         
   1   5 -12       4489.52       3982.07       319.89 o                         
   3   5 -12       4390.99       3852.63       223.30 o                         
   5   5 -12       3536.40       3258.44       215.53 o                         
   7   5 -12        304.61        112.05       218.41 o                         
 -19   1 -11       1728.49       1742.66       390.01 o                         
 -17   1 -11       1849.20       1847.11       364.80 o                         
 -15   1 -11       2649.04       2555.61       269.41 o                         
 -13   1 -11        480.66        440.01       103.19 o                         
 -11   1 -11       3237.57       3098.16       131.75 o                         
  -9   1 -11       2327.15       2193.19       106.25 o                         
  -7   1 -11       8626.57       8348.32       194.78 o                         
  -5   1 -11       1879.09       1890.02       102.07 o                         
  -3   1 -11       4886.89       4924.10       129.24 o                         
  -1   1 -11       6816.93       6832.33       151.76 o                         
   1   1 -11       6937.96       7018.81       174.49 o                         
   3   1 -11       9437.74       9621.46       188.10 o                         
   5   1 -11        451.34        541.27        62.78 o                         
   7   1 -11       7140.88       6716.58       161.11 o                         
   9   1 -11       1795.01       2007.46       103.31 o                         
  11   1 -11      10757.40      10483.23       229.07 o                         
  13   1 -11       1957.72       1919.76       167.18 o                         
  15   1 -11       1228.64       1262.99       159.35 o                         
  17   1 -11        200.75        163.34       147.24 o                         
  19   1 -11       1831.10       1781.03       744.82 o                         
 -18   2 -11       1117.91        739.03       324.37 o                         
 -16   2 -11       2759.41       2533.62       226.24 o                         
 -14   2 -11       6033.03       6226.01       342.64 o                         
 -12   2 -11       7548.83       7190.77       282.82 o                         
 -10   2 -11       4377.70       4425.33       217.59 o                         
  -8   2 -11       3250.60       3320.69       196.20 o                         
  -6   2 -11       7665.29       7524.41       202.94 o                         
  -4   2 -11      17905.95      17968.60       311.92 o                         
  -2   2 -11       9673.90       9520.35       200.08 o                         
   0   2 -11       6339.14       6622.82       210.89 o                         
   2   2 -11       4010.16       3922.66       190.78 o                         
   4   2 -11      14576.09      14063.80       289.53 o                         
   6   2 -11      13129.63      13398.77       283.89 o                         
   8   2 -11       8400.28       8361.46       213.36 o                         
  10   2 -11       4369.54       4828.54       212.08 o                         
  12   2 -11       1222.48       1029.89       134.07 o                         
  14   2 -11       6291.10       5812.52       343.42 o                         
  16   2 -11       4805.08       4419.19       333.88 o                         
  18   2 -11       5374.69       5382.58       386.94 o                         
 -17   3 -11       2635.47       2749.06       699.16 o                         
 -15   3 -11        611.76        544.42       179.79 o                         
 -13   3 -11       1822.04       1774.56       222.76 o                         
 -11   3 -11       2935.19       2662.62       198.46 o                         
  -9   3 -11      10870.27      10718.34       446.59 o                         
  -7   3 -11       6401.86       6430.79       263.10 o                         
  -5   3 -11       2949.87       3057.67       179.69 o                         
  -3   3 -11        667.52        750.46        78.01 o                         
  -1   3 -11       9508.66       9284.50       209.98 o                         
   1   3 -11      14441.11      14196.52       315.10 o                         
   3   3 -11       5862.39       5926.66       185.41 o                         
   5   3 -11       6103.59       6123.62       193.67 o                         
   7   3 -11        356.62        188.85        93.39 o                         
   9   3 -11       6113.23       6103.52       270.52 o                         
  11   3 -11       3764.35       3971.21       226.17 o                         
  13   3 -11       7525.63       7001.95       290.43 o                         
  15   3 -11       2140.23       1853.41       190.88 o                         
  17   3 -11        619.43        124.65       228.83 o                         
 -12   4 -11        575.72        463.76       174.83 o                         
 -10   4 -11        435.81        593.78       159.01 o                         
  -8   4 -11        610.81        635.70       148.19 o                         
  -6   4 -11       1781.42       1582.32       164.27 o                         
  -4   4 -11       2780.10       2697.95       162.94 o                         
  -2   4 -11       4800.74       4337.33       349.75 o                         
   0   4 -11        358.90        233.60        79.08 o                         
   2   4 -11        105.54        184.51        97.97 o                         
   4   4 -11        459.51        380.94       110.02 o                         
   6   4 -11       2663.22       2533.76       178.84 o                         
   8   4 -11       2229.56       1996.96       173.35 o                         
  10   4 -11        866.62        741.96       318.60 o                         
  12   4 -11        417.52         68.03       147.42 o                         
  14   4 -11        406.55        236.12       167.42 o                         
  -7   5 -11        162.89        145.62       170.18 o                         
  -5   5 -11       1391.14       1354.16       265.59 o                         
  -3   5 -11       1027.44        919.70       172.95 o                         
  -1   5 -11        192.49        263.66       125.78 o                         
   1   5 -11         68.25        177.72       126.10 o                         
   3   5 -11         98.84        131.37       122.06 o                         
   5   5 -11        284.47        215.44       132.57 o                         
   7   5 -11        273.27        161.79       137.77 o                         
   9   5 -11       1142.62       1101.53       402.37 o                         
 -20   0 -10         82.19         59.93       309.15 o                         
 -18   0 -10       2651.11       3126.70       410.93 o                         
 -16   0 -10       5628.82       5480.05       460.40 o                         
 -14   0 -10      17165.18      16919.00       507.01 o                         
 -12   0 -10       7744.75       7838.36       299.30 o                         
 -10   0 -10       4904.17       4688.99       214.78 o                         
  -8   0 -10       2960.82       2989.01       143.84 o                         
  -6   0 -10      16714.79      16766.28       359.65 o                         
  -4   0 -10      39041.93      37926.89       706.74 o                         
  -2   0 -10      17518.76      16709.40       402.70 o                         
   0   0 -10      14120.71      13466.18       323.89 o                         
   2   0 -10       3718.11       4344.49       142.21 o                         
   4   0 -10      31495.52      31791.55       606.56 o                         
   6   0 -10      14913.58      14966.16       332.38 o                         
   8   0 -10      11026.80      10337.12       272.88 o                         
  10   0 -10       9843.18       9659.92       339.11 o                         
  12   0 -10       3534.29       3908.16       223.08 o                         
  14   0 -10       7361.44       7092.03       307.44 o                         
  16   0 -10       4810.58       4034.18       460.40 o                         
  18   0 -10       6665.05       6309.53       610.69 o                         
  20   0 -10        854.14        725.79       385.25 o                         
 -19   1 -10       4142.47       4111.36       341.53 o                         
 -17   1 -10       2406.24       2591.63       211.02 o                         
 -15   1 -10        440.72        411.06       127.71 o                         
 -13   1 -10       2046.28       2156.09       144.04 o                         
 -11   1 -10       7001.49       7626.73       189.29 o                         
  -9   1 -10      10075.56      10415.97       213.23 o                         
  -7   1 -10      11586.48      11571.25       218.31 o                         
  -5   1 -10       3947.46       3941.78       130.97 o                         
  -3   1 -10       2172.18       2215.14        92.05 o                         
  -1   1 -10      14220.42      15056.96       233.59 o                         
   1   1 -10      21459.17      21901.81       347.31 o                         
   3   1 -10      11451.22      11366.11       202.50 o                         
   5   1 -10       2718.58       2649.19        96.61 o                         
   7   1 -10       5722.56       5445.70       139.66 o                         
   9   1 -10       5115.91       5361.17       146.95 o                         
  11   1 -10       6511.10       6438.70       177.99 o                         
  13   1 -10       5445.78       5517.08       239.61 o                         
  15   1 -10       2067.76       2123.03       183.81 o                         
  17   1 -10        612.73        396.10       150.38 o                         
  19   1 -10       2096.74       1814.43       299.18 o                         
  21   1 -10       2567.29       2147.88       490.84 o                         
 -18   2 -10        201.57        353.09       244.47 o                         
 -16   2 -10       1443.49       1461.10       189.35 o                         
 -14   2 -10        486.08        515.33       143.21 o                         
 -12   2 -10        159.38        187.77       113.91 o                         
 -10   2 -10         77.58         70.26        95.31 o                         
  -8   2 -10       1094.24       1254.41       122.72 o                         
  -6   2 -10       1261.65       1365.14        95.26 o                         
  -4   2 -10       1402.23       1648.88       105.99 o                         
  -2   2 -10       4270.72       4440.55       129.10 o                         
   0   2 -10       2004.55       2046.35       104.49 o                         
   2   2 -10       1943.96       1927.39       101.41 o                         
   4   2 -10        849.34       1035.73        87.78 o                         
   6   2 -10       2438.92       2604.35       121.02 o                         
   8   2 -10       1776.76       1794.71       105.87 o                         
  10   2 -10        154.30         74.36        85.26 o                         
  12   2 -10        500.27        307.02        92.43 o                         
  14   2 -10        774.74        631.32       167.09 o                         
  16   2 -10       1602.30       1733.48       194.39 o                         
  18   2 -10        210.20        -30.65       178.34 o                         
  20   2 -10        344.02         15.22       451.84 o                         
 -17   3 -10       1278.20        777.27       285.50 o                         
 -15   3 -10        722.59        672.31       176.48 o                         
 -13   3 -10         84.08        122.60       135.74 o                         
 -11   3 -10       1427.25       1252.05       156.62 o                         
  -9   3 -10       2332.66       2275.78       172.79 o                         
  -7   3 -10       3444.03       3187.07       187.05 o                         
  -5   3 -10       1084.16       1040.38       120.43 o                         
  -3   3 -10       2372.16       2444.51       112.00 o                         
  -1   3 -10        785.56        920.89       140.32 o                         
   1   3 -10       1817.31       1846.59       122.20 o                         
   3   3 -10       3215.84       3218.72       148.83 o                         
   5   3 -10       1920.68       1998.52       120.81 o                         
   7   3 -10       2419.37       2277.71       152.99 o                         
   9   3 -10        821.40        690.76       114.72 o                         
  11   3 -10       1293.36       1013.68       136.45 o                         
  13   3 -10        356.92        165.33       117.56 o                         
  15   3 -10        758.07        657.77       149.52 o                         
  17   3 -10       1162.91        791.22       244.03 o                         
 -12   4 -10       4148.02       3537.67       248.22 o                         
 -10   4 -10       1063.40       1086.08       164.55 o                         
  -8   4 -10       1886.19       1917.19       195.62 o                         
  -6   4 -10       5944.73       5818.32       257.87 o                         
  -4   4 -10       5762.49       5818.33       216.69 o                         
  -2   4 -10       6321.08       6135.04       332.18 o                         
   0   4 -10       2640.60       2278.09       128.93 o                         
   2   4 -10       3734.95       3487.54       247.67 o                         
   4   4 -10       2783.28       3029.54       179.88 o                         
   6   4 -10       6949.53       6900.25       260.72 o                         
   8   4 -10       4455.64       4025.11       224.97 o                         
  10   4 -10       1710.98       1491.63       159.65 o                         
  12   4 -10       2025.94       1715.95       179.92 o                         
  14   4 -10       2206.79       2128.10       212.99 o                         
  -9   5 -10       6128.90       5262.22       736.25 o                         
  -7   5 -10       1630.49       1698.63       436.14 o                         
  -5   5 -10        995.73       1101.68       267.00 o                         
  -3   5 -10       1465.37       1359.11       237.39 o                         
  -1   5 -10       5908.81       5787.78       355.31 o                         
   1   5 -10       6089.89       6324.33       410.85 o                         
   3   5 -10       3619.20       3296.05       209.18 o                         
   5   5 -10       2454.15       2293.75       182.12 o                         
   7   5 -10        434.18        243.96       133.01 o                         
   9   5 -10       4051.26       3380.37       235.81 o                         
 -19   1  -9       3400.13       3322.28       311.83 o                         
 -17   1  -9        426.54        314.26       137.35 o                         
 -15   1  -9        811.84        710.74       130.36 o                         
 -13   1  -9       3897.38       4053.81       322.00 o                         
 -11   1  -9      13664.86      12821.97       253.92 o                         
  -9   1  -9       4956.11       4830.56       138.75 o                         
  -7   1  -9      12368.35      12130.85       221.53 o                         
  -5   1  -9       1719.10       1640.86        75.43 o                         
  -3   1  -9       7640.87       7254.33       136.80 o                         
  -1   1  -9       6364.85       5838.73       134.02 o                         
   1   1  -9      16112.00      15347.43       252.09 o                         
   3   1  -9      19895.87      19367.59       275.25 o                         
   5   1  -9       1194.67       1253.98        72.47 o                         
   7   1  -9       5049.48       4850.17       125.80 o                         
   9   1  -9       1466.21       1300.97        78.48 o                         
  11   1  -9       8098.68       7854.88       227.19 o                         
  13   1  -9       2070.65       1813.78       150.33 o                         
  15   1  -9       3056.82       2927.54       200.30 o                         
  17   1  -9        824.16        911.24       196.17 o                         
  19   1  -9       1114.54       1051.22       266.20 o                         
  21   1  -9       1216.93        796.50       309.06 o                         
 -18   2  -9       3341.45       3401.86       284.80 o                         
 -16   2  -9       9072.09       8162.62       334.06 o                         
 -14   2  -9      11632.58      11250.84       357.95 o                         
 -12   2  -9       5132.92       5362.51       239.09 o                         
 -10   2  -9        724.83        688.94       112.07 o                         
  -8   2  -9       6753.32       6624.12       226.79 o                         
  -6   2  -9      20538.04      20327.66       376.74 o                         
  -4   2  -9      29762.85      28828.80       443.85 o                         
  -2   2  -9      14089.94      13000.21       234.08 o                         
   0   2  -9       8348.67       8319.83       192.90 o                         
   2   2  -9       3571.34       3686.42       126.18 o                         
   4   2  -9      18615.69      17888.86       333.62 o                         
   6   2  -9      18157.77      17199.75       292.04 o                         
   8   2  -9      13211.65      13069.10       245.16 o                         
  10   2  -9       5943.81       5762.47       186.01 o                         
  12   2  -9       2450.28       2205.13       161.79 o                         
  14   2  -9       4444.56       4402.91       194.81 o                         
  16   2  -9       4230.62       4046.46       251.87 o                         
  18   2  -9       4116.68       3411.80       254.15 o                         
  20   2  -9       1242.21        891.62       224.45 o                         
 -17   3  -9       1771.18       1383.12       216.93 o                         
 -15   3  -9        616.06        380.17       162.96 o                         
 -13   3  -9       4557.62       4348.73       253.36 o                         
 -11   3  -9       7107.67       7113.13       283.68 o                         
  -9   3  -9      12536.49      12073.52       348.85 o                         
  -7   3  -9       2665.54       2549.29       167.35 o                         
  -5   3  -9       3605.84       3570.75       177.09 o                         
  -3   3  -9       2731.76       2650.98       112.26 o                         
  -1   3  -9      17457.48      16392.96       326.57 o                         
   1   3  -9      16188.06      15321.03       310.32 o                         
   3   3  -9       6746.95       6525.40       182.83 o                         
   5   3  -9       3702.93       3686.63       155.85 o                         
   7   3  -9       3493.33       3338.16       217.10 o                         
   9   3  -9       9791.78       9090.03       286.17 o                         
  11   3  -9       5407.14       5581.55       260.24 o                         
  13   3  -9       6195.11       5746.03       392.68 o                         
  15   3  -9       1025.61       1026.50       158.08 o                         
  17   3  -9        969.89       1100.81       255.88 o                         
 -14   4  -9        332.12        416.20       177.50 o                         
 -12   4  -9        132.21         22.65       143.50 o                         
 -10   4  -9        252.12        237.36       134.02 o                         
  -8   4  -9       1991.01       1948.41       304.99 o                         
  -6   4  -9       3095.90       3014.45       190.82 o                         
  -4   4  -9        375.23        486.61       105.58 o                         
  -2   4  -9       1459.11       1407.09       164.68 o                         
   0   4  -9        226.22        213.54        74.27 o                         
   2   4  -9       2300.18       1995.93       139.69 o                         
   4   4  -9       2245.30       2111.91       236.58 o                         
   6   4  -9       3341.28       3668.63       246.24 o                         
   8   4  -9       1879.06       1764.92       155.86 o                         
  10   4  -9         96.05        142.87       106.09 o                         
  12   4  -9        414.07        170.93       126.32 o                         
  14   4  -9        799.07        550.33       163.49 o                         
  16   4  -9       1581.96       1480.12       351.00 o                         
  -9   5  -9       1445.41       1265.71       183.48 o                         
  -7   5  -9        324.23        156.62       192.58 o                         
  -5   5  -9        394.80        540.73       195.71 o                         
  -3   5  -9         20.74         29.85       128.97 o                         
  -1   5  -9        725.36       1085.36       234.00 o                         
   1   5  -9         84.72        468.62       180.58 o                         
   3   5  -9       1289.46       1210.19       134.87 o                         
   5   5  -9       1179.93       1157.72       145.08 o                         
   7   5  -9        156.70        222.80       125.48 o                         
   9   5  -9         76.31         -1.36       129.87 o                         
 -20   0  -8       1061.00       1139.58       355.76 o                         
 -18   0  -8      11926.75      11731.55       677.28 o                         
 -16   0  -8      11078.29      11196.96       604.98 o                         
 -14   0  -8       9849.57       9451.79       339.25 o                         
 -12   0  -8       9397.04       8910.19       309.72 o                         
 -10   0  -8      10110.54      10324.36       270.51 o                         
  -8   0  -8      21988.27      21843.78       449.57 o                         
  -6   0  -8      37634.52      37845.41       706.61 o                         
  -4   0  -8      70651.12      70405.02      1244.72 o                         
  -2   0  -8       8396.78       7848.47       177.39 o                         
   0   0  -8       6966.00       7301.97       177.02 o                         
   2   0  -8       6790.64       6780.48       192.17 o                         
   4   0  -8      56661.79      56375.58      1009.33 o                         
   6   0  -8      47442.58      46885.58       856.50 o                         
   8   0  -8      20849.73      21162.69       448.05 o                         
  10   0  -8       5630.89       5416.53       369.44 o                         
  12   0  -8       4699.50       5042.98       230.44 o                         
  14   0  -8      12199.20      12101.83       398.48 o                         
  16   0  -8       7484.57       6874.56       543.15 o                         
  18   0  -8       6622.31       7904.74       631.62 o                         
  20   0  -8       1419.81       1721.73       425.20 o                         
 -21   1  -8       3515.15       3531.93       517.47 o                         
 -19   1  -8       2162.69       2272.19       278.48 o                         
 -17   1  -8        206.65         64.80       125.09 o                         
 -15   1  -8        915.50        900.54       118.74 o                         
 -13   1  -8      10129.80      10073.13       264.22 o                         
 -11   1  -8      14848.42      14327.13       268.90 o                         
  -9   1  -8      13470.87      13011.15       239.82 o                         
  -7   1  -8       5025.95       5238.34       128.68 o                         
  -5   1  -8       2051.26       2016.47        72.59 o                         
  -3   1  -8      13973.23      13585.51       207.23 o                         
  -1   1  -8      27560.34      27440.25       407.11 o                         
   1   1  -8      24218.43      24158.17       406.08 o                         
   3   1  -8      18225.59      18740.07       289.01 o                         
   5   1  -8       1362.47       1559.99        71.22 o                         
   7   1  -8       5676.77       5665.40       130.72 o                         
   9   1  -8      12407.87      12215.66       224.37 o                         
  11   1  -8      15893.88      15792.16       281.67 o                         
  13   1  -8       5529.65       5560.81       390.75 o                         
  15   1  -8        649.41        525.51       131.51 o                         
  17   1  -8       1367.44       1028.14       154.39 o                         
  19   1  -8       2041.69       2347.14       402.37 o                         
  21   1  -8       2057.00       1529.52       307.25 o                         
 -18   2  -8        178.85        102.51       135.65 o                         
 -16   2  -8       1763.17       1783.27       184.67 o                         
 -14   2  -8        454.41        438.41       112.18 o                         
 -12   2  -8        575.11        876.39       108.28 o                         
 -10   2  -8       1241.47       1359.26       108.25 o                         
  -8   2  -8       2875.59       2735.03       129.68 o                         
  -6   2  -8       4211.21       3800.30       112.79 o                         
  -4   2  -8         99.29        228.89        56.15 o                         
  -2   2  -8       1695.47       2057.51        85.19 o                         
   0   2  -8        272.64        299.17        53.07 o                         
   2   2  -8       3954.32       4039.77       125.48 o                         
   4   2  -8        309.56        279.70        46.94 o                         
   6   2  -8       1747.09       1890.89        94.28 o                         
   8   2  -8       3317.64       3253.11       133.78 o                         
  10   2  -8       2160.85       1967.08       136.20 o                         
  12   2  -8        505.86        464.69        86.35 o                         
  14   2  -8        672.73        667.66       126.18 o                         
  16   2  -8       1607.39       1563.16       177.07 o                         
  18   2  -8        128.97        126.81       153.11 o                         
  20   2  -8        235.77        119.45       182.00 o                         
 -17   3  -8        182.81        139.85       166.12 o                         
 -15   3  -8        518.53        771.03       166.01 o                         
 -13   3  -8       1983.35       1807.35       178.08 o                         
 -11   3  -8       4746.75       5139.58       262.53 o                         
  -9   3  -8       2392.58       2549.98       221.00 o                         
  -7   3  -8        993.15       1012.65       117.28 o                         
  -5   3  -8        709.76        693.20        99.52 o                         
  -3   3  -8       6276.75       6371.62       158.09 o                         
  -1   3  -8       5023.04       4942.11       163.52 o                         
   1   3  -8       5488.56       5530.88       161.53 o                         
   3   3  -8       6644.74       6669.95       180.14 o                         
   5   3  -8         90.47        135.87        70.11 o                         
   7   3  -8        643.57        666.12       108.90 o                         
   9   3  -8       1126.45       1321.51       188.95 o                         
  11   3  -8       3063.17       3311.44       189.48 o                         
  13   3  -8       2574.71       2424.68       227.79 o                         
  15   3  -8       1052.06        898.39       150.07 o                         
  17   3  -8        231.70        209.64       174.07 o                         
  19   3  -8        188.22        337.69       334.83 o                         
 -14   4  -8       2934.76       2810.03       237.42 o                         
 -12   4  -8       1309.94       1261.86       172.11 o                         
 -10   4  -8        920.77        752.91       163.34 o                         
  -8   4  -8       5988.74       6037.10       386.44 o                         
  -6   4  -8      12087.27      12030.66       349.66 o                         
  -4   4  -8       6095.86       5873.30       226.66 o                         
  -2   4  -8       9045.50       8669.51       288.20 o                         
   0   4  -8        316.04        275.52        72.85 o                         
   2   4  -8       7441.62       7332.57       234.56 o                         
   4   4  -8       5353.13       5447.21       210.14 o                         
   6   4  -8      12744.86      12409.02       341.21 o                         
   8   4  -8       4312.78       4183.82       435.48 o                         
  10   4  -8       1594.75       1518.27       191.45 o                         
  12   4  -8       1365.01       1388.12       207.01 o                         
  14   4  -8       2713.65       2552.64       271.63 o                         
  16   4  -8       4524.08       4186.67       863.72 o                         
  -9   5  -8       4345.08       4312.90       343.06 o                         
  -7   5  -8       1598.79       1320.15       235.83 o                         
  -5   5  -8       2433.28       2401.82       257.94 o                         
  -3   5  -8       3420.53       3583.07       230.56 o                         
  -1   5  -8       6237.75       6842.79       365.14 o                         
   1   5  -8       8084.71       7804.40       447.08 o                         
   3   5  -8       1599.83       1615.73       207.96 o                         
   5   5  -8       1667.03       1608.59       150.88 o                         
   7   5  -8       1992.18       1762.45       159.81 o                         
   9   5  -8       5663.24       5182.80       421.40 o                         
  11   5  -8       3270.77       2971.26       279.49 o                         
 -21   1  -7       1558.80       1383.82       345.77 o                         
 -19   1  -7        665.70        658.19       215.08 o                         
 -17   1  -7        542.52        559.59       203.20 o                         
 -15   1  -7       5010.16       4638.87       197.11 o                         
 -13   1  -7       4390.92       4076.23       204.30 o                         
 -11   1  -7      14015.23      13441.51       256.51 o                         
  -9   1  -7       6447.57       6146.29       148.30 o                         
  -7   1  -7       3344.35       3047.54        89.84 o                         
  -5   1  -7        483.53        485.23        42.14 o                         
  -3   1  -7      29644.15      28456.89       348.80 o                         
  -1   1  -7      30418.58      29159.41       474.97 o                         
   1   1  -7      16582.09      16271.67       291.07 o                         
   3   1  -7       7454.28       6809.40       130.08 o                         
   5   1  -7        746.35        754.30        50.76 o                         
   7   1  -7      10599.20       9717.79       179.56 o                         
   9   1  -7      10356.73      10064.63       192.48 o                         
  11   1  -7      14637.48      14237.56       297.81 o                         
  13   1  -7       5216.44       5009.27       177.32 o                         
  15   1  -7        531.95        407.00       116.22 o                         
  17   1  -7        437.81        274.97       127.85 o                         
  19   1  -7       3454.92       2943.25       313.34 o                         
  21   1  -7       2030.09       2459.46       357.66 o                         
 -20   2  -7       2096.17       2027.73       348.32 o                         
 -18   2  -7       8982.24       8142.57       353.68 o                         
 -16   2  -7       5292.50       5360.21       237.85 o                         
 -14   2  -7       4489.31       4518.11       204.98 o                         
 -12   2  -7       1060.81        879.96       119.59 o                         
 -10   2  -7      10502.81      10359.97       252.01 o                         
  -8   2  -7      20998.85      19707.55       373.79 o                         
  -6   2  -7      32037.26      31179.40       614.41 o                         
  -4   2  -7      25012.93      23090.70       324.20 o                         
  -2   2  -7       4584.48       4553.91       114.41 o                         
   0   2  -7       8441.16       8119.31       201.88 o                         
   2   2  -7      20036.36      18982.46       338.52 o                         
   4   2  -7      42701.74      41006.38       586.55 o                         
   6   2  -7      32474.79      31284.42       526.44 o                         
   8   2  -7       7338.69       7370.93       190.71 o                         
  10   2  -7        392.01        350.53        72.87 o                         
  12   2  -7       6307.49       6183.66       198.08 o                         
  14   2  -7      12206.18      11742.68       344.81 o                         
  16   2  -7       9917.51       9799.88       349.07 o                         
  18   2  -7       3420.56       3453.76       306.00 o                         
  20   2  -7       1253.70        943.24       205.02 o                         
 -17   3  -7       1106.21        851.05       185.54 o                         
 -15   3  -7       2291.33       2389.11       210.12 o                         
 -13   3  -7       8790.80       7976.38       303.54 o                         
 -11   3  -7       5782.21       5883.59       246.47 o                         
  -9   3  -7      10468.22       9957.56       298.79 o                         
  -7   3  -7       1679.32       1586.85       127.98 o                         
  -5   3  -7       6220.66       5856.91       269.01 o                         
  -3   3  -7      10353.07       9957.81       201.53 o                         
  -1   3  -7      20567.16      19844.04       366.77 o                         
   1   3  -7      18396.19      18588.68       348.21 o                         
   3   3  -7       2024.95       1952.11       101.21 o                         
   5   3  -7       3313.21       2833.08       141.15 o                         
   7   3  -7       4545.45       4187.55       192.76 o                         
   9   3  -7      17352.53      16421.67       400.87 o                         
  11   3  -7       7788.54       7400.64       225.47 o                         
  13   3  -7       3000.65       2708.48       161.36 o                         
  15   3  -7        522.10        397.72       115.46 o                         
  17   3  -7       3310.17       2864.32       200.56 o                         
  19   3  -7       3143.68       2992.65       370.85 o                         
 -14   4  -7        904.46       1042.30       185.74 o                         
 -12   4  -7        806.89        626.53       154.95 o                         
 -10   4  -7        122.25         90.84       122.76 o                         
  -8   4  -7        519.95        554.17       161.11 o                         
  -6   4  -7       2185.73       1956.05       149.21 o                         
  -4   4  -7       1113.20       1302.21       137.15 o                         
  -2   4  -7        996.67        824.17       130.62 o                         
   0   4  -7        526.61        530.00        96.70 o                         
   2   4  -7       2557.66       2745.99       150.08 o                         
   4   4  -7       1199.31       1220.23       111.42 o                         
   6   4  -7       1183.32       1206.53       120.34 o                         
   8   4  -7        578.42        430.86       101.61 o                         
  10   4  -7        565.57        290.78       108.16 o                         
  12   4  -7        640.62        678.33       140.48 o                         
  14   4  -7       1524.17       1716.43       186.93 o                         
  16   4  -7        400.52        347.22       177.32 o                         
 -11   5  -7        218.53        450.77       237.73 o                         
  -9   5  -7        136.23        157.69       191.56 o                         
  -7   5  -7         18.90         97.50       175.07 o                         
  -5   5  -7        696.64        902.29       277.28 o                         
  -3   5  -7        559.04        515.35       137.03 o                         
  -1   5  -7        582.26        910.58       180.93 o                         
   1   5  -7       1855.53       2099.37       333.88 o                         
   3   5  -7         10.26          1.51       136.53 o                         
   5   5  -7        188.32        153.15       101.09 o                         
   7   5  -7        260.89        269.49       113.95 o                         
   9   5  -7       1483.40       1730.92       172.56 o                         
  11   5  -7         69.02        -53.89       130.72 o                         
   0   6  -7        335.79         73.12       225.39 o                         
   2   6  -7       2119.42       1267.04       404.27 o                         
 -20   0  -6       2877.22       2888.89       430.91 o                         
 -18   0  -6       9244.48       9208.88       596.42 o                         
 -16   0  -6       3375.53       3535.73       360.52 o                         
 -14   0  -6       7223.15       7247.28       286.06 o                         
 -12   0  -6       4389.09       5106.73       190.75 o                         
 -10   0  -6      14996.77      14305.89       328.82 o                         
  -8   0  -6      45866.92      45506.59       840.26 o                         
  -6   0  -6      37417.42      35029.48       649.89 o                         
  -4   0  -6      21267.59      20709.41       397.47 o                         
  -2   0  -6        443.69        522.21        56.94 o                         
   0   0  -6      51854.43      52858.88       930.49 o                         
   2   0  -6      47441.75      44268.01       787.34 o                         
   4   0  -6      93672.09      90418.70      1572.10 o                         
   6   0  -6      27085.29      24720.34       471.06 o                         
   8   0  -6       2246.50       2787.13       110.56 o                         
  10   0  -6       1865.65       2314.99       204.18 o                         
  12   0  -6      21913.15      21485.43       559.88 o                         
  14   0  -6      23840.06      23886.74       692.97 o                         
  16   0  -6      10519.65       9850.96       595.47 o                         
  18   0  -6       5789.04       5515.25       540.30 o                         
  20   0  -6         93.98       -150.29       273.95 o                         
  22   0  -6       3172.91       3215.17       539.35 o                         
 -21   1  -6       1295.36        846.13       260.72 o                         
 -19   1  -6       1203.06       1243.27       229.80 o                         
 -17   1  -6       1695.65       1837.96       280.08 o                         
 -15   1  -6       6152.25       5709.77       211.47 o                         
 -13   1  -6       5814.74       5439.88       187.90 o                         
 -11   1  -6      15692.35      15140.55       314.77 o                         
  -9   1  -6       5116.15       5725.95       165.86 o                         
  -7   1  -6       1273.82       2038.78        73.68 o                         
  -5   1  -6       9629.34       9946.38       160.40 o                         
  -3   1  -6      41262.81      39520.28       505.22 o                         
  -1   1  -6      32816.88      29805.54       479.00 o                         
   1   1  -6      21058.78      20223.58       338.26 o                         
   3   1  -6       2081.41       3542.96        84.06 o                         
   5   1  -6       5868.28       5771.97       118.26 o                         
   7   1  -6      20649.22      20414.80       316.12 o                         
   9   1  -6      25179.70      24026.53       425.17 o                         
  11   1  -6      10334.40      10112.25       235.88 o                         
  13   1  -6       2691.65       2829.53       139.55 o                         
  15   1  -6       1325.27       1340.05       140.44 o                         
  17   1  -6       4495.62       4797.55       271.18 o                         
  19   1  -6       4651.37       4162.28       352.43 o                         
  21   1  -6       3569.97       3426.92       364.09 o                         
 -20   2  -6        678.32        569.70       216.05 o                         
 -18   2  -6        253.14        321.78       137.10 o                         
 -16   2  -6       1146.15       1336.56       169.98 o                         
 -14   2  -6       1121.76       1129.29       180.41 o                         
 -12   2  -6        174.31        134.04        79.69 o                         
 -10   2  -6         54.31         63.42        77.99 o                         
  -8   2  -6        910.26        994.87        83.70 o                         
  -6   2  -6       5274.37       5282.77       147.90 o                         
  -4   2  -6        144.92        167.93        30.47 o                         
  -2   2  -6       2375.55       2634.97        90.93 o                         
   0   2  -6        165.54        218.60        36.51 o                         
   2   2  -6       2618.14       2598.08        69.62 o                         
   4   2  -6        431.91        461.75        45.75 o                         
   6   2  -6       3054.63       3312.00       114.43 o                         
   8   2  -6         21.12         35.28        52.75 o                         
  10   2  -6        147.84        190.81        62.35 o                         
  12   2  -6        709.42        730.96       137.69 o                         
  14   2  -6        392.76        451.55        95.65 o                         
  16   2  -6        320.23        253.84       102.63 o                         
  18   2  -6        110.37         98.00       141.34 o                         
  20   2  -6        561.33        474.22       184.22 o                         
 -19   3  -6        881.11        575.61       267.40 o                         
 -17   3  -6        604.70        553.67       176.17 o                         
 -15   3  -6       2758.35       2983.34       209.22 o                         
 -13   3  -6        995.41       1302.59       135.52 o                         
 -11   3  -6       1781.26       1785.24       132.51 o                         
  -9   3  -6         69.73        165.07        60.02 o                         
  -7   3  -6       3307.59       3368.36       121.39 o                         
  -5   3  -6       3419.33       3212.51       137.53 o                         
  -3   3  -6       5643.45       5763.71       127.65 o                         
  -1   3  -6       7394.98       7395.07       178.71 o                         
   1   3  -6       1585.95       1639.76       113.55 o                         
   3   3  -6         68.03        147.51        51.66 o                         
   5   3  -6        818.15        904.71       102.84 o                         
   7   3  -6       9040.68       8996.87       216.35 o                         
   9   3  -6       3280.55       3534.96       147.84 o                         
  11   3  -6       4305.44       4391.04       174.76 o                         
  13   3  -6        278.11        208.54       111.62 o                         
  15   3  -6        329.14        390.91       113.45 o                         
  17   3  -6        318.55        330.77       130.22 o                         
  19   3  -6       2191.84       2345.04       274.71 o                         
 -16   4  -6       3504.88       3346.28       435.66 o                         
 -14   4  -6       1084.27       1057.24       177.34 o                         
 -12   4  -6       2282.79       2429.05       314.21 o                         
 -10   4  -6       4348.03       4561.16       191.75 o                         
  -8   4  -6       8177.01       7864.47       240.96 o                         
  -6   4  -6       9521.08       9565.36       292.86 o                         
  -4   4  -6       4716.32       4787.28       182.33 o                         
  -2   4  -6       2086.89       2355.47       135.18 o                         
   0   4  -6       2934.70       3120.55       162.90 o                         
   2   4  -6      14673.05      14346.69       448.15 o                         
   4   4  -6      12774.06      12363.75       317.83 o                         
   6   4  -6       5313.79       5129.67       201.55 o                         
   8   4  -6       2411.78       2318.36       193.67 o                         
  10   4  -6       2590.56       2674.08       176.79 o                         
  12   4  -6       4924.13       4873.57       318.06 o                         
  14   4  -6       5006.81       4792.56       311.48 o                         
  16   4  -6       4455.86       4596.25       460.40 o                         
 -11   5  -6       3063.29       2679.75       307.79 o                         
  -9   5  -6       4269.58       4115.03       410.93 o                         
  -7   5  -6        994.31       1050.60       518.42 o                         
  -5   5  -6       2760.93       2769.71       251.44 o                         
  -3   5  -6       4350.72       4797.97       415.69 o                         
  -1   5  -6       8844.69       8763.26       388.10 o                         
   1   5  -6       5457.48       4553.55       440.42 o                         
   3   5  -6       1106.18       1121.00       176.61 o                         
   5   5  -6       2377.79       2475.14       287.27 o                         
   7   5  -6       4107.73       4071.96       305.76 o                         
   9   5  -6       5580.71       5322.90       254.22 o                         
  11   5  -6       2730.34       2965.85       373.55 o                         
  13   5  -6       1790.53        838.04       482.27 o                         
  -2   6  -6        510.49        615.45       290.13 o                         
   0   6  -6         66.48        -85.65       186.65 o                         
   2   6  -6        897.27        961.31       237.51 o                         
   4   6  -6       1550.15        945.53       351.00 o                         
 -21   1  -5       1725.72       1479.12       274.86 o                         
 -19   1  -5       2272.64       2497.83       277.28 o                         
 -17   1  -5       1763.60       1482.16       149.43 o                         
 -15   1  -5       4157.61       4144.66       183.80 o                         
 -13   1  -5       2129.46       2248.80       253.73 o                         
 -11   1  -5       9054.69       8666.12       217.37 o                         
  -9   1  -5       1025.15       1089.16        89.61 o                         
  -7   1  -5       7280.60       6558.33       141.91 o                         
  -5   1  -5       9819.38       9045.97       146.75 o                         
  -3   1  -5      24039.70      22726.63       302.38 o                         
  -1   1  -5      16765.92      15586.20       266.64 o                         
   1   1  -5       1271.39       1236.59        58.05 o                         
   3   1  -5       3794.27       3405.34        79.31 o                         
   5   1  -5      14006.79      13513.44       215.33 o                         
   7   1  -5      28041.47      26227.42       442.02 o                         
   9   1  -5       6398.41       5918.66       177.25 o                         
  11   1  -5       8911.42       8639.38       210.15 o                         
  13   1  -5         37.94         12.54        62.68 o                         
  15   1  -5       4011.80       3830.52       202.81 o                         
  17   1  -5       2777.93       2845.50       392.00 o                         
  19   1  -5       4612.20       5148.44       384.13 o                         
  21   1  -5       2475.94       2772.23       329.04 o                         
 -20   2  -5       2207.09       1807.87       237.67 o                         
 -18   2  -5       4482.62       4837.15       340.60 o                         
 -16   2  -5       5670.16       5773.77       236.16 o                         
 -14   2  -5       4330.70       4167.38       191.80 o                         
 -12   2  -5       4981.49       4233.48       173.34 o                         
 -10   2  -5       9695.74       8907.36       194.41 o                         
  -8   2  -5      25438.82      23660.40       377.10 o                         
  -6   2  -5      16030.91      15730.12       263.40 o                         
  -4   2  -5       8556.67       8329.68       130.74 o                         
  -2   2  -5       6294.82       5686.79       126.63 o                         
   0   2  -5      26319.67      24087.95       403.72 o                         
   2   2  -5      41154.90      39219.84       504.10 o                         
   4   2  -5      32215.69      30310.52       444.58 o                         
   6   2  -5       8149.99       7675.90       174.22 o                         
   8   2  -5       1606.33       1543.78       105.86 o                         
  10   2  -5      11343.34      10360.97       239.75 o                         
  12   2  -5      17696.12      17285.76       358.92 o                         
  14   2  -5      14682.45      13978.75       327.73 o                         
  16   2  -5       5039.89       5064.10       213.34 o                         
  18   2  -5       1766.55       1521.34       188.50 o                         
  20   2  -5       1151.52       1036.12       197.23 o                         
 -19   3  -5        978.00        943.80       207.66 o                         
 -17   3  -5       1399.34       1489.60       178.12 o                         
 -15   3  -5       3601.49       3588.12       206.47 o                         
 -13   3  -5      10395.61       9862.71       243.50 o                         
 -11   3  -5       6238.80       6390.86       200.42 o                         
  -9   3  -5       6074.73       5600.15       158.10 o                         
  -7   3  -5        359.44        261.71        71.81 o                         
  -5   3  -5      14119.75      12622.01       232.23 o                         
  -3   3  -5      16784.53      16086.43       255.31 o                         
  -1   3  -5      19823.31      18762.49       350.40 o                         
   1   3  -5      10109.09       9947.92       238.11 o                         
   3   3  -5       1887.80       1579.52        74.32 o                         
   5   3  -5       7352.19       6478.10       193.87 o                         
   7   3  -5      13771.46      12927.58       272.17 o                         
   9   3  -5      16966.66      16168.51       332.27 o                         
  11   3  -5       3410.79       3466.99       187.14 o                         
  13   3  -5       2817.50       2686.75       155.89 o                         
  15   3  -5       1326.11       1387.18       140.56 o                         
  17   3  -5       4629.75       4581.36       286.14 o                         
  19   3  -5       3208.97       3042.60       268.37 o                         
 -16   4  -5       1061.74       1079.01       205.37 o                         
 -14   4  -5        626.89        728.69       125.29 o                         
 -12   4  -5        269.55        319.66       105.47 o                         
 -10   4  -5        846.06        752.56       128.28 o                         
  -8   4  -5       3413.89       3600.67       212.54 o                         
  -6   4  -5       5441.53       5432.27       217.35 o                         
  -4   4  -5        968.23       1201.88       118.77 o                         
  -2   4  -5        581.56        742.96        86.75 o                         
   0   4  -5       1250.03       1219.88        93.06 o                         
   2   4  -5       2533.25       2395.13       219.26 o                         
   4   4  -5       3326.03       3052.86       220.16 o                         
   6   4  -5       2547.51       2738.04       149.67 o                         
   8   4  -5        422.39        423.80        92.59 o                         
  10   4  -5        156.76        182.67       111.22 o                         
  12   4  -5        785.26        723.91       136.48 o                         
  14   4  -5        627.80        666.44       149.06 o                         
  16   4  -5       1293.58       1448.46       283.31 o                         
 -11   5  -5        168.22        154.23       136.06 o                         
  -9   5  -5       1194.72       1330.04       163.04 o                         
  -7   5  -5        352.62        485.50       126.16 o                         
  -5   5  -5       1627.78       1733.05       162.54 o                         
  -3   5  -5        593.77        476.05       117.74 o                         
  -1   5  -5        545.51        744.98       123.13 o                         
   1   5  -5         15.93        254.93       220.69 o                         
   3   5  -5        828.09        960.12       172.23 o                         
   5   5  -5       1343.52       1564.12       210.31 o                         
   7   5  -5        509.69        440.92       112.03 o                         
   9   5  -5        557.58        442.73       127.80 o                         
  11   5  -5        110.82        -15.61       199.66 o                         
  13   5  -5        208.95          3.80       369.08 o                         
  -4   6  -5       1135.31       1157.65       318.66 o                         
  -2   6  -5       1144.55       1073.94       298.69 o                         
   0   6  -5       1324.14       1279.05       437.57 o                         
   2   6  -5       3922.53       3486.88       312.74 o                         
   4   6  -5       1581.10       1187.14       366.22 o                         
   6   6  -5       1590.91        863.72       516.52 o                         
 -22   0  -4       1510.01       1971.91       446.13 o                         
 -20   0  -4       2376.65       2529.33       414.74 o                         
 -18   0  -4      13611.52      12583.86       682.98 o                         
 -16   0  -4       7514.01       7003.93       457.54 o                         
 -14   0  -4       5725.42       5541.29       246.22 o                         
 -12   0  -4       5088.33       5552.94       193.40 o                         
 -10   0  -4      18864.44      19120.46       404.21 o                         
  -8   0  -4      30335.64      30583.83       581.65 o                         
  -6   0  -4      22314.93      21760.95       419.10 o                         
  -4   0  -4      34544.08      34450.32       619.81 o                         
  -2   0  -4      11490.29      13674.93       261.00 o                         
   0   0  -4      63574.31      68928.27      1189.18 o                         
   2   0  -4      50176.00      50219.35       876.12 o                         
   4   0  -4      44232.65      42363.80       749.57 o                         
   6   0  -4       8043.33       8119.26       181.76 o                         
   8   0  -4      17780.07      19611.63       387.74 o                         
  10   0  -4      18363.61      18699.42       386.66 o                         
  12   0  -4      21330.22      21966.69       560.56 o                         
  14   0  -4      23161.97      23635.82       928.40 o                         
  16   0  -4       2044.39       1781.66       285.37 o                         
  18   0  -4       1966.63       1912.93       332.93 o                         
  20   0  -4       2063.79       2221.13       374.79 o                         
  22   0  -4       8148.86       8561.09       723.89 o                         
 -21   1  -4       2629.58       2894.23       327.58 o                         
 -19   1  -4        841.76        685.01       209.60 o                         
 -17   1  -4       1333.15       1664.97       145.59 o                         
 -15   1  -4       6220.33       6527.24       217.34 o                         
 -13   1  -4       9887.13       9671.57       244.79 o                         
 -11   1  -4       8207.00       8069.71       205.74 o                         
  -9   1  -4       4747.04       4939.26       130.17 o                         
  -7   1  -4       5864.84       6859.04       143.54 o                         
  -5   1  -4      15491.06      16823.45       263.55 o                         
  -3   1  -4      30683.42      31012.73       397.63 o                         
  -1   1  -4      31331.69      31490.23       504.02 o                         
   1   1  -4       7503.77       7849.88       147.80 o                         
   3   1  -4       4194.42       5837.01       106.46 o                         
   5   1  -4      24672.80      26653.22       434.25 o                         
   7   1  -4      24748.11      24768.50       417.61 o                         
   9   1  -4      11343.38      11009.53       228.24 o                         
  11   1  -4       6066.02       6185.68       171.32 o                         
  13   1  -4       2033.03       2372.36       147.60 o                         
  15   1  -4       4493.69       5201.35       224.80 o                         
  17   1  -4       5528.84       5097.08       281.07 o                         
  19   1  -4       5304.51       4718.76       373.63 o                         
  21   1  -4       1519.38       1636.27       285.78 o                         
 -20   2  -4       1292.83       1474.67       190.88 o                         
 -18   2  -4        610.46        672.91       143.06 o                         
 -16   2  -4        317.17        207.53       123.43 o                         
 -14   2  -4        471.31        628.53       102.93 o                         
 -12   2  -4       1878.06       2250.28       108.54 o                         
 -10   2  -4       1626.09       2068.88        96.45 o                         
  -8   2  -4       2183.38       2249.64        90.62 o                         
  -6   2  -4       5539.08       5150.63       114.22 o                         
  -4   2  -4        340.73        323.40        31.50 o                         
  -2   2  -4         78.58        440.18        37.14 o                         
   0   2  -4       2925.82       2670.91        66.35 o                         
   2   2  -4      11175.21      11490.59       156.83 o                         
   4   2  -4       2270.93       2227.80        72.62 o                         
   6   2  -4        757.39        887.08        69.34 o                         
   8   2  -4       1664.09       1661.76        92.05 o                         
  10   2  -4       2891.93       3004.04       128.47 o                         
  12   2  -4        522.64        515.20        82.21 o                         
  14   2  -4        972.32       1064.25       110.87 o                         
  16   2  -4       2417.49       2744.45       198.25 o                         
  18   2  -4        263.03        264.11       143.58 o                         
  20   2  -4        313.26        353.65       169.11 o                         
 -19   3  -4       1122.07       1020.93       188.19 o                         
 -17   3  -4        136.29        103.54       137.97 o                         
 -15   3  -4        420.46        639.62       111.83 o                         
 -13   3  -4       1304.70       1604.74       112.98 o                         
 -11   3  -4       3457.74       3442.55       139.07 o                         
  -9   3  -4       1773.40       1667.21        96.25 o                         
  -7   3  -4       2496.69       2519.20       104.63 o                         
  -5   3  -4       3004.24       3023.06       118.42 o                         
  -3   3  -4       2425.47       2702.52        84.16 o                         
  -1   3  -4        697.61        762.93        48.87 o                         
   1   3  -4       3420.25       3264.17        91.67 o                         
   3   3  -4       5058.00       4911.98       105.74 o                         
   5   3  -4       4067.36       4134.81       167.23 o                         
   7   3  -4       3589.20       3530.00       130.21 o                         
   9   3  -4       1097.94       1325.00        99.34 o                         
  11   3  -4        657.00        817.73        96.52 o                         
  13   3  -4        586.15        659.63       105.75 o                         
  15   3  -4       2827.86       3345.62       257.42 o                         
  17   3  -4       1591.22       1526.72       145.03 o                         
  19   3  -4        657.96        643.57       200.83 o                         
 -16   4  -4       4459.61       4178.77       227.66 o                         
 -14   4  -4       1745.82       1650.65       149.64 o                         
 -12   4  -4       2192.58       2321.80       153.07 o                         
 -10   4  -4       4462.71       4585.24       277.62 o                         
  -8   4  -4       8057.59       8160.28       273.00 o                         
  -6   4  -4       9069.36       8682.65       271.27 o                         
  -4   4  -4       1619.82       1825.31       131.28 o                         
  -2   4  -4       7969.91       8114.78       273.09 o                         
   0   4  -4       5677.30       6052.60       175.79 o                         
   2   4  -4      13493.92      13712.71       333.14 o                         
   4   4  -4       5073.86       5149.42       348.15 o                         
   6   4  -4       5821.22       5894.00       203.49 o                         
   8   4  -4       1975.26       1999.74       161.15 o                         
  10   4  -4       5846.91       5624.87       262.79 o                         
  12   4  -4       7160.55       7239.92       253.31 o                         
  14   4  -4       3150.73       3540.69       315.64 o                         
  16   4  -4       2546.47       2275.44       184.80 o                         
 -13   5  -4       5888.08       5961.37       541.25 o                         
 -11   5  -4       3088.79       3510.48       242.92 o                         
  -9   5  -4       1289.62       1327.67       255.76 o                         
  -7   5  -4        881.01       1168.85       147.67 o                         
  -5   5  -4       7550.81       7603.54       286.22 o                         
  -3   5  -4       8781.15       8554.33       293.26 o                         
  -1   5  -4       6371.77       6517.99       260.79 o                         
   1   5  -4       3828.72       3725.76       456.12 o                         
   3   5  -4       1585.08       1535.39       185.95 o                         
   5   5  -4       3747.99       3646.11       274.21 o                         
   7   5  -4       5941.68       5478.27       344.11 o                         
   9   5  -4       7997.64       7663.30       414.01 o                         
  11   5  -4       1938.21       1639.83       262.61 o                         
  13   5  -4       1097.94        819.01       405.23 o                         
  -6   6  -4       1020.83       1270.85       321.52 o                         
  -4   6  -4        767.34        790.61       185.16 o                         
  -2   6  -4        174.46        295.19       162.18 o                         
   0   6  -4       2415.31       2159.52       323.42 o                         
   2   6  -4       1529.96       1449.71       214.89 o                         
   4   6  -4       3243.07       3092.46       368.13 o                         
 -21   1  -3        867.02        480.92       237.51 o                         
 -19   1  -3        780.22        818.78       207.96 o                         
 -17   1  -3       1096.41       1210.84       132.73 o                         
 -15   1  -3       6558.46       5929.09       229.70 o                         
 -13   1  -3       6713.36       5937.54       189.13 o                         
 -11   1  -3      10764.99       9618.01       192.98 o                         
  -9   1  -3       2157.30       2131.50        84.87 o                         
  -7   1  -3       6203.75       5513.04       109.48 o                         
  -5   1  -3       6361.53       5824.14       114.01 o                         
  -3   1  -3      21857.33      19426.09       282.54 o                         
  -1   1  -3      22695.23      21179.36       303.32 o                         
   1   1  -3      10566.64       9806.38       163.46 o                         
   3   1  -3      12398.58      11464.03       200.14 o                         
   5   1  -3       7743.61       7451.35       152.12 o                         
   7   1  -3      18894.88      17529.82       308.62 o                         
   9   1  -3       2242.80       2173.08        95.94 o                         
  11   1  -3       7992.41       7551.78       188.72 o                         
  13   1  -3        730.80        841.32        86.64 o                         
  15   1  -3       6684.82       6670.00       244.18 o                         
  17   1  -3       3554.58       3370.26       206.53 o                         
  19   1  -3       1746.63       1854.47       260.10 o                         
  21   1  -3       1057.12       1070.65       352.91 o                         
 -20   2  -3       5351.10       5768.95       287.40 o                         
 -18   2  -3       8856.12       8568.42       302.04 o                         
 -16   2  -3       6566.48       6076.44       321.42 o                         
 -14   2  -3       1432.05       1536.76       104.20 o                         
 -12   2  -3       4295.75       3936.32       134.53 o                         
 -10   2  -3      17497.05      16680.67       293.66 o                         
  -8   2  -3      26477.43      23641.28       373.75 o                         
  -6   2  -3      19204.01      17646.78       256.34 o                         
  -4   2  -3      14027.77      13603.63       223.58 o                         
  -2   2  -3       9220.77       8408.47       137.21 o                         
   0   2  -3      25314.25      23012.42       470.64 o                         
   2   2  -3      28967.27      27353.27       308.52 o                         
   4   2  -3      29473.04      28588.22       417.33 o                         
   6   2  -3       8612.74       7938.34       191.99 o                         
   8   2  -3       9993.06       9175.04       204.66 o                         
  10   2  -3      11269.16      10956.23       245.49 o                         
  12   2  -3      12531.21      12118.25       277.32 o                         
  14   2  -3       9326.01       9123.02       251.29 o                         
  16   2  -3       2117.70       2098.70       180.36 o                         
  18   2  -3       2292.11       2327.62       210.53 o                         
  20   2  -3       2568.31       2529.26       236.91 o                         
 -19   3  -3        412.20        127.10       159.62 o                         
 -17   3  -3       2220.64       1954.38       146.29 o                         
 -15   3  -3       6381.70       6027.42       205.33 o                         
 -13   3  -3      11855.88      11261.87       280.21 o                         
 -11   3  -3       3568.17       3614.15       141.12 o                         
  -9   3  -3       2789.08       2708.10       114.62 o                         
  -7   3  -3       3737.87       3510.54       117.75 o                         
  -5   3  -3      20989.00      19130.03       358.59 o                         
  -3   3  -3      19034.53      18313.55       303.83 o                         
  -1   3  -3      13971.91      13288.74       207.15 o                         
   1   3  -3       7633.26       7545.81       137.96 o                         
   3   3  -3       4972.23       4468.53       110.38 o                         
   5   3  -3      16934.80      15449.69       294.55 o                         
   7   3  -3      12592.00      12058.81       254.83 o                         
   9   3  -3      15792.80      15220.46       314.70 o                         
  11   3  -3       1911.10       1942.05       135.93 o                         
  13   3  -3       3304.54       3359.54       199.77 o                         
  15   3  -3       1908.49       1785.52       188.67 o                         
  17   3  -3       6254.21       6433.54       217.10 o                         
  19   3  -3       4374.77       4511.17       337.08 o                         
 -16   4  -3        139.85        333.00       122.56 o                         
 -14   4  -3         63.89        120.17        92.80 o                         
 -12   4  -3       1540.49       1399.93       117.51 o                         
 -10   4  -3       3614.60       3316.61       148.33 o                         
  -8   4  -3       2013.86       2066.22       132.36 o                         
  -6   4  -3       1559.53       1657.27       112.83 o                         
  -4   4  -3         36.25         51.55        59.60 o                         
  -2   4  -3       1270.40        973.95        93.61 o                         
   0   4  -3       3521.01       3465.65       119.48 o                         
   2   4  -3       7861.56       7126.97       169.56 o                         
   4   4  -3       3245.41       3160.38       114.08 o                         
   6   4  -3        286.76        526.08        72.08 o                         
   8   4  -3        124.78        171.76        69.10 o                         
  10   4  -3       2987.95       2844.10       151.88 o                         
  12   4  -3       2374.36       2482.62       204.80 o                         
  14   4  -3       1360.06       1466.23       123.15 o                         
  16   4  -3       1194.68       1163.84       128.52 o                         
  18   4  -3         95.57        195.00       309.15 o                         
 -13   5  -3        795.05       1280.36       317.71 o                         
 -11   5  -3        519.69        590.22       146.65 o                         
  -9   5  -3       1147.70       1213.64       181.58 o                         
  -7   5  -3        279.84        271.78       176.39 o                         
  -5   5  -3        388.33        633.53       191.48 o                         
  -3   5  -3        142.29        307.39       107.45 o                         
  -1   5  -3       1073.76       1045.18       123.60 o                         
   1   5  -3       1788.12       1809.06       218.78 o                         
   3   5  -3        679.89        952.78       245.42 o                         
   5   5  -3        736.30       1017.16       184.59 o                         
   7   5  -3         96.70        124.82       157.92 o                         
   9   5  -3        640.66        734.49       220.21 o                         
  11   5  -3        218.45        304.79       101.90 o                         
  13   5  -3        718.22        621.51       198.56 o                         
  -6   6  -3       2564.91       2634.91       646.84 o                         
  -4   6  -3        671.15        259.33       282.04 o                         
  -2   6  -3       1960.06       2043.57       224.28 o                         
   0   6  -3       1944.71       2029.93       378.59 o                         
   2   6  -3       2786.79       3140.02       272.89 o                         
   4   6  -3       1634.48       1557.17       289.17 o                         
 -22   0  -2       5671.38       6952.56       653.50 o                         
 -20   0  -2       7235.61       7085.73       579.30 o                         
 -18   0  -2       9871.11      11276.86       635.42 o                         
 -16   0  -2       6022.95       5561.86       409.98 o                         
 -14   0  -2       1500.50       1863.23       134.69 o                         
 -12   0  -2       6959.53       7354.12       218.45 o                         
 -10   0  -2      60394.09      60427.49      1097.54 o                         
  -8   0  -2      51224.75      50522.95       914.42 o                         
  -6   0  -2      24610.08      23969.36       451.16 o                         
  -4   0  -2      14419.38      17948.15       336.05 o                         
  -2   0  -2      38818.96      43602.74       755.46 o                         
   0   0  -2      33777.42      35313.48       745.93 o                         
   2   0  -2      70909.36      73749.53      1261.67 o                         
   4   0  -2      91527.97      92856.30      1594.09 o                         
   6   0  -2      15522.66      15663.41       303.86 o                         
   8   0  -2       9074.12      11175.12       241.11 o                         
  10   0  -2      20665.20      23689.75       466.20 o                         
  12   0  -2      19403.23      19617.74       818.06 o                         
  14   0  -2      15337.44      14799.38       746.72 o                         
  16   0  -2       2318.95       2372.37       323.42 o                         
  18   0  -2       5669.03       5796.81       493.69 o                         
  20   0  -2       2111.99       2315.30       380.49 o                         
  22   0  -2       4910.48       4685.77       570.74 o                         
 -21   1  -2        557.79        584.98       238.22 o                         
 -19   1  -2        981.79       1089.73       218.97 o                         
 -17   1  -2       4026.18       4413.26       257.85 o                         
 -15   1  -2       8886.20       9413.34       256.02 o                         
 -13   1  -2      17278.67      17318.62       305.25 o                         
 -11   1  -2       7266.65       7030.71       157.26 o                         
  -9   1  -2        251.70        440.33        49.91 o                         
  -7   1  -2      18399.47      21451.84       298.76 o                         
  -5   1  -2      35713.25      37890.75       531.94 o                         
  -3   1  -2      28238.70      27904.69       356.09 o                         
  -1   1  -2      32522.40      34989.98       438.62 o                         
   1   1  -2      15113.82      17436.43       205.08 o                         
   3   1  -2       1786.72       2772.09        71.78 o                         
   5   1  -2      19858.37      22778.99       372.53 o                         
   7   1  -2      36649.35      38107.72       608.30 o                         
   9   1  -2      13717.88      13776.23       265.07 o                         
  11   1  -2       3050.32       3163.19       150.48 o                         
  13   1  -2       3003.83       3510.22       315.05 o                         
  15   1  -2       5919.43       6595.96       270.37 o                         
  17   1  -2       4790.06       5079.94       237.19 o                         
  19   1  -2       2703.74       2424.16       273.34 o                         
  21   1  -2       1255.19       1546.94       273.82 o                         
 -20   2  -2         58.79        120.69       149.04 o                         
 -18   2  -2          9.89         95.27       119.28 o                         
 -16   2  -2       1174.11       1335.32       108.42 o                         
 -14   2  -2         70.93         72.82        60.12 o                         
 -12   2  -2       1163.32       1516.15        93.65 o                         
 -10   2  -2       2066.73       2819.46       108.80 o                         
  -8   2  -2       1119.41       1333.67        74.25 o                         
  -6   2  -2       2320.14       2497.98        72.80 o                         
  -4   2  -2       2480.49       3086.72        97.51 o                         
  -2   2  -2       4970.13       5847.20       105.67 o                         
   0   2  -2        284.21        621.31        50.13 o                         
   2   2  -2       4561.48       5265.28        95.84 o                         
   4   2  -2       1288.87       1586.16        51.92 o                         
   6   2  -2        204.37        310.40        44.64 o                         
   8   2  -2         36.26        104.29        47.12 o                         
  10   2  -2       5387.62       5858.54       169.08 o                         
  12   2  -2       3634.56       4803.71       168.49 o                         
  14   2  -2         73.23        386.73       106.94 o                         
  16   2  -2        417.16        433.57        74.83 o                         
  18   2  -2        287.28        344.86       144.70 o                         
  20   2  -2        483.85        703.71       186.49 o                         
 -19   3  -2         82.66        233.14       159.63 o                         
 -17   3  -2       2155.05       2294.58       162.02 o                         
 -15   3  -2       2869.04       3183.93       198.89 o                         
 -13   3  -2       2344.75       2714.53       139.35 o                         
 -11   3  -2       2314.19       2678.66       124.76 o                         
  -9   3  -2       1314.76       1450.62       111.68 o                         
  -7   3  -2        596.71        664.69        64.15 o                         
  -5   3  -2       2473.39       2648.04       111.99 o                         
  -3   3  -2      12663.13      13190.53       235.70 o                         
  -1   3  -2       7331.43       7395.62       136.92 o                         
   1   3  -2       1676.80       1830.09        68.82 o                         
   3   3  -2       1530.22       1778.31        76.67 o                         
   5   3  -2       2165.97       2290.17        80.08 o                         
   7   3  -2       2423.43       2504.39       109.93 o                         
   9   3  -2       3276.52       3596.70       148.01 o                         
  11   3  -2       3947.54       4016.82       161.81 o                         
  13   3  -2       1031.53       1136.13       146.29 o                         
  15   3  -2        804.29        839.56        96.57 o                         
  17   3  -2        677.57       1103.75       184.41 o                         
  19   3  -2        351.90        550.61       191.57 o                         
 -16   4  -2       1414.16       1549.35       228.85 o                         
 -14   4  -2        619.65        726.61       114.13 o                         
 -12   4  -2       6109.59       6119.34       201.54 o                         
 -10   4  -2       5927.11       6427.78       251.00 o                         
  -8   4  -2       9430.52       9164.61       247.32 o                         
  -6   4  -2      10714.42      10749.38       261.80 o                         
  -4   4  -2       1369.37       1539.95       104.65 o                         
  -2   4  -2       4410.89       4670.71       140.50 o                         
   0   4  -2       9748.21      10246.68       188.99 o                         
   2   4  -2      16649.73      16526.38       288.92 o                         
   4   4  -2       7193.19       7250.02       167.75 o                         
   6   4  -2       4823.40       5043.51       159.40 o                         
   8   4  -2       2532.62       2764.03       135.16 o                         
  10   4  -2       3922.99       4264.30       227.09 o                         
  12   4  -2       6515.88       7036.31       535.42 o                         
  14   4  -2       3519.84       3847.48       174.50 o                         
  16   4  -2       1990.58       2147.21       150.23 o                         
  18   4  -2        695.12        429.79       176.82 o                         
 -13   5  -2       2164.92       2140.21       264.81 o                         
 -11   5  -2       1879.90       1814.39       190.89 o                         
  -9   5  -2       2345.98       2448.57       191.54 o                         
  -7   5  -2       2996.01       3559.94       214.09 o                         
  -5   5  -2       7848.64       7842.80       282.51 o                         
  -3   5  -2       8178.44       8704.74       289.94 o                         
  -1   5  -2       4151.30       3904.22       215.10 o                         
   1   5  -2        941.82        938.09       143.52 o                         
   3   5  -2       5583.91       6177.60       301.50 o                         
   5   5  -2       7692.09       7750.45       470.38 o                         
   7   5  -2       6094.20       6391.46       354.44 o                         
   9   5  -2       5200.17       5323.95       255.24 o                         
  11   5  -2        619.96        694.33       120.04 o                         
  13   5  -2       1189.59       1325.38       171.07 o                         
  -4   6  -2        474.20        386.20       214.98 o                         
  -2   6  -2        804.29        971.21       240.66 o                         
   2   6  -2       1930.18       2381.89       314.86 o                         
   4   6  -2        717.01       1158.60       269.20 o                         
   6   6  -2         50.40        231.15       353.86 o                         
 -21   1  -1        562.38        489.50       306.30 o                         
 -19   1  -1        799.98       1012.26       214.52 o                         
 -17   1  -1       6673.51       6211.26       230.17 o                         
 -15   1  -1       9402.42       9266.43       255.83 o                         
 -13   1  -1       3717.28       3630.12       156.78 o                         
 -11   1  -1       5743.62       5473.49       135.71 o                         
  -9   1  -1       1639.83       1872.72       108.12 o                         
  -7   1  -1      29811.87      28379.73       414.94 o                         
  -5   1  -1      10697.03       9291.07       172.33 o                         
  -3   1  -1      76166.94      75775.24      1011.41 o                         
  -1   1  -1      18522.02      17964.42       255.20 o                         
   1   1  -1       7913.10       7771.02       110.49 o                         
   3   1  -1       1184.30       1353.72        52.21 o                         
   5   1  -1      26174.55      25594.23       411.47 o                         
   7   1  -1      31076.99      28410.67       465.11 o                         
   9   1  -1       6458.59       6631.03       157.75 o                         
  11   1  -1       4939.24       4540.22       195.06 o                         
  13   1  -1        205.34        224.81        47.72 o                         
  15   1  -1       7162.35       6537.16       286.02 o                         
  17   1  -1       2560.54       3022.22       363.85 o                         
  19   1  -1       2601.96       2698.65       285.23 o                         
  21   1  -1       1719.17       1630.24       279.53 o                         
 -20   2  -1       5021.15       4967.50       295.42 o                         
 -18   2  -1       5184.40       5520.74       304.80 o                         
 -16   2  -1        529.59        505.43        83.87 o                         
 -14   2  -1       5314.91       4815.26       231.26 o                         
 -12   2  -1      12767.70      12282.01       246.94 o                         
 -10   2  -1      34638.79      32594.29       502.40 o                         
  -8   2  -1      28816.88      27032.38       417.32 o                         
  -6   2  -1      13732.48      14359.13       262.58 o                         
  -4   2  -1       2593.20       2379.00        93.47 o                         
  -2   2  -1      21384.33      19520.74       290.19 o                         
   0   2  -1      64912.34      60245.85       751.40 o                         
   2   2  -1      50021.92      46861.30       648.97 o                         
   4   2  -1      24959.03      24148.84       297.82 o                         
   6   2  -1       3451.61       3715.10        98.08 o                         
   8   2  -1      10171.72       9012.77       199.42 o                         
  10   2  -1      16271.00      15611.06       311.67 o                         
  12   2  -1      20745.06      19563.91       453.78 o                         
  14   2  -1      10028.74       9499.93       216.54 o                         
  16   2  -1       2504.86       2456.07       125.99 o                         
  18   2  -1       2250.47       2497.17       210.73 o                         
  20   2  -1       2807.17       2812.80       241.50 o                         
 -19   3  -1       2535.16       2551.30       220.25 o                         
 -17   3  -1       4141.73       4146.31       190.74 o                         
 -15   3  -1       5954.80       5997.05       284.18 o                         
 -13   3  -1       9493.06       8772.51       226.85 o                         
 -11   3  -1       1204.79       1124.73        91.37 o                         
  -9   3  -1       5048.39       4721.75       144.41 o                         
  -7   3  -1       7619.27       7099.22       188.33 o                         
  -5   3  -1      31166.16      28651.40       497.75 o                         
  -3   3  -1      20200.73      18822.14       308.77 o                         
  -1   3  -1       8510.47       8111.09       145.73 o                         
   1   3  -1       1055.05        961.10        64.96 o                         
   3   3  -1      12064.96      10521.63       192.26 o                         
   5   3  -1      23015.63      21189.87       302.79 o                         
   7   3  -1      13792.84      13054.87       312.40 o                         
   9   3  -1      11029.71       9830.96       233.18 o                         
  11   3  -1        457.97        379.67       100.69 o                         
  13   3  -1       5035.80       4799.85       161.06 o                         
  15   3  -1       4782.15       4335.58       169.58 o                         
  17   3  -1       6580.14       6119.43       211.32 o                         
  19   3  -1       2277.91       2148.18       237.89 o                         
 -18   4  -1        144.67         37.86       271.05 o                         
 -16   4  -1       1145.91       1293.04       139.93 o                         
 -14   4  -1         49.63         40.14        94.50 o                         
 -12   4  -1       1534.40       1607.86       121.66 o                         
 -10   4  -1        306.64        430.16        83.38 o                         
  -8   4  -1       1845.96       1741.32       120.45 o                         
  -6   4  -1        790.95        878.96        90.35 o                         
  -4   4  -1       1120.76       1000.12        90.04 o                         
  -2   4  -1       3274.36       3119.98       109.83 o                         
   0   4  -1       1969.69       2038.97       113.51 o                         
   2   4  -1       3051.84       3063.72       118.07 o                         
   4   4  -1        245.79        332.94        59.28 o                         
   6   4  -1       1901.85       1906.29       141.99 o                         
   8   4  -1        505.64        366.50       105.26 o                         
  10   4  -1       3972.29       3815.11       144.41 o                         
  12   4  -1       2455.64       2428.93       134.01 o                         
  14   4  -1        240.19        187.63        85.88 o                         
  16   4  -1         11.70        129.71        92.19 o                         
  18   4  -1        405.90        152.79       160.73 o                         
 -13   5  -1       1213.61       1355.65       206.00 o                         
 -11   5  -1         43.89        179.17       131.82 o                         
  -9   5  -1        339.46        354.07       126.29 o                         
  -7   5  -1        167.98        290.89       115.29 o                         
  -5   5  -1       1130.69       1456.26       149.01 o                         
  -3   5  -1        962.68       1285.98       151.54 o                         
  -1   5  -1        816.17       1064.84       100.32 o                         
   1   5  -1        705.74        637.79       106.10 o                         
   3   5  -1        479.95        707.69       115.90 o                         
   5   5  -1        661.08        912.08       133.63 o                         
   7   5  -1        692.42        946.52       170.27 o                         
   9   5  -1       1042.73       1415.76       128.93 o                         
  11   5  -1        128.04         95.34        97.80 o                         
  13   5  -1        709.97        747.74       258.98 o                         
  -6   6  -1       1376.05       1049.15       800.46 o                         
  -4   6  -1        821.25        927.45       246.37 o                         
  -2   6  -1       2125.43       2026.13       287.27 o                         
   2   6  -1       5058.61       4872.21       416.64 o                         
   4   6  -1       1344.78       1105.33       251.13 o                         
 -22   0   0       6073.19       7022.95       658.25 o                         
 -20   0   0       3816.97       4818.94       516.52 o                         
 -18   0   0       6084.91       6402.75       490.84 o                         
 -16   0   0        599.93        831.38       221.64 o                         
 -14   0   0      19145.50      18998.50       433.49 o                         
 -12   0   0      26595.80      27338.99       556.81 o                         
 -10   0   0      28682.55      29207.72       570.01 o                         
  -8   0   0      50798.78      53645.52       955.73 o                         
  -6   0   0        684.21       1095.06        52.97 o                         
  -4   0   0      16248.88      18078.32       330.57 o                         
  -2   0   0      37897.36      41943.07       810.65 o                         
   2   0   0      34383.43      37397.76       643.09 o                         
   4   0   0      16506.72      18221.81       407.33 o                         
   6   0   0        468.28        637.09       175.98 o                         
   8   0   0      51052.17      53438.05       818.05 o                         
  10   0   0      28542.88      28934.72       469.76 o                         
  12   0   0      27891.35      28674.57       559.99 o                         
  14   0   0      19811.44      19836.43       521.66 o                         
  16   0   0        474.97        421.40       202.61 o                         
  18   0   0       5839.98       5970.89       496.54 o                         
  20   0   0       4088.43       4570.67       514.62 o                         
  22   0   0       6477.10       6406.55       634.47 o                         
 -21   1   0        636.99        802.36       307.25 o                         
 -19   1   0       2650.59       3519.42       305.78 o                         
 -17   1   0       8000.80       8489.16       264.37 o                         
 -15   1   0      11402.04      12463.48       493.86 o                         
 -13   1   0       2094.90       2462.07       127.78 o                         
 -11   1   0       3232.53       3433.83       117.88 o                         
  -9   1   0       8599.78       9403.63       176.97 o                         
  -7   1   0      21188.10      23451.63       350.56 o                         
  -5   1   0      42695.78      46593.80       716.33 o                         
  -3   1   0      70606.75      81212.02      1082.44 o                         
  -1   1   0       2783.87       3194.75        84.38 o                         
   1   1   0       3358.08       3922.24        72.06 o                         
   3   1   0      69222.45      81922.30      1199.58 o                         
   5   1   0      43013.58      46562.46       718.09 o                         
   7   1   0      21138.67      22753.80       381.63 o                         
   9   1   0       8720.22       9223.37       229.56 o                         
  11   1   0       3106.21       3425.27       101.95 o                         
  13   1   0       2199.88       2609.72       136.55 o                         
  15   1   0      11732.83      12978.20       347.54 o                         
  17   1   0       8406.79       8511.66       343.72 o                         
  19   1   0       2636.46       2623.92       278.08 o                         
  21   1   0        624.25        412.30       230.96 o                         
 -20   2   0       2270.01       2460.62       209.33 o                         
 -18   2   0         76.91        323.36       140.75 o                         
 -16   2   0        169.76         85.73        72.14 o                         
 -14   2   0        213.05        219.22        66.59 o                         
 -12   2   0       2072.40       2642.90       118.62 o                         
 -10   2   0        337.43        611.04        79.43 o                         
  -8   2   0       1007.74       1598.35       155.78 o                         
  -6   2   0       8967.93      10109.16       174.66 o                         
  -4   2   0       5861.96       6503.28       162.91 o                         
  -2   2   0       6146.19       7451.39       151.61 o                         
   0   2   0        307.22        767.30        48.07 o                         
   2   2   0       6502.08       7579.28       136.43 o                         
   4   2   0       5568.68       6291.80       100.65 o                         
   6   2   0       8727.98      10348.56       185.54 o                         
   8   2   0        825.70       1199.92        77.28 o                         
  10   2   0        472.76       1137.66       211.17 o                         
  12   2   0       2037.33       2669.01       144.29 o                         
  14   2   0        230.62        285.95        62.56 o                         
  16   2   0        160.00        135.64        63.96 o                         
  18   2   0        105.49        488.35       144.49 o                         
  20   2   0       2260.84       2641.71       235.54 o                         
 -19   3   0       1939.03       2188.07       216.82 o                         
 -17   3   0        817.73        769.61       116.49 o                         
 -15   3   0       2635.55       3378.26       164.17 o                         
 -13   3   0        508.81        634.18        97.57 o                         
 -11   3   0        812.43       1035.57        89.98 o                         
  -9   3   0       2494.11       3170.96       131.27 o                         
  -7   3   0      14892.35      15218.83       345.08 o                         
  -5   3   0       5384.90       5469.60       140.35 o                         
  -3   3   0       3530.85       3595.98       133.05 o                         
  -1   3   0       1311.13       1363.13        74.13 o                         
   1   3   0       1388.97       1536.12        71.58 o                         
   3   3   0       3689.86       3702.53       103.20 o                         
   5   3   0       5593.28       5727.03       116.69 o                         
   7   3   0      15317.33      15774.98       367.91 o                         
   9   3   0       2110.68       2709.93       156.21 o                         
  11   3   0        774.51        957.56        81.03 o                         
  13   3   0        548.58        641.21        81.01 o                         
  15   3   0       2877.64       3704.93       167.05 o                         
  17   3   0        750.29        798.91       106.66 o                         
  19   3   0       2047.11       2302.70       243.90 o                         
 -18   4   0        997.30        545.46       209.73 o                         
 -16   4   0       2603.67       2542.88       171.04 o                         
 -14   4   0       1516.90       1864.75       141.58 o                         
 -12   4   0       7590.83       7874.38       227.31 o                         
 -10   4   0      13772.93      13879.72       335.01 o                         
  -8   4   0       4494.50       4760.54       217.62 o                         
  -6   4   0       1573.28       1711.26       114.45 o                         
  -4   4   0       4173.13       4547.39       135.52 o                         
  -2   4   0      16926.70      17295.53       256.83 o                         
   0   4   0      10002.20      10902.04       198.93 o                         
   2   4   0      17538.14      17634.23       305.86 o                         
   4   4   0       4081.40       4175.24       130.07 o                         
   6   4   0       1614.64       1642.50        98.85 o                         
   8   4   0       4139.02       4559.59       149.69 o                         
  10   4   0      14583.58      14783.44       293.42 o                         
  12   4   0       7354.49       7752.28       325.40 o                         
  14   4   0       1567.24       1592.48       123.36 o                         
  16   4   0       2521.99       2803.00       175.73 o                         
  18   4   0       1063.29        791.43       237.81 o                         
 -13   5   0       6399.96       6278.79       371.31 o                         
 -11   5   0        287.68        305.40       147.56 o                         
  -9   5   0       2656.16       2946.17       184.71 o                         
  -7   5   0       3641.04       4050.77       192.11 o                         
  -5   5   0      11261.23      11822.78       304.38 o                         
  -3   5   0       3491.58       3978.31       175.28 o                         
  -1   5   0       3291.21       3422.32       152.16 o                         
   1   5   0       2971.24       2997.71       147.73 o                         
   3   5   0       3453.94       4064.95       175.29 o                         
   5   5   0      11079.25      11173.13       371.39 o                         
   7   5   0       3874.21       4389.84       334.72 o                         
   9   5   0       2928.64       3608.77       168.62 o                         
  11   5   0        220.93        217.68        92.29 o                         
  13   5   0       6161.29       6539.53       258.05 o                         
  -6   6   0        326.89        452.79       272.05 o                         
  -4   6   0        737.72        681.08       239.71 o                         
  -2   6   0       1065.44       1549.56       265.39 o                         
   2   6   0       1201.58       1264.19       257.78 o                         
   4   6   0        888.93        802.84       240.66 o                         
   6   6   0        266.33        422.35       358.61 o                         
 -21   1   1       1731.32       1928.27       288.53 o                         
 -19   1   1       2187.27       2649.86       276.29 o                         
 -17   1   1       2684.64       2980.07       213.09 o                         
 -15   1   1       6815.69       6951.83       264.03 o                         
 -13   1   1        377.66        457.80        67.39 o                         
 -11   1   1       4952.95       4824.83       139.70 o                         
  -9   1   1       6353.34       6143.74       159.93 o                         
  -7   1   1      30356.29      28433.00       416.13 o                         
  -5   1   1      25043.94      24605.04       444.85 o                         
  -3   1   1       1599.16       1773.87        54.49 o                         
  -1   1   1       7769.40       7620.37       106.97 o                         
   1   1   1      19710.66      19019.32       267.87 o                         
   3   1   1      74669.22      75575.69      1134.34 o                         
   5   1   1      10923.02       9325.33       204.58 o                         
   7   1   1      29748.31      27866.77       405.10 o                         
   9   1   1       1365.14       1540.10       128.61 o                         
  11   1   1       5711.85       5663.25       131.95 o                         
  13   1   1       3785.34       3919.64       149.19 o                         
  15   1   1       9739.20       9748.60       310.22 o                         
  17   1   1       6607.91       6505.18       255.29 o                         
  19   1   1        802.40        509.56       201.82 o                         
  21   1   1        527.59        319.25       224.05 o                         
 -20   2   1       3019.19       3217.57       246.18 o                         
 -18   2   1       2552.92       2378.67       191.42 o                         
 -16   2   1       2473.11       2627.24       139.17 o                         
 -14   2   1       9650.71       9034.03       219.31 o                         
 -12   2   1      19442.04      19224.88       374.55 o                         
 -10   2   1      16234.55      15410.63       344.07 o                         
  -8   2   1      10382.69       9338.47       200.50 o                         
  -6   2   1       3848.01       4162.08        97.22 o                         
  -4   2   1      23533.49      22628.89       371.85 o                         
  -2   2   1      49643.02      46941.59       727.24 o                         
   0   2   1      64896.84      60362.93       921.81 o                         
   2   2   1      20693.20      18603.46       280.94 o                         
   4   2   1       2456.83       2340.67        65.10 o                         
   6   2   1      13570.82      14312.64       270.39 o                         
   8   2   1      29223.14      27676.59       474.42 o                         
  10   2   1      34264.88      32380.96       493.69 o                         
  12   2   1      12516.69      12198.87       239.73 o                         
  14   2   1       5532.68       4847.95       150.86 o                         
  16   2   1        533.40        464.40        72.48 o                         
  18   2   1       5200.12       5275.93       279.05 o                         
  20   2   1       5220.36       5579.06       317.88 o                         
 -19   3   1       2276.85       2140.02       219.19 o                         
 -17   3   1       6270.02       5873.11       222.24 o                         
 -15   3   1       5041.78       5242.75       194.33 o                         
 -13   3   1       5301.50       5051.23       176.01 o                         
 -11   3   1        491.68        606.75        83.79 o                         
  -9   3   1      10585.22       9855.51       229.68 o                         
  -7   3   1      12867.89      12431.63       299.13 o                         
  -5   3   1      23905.91      22006.14       455.56 o                         
  -3   3   1      12308.13      10947.52       218.19 o                         
  -1   3   1       1158.39       1039.05        58.75 o                         
   1   3   1       7667.82       7083.92       147.28 o                         
   3   3   1      20959.12      19547.25       313.15 o                         
   5   3   1      31054.89      28418.66       432.33 o                         
   7   3   1       7220.78       6804.88       173.91 o                         
   9   3   1       5448.37       5032.41       140.58 o                         
  11   3   1       1112.81       1246.16        88.00 o                         
  13   3   1       9300.04       8854.59       228.62 o                         
  15   3   1       5652.92       5423.86       183.53 o                         
  17   3   1       4582.56       4604.10       199.87 o                         
  19   3   1       2600.83       3007.88       269.31 o                         
 -18   4   1        427.27        379.89       202.14 o                         
 -16   4   1         10.41         72.44       109.31 o                         
 -14   4   1        233.90        285.87       102.94 o                         
 -12   4   1       2755.58       3230.10       169.67 o                         
 -10   4   1       3863.12       3885.79       180.77 o                         
  -8   4   1        677.10        712.54       124.53 o                         
  -6   4   1       1957.07       1868.59       128.52 o                         
  -4   4   1        367.48        437.65        64.34 o                         
  -2   4   1       2855.36       2757.56       108.72 o                         
   0   4   1       2422.36       2349.40        87.27 o                         
   2   4   1       3554.78       3279.32       106.14 o                         
   4   4   1       1172.38       1128.45        71.95 o                         
   6   4   1        742.70        828.08        78.13 o                         
   8   4   1       1609.18       1692.60       145.41 o                         
  10   4   1        300.41        325.03        70.76 o                         
  12   4   1       1756.85       1704.52       116.72 o                         
  14   4   1         78.36        111.25        81.69 o                         
  16   4   1       1052.47       1089.87       129.98 o                         
 -13   5   1        792.96        829.66       179.23 o                         
 -11   5   1        135.22        172.46       136.89 o                         
  -9   5   1       1068.15       1453.50       172.19 o                         
  -7   5   1        651.15       1002.96       149.78 o                         
  -5   5   1        647.30        860.61       183.12 o                         
  -3   5   1        385.16        486.02        99.59 o                         
  -1   5   1        824.16        872.76        96.78 o                         
   1   5   1        884.04       1201.74       107.13 o                         
   3   5   1        943.45       1348.31       115.47 o                         
   5   5   1       1121.34       1542.63       123.97 o                         
   7   5   1        136.02        191.70       108.01 o                         
   9   5   1        301.69        253.52        86.68 o                         
  11   5   1         21.37        -28.77        87.03 o                         
  13   5   1       1370.08       1511.73       161.30 o                         
  -6   6   1       1202.76        933.64       635.42 o                         
  -4   6   1       1422.47       1461.09       271.10 o                         
  -2   6   1       4931.32       5458.17       430.91 o                         
   2   6   1       2328.89       2343.84       303.44 o                         
   4   6   1        833.41        675.38       230.20 o                         
 -22   0   2       4746.74       6455.06       657.30 o                         
 -20   0   2       2625.52       3678.42       460.40 o                         
 -18   0   2       6101.76       6788.00       510.81 o                         
 -16   0   2       1920.14       2192.59       304.39 o                         
 -14   0   2      14907.36      14618.18       457.00 o                         
 -12   0   2      18191.91      18179.82       602.61 o                         
 -10   0   2      22095.77      24298.41       606.49 o                         
  -8   0   2       9156.62      11296.20       243.18 o                         
  -6   0   2      15783.98      15797.54       307.14 o                         
  -4   0   2      87166.98      88786.90      2017.82 o                         
  -2   0   2      69145.91      73322.52      3603.56 o                         
   0   0   2      34241.25      36408.78      1437.70 o                         
   2   0   2      38693.45      42308.32      1578.57 o                         
   4   0   2      14730.21      18045.29       348.29 o                         
   6   0   2      24206.24      23471.40       405.44 o                         
   8   0   2      51904.97      50639.79       778.27 o                         
  10   0   2      58644.04      58053.48       895.78 o                         
  12   0   2       6688.40       6931.75       156.18 o                         
  14   0   2       1602.92       1833.98       252.08 o                         
  16   0   2       5986.08       6088.84       440.42 o                         
  18   0   2       9549.70       9647.40       613.54 o                         
  20   0   2       7080.19       7550.88       608.79 o                         
  22   0   2       5928.14       6353.28       639.23 o                         
 -21   1   2       1115.99       1245.27       258.94 o                         
 -19   1   2       2329.14       2662.97       278.11 o                         
 -17   1   2       5018.05       5859.38       235.80 o                         
 -15   1   2       6312.76       7304.17       263.77 o                         
 -13   1   2       3224.28       3618.67       136.22 o                         
 -11   1   2       2944.67       2955.24       119.31 o                         
  -9   1   2      13165.25      12868.44       224.37 o                         
  -7   1   2      35906.62      38579.07       549.20 o                         
  -5   1   2      19439.66      21459.27       390.91 o                         
  -3   1   2       2195.49       3309.38        58.79 o                         
  -1   1   2      14726.36      17194.12       271.68 o                         
   1   1   2      31604.69      34278.11       368.42 o                         
   3   1   2      28569.67      28677.17       336.76 o                         
   5   1   2      35550.62      37307.38       519.97 o                         
   7   1   2      18489.09      21439.39       321.25 o                         
   9   1   2        312.59        552.28        51.69 o                         
  11   1   2       7342.67       7367.32       154.95 o                         
  13   1   2      16705.98      17128.23       295.53 o                         
  15   1   2       8606.53       9321.57       283.75 o                         
  17   1   2       4021.09       4316.94       319.21 o                         
  19   1   2       1105.44       1109.99       221.18 o                         
  21   1   2        519.84        337.21       221.92 o                         
 -20   2   2        509.30        821.83       172.58 o                         
 -18   2   2        265.53        240.29       127.00 o                         
 -16   2   2        375.96        363.55        94.92 o                         
 -14   2   2        120.75        473.39       156.98 o                         
 -12   2   2       3869.57       4806.62       238.08 o                         
 -10   2   2       5246.41       5884.75       163.43 o                         
  -8   2   2         21.12        243.99        65.49 o                         
  -6   2   2        203.93        271.09        44.80 o                         
  -4   2   2       1272.88       1628.88        63.66 o                         
  -2   2   2       4548.29       5358.67       117.49 o                         
   0   2   2        377.46        782.54        42.54 o                         
   2   2   2       5241.58       6095.86       108.01 o                         
   4   2   2       2589.20       3232.59        67.10 o                         
   6   2   2       2589.11       2761.24        77.20 o                         
   8   2   2       1031.92       1335.37        69.58 o                         
  10   2   2       2231.47       2910.39       102.15 o                         
  12   2   2       1170.05       1689.70       107.96 o                         
  14   2   2         66.59         58.88        51.48 o                         
  16   2   2       1094.04       1185.48        96.64 o                         
  18   2   2         30.85        112.24       130.47 o                         
  20   2   2         75.90        248.70       159.94 o                         
 -19   3   2        246.97        248.22       162.41 o                         
 -17   3   2        693.00        879.04       132.78 o                         
 -15   3   2        886.24       1044.35       114.78 o                         
 -13   3   2       1219.51       1500.25       151.30 o                         
 -11   3   2       3833.60       4018.94       158.94 o                         
  -9   3   2       2874.24       3058.12       265.12 o                         
  -7   3   2       2523.20       2787.59       131.12 o                         
  -5   3   2       1947.81       2322.48        92.95 o                         
  -3   3   2       1761.95       2044.36       141.01 o                         
  -1   3   2       1687.86       1882.34        74.90 o                         
   1   3   2       7491.44       7293.50       136.22 o                         
   3   3   2      12065.02      12498.97       201.86 o                         
   5   3   2       2198.92       2223.25        71.37 o                         
   7   3   2        471.97        556.29        56.46 o                         
   9   3   2       1373.82       1717.52        91.46 o                         
  11   3   2       2419.43       2732.46       142.55 o                         
  13   3   2       2307.12       2681.49       129.54 o                         
  15   3   2       2796.33       3342.49       215.16 o                         
  17   3   2       2148.36       2413.58       146.09 o                         
  19   3   2         56.94        -23.10       172.52 o                         
 -18   4   2        804.80        624.01       341.49 o                         
 -16   4   2       1887.95       1820.75       158.61 o                         
 -14   4   2       3067.03       3429.83       177.58 o                         
 -12   4   2       6447.46       7170.69       221.92 o                         
 -10   4   2       4175.67       4855.42       211.97 o                         
  -8   4   2       2851.62       3183.00       255.86 o                         
  -6   4   2       4581.34       4798.43       186.96 o                         
  -4   4   2       7082.67       6908.32       180.38 o                         
  -2   4   2      16247.15      16231.66       287.84 o                         
   0   4   2       9525.57       9923.73       184.94 o                         
   2   4   2       4593.15       4930.84       160.09 o                         
   4   4   2       1452.76       1711.50        83.94 o                         
   6   4   2      10397.07      10324.67       205.61 o                         
   8   4   2       9023.26       8981.80       225.12 o                         
  10   4   2       5806.86       6056.76       189.97 o                         
  12   4   2       6259.15       6866.46       215.49 o                         
  14   4   2        680.51        646.40       108.17 o                         
  16   4   2       1438.61       1537.12       144.08 o                         
 -13   5   2       1296.53       1355.68       280.97 o                         
 -11   5   2        535.77        566.52       158.95 o                         
  -9   5   2       4962.52       5214.31       275.72 o                         
  -7   5   2       6126.46       6858.62       293.64 o                         
  -5   5   2       8280.98       8760.96       350.42 o                         
  -3   5   2       5600.41       6080.74       221.29 o                         
  -1   5   2        974.28       1090.89       104.31 o                         
   1   5   2       3801.96       3890.01       167.47 o                         
   3   5   2       8309.87       8683.21       245.81 o                         
   5   5   2       7935.24       8230.44       289.59 o                         
   7   5   2       3194.52       3679.05       212.79 o                         
   9   5   2       2403.82       2731.12       154.93 o                         
  11   5   2       1690.23       1871.26       138.56 o                         
  13   5   2       2198.02       3469.15       439.47 o                         
  -6   6   2         36.02        -35.20       281.56 o                         
  -4   6   2        756.92        664.91       235.91 o                         
  -2   6   2       2125.44       2688.18       322.47 o                         
   2   6   2        879.62       1065.38       236.86 o                         
   4   6   2        463.38        397.62       210.22 o                         
   6   6   2        250.70        390.96       336.74 o                         
 -21   1   3       1066.83       1053.77       269.20 o                         
 -19   1   3       1432.03       1628.39       237.33 o                         
 -17   1   3       4237.54       3957.65       366.70 o                         
 -15   1   3       6893.27       6973.77       260.96 o                         
 -13   1   3        808.22        789.96        97.88 o                         
 -11   1   3       7413.09       7084.92       177.93 o                         
  -9   1   3       2168.56       2124.64        82.67 o                         
  -7   1   3      19499.70      18119.56       282.56 o                         
  -5   1   3       7402.39       6836.09       138.74 o                         
  -3   1   3      13169.81      11791.32       224.54 o                         
  -1   1   3      10104.12       9384.27       128.53 o                         
   1   1   3      22538.67      21264.56       273.34 o                         
   3   1   3      20362.06      18698.59       227.78 o                         
   5   1   3       6459.64       5752.10        96.18 o                         
   7   1   3       6583.00       5881.03       118.75 o                         
   9   1   3       2235.06       2051.35        74.45 o                         
  11   1   3      10368.31       9087.42       218.81 o                         
  13   1   3       6226.27       5873.41       145.62 o                         
  15   1   3       6529.25       6039.10       228.21 o                         
  17   1   3        955.59       1263.25       204.45 o                         
  19   1   3        856.33        752.21       214.88 o                         
  21   1   3        787.02       1143.54       255.43 o                         
 -20   2   3       2876.50       2793.28       224.89 o                         
 -18   2   3       2314.85       2339.97       190.25 o                         
 -16   2   3       1729.29       1999.93       144.30 o                         
 -14   2   3       9203.67       9016.93       242.97 o                         
 -12   2   3      12864.34      13046.68       284.14 o                         
 -10   2   3      12276.52      11638.71       250.14 o                         
  -8   2   3      10294.67       9089.49       209.38 o                         
  -6   2   3       8128.91       7531.25       154.16 o                         
  -4   2   3      28535.04      27509.51       615.65 o                         
  -2   2   3      28404.76      26613.04       428.60 o                         
   0   2   3      25729.29      23557.43       342.50 o                         
   2   2   3       9851.59       8995.34       129.80 o                         
   4   2   3      13915.50      13594.50       173.70 o                         
   6   2   3      18281.18      16787.73       269.52 o                         
   8   2   3      25550.34      23664.89       368.56 o                         
  10   2   3      17258.79      16497.26       286.14 o                         
  12   2   3       4667.75       4159.77       176.64 o                         
  14   2   3       1543.10       1676.40       101.05 o                         
  16   2   3       6304.93       5857.79       178.28 o                         
  18   2   3       8334.11       8156.68       390.76 o                         
  20   2   3       5235.21       5549.88       746.24 o                         
 -19   3   3       4461.88       4187.97       395.88 o                         
 -17   3   3       6078.48       6024.33       229.22 o                         
 -15   3   3       2262.85       2314.48       155.74 o                         
 -13   3   3       3374.19       3065.20       158.17 o                         
 -11   3   3       1823.74       2080.59       123.24 o                         
  -9   3   3      15373.17      15296.16       311.35 o                         
  -7   3   3      12580.62      11831.25       288.11 o                         
  -5   3   3      17670.60      16253.77       298.23 o                         
  -3   3   3       4894.52       4599.71       124.15 o                         
  -1   3   3       7509.34       7406.03       147.37 o                         
   1   3   3      13153.93      12838.39       203.20 o                         
   3   3   3      19320.75      18491.95       274.26 o                         
   5   3   3      20898.20      19154.47       260.81 o                         
   7   3   3       4168.21       3796.25       142.22 o                         
   9   3   3       2689.34       2694.30       109.50 o                         
  11   3   3       3513.37       3513.39       130.09 o                         
  13   3   3      11659.45      11157.02       248.00 o                         
  15   3   3       6267.74       5975.58       194.13 o                         
  17   3   3       2466.63       2457.22       240.77 o                         
  19   3   3        433.54        302.49       310.10 o                         
 -18   4   3         84.76         96.07       270.15 o                         
 -16   4   3       1130.64       1138.82       161.25 o                         
 -14   4   3       1234.37       1272.03       149.60 o                         
 -12   4   3       2484.96       2685.02       177.54 o                         
 -10   4   3       2900.92       3010.38       346.56 o                         
  -8   4   3         99.80        194.70       105.22 o                         
  -6   4   3        275.32        463.52       107.33 o                         
  -4   4   3       3414.31       3662.81       134.31 o                         
  -2   4   3       7909.61       7513.20       173.47 o                         
   0   4   3       3384.84       3318.24       106.81 o                         
   2   4   3       1363.17       1301.50        83.60 o                         
   4   4   3         51.71        100.22        53.60 o                         
   6   4   3       1640.87       1801.13       100.40 o                         
   8   4   3       2133.54       2229.74       122.88 o                         
  10   4   3       3898.37       3687.10       156.29 o                         
  12   4   3       1569.82       1477.37       121.19 o                         
  14   4   3         64.44         12.64        85.24 o                         
  16   4   3        135.69        332.46       108.29 o                         
 -13   5   3        671.62        795.94       232.30 o                         
 -11   5   3        203.17        373.25       239.09 o                         
  -9   5   3        591.26        731.80       274.14 o                         
  -7   5   3        107.84         88.73       118.29 o                         
  -5   5   3        813.40       1032.41       139.72 o                         
  -3   5   3        695.78        922.49       163.95 o                         
  -1   5   3       1814.43       2033.52       131.01 o                         
   1   5   3        944.71        960.97       129.47 o                         
   3   5   3        160.30        221.18        85.59 o                         
   5   5   3        320.86        494.36       101.19 o                         
   7   5   3        355.60        353.72       113.97 o                         
   9   5   3       1201.22       1303.44       120.08 o                         
  11   5   3        537.96        535.90       108.75 o                         
  13   5   3        729.49        247.32       292.03 o                         
  -6   6   3       1899.78       2151.69       484.18 o                         
  -4   6   3       1621.02       1606.19       291.55 o                         
  -2   6   3       2761.16       2733.95       487.03 o                         
   0   6   3       2019.19       2224.93       394.76 o                         
   2   6   3       2046.59       1736.87       222.56 o                         
   4   6   3        647.55        489.98       194.97 o                         
 -22   0   4       8612.91       8859.78       729.60 o                         
 -20   0   4       1954.47       2824.21       422.35 o                         
 -18   0   4       1896.62       2104.13       349.10 o                         
 -16   0   4       1614.63       1615.19       283.47 o                         
 -14   0   4      24788.10      24382.36       667.33 o                         
 -12   0   4      20808.93      21049.21       441.79 o                         
 -10   0   4      19890.04      19842.72       405.11 o                         
  -8   0   4      17711.73      19470.98       386.18 o                         
  -6   0   4       8438.56       8328.64       194.98 o                         
  -4   0   4      43064.54      42374.01      1218.47 o                         
  -2   0   4      51525.30      52643.26      3102.17 o                         
   0   0   4      65890.01      71322.70      2390.00 o                         
   2   0   4      11842.12      13702.93       298.77 o                         
   4   0   4      33905.08      33140.73      1061.00 o                         
   6   0   4      19990.30      19204.16       364.42 o                         
   8   0   4      30559.98      30517.94       565.14 o                         
  10   0   4      19222.29      18981.94       381.57 o                         
  12   0   4       5988.71       6631.31       217.62 o                         
  14   0   4       5240.15       5167.10       386.20 o                         
  16   0   4       7313.21       7292.15       496.54 o                         
  18   0   4      12952.09      12619.05       712.47 o                         
  20   0   4       2263.59       2728.14       420.44 o                         
  22   0   4       1667.02       2462.74       457.54 o                         
 -21   1   4       1475.30       1602.27       378.11 o                         
 -19   1   4       5277.40       6064.01       379.50 o                         
 -17   1   4       5994.95       6356.45       282.25 o                         
 -15   1   4       4571.60       5170.55       266.22 o                         
 -13   1   4       1976.76       2148.75       116.08 o                         
 -11   1   4       5870.78       6034.72       192.33 o                         
  -9   1   4      11413.63      10707.61       198.49 o                         
  -7   1   4      25430.52      24943.08       373.98 o                         
  -5   1   4      25502.26      26472.69       345.33 o                         
  -3   1   4       4318.16       5895.29       117.74 o                         
  -1   1   4       7028.57       7497.28       125.47 o                         
   1   1   4      31116.04      31261.63       433.82 o                         
   3   1   4      30002.86      31214.84       396.67 o                         
   5   1   4      15931.93      17190.69       255.85 o                         
   7   1   4       6451.18       7598.00       142.59 o                         
   9   1   4       4485.01       4647.05       137.04 o                         
  11   1   4       7449.01       7376.63       180.37 o                         
  13   1   4       9846.72       9929.51       228.54 o                         
  15   1   4       6591.19       7220.62       337.41 o                         
  17   1   4       1388.79       1672.75       331.03 o                         
  19   1   4        832.86        616.91       210.13 o                         
  21   1   4       2451.89       2745.82       537.92 o                         
 -20   2   4        376.91        295.59       160.44 o                         
 -18   2   4        281.29        593.95       168.03 o                         
 -16   2   4       2362.46       2287.55       150.45 o                         
 -14   2   4        789.81        992.64       102.39 o                         
 -12   2   4        654.66        973.66       115.06 o                         
 -10   2   4       2834.60       3205.64       125.43 o                         
  -8   2   4       1620.40       1533.43        85.05 o                         
  -6   2   4        653.95        819.55        51.12 o                         
  -4   2   4       2418.14       2272.00        60.62 o                         
  -2   2   4      11218.87      11332.88       205.39 o                         
   0   2   4       2618.95       2591.41        76.80 o                         
   2   2   4         98.67        528.24        29.76 o                         
   4   2   4        369.15        375.86        39.74 o                         
   6   2   4       5557.57       5390.22       105.74 o                         
   8   2   4       1899.38       1918.84        87.06 o                         
  10   2   4       1860.92       2068.19       104.42 o                         
  12   2   4       1894.82       2193.17       103.88 o                         
  14   2   4        494.99        485.64        69.32 o                         
  16   2   4        271.47        258.79        75.61 o                         
  18   2   4        720.99        849.89       292.50 o                         
  20   2   4       1279.67       1637.92       409.03 o                         
 -19   3   4        679.00        673.10       180.19 o                         
 -17   3   4       1749.43       2101.41       181.51 o                         
 -15   3   4       2861.62       3286.70       189.83 o                         
 -13   3   4        507.91        580.98        98.38 o                         
 -11   3   4        598.52        829.39        95.45 o                         
  -9   3   4       1131.86       1204.56       111.63 o                         
  -7   3   4       4066.41       4172.97       135.28 o                         
  -5   3   4       4081.68       4096.34       119.77 o                         
  -3   3   4       5222.85       5101.67       132.62 o                         
  -1   3   4       3121.83       3131.04       103.75 o                         
   1   3   4        624.37        818.03        56.87 o                         
   3   3   4       2398.14       2664.71        75.01 o                         
   5   3   4       3404.63       3402.42        86.60 o                         
   7   3   4       2579.98       2550.82        98.29 o                         
   9   3   4       1739.13       1788.47        94.44 o                         
  11   3   4       3215.00       3278.57       129.30 o                         
  13   3   4       1113.22       1320.38       116.07 o                         
  15   3   4        444.73        676.01        96.77 o                         
  17   3   4        204.38        157.48        99.86 o                         
  19   3   4       1138.43       1337.43       380.49 o                         
 -16   4   4       2493.17       2515.55       197.85 o                         
 -14   4   4       3072.95       3459.36       222.77 o                         
 -12   4   4       7785.41       8363.16       300.47 o                         
 -10   4   4       5869.35       6074.82       242.09 o                         
  -8   4   4       2029.97       1996.95       187.13 o                         
  -6   4   4       5313.00       5470.86       263.34 o                         
  -4   4   4       5346.10       5712.94       196.18 o                         
  -2   4   4      13467.07      13262.22       287.56 o                         
   0   4   4       6060.33       6314.27       182.41 o                         
   2   4   4       8414.42       8191.30       210.30 o                         
   4   4   4       1336.69       1439.01        88.12 o                         
   6   4   4       8835.66       8662.55       195.04 o                         
   8   4   4       7605.55       8241.12       217.58 o                         
  10   4   4       4985.05       5555.83       186.21 o                         
  12   4   4       2287.33       2729.99       151.30 o                         
  14   4   4       1792.00       1904.25       142.46 o                         
  16   4   4       3989.44       3878.06       248.41 o                         
 -13   5   4       1110.34       1304.14       375.74 o                         
 -11   5   4       1788.71       1799.95       208.43 o                         
  -9   5   4       7978.40       8354.80       389.08 o                         
  -7   5   4       5597.61       5618.60       317.94 o                         
  -5   5   4       4026.52       4090.95       226.46 o                         
  -3   5   4       1632.55       2043.20       164.85 o                         
  -1   5   4       3833.49       4136.13       178.57 o                         
   1   5   4       5916.11       5785.79       254.00 o                         
   3   5   4       8969.99       9116.65       313.90 o                         
   5   5   4       7744.36       7532.38       491.59 o                         
   7   5   4        950.69       1020.52       135.18 o                         
   9   5   4       1191.24       1290.02       122.21 o                         
  11   5   4       3028.36       3345.89       180.40 o                         
  13   5   4       5832.61       6527.36       595.47 o                         
  -6   6   4       1260.33       1037.79       341.49 o                         
  -4   6   4       3039.94       2821.99       375.26 o                         
  -2   6   4       1430.82       1388.91       215.98 o                         
   0   6   4       2517.37       2538.84       393.81 o                         
   2   6   4        135.16        164.00       146.23 o                         
   4   6   4        732.00        402.67       151.78 o                         
   6   6   4       1012.51        487.98       332.93 o                         
 -21   1   5       2561.10       2432.81       312.09 o                         
 -19   1   5       4671.04       4558.53       349.88 o                         
 -17   1   5       2695.55       2942.56       218.14 o                         
 -15   1   5       4157.70       4138.15       222.15 o                         
 -13   1   5         43.66        -14.21        55.29 o                         
 -11   1   5       9163.58       8277.73       200.38 o                         
  -9   1   5       6294.60       5849.98       137.18 o                         
  -7   1   5      29352.68      26795.73       400.96 o                         
  -5   1   5      13831.96      13189.20       215.18 o                         
  -3   1   5       3813.69       3315.37        72.80 o                         
  -1   1   5        957.93        938.47        58.49 o                         
   1   1   5      17405.68      16409.05       243.81 o                         
   3   1   5      24604.90      23464.48       306.22 o                         
   5   1   5      10455.04       9475.45       231.62 o                         
   7   1   5       7422.23       6491.61       146.58 o                         
   9   1   5        778.94        647.79        58.07 o                         
  11   1   5       8863.50       8323.57       194.82 o                         
  13   1   5       1983.06       2080.89       107.99 o                         
  15   1   5       4827.48       4463.99       282.93 o                         
  17   1   5       1731.95       1694.69       344.35 o                         
  19   1   5       2245.72       2267.85       319.61 o                         
  21   1   5       1414.04       1898.78       297.15 o                         
 -20   2   5       1039.69        763.26       172.86 o                         
 -18   2   5       1689.98       1348.89       359.62 o                         
 -16   2   5       5127.32       5135.45       250.23 o                         
 -14   2   5      15172.70      13908.26       319.58 o                         
 -12   2   5      17828.45      17279.91       349.72 o                         
 -10   2   5      11644.85      10560.13       236.76 o                         
  -8   2   5       1547.21       1434.60        83.70 o                         
  -6   2   5       7979.17       7557.11       134.71 o                         
  -4   2   5      33110.39      30722.17       440.72 o                         
  -2   2   5      41830.40      38979.05       496.37 o                         
   0   2   5      27693.39      24927.44       362.58 o                         
   2   2   5       6149.17       5505.40       103.19 o                         
   4   2   5       8097.07       8033.97       136.91 o                         
   6   2   5      15553.23      15400.03       229.57 o                         
   8   2   5      26509.71      24820.20       385.95 o                         
  10   2   5      10356.31       9694.76       201.93 o                         
  12   2   5       5267.49       4716.03       140.18 o                         
  14   2   5       3824.48       3757.92       217.48 o                         
  16   2   5       5344.52       5286.52       199.55 o                         
  18   2   5       4521.69       5070.06       378.32 o                         
  20   2   5       2347.90       2669.16       448.03 o                         
 -19   3   5       3379.15       3288.68       293.06 o                         
 -17   3   5       4717.09       4483.15       229.06 o                         
 -15   3   5       1388.05       1428.83       137.15 o                         
 -13   3   5       2710.68       2596.29       152.35 o                         
 -11   3   5       3410.91       3419.72       153.38 o                         
  -9   3   5      16984.05      16062.20       323.90 o                         
  -7   3   5      13568.67      13066.04       267.56 o                         
  -5   3   5       8078.57       7154.89       165.77 o                         
  -3   3   5       1800.09       1503.88        78.66 o                         
  -1   3   5      10045.28       9839.56       264.71 o                         
   1   3   5      19139.05      18608.33       308.26 o                         
   3   3   5      17311.17      16159.57       375.62 o                         
   5   3   5      14711.96      13562.46       248.22 o                         
   7   3   5        386.17        374.06        59.08 o                         
   9   3   5       5632.27       5393.04       162.69 o                         
  11   3   5       5833.86       5645.50       244.37 o                         
  13   3   5      10909.59      10560.88       315.37 o                         
  15   3   5       3508.99       3626.68       194.43 o                         
  17   3   5       1585.55       1329.86       149.17 o                         
 -16   4   5       1218.88       1047.95       178.01 o                         
 -14   4   5        462.19        673.13       151.91 o                         
 -12   4   5        808.17        999.30       143.94 o                         
 -10   4   5        228.36        117.02       133.18 o                         
  -8   4   5        395.97        422.93       124.91 o                         
  -6   4   5       2380.32       2345.19       191.23 o                         
  -4   4   5       2976.99       3018.67       152.45 o                         
  -2   4   5       2570.63       2584.00       130.15 o                         
   0   4   5       1123.09       1171.02        93.96 o                         
   2   4   5        583.60        530.75        77.37 o                         
   4   4   5        965.81       1188.76        93.58 o                         
   6   4   5       5321.73       5439.78       155.01 o                         
   8   4   5       3142.23       3437.17       236.15 o                         
  10   4   5        907.75        815.26        97.58 o                         
  12   4   5        239.12        191.88        83.88 o                         
  14   4   5        589.64        793.11       127.37 o                         
  16   4   5       1037.92       1114.81       155.59 o                         
 -13   5   5        166.84        -83.71       316.76 o                         
 -11   5   5        146.26        255.74       177.29 o                         
  -9   5   5        618.43        515.92       250.17 o                         
  -7   5   5        501.30        621.06       172.75 o                         
  -5   5   5       1323.66       1392.12       159.10 o                         
  -3   5   5        753.37        817.59       151.90 o                         
  -1   5   5         28.24        128.44        85.78 o                         
   1   5   5        509.32        919.68       174.05 o                         
   3   5   5        710.68        732.71       124.29 o                         
   5   5   5       1653.71       1689.03       175.42 o                         
   7   5   5        315.32        341.59        99.82 o                         
   9   5   5       1152.00       1506.92       143.09 o                         
  11   5   5        116.21        211.25       111.81 o                         
  -4   6   5       1508.56       1340.62       207.67 o                         
  -2   6   5       4031.84       3751.02       251.06 o                         
   0   6   5       1401.13       1601.64       257.33 o                         
   2   6   5       1200.02       1029.71       172.04 o                         
   4   6   5        957.41       1103.99       181.86 o                         
 -22   0   6       3095.77       3831.56       539.35 o                         
 -20   0   6         87.64        208.32       304.39 o                         
 -18   0   6       5656.62       5580.88       522.23 o                         
 -16   0   6      10916.38      11254.03       615.45 o                         
 -14   0   6      22768.03      22733.51       910.33 o                         
 -12   0   6      22344.37      22026.19       465.37 o                         
 -10   0   6       1874.24       2227.17       144.24 o                         
  -8   0   6       2181.57       2815.17       132.62 o                         
  -6   0   6      27160.41      24819.62       530.49 o                         
  -4   0   6      95540.23      91171.05      2977.21 o                         
  -2   0   6      47776.10      45220.00      1411.54 o                         
   0   0   6      52438.96      53875.48      1194.01 o                         
   2   0   6        556.82        675.97        45.47 o                         
   4   0   6      20593.12      20091.50       846.04 o                         
   6   0   6      38179.71      34741.13       645.54 o                         
   8   0   6      47952.75      44551.36       809.06 o                         
  10   0   6      15098.72      14056.76       305.24 o                         
  12   0   6       4258.50       4811.53       239.23 o                         
  14   0   6       6689.26       6822.24       444.23 o                         
  16   0   6       3785.19       4488.87       442.32 o                         
  18   0   6       9481.72       8786.54       618.30 o                         
  20   0   6       3134.76       3644.17       487.03 o                         
  22   0   6       3222.09       2948.82       671.57 o                         
 -21   1   6       3639.28       3851.17       373.09 o                         
 -19   1   6       4639.60       5029.57       558.37 o                         
 -17   1   6       4231.56       4308.52       389.36 o                         
 -15   1   6       1480.43       1641.22       161.11 o                         
 -13   1   6       2850.37       3076.85       139.72 o                         
 -11   1   6       9872.48       9650.48       225.06 o                         
  -9   1   6      25220.22      24496.46       385.90 o                         
  -7   1   6      21274.18      20893.12       292.24 o                         
  -5   1   6       5783.80       5686.37       104.27 o                         
  -3   1   6       1798.76       3133.30        79.24 o                         
  -1   1   6      21835.71      21074.76       375.51 o                         
   1   1   6      32809.39      30330.24       429.43 o                         
   3   1   6      42033.87      41523.20       524.78 o                         
   5   1   6       9993.99      10154.48       210.79 o                         
   7   1   6       1157.35       1853.71        70.62 o                         
   9   1   6       4764.78       5195.79       139.22 o                         
  11   1   6      15964.60      15162.88       299.83 o                         
  13   1   6       6099.88       5841.32       182.41 o                         
  15   1   6       6366.38       5552.25       306.35 o                         
  17   1   6       1789.57       2171.36       244.59 o                         
  19   1   6       1099.33       1103.28       236.53 o                         
  21   1   6       1140.77        857.51       270.37 o                         
 -20   2   6        559.33        574.86       208.66 o                         
 -18   2   6        106.06        174.80       158.49 o                         
 -16   2   6        312.63        219.08        96.34 o                         
 -14   2   6        301.70        333.52        86.50 o                         
 -12   2   6        807.58       1038.09       204.85 o                         
 -10   2   6        199.98        253.25        65.31 o                         
  -8   2   6          8.81         30.38        50.10 o                         
  -6   2   6       2825.94       2996.57        85.98 o                         
  -4   2   6        593.99        628.85        39.01 o                         
  -2   2   6       2543.27       2535.97        76.17 o                         
   0   2   6        149.67        230.08        33.99 o                         
   2   2   6       2325.64       2632.85        72.24 o                         
   4   2   6        206.63        214.03        32.73 o                         
   6   2   6       5015.40       5069.75       106.98 o                         
   8   2   6        860.14        897.78        58.41 o                         
  10   2   6         32.90         11.27        47.74 o                         
  12   2   6        182.30        125.49        58.31 o                         
  14   2   6       1102.94       1219.70       102.81 o                         
  16   2   6       1097.14       1063.93       132.31 o                         
  18   2   6        170.24        -93.22       247.32 o                         
  20   2   6        758.40        230.20       327.22 o                         
 -19   3   6       2134.58       2113.79       317.58 o                         
 -17   3   6        284.38        116.66       135.12 o                         
 -15   3   6        306.78        436.44       128.61 o                         
 -13   3   6        342.47        347.72       116.69 o                         
 -11   3   6       4442.05       4380.50       205.48 o                         
  -9   3   6       3409.60       3519.35       174.52 o                         
  -7   3   6       8754.14       8935.06       252.84 o                         
  -5   3   6        869.88        916.18        95.70 o                         
  -3   3   6         26.96        112.46        56.88 o                         
  -1   3   6       1688.59       1682.99       104.87 o                         
   1   3   6       7566.52       7642.48       167.67 o                         
   3   3   6       6086.95       6426.84       144.33 o                         
   5   3   6       3272.86       3023.77       101.48 o                         
   7   3   6       3208.14       3123.95       124.24 o                         
   9   3   6        148.20        253.71        69.68 o                         
  11   3   6       1803.17       1805.86       131.02 o                         
  13   3   6       1171.75       1228.35       154.10 o                         
  15   3   6       2950.05       3129.63       189.70 o                         
  17   3   6        535.14        586.01       121.58 o                         
 -16   4   6       4323.93       4396.37       514.95 o                         
 -14   4   6       5025.57       4803.99       269.37 o                         
 -12   4   6       5048.74       5405.57       263.15 o                         
 -10   4   6       2524.72       2582.05       186.89 o                         
  -8   4   6       2518.74       2625.63       216.32 o                         
  -6   4   6       5211.64       5373.52       269.80 o                         
  -4   4   6      12710.72      12669.70       327.85 o                         
  -2   4   6      15230.13      15505.90       350.80 o                         
   0   4   6       2974.95       3084.00       141.04 o                         
   2   4   6       1902.60       2331.20       129.55 o                         
   4   4   6       4391.25       4311.50       133.47 o                         
   6   4   6      10194.11       9917.77       335.01 o                         
   8   4   6       8180.89       8135.65       251.61 o                         
  10   4   6       4683.98       5053.32       209.23 o                         
  12   4   6       2241.76       2649.90       172.77 o                         
  14   4   6        985.33       1082.55       135.07 o                         
  16   4   6       3420.29       3372.96       290.15 o                         
 -11   5   6       2732.96       2955.46       275.49 o                         
  -9   5   6       5389.13       5577.08       347.39 o                         
  -7   5   6       4321.01       4206.17       288.30 o                         
  -5   5   6       2632.67       2684.96       197.97 o                         
  -3   5   6       1117.67       1094.14       152.81 o                         
  -1   5   6       4814.26       4552.13       357.39 o                         
   1   5   6       8781.24       8744.26       256.26 o                         
   3   5   6       4560.63       4429.11       317.07 o                         
   5   5   6       2894.28       2879.11       193.17 o                         
   7   5   6        984.55       1064.29       150.25 o                         
   9   5   6       4018.63       3808.71       209.72 o                         
  11   5   6       2966.34       3198.36       216.06 o                         
  -4   6   6       1309.49       1263.51       232.74 o                         
  -2   6   6        997.60        505.27       189.94 o                         
   0   6   6        138.02        147.97       219.49 o                         
   2   6   6        455.62        283.42       156.54 o                         
   4   6   6       1672.98       1758.83       429.01 o                         
 -21   1   7       2073.26       1950.14       308.98 o                         
 -19   1   7       3075.75       3392.95       402.37 o                         
 -17   1   7        612.31        531.99       174.15 o                         
 -15   1   7        511.16        460.95       175.87 o                         
 -13   1   7       5421.39       5227.62       176.29 o                         
 -11   1   7      13762.17      13563.88       285.68 o                         
  -9   1   7      10488.26      10236.47       192.12 o                         
  -7   1   7      10358.20       9454.88       159.08 o                         
  -5   1   7        607.84        613.14        41.50 o                         
  -3   1   7       7466.56       7090.17       133.58 o                         
  -1   1   7      16312.11      15965.89       250.30 o                         
   1   1   7      31671.90      29934.65       427.90 o                         
   3   1   7      28817.50      27933.87       404.71 o                         
   5   1   7        473.03        470.08        36.85 o                         
   7   1   7       3000.55       2754.25        96.42 o                         
   9   1   7       7201.52       7154.42       171.92 o                         
  11   1   7      13941.12      13360.75       296.57 o                         
  13   1   7       4516.73       4416.24       155.40 o                         
  15   1   7       5198.11       5256.70       402.85 o                         
  17   1   7        490.79        370.62       180.52 o                         
  19   1   7        730.80        775.70       233.39 o                         
  21   1   7       1459.91       1314.27       301.97 o                         
 -20   2   7       1277.79        967.76       239.03 o                         
 -18   2   7       3333.68       3358.82       278.47 o                         
 -16   2   7       9433.45       9277.64       277.05 o                         
 -14   2   7      11874.05      11657.82       292.61 o                         
 -12   2   7       6373.21       6299.76       196.18 o                         
 -10   2   7        517.96        369.92        71.76 o                         
  -8   2   7       6990.04       7105.56       178.23 o                         
  -6   2   7      32538.14      31108.57       457.32 o                         
  -4   2   7      41957.69      40500.72       574.14 o                         
  -2   2   7      20505.05      19780.48       305.36 o                         
   0   2   7       8126.81       8075.78       151.40 o                         
   2   2   7       4731.12       4755.67       110.80 o                         
   4   2   7      24845.84      23567.11       359.93 o                         
   6   2   7      32789.61      31388.09       466.80 o                         
   8   2   7      21233.67      19963.62       357.39 o                         
  10   2   7      10549.80      10036.28       229.83 o                         
  12   2   7       1037.16        943.30       128.51 o                         
  14   2   7       4320.48       4084.04       184.61 o                         
  16   2   7       5741.86       6192.44       347.20 o                         
  18   2   7       9149.08       9164.17       650.64 o                         
  20   2   7       2335.31       2633.01       502.25 o                         
 -19   3   7       3382.84       3176.17       505.10 o                         
 -17   3   7       3377.15       3278.61       234.80 o                         
 -15   3   7        592.72        527.29       134.96 o                         
 -13   3   7       2648.98       2376.73       176.91 o                         
 -11   3   7       7715.73       8140.40       274.13 o                         
  -9   3   7      17338.99      16597.87       411.60 o                         
  -7   3   7       4629.21       4268.34       179.09 o                         
  -5   3   7       3507.11       3219.85       132.49 o                         
  -3   3   7       1808.23       1731.76        91.66 o                         
  -1   3   7      18402.46      18724.64       342.46 o                         
   1   3   7      20068.30      19655.64       321.75 o                         
   3   3   7      11058.15      10564.30       203.51 o                         
   5   3   7       6261.48       5765.05       141.81 o                         
   7   3   7       1650.01       1701.83       123.84 o                         
   9   3   7       9907.13       9406.68       264.34 o                         
  11   3   7       6024.16       6290.87       329.50 o                         
  13   3   7       8924.67       8492.31       374.36 o                         
  15   3   7       2395.48       2185.93       162.91 o                         
  17   3   7       1116.27        789.59       167.50 o                         
 -16   4   7        455.65        519.74       178.82 o                         
 -14   4   7       1607.07       1456.32       248.56 o                         
 -12   4   7        793.89        612.25       142.58 o                         
 -10   4   7        595.08        415.03       125.81 o                         
  -8   4   7        495.98        454.02       114.01 o                         
  -6   4   7        913.18        822.52       144.62 o                         
  -4   4   7       1578.07       1794.01       242.15 o                         
  -2   4   7       2591.15       2620.43       137.37 o                         
   0   4   7        624.72        576.83        87.98 o                         
   2   4   7        841.24        907.47       106.95 o                         
   4   4   7       1007.64       1025.19        81.77 o                         
   6   4   7       2078.92       2085.25       125.56 o                         
   8   4   7        482.30        689.04       100.42 o                         
  10   4   7        183.29        119.09        87.59 o                         
  12   4   7        748.57        646.24       155.96 o                         
  14   4   7        953.95       1150.92       146.08 o                         
  16   4   7       1555.84       1546.45       223.52 o                         
 -11   5   7         84.94        157.39       188.12 o                         
  -9   5   7       1450.11       1543.89       227.89 o                         
  -7   5   7        199.56        184.62       155.18 o                         
  -5   5   7        222.77        239.22       129.44 o                         
  -3   5   7         11.36         10.16       121.82 o                         
  -1   5   7       1923.11       1854.45       154.19 o                         
   1   5   7        592.30        923.38       116.97 o                         
   3   5   7        524.05        625.82       130.77 o                         
   5   5   7        625.52        837.20       140.66 o                         
   7   5   7         12.37        -21.90        98.52 o                         
   9   5   7        190.94        204.26       115.30 o                         
  11   5   7        231.57        319.61       284.42 o                         
  -2   6   7       2089.35       1999.72       261.39 o                         
   0   6   7        366.87        447.08       358.61 o                         
   2   6   7       1842.60       1014.67       218.75 o                         
 -22   0   8       2023.99       2295.32       504.15 o                         
 -20   0   8       1336.57        951.23       362.42 o                         
 -18   0   8       5963.12       7137.10       567.89 o                         
 -16   0   8       6600.70       8255.75       547.91 o                         
 -14   0   8      13388.95      12321.32       604.98 o                         
 -12   0   8       4288.71       4110.52       163.92 o                         
 -10   0   8       5757.68       5692.33       182.69 o                         
  -8   0   8      19684.58      19905.42       468.13 o                         
  -6   0   8      47931.97      46935.64       932.24 o                         
  -4   0   8      53594.24      52427.20      2320.53 o                         
  -2   0   8       6655.39       6503.13       271.17 o                         
   0   0   8       7236.38       7323.27       168.04 o                         
   2   0   8       8238.21       7705.42       150.22 o                         
   4   0   8      71520.65      70509.05      1470.78 o                         
   6   0   8      36042.35      35116.88       649.20 o                         
   8   0   8      22672.79      21406.13       487.11 o                         
  10   0   8       9851.19       9798.00       292.48 o                         
  12   0   8       9990.79       9468.96       298.95 o                         
  14   0   8       8954.48       8811.27       508.91 o                         
  16   0   8      11508.85      12634.27       669.67 o                         
  18   0   8      12343.76      11984.58       709.62 o                         
  20   0   8       1011.00       1489.63       394.76 o                         
 -21   1   8       1831.23       1792.33       318.77 o                         
 -19   1   8       2181.40       2180.41       622.11 o                         
 -17   1   8       1660.43       1724.95       246.23 o                         
 -15   1   8        581.15        485.64       129.51 o                         
 -13   1   8       5122.93       5166.18       279.55 o                         
 -11   1   8      15862.15      15105.19       323.31 o                         
  -9   1   8      12196.35      11855.92       215.02 o                         
  -7   1   8       5493.50       5380.69       113.61 o                         
  -5   1   8       1443.91       1650.05        63.04 o                         
  -3   1   8      17920.89      18485.51       286.61 o                         
  -1   1   8      22967.45      23060.03       344.36 o                         
   1   1   8      28163.46      28480.79       377.75 o                         
   3   1   8      13834.62      13853.59       205.66 o                         
   5   1   8       2076.65       2035.89       100.67 o                         
   7   1   8       4887.40       5002.74       116.44 o                         
   9   1   8      13964.28      13695.61       271.66 o                         
  11   1   8      14475.23      14201.39       290.49 o                         
  13   1   8      10115.08      10448.82       288.34 o                         
  15   1   8       1103.15       1239.66       193.03 o                         
  17   1   8        160.67        110.93       176.81 o                         
  19   1   8       2074.33       2436.29       330.02 o                         
 -20   2   8        224.57         42.81       344.35 o                         
 -18   2   8        162.92        198.05       214.64 o                         
 -16   2   8       1713.62       1763.81       248.65 o                         
 -14   2   8        678.56        769.78       108.91 o                         
 -12   2   8        581.48        620.64        91.42 o                         
 -10   2   8       2177.41       2226.98       123.38 o                         
  -8   2   8       3375.34       3197.58       156.52 o                         
  -6   2   8       1532.11       1586.51        78.00 o                         
  -4   2   8        427.65        309.65        53.53 o                         
  -2   2   8       4186.97       4448.46       145.26 o                         
   0   2   8        244.89        205.56        45.06 o                         
   2   2   8       1506.39       1725.68        75.14 o                         
   4   2   8         79.37        183.29        41.96 o                         
   6   2   8       4665.62       4601.82       119.92 o                         
   8   2   8       2672.65       2625.18       105.72 o                         
  10   2   8       1281.29       1425.51       107.80 o                         
  12   2   8        528.56        706.79        96.18 o                         
  14   2   8        549.42        572.58        99.09 o                         
  16   2   8       1574.07       1524.86       305.35 o                         
  18   2   8        219.97        275.86       281.56 o                         
 -19   3   8        156.66        245.42       356.71 o                         
 -17   3   8        289.67        297.27       151.83 o                         
 -15   3   8       1099.75       1147.91       158.91 o                         
 -13   3   8       2472.69       2518.01       187.60 o                         
 -11   3   8       2694.10       2931.86       262.59 o                         
  -9   3   8       1028.60       1127.05       124.46 o                         
  -7   3   8        797.86        790.99       101.22 o                         
  -5   3   8         55.16        108.09        56.99 o                         
  -3   3   8       6721.66       6815.05       176.29 o                         
  -1   3   8       5350.07       5498.27       154.19 o                         
   1   3   8       5066.39       5129.87       135.06 o                         
   3   3   8       5751.08       5892.88       146.32 o                         
   5   3   8        840.18        914.73        73.97 o                         
   7   3   8       1020.22       1158.72        91.46 o                         
   9   3   8       2439.85       2769.53       159.08 o                         
  11   3   8       4851.55       5145.89       244.68 o                         
  13   3   8       1888.53       2161.15       174.00 o                         
  15   3   8        500.25        450.51       116.72 o                         
  17   3   8        141.50        274.24       137.07 o                         
 -16   4   8       4431.54       5255.56       472.76 o                         
 -14   4   8       2433.91       2903.38       311.70 o                         
 -12   4   8       1719.75       1628.86       244.30 o                         
 -10   4   8       1546.13       1351.21       154.97 o                         
  -8   4   8       4188.64       3975.94       255.99 o                         
  -6   4   8      12122.96      12237.11       428.91 o                         
  -4   4   8       5720.96       5986.14       221.98 o                         
  -2   4   8       7377.02       7320.54       289.84 o                         
   0   4   8        298.56        440.67        89.24 o                         
   2   4   8       8984.75       8849.94       202.73 o                         
   4   4   8       5971.70       5916.99       166.17 o                         
   6   4   8      11982.76      12087.22       288.18 o                         
   8   4   8       5880.65       6251.67       232.38 o                         
  10   4   8       1073.36       1125.30       131.78 o                         
  12   4   8       1129.84       1095.00       134.13 o                         
  14   4   8       3135.80       3117.32       232.70 o                         
 -11   5   8       3223.49       3314.65       336.69 o                         
  -9   5   8       6012.28       5727.45       493.21 o                         
  -7   5   8       2130.55       1994.65       238.84 o                         
  -5   5   8       1650.05       1716.20       185.04 o                         
  -3   5   8       1282.57       1344.48       169.15 o                         
  -1   5   8       8568.57       8392.33       349.04 o                         
   1   5   8       5824.91       5996.24       436.75 o                         
   3   5   8       3838.72       3910.26       304.41 o                         
   5   5   8       2504.73       2546.16       200.93 o                         
   7   5   8       1598.94       1659.85       179.15 o                         
   9   5   8       3874.50       3758.05       687.81 o                         
 -21   1   9       1342.07       1412.20       316.81 o                         
 -19   1   9       1221.84       1063.87       258.54 o                         
 -17   1   9        941.65        756.83       438.99 o                         
 -15   1   9       2807.43       2706.92       259.03 o                         
 -13   1   9       1910.46       1844.10       122.27 o                         
 -11   1   9       7940.87       7877.28       210.47 o                         
  -9   1   9       1294.24       1339.53        77.26 o                         
  -7   1   9       5506.65       5249.34       124.54 o                         
  -5   1   9       1116.01       1061.43        54.58 o                         
  -3   1   9      19830.67      19186.36       357.47 o                         
  -1   1   9      14689.94      14428.95       236.46 o                         
   1   1   9       6472.72       5997.81       147.59 o                         
   3   1   9       7655.71       7302.29       131.64 o                         
   5   1   9       1876.05       1722.07        71.93 o                         
   7   1   9      12064.91      11698.25       291.21 o                         
   9   1   9       4589.72       4261.01       119.44 o                         
  11   1   9      13917.41      13182.93       279.84 o                         
  13   1   9       3458.77       3515.47       182.66 o                         
  15   1   9        960.65       1313.44       237.81 o                         
  17   1   9        312.33        162.66       257.78 o                         
  19   1   9       3593.80       4303.38       519.37 o                         
 -20   2   9       1080.68       1278.46       430.91 o                         
 -18   2   9       3671.59       3196.36       587.39 o                         
 -16   2   9       4247.02       3897.80       235.11 o                         
 -14   2   9       4975.22       4758.43       308.37 o                         
 -12   2   9       2694.00       2899.49       194.58 o                         
 -10   2   9       5618.56       5445.74       208.03 o                         
  -8   2   9      12432.50      11883.61       252.71 o                         
  -6   2   9      17945.51      17162.99       323.45 o                         
  -4   2   9      18204.19      18102.09       332.92 o                         
  -2   2   9       3734.04       3465.01       116.14 o                         
   0   2   9       8422.95       8623.46       188.51 o                         
   2   2   9      13621.30      13122.35       230.65 o                         
   4   2   9      29128.79      28679.42       436.31 o                         
   6   2   9      19505.97      19223.44       316.65 o                         
   8   2   9       7189.80       6868.38       174.46 o                         
  10   2   9        781.07        767.91        91.15 o                         
  12   2   9       5201.24       5177.31       201.21 o                         
  14   2   9      11182.87      11162.10       319.73 o                         
  16   2   9       8916.21       8889.07       369.38 o                         
  18   2   9       3499.56       4372.82       506.06 o                         
 -17   3   9       1059.93        902.14       172.17 o                         
 -15   3   9        924.28        583.57       150.14 o                         
 -13   3   9       5747.36       5767.28       380.04 o                         
 -11   3   9       5567.64       5408.18       305.72 o                         
  -9   3   9      10310.51       9925.21       299.85 o                         
  -7   3   9       3428.09       3157.22       168.50 o                         
  -5   3   9       3657.51       3809.00       207.46 o                         
  -3   3   9       6266.56       6411.92       176.01 o                         
  -1   3   9      16496.76      16154.90       315.76 o                         
   1   3   9      16968.46      16557.62       289.91 o                         
   3   3   9       3097.08       3249.65       130.29 o                         
   5   3   9       3612.70       3319.42       118.29 o                         
   7   3   9       2737.45       2559.67       130.05 o                         
   9   3   9      12304.54      12017.65       320.51 o                         
  11   3   9       6801.31       7054.09       308.79 o                         
  13   3   9       5119.03       4996.99       320.43 o                         
  15   3   9        579.96        570.55       142.55 o                         
  17   3   9       1745.86       1619.96       216.86 o                         
 -14   4   9        786.46        845.64       228.92 o                         
 -12   4   9        464.98        336.94       142.15 o                         
 -10   4   9        114.09        138.81       124.35 o                         
  -8   4   9       2052.95       1921.65       167.75 o                         
  -6   4   9       3385.84       3441.71       198.84 o                         
  -4   4   9       2334.47       2339.11       130.46 o                         
  -2   4   9       2447.79       1978.71       121.08 o                         
   0   4   9        241.41        247.47        69.74 o                         
   2   4   9       1349.52       1493.56        97.97 o                         
   4   4   9        403.25        504.68        76.35 o                         
   6   4   9       3548.75       3861.77       171.62 o                         
   8   4   9       2047.12       2039.79       184.16 o                         
  10   4   9        270.46        202.24       100.44 o                         
  12   4   9         76.77         52.56       106.86 o                         
  14   4   9        357.85        415.17       131.19 o                         
  -9   5   9        114.14        250.50       228.77 o                         
  -7   5   9        186.76        104.63       176.73 o                         
  -5   5   9       1238.09       1538.70       185.86 o                         
  -3   5   9       1226.74       1169.46       171.67 o                         
  -1   5   9         95.15        182.18       105.12 o                         
   1   5   9        666.63        793.59       121.43 o                         
   3   5   9         41.32        106.14       121.05 o                         
   5   5   9        445.22        407.35       145.67 o                         
   7   5   9        383.07        477.08       127.18 o                         
   9   5   9       1432.04       1454.60       163.59 o                         
 -20   0  10        858.11        703.91       389.05 o                         
 -18   0  10       6656.79       7842.91       626.86 o                         
 -16   0  10       4780.95       5113.83       487.03 o                         
 -14   0  10       8271.53       9585.57       564.08 o                         
 -12   0  10       3668.18       3663.59       299.64 o                         
 -10   0  10       9147.08       8803.34       246.14 o                         
  -8   0  10       9672.04       9653.91       246.16 o                         
  -6   0  10      16251.21      15367.50       332.43 o                         
  -4   0  10      32254.10      32314.10       919.20 o                         
  -2   0  10       4083.60       4340.03       152.34 o                         
   0   0  10      13931.67      13021.89       236.98 o                         
   2   0  10      16425.20      15604.98       335.70 o                         
   4   0  10      37910.64      35808.17       758.05 o                         
   6   0  10      15782.09      15516.78       406.51 o                         
   8   0  10       3845.43       3815.74       155.32 o                         
  10   0  10       4760.72       4322.68       191.52 o                         
  12   0  10       7379.71       7100.88       332.93 o                         
  14   0  10      16587.06      16405.91       735.30 o                         
  16   0  10       5479.80       6171.60       513.67 o                         
  18   0  10       2752.65       2795.67       420.44 o                         
  20   0  10         74.55        279.66       343.39 o                         
 -21   1  10       2776.81       2568.33       540.30 o                         
 -19   1  10       2111.68       2684.38       453.74 o                         
 -17   1  10        653.91        411.71       206.38 o                         
 -15   1  10       1878.39       2036.52       190.13 o                         
 -13   1  10       5103.97       4646.76       180.22 o                         
 -11   1  10       6580.04       6511.44       195.67 o                         
  -9   1  10       5653.02       5933.35       146.75 o                         
  -7   1  10       6038.27       6218.66       142.22 o                         
  -5   1  10       2409.91       2323.56       130.76 o                         
  -3   1  10      11590.48      11623.57       207.79 o                         
  -1   1  10      20958.78      21173.73       329.33 o                         
   1   1  10      14274.99      14810.28       224.54 o                         
   3   1  10       2413.69       2468.53        85.80 o                         
   5   1  10       3947.62       3819.62       102.94 o                         
   7   1  10      10720.19      10464.14       205.60 o                         
   9   1  10       9468.11       9849.26       264.42 o                         
  11   1  10       7324.95       7391.56       228.45 o                         
  13   1  10       2211.45       2267.06       468.48 o                         
  15   1  10        432.53        614.50       266.35 o                         
  17   1  10       2275.76       2367.62       373.83 o                         
  19   1  10       4084.89       4217.77       524.13 o                         
 -18   2  10        221.97        112.96       227.14 o                         
 -16   2  10       1535.46       1280.69       163.00 o                         
 -14   2  10        648.92        712.92       203.46 o                         
 -12   2  10        493.03        411.57       108.70 o                         
 -10   2  10        129.26        126.37        83.55 o                         
  -8   2  10       1890.90       1929.87       106.81 o                         
  -6   2  10       2421.01       2753.66       118.71 o                         
  -4   2  10        892.48       1013.98        77.43 o                         
  -2   2  10       1973.02       2206.68       104.27 o                         
   0   2  10       2084.79       2299.60        94.09 o                         
   2   2  10       4259.56       4339.29       120.91 o                         
   4   2  10       1243.15       1331.96        76.09 o                         
   6   2  10       1426.58       1645.53        86.46 o                         
   8   2  10       1131.18       1231.11        90.07 o                         
  10   2  10         71.43        102.07       134.59 o                         
  12   2  10        108.20         41.96        79.18 o                         
  14   2  10        623.32        518.65       120.33 o                         
  16   2  10       1545.45       1688.15       193.21 o                         
  18   2  10        178.33        370.98       326.27 o                         
 -17   3  10       1142.05        908.14       187.85 o                         
 -15   3  10        611.39        439.79       150.34 o                         
 -13   3  10        476.52        389.78       134.59 o                         
 -11   3  10       1364.30       1482.61       155.44 o                         
  -9   3  10        868.46        759.21       116.42 o                         
  -7   3  10       2580.17       2424.89       156.23 o                         
  -5   3  10       1820.44       1871.49       118.90 o                         
  -3   3  10       2978.21       2834.59       132.40 o                         
  -1   3  10       1421.72       1321.52        84.19 o                         
   1   3  10       1071.01       1018.26        77.20 o                         
   3   3  10       2514.96       2657.56       132.33 o                         
   5   3  10       1112.20       1197.18        83.28 o                         
   7   3  10       3295.49       3413.66       153.63 o                         
   9   3  10       2136.09       2116.90       151.07 o                         
  11   3  10       1365.01       1457.43       167.29 o                         
  13   3  10         40.14         35.83        97.08 o                         
  15   3  10        805.27        603.89       163.93 o                         
  17   3  10       1218.55       1028.28       234.00 o                         
 -14   4  10       2324.71       2113.96       222.22 o                         
 -12   4  10       2053.02       2167.94       199.91 o                         
 -10   4  10       1578.37       1964.60       178.28 o                         
  -8   4  10       4395.67       4150.66       227.38 o                         
  -6   4  10       6600.67       6703.68       261.84 o                         
  -4   4  10       2984.26       3258.47       291.48 o                         
  -2   4  10       4128.98       4149.09       157.65 o                         
   0   4  10       2479.10       2547.08       171.63 o                         
   2   4  10       5880.96       6123.97       180.02 o                         
   4   4  10       5414.07       5625.32       202.35 o                         
   6   4  10       6328.90       6196.22       212.66 o                         
   8   4  10       1957.12       2015.28       159.05 o                         
  10   4  10       1137.62       1055.57       135.33 o                         
  12   4  10       3868.02       3639.11       379.06 o                         
  14   4  10       3686.53       3487.00       382.40 o                         
  -9   5  10       4117.56       3933.16       327.07 o                         
  -7   5  10        442.96        305.35       187.19 o                         
  -5   5  10       2405.38       2325.99       212.96 o                         
  -3   5  10       3288.36       3227.45       234.50 o                         
  -1   5  10       6259.82       6032.73       243.66 o                         
   1   5  10       6015.49       6182.77       245.44 o                         
   3   5  10       1652.30       1611.73       176.60 o                         
   5   5  10        891.00        678.07       124.62 o                         
   7   5  10       1642.11       1518.13       230.05 o                         
 -19   1  11       1783.87       2201.15       443.27 o                         
 -17   1  11        198.38        179.78       291.08 o                         
 -15   1  11       1038.95       1016.93       352.43 o                         
 -13   1  11       2410.31       2723.48       428.89 o                         
 -11   1  11      11067.47      11222.13       312.71 o                         
  -9   1  11       1808.73       1928.51       173.92 o                         
  -7   1  11       7268.69       6840.06       175.62 o                         
  -5   1  11        261.67        222.67        55.22 o                         
  -3   1  11       9546.07       9565.76       212.13 o                         
  -1   1  11       6664.58       6490.61       157.52 o                         
   1   1  11       7734.03       7576.61       155.08 o                         
   3   1  11       5004.27       4901.36       123.00 o                         
   5   1  11       1756.24       1832.77        92.81 o                         
   7   1  11       8016.93       7687.11       187.30 o                         
   9   1  11       2134.15       1969.98       166.96 o                         
  11   1  11       3633.33       3348.68       322.47 o                         
  13   1  11        520.63        768.60       236.86 o                         
  15   1  11       2595.28       3229.43       396.66 o                         
  17   1  11       1615.43       1884.39       377.64 o                         
  19   1  11       1718.64       1160.50       380.49 o                         
 -18   2  11       5532.88       5384.71      1112.47 o                         
 -16   2  11       5045.43       5195.01       271.21 o                         
 -14   2  11       6680.80       7130.50       354.23 o                         
 -12   2  11       1153.79       1096.87       195.26 o                         
 -10   2  11       4134.41       4607.91       212.36 o                         
  -8   2  11       8214.02       8359.59       211.90 o                         
  -6   2  11      13680.03      14095.56       289.09 o                         
  -4   2  11      15774.39      15755.23       309.84 o                         
  -2   2  11       4135.44       3982.03       136.80 o                         
   0   2  11       5774.25       6044.13       149.39 o                         
   2   2  11       8910.63       8915.56       186.40 o                         
   4   2  11      18490.68      18656.82       316.03 o                         
   6   2  11       7981.02       7973.86       180.52 o                         
   8   2  11       3677.48       3821.90       143.13 o                         
  10   2  11       4051.95       4142.49       185.91 o                         
  12   2  11       6907.09       6671.82       241.48 o                         
  14   2  11       5815.76       6257.27       307.53 o                         
  16   2  11       2863.97       2906.01       280.61 o                         
  18   2  11       1257.45        944.57       375.74 o                         
 -17   3  11        555.20        365.62       168.88 o                         
 -15   3  11       2237.08       2645.48       219.91 o                         
 -13   3  11       7181.22       6936.76       302.71 o                         
 -11   3  11       3810.83       3879.46       400.74 o                         
  -9   3  11       6532.77       6493.61       255.81 o                         
  -7   3  11        389.21        315.23       113.81 o                         
  -5   3  11       5740.79       5784.54       182.13 o                         
  -3   3  11       5326.22       5389.35       175.30 o                         
  -1   3  11      15171.93      15409.05       287.02 o                         
   1   3  11       9703.58       9696.72       211.42 o                         
   3   3  11        782.54        811.02        77.37 o                         
   5   3  11       2630.21       2830.74       121.85 o                         
   7   3  11       6295.40       6642.72       233.66 o                         
   9   3  11      10710.75      10676.17       313.94 o                         
  11   3  11       2994.58       2943.47       218.74 o                         
  13   3  11       2064.23       2164.96       174.42 o                         
  15   3  11        523.14        693.73       161.94 o                         
  17   3  11       2518.51       2062.27       288.22 o                         
 -14   4  11        302.66        273.55       186.65 o                         
 -12   4  11        398.67        349.21       155.41 o                         
 -10   4  11        794.55        507.66       153.23 o                         
  -8   4  11       2138.67       2088.57       180.05 o                         
  -6   4  11       2454.71       2431.04       183.24 o                         
  -4   4  11        430.57        348.45        95.59 o                         
  -2   4  11        131.79        245.86        82.36 o                         
   0   4  11        457.48        446.63        86.34 o                         
   2   4  11       4832.62       4951.81       172.04 o                         
   4   4  11       2651.16       2731.87       181.20 o                         
   6   4  11       1828.29       1749.68       211.44 o                         
   8   4  11        575.11        424.44       117.04 o                         
  10   4  11        421.03        338.54       121.16 o                         
  12   4  11        546.67        814.06       148.47 o                         
  -7   5  11        236.32        185.52       186.79 o                         
  -5   5  11        253.45        158.96       156.68 o                         
  -3   5  11         82.05        157.03       151.34 o                         
  -1   5  11         91.20        288.92       122.24 o                         
   1   5  11        210.66        191.82       104.15 o                         
   3   5  11       1108.17       1170.60       144.01 o                         
   5   5  11       1289.64       1381.42       148.80 o                         
   7   5  11        122.97         64.74       139.00 o                         
 -18   0  12      10849.42      12451.63       771.45 o                         
 -16   0  12       5494.63       6392.28       545.06 o                         
 -14   0  12       4572.02       5378.27       455.64 o                         
 -12   0  12        672.91        808.59       161.23 o                         
 -10   0  12      12238.45      12816.38       380.35 o                         
  -8   0  12      26293.37      26201.52       548.37 o                         
  -6   0  12      16732.90      17139.94       374.98 o                         
  -4   0  12      22539.41      21762.48       443.17 o                         
  -2   0  12        209.54        211.35        56.37 o                         
   0   0  12      14087.50      14121.05       267.87 o                         
   2   0  12       9954.50       9680.83       306.69 o                         
   4   0  12      31269.63      29661.29       573.93 o                         
   6   0  12      15617.34      15392.44       403.91 o                         
   8   0  12       5112.66       4727.23       230.67 o                         
  10   0  12       3009.10       2869.14       176.20 o                         
  12   0  12       6561.21       6169.62       254.83 o                         
  14   0  12       8683.88       9086.17       599.28 o                         
 -19   1  12        676.35       1102.48       418.54 o                         
 -17   1  12         84.20        375.74       319.61 o                         
 -15   1  12       3011.52       3931.44       443.27 o                         
 -13   1  12       6926.13       6746.32       259.36 o                         
 -11   1  12      11555.26      12240.90       338.23 o                         
  -9   1  12       4172.98       4297.92       150.33 o                         
  -7   1  12        887.39        994.96        83.75 o                         
  -5   1  12       3851.77       3925.76       134.42 o                         
  -3   1  12      13921.88      14137.07       277.84 o                         
  -1   1  12      14648.54      14363.98       278.12 o                         
   1   1  12       6226.94       6425.91       202.20 o                         
   3   1  12       5023.88       5191.85       131.96 o                         
   5   1  12       1988.13       1813.43        96.85 o                         
   7   1  12       9013.62       9124.75       212.35 o                         
   9   1  12       8508.69       8590.92       243.39 o                         
  11   1  12       5437.79       5767.82       258.61 o                         
  13   1  12        633.92        536.26       130.49 o                         
  15   1  12       2094.16       2319.10       364.32 o                         
  17   1  12       2222.08       2874.62       419.49 o                         
  19   1  12       1370.28       1666.56       423.30 o                         
 -18   2  12         17.17        -71.34       345.30 o                         
 -16   2  12        827.23        712.33       171.39 o                         
 -14   2  12        625.17        748.86       154.31 o                         
 -12   2  12        582.70        490.94       121.88 o                         
 -10   2  12        630.71        492.36       113.91 o                         
  -8   2  12        354.56        329.85        77.27 o                         
  -6   2  12       4541.82       4905.47       162.49 o                         
  -4   2  12       1668.15       1590.96       101.08 o                         
  -2   2  12       1426.87       1423.26        95.88 o                         
   0   2  12         29.81        -17.68        49.35 o                         
   2   2  12       4317.29       4494.02       134.84 o                         
   4   2  12        223.00        320.62        61.58 o                         
   6   2  12       1332.06       1448.92        98.23 o                         
   8   2  12        465.34        405.32        74.53 o                         
  10   2  12       2023.13       2057.33       231.20 o                         
  12   2  12       1347.76       1424.35       142.60 o                         
  14   2  12        394.19        485.88       302.97 o                         
  16   2  12        348.94        228.52       155.62 o                         
 -17   3  12        617.10        402.19       205.84 o                         
 -15   3  12        911.07        952.32       181.57 o                         
 -13   3  12        622.61        950.19       160.74 o                         
 -11   3  12       4625.46       5160.20       379.19 o                         
  -9   3  12        393.47        402.78       119.69 o                         
  -7   3  12       1545.72       1639.17       148.48 o                         
  -5   3  12         55.00        152.72        76.24 o                         
  -3   3  12       2809.08       3019.89       144.31 o                         
  -1   3  12       4319.34       4624.49       153.73 o                         
   1   3  12       2100.31       2243.14       114.69 o                         
   3   3  12       1686.90       1850.40       117.07 o                         
   5   3  12        353.89        326.70        70.87 o                         
   7   3  12       1970.69       2151.62       245.97 o                         
   9   3  12        316.66        484.96       109.66 o                         
  11   3  12       1794.84       1962.27       177.15 o                         
  13   3  12       1267.94       1238.50       234.30 o                         
  15   3  12        951.46        877.39       186.97 o                         
 -12   4  12       1028.94       1017.27       188.11 o                         
 -10   4  12       1371.46       1392.13       213.11 o                         
  -8   4  12       5738.06       6212.58       310.96 o                         
  -6   4  12       7625.86       8177.67       406.02 o                         
  -4   4  12       2920.48       2474.02       206.77 o                         
  -2   4  12       2460.41       2528.88       290.84 o                         
   0   4  12       1226.05       1287.11       110.58 o                         
   2   4  12       7977.65       7979.05       289.09 o                         
   4   4  12       4816.75       5035.78       182.87 o                         
   6   4  12       3563.71       3436.36       246.04 o                         
   8   4  12       2091.06       2188.01       264.30 o                         
  10   4  12       2507.79       2233.34       185.96 o                         
  12   4  12       2096.41       2177.07       196.85 o                         
  -7   5  12        253.94        229.66       260.75 o                         
  -5   5  12       3313.83       3007.48       202.20 o                         
  -3   5  12       4295.19       4046.73       265.84 o                         
  -1   5  12       4545.49       4461.79       196.89 o                         
   1   5  12       2924.72       2773.33       169.37 o                         
   3   5  12        247.44        280.71       131.83 o                         
   5   5  12       2953.95       2560.25       185.08 o                         
 -19   1  13        390.86        143.64       371.93 o                         
 -17   1  13       1703.37       1252.77       370.98 o                         
 -15   1  13       4249.47       4935.95       502.25 o                         
 -13   1  13       3351.13       3338.56       524.93 o                         
 -11   1  13       6558.59       6757.68       295.25 o                         
  -9   1  13       1251.73       1256.82        98.69 o                         
  -7   1  13       1270.90       1405.57       133.08 o                         
  -5   1  13       4040.05       4295.58       145.56 o                         
  -3   1  13      12615.39      12664.15       263.16 o                         
  -1   1  13      15307.05      15115.83       450.89 o                         
   1   1  13       1021.97       1040.23        70.47 o                         
   3   1  13       3627.65       3520.19       116.25 o                         
   5   1  13       2400.61       2492.23       172.17 o                         
   7   1  13       7884.24       7920.75       202.46 o                         
   9   1  13       3294.45       3337.30       159.36 o                         
  11   1  13       5764.60       5438.46       260.36 o                         
  13   1  13        702.14        609.33       143.56 o                         
  15   1  13        859.85        957.89       312.00 o                         
  17   1  13        768.12       1000.70       353.86 o                         
 -18   2  13       4836.84       5766.37       621.15 o                         
 -16   2  13       3707.53       3997.40       474.67 o                         
 -14   2  13        267.02        232.96       136.64 o                         
 -12   2  13       1142.11        983.06       230.59 o                         
 -10   2  13       8334.88       8111.98       362.90 o                         
  -8   2  13      19754.49      20773.78       406.70 o                         
  -6   2  13      11569.39      11936.03       271.60 o                         
  -4   2  13       5739.12       5836.10       204.99 o                         
  -2   2  13        544.73        733.38        81.02 o                         
   0   2  13       9361.28       9845.95       210.12 o                         
   2   2  13      17162.19      17864.93       314.37 o                         
   4   2  13      13549.07      13127.11       255.41 o                         
   6   2  13      10141.67      10271.16       247.74 o                         
   8   2  13       1328.11       1104.07       100.43 o                         
  10   2  13       2541.14       2569.44       312.06 o                         
  12   2  13       4876.39       5025.93       650.17 o                         
  14   2  13       6844.83       7234.49       710.10 o                         
  16   2  13       2823.41       2841.96       307.25 o                         
 -17   3  13       1014.82        863.72       301.54 o                         
 -15   3  13       2245.37       1827.88       208.82 o                         
 -13   3  13       6211.99       6504.62       374.40 o                         
 -11   3  13       3090.81       3244.07       227.48 o                         
  -9   3  13       1940.24       1998.55       175.47 o                         
  -7   3  13        153.61        279.17       116.57 o                         
  -5   3  13       8107.41       8604.65       439.08 o                         
  -3   3  13      11324.18      11682.92       279.98 o                         
  -1   3  13       5576.93       6079.95       185.14 o                         
   1   3  13       5058.19       5111.38       166.16 o                         
   3   3  13        990.61       1165.37       130.33 o                         
   5   3  13       5519.08       5788.56       183.43 o                         
   7   3  13       4034.13       4080.06       208.99 o                         
   9   3  13       9270.31       8764.65       469.04 o                         
  11   3  13       2215.79       1945.68       169.13 o                         
  13   3  13       1003.03        716.45       183.44 o                         
  15   3  13        865.52        855.22       227.52 o                         
 -12   4  13        303.52        269.05       181.35 o                         
 -10   4  13        625.02        588.63       170.38 o                         
  -8   4  13        499.43        762.74       173.05 o                         
  -6   4  13       1536.45       1624.48       179.18 o                         
  -4   4  13         68.99        194.74       109.99 o                         
  -2   4  13        646.39        524.83       102.87 o                         
   0   4  13       1554.85       1562.12       123.01 o                         
   2   4  13       1049.16       1100.79       114.96 o                         
   4   4  13        689.01        733.75       122.36 o                         
   6   4  13         84.48        101.49       100.06 o                         
   8   4  13        253.30         18.26       127.98 o                         
  10   4  13        568.28        673.98       193.16 o                         
  -5   5  13        502.61        553.81       221.39 o                         
  -3   5  13         69.32        219.43       146.53 o                         
  -1   5  13       1085.69        887.62       137.42 o                         
   1   5  13        746.69        925.45       137.79 o                         
   3   5  13         72.17         63.95       138.43 o                         
 -12   0  14       3097.43       2879.38       260.64 o                         
 -10   0  14      15427.11      15912.22       624.01 o                         
  -8   0  14      19096.03      19690.51       727.69 o                         
  -6   0  14       7609.36       7219.86       361.47 o                         
  -4   0  14       2956.29       3086.55       273.95 o                         
  -2   0  14       4511.78       4976.49       224.99 o                         
   0   0  14      26771.86      25974.56       539.01 o                         
   2   0  14      23988.34      23668.57       838.04 o                         
   4   0  14      18871.34      18024.91       675.38 o                         
   6   0  14       5139.77       5445.81       308.20 o                         
   8   0  14       1636.39       1150.99       162.66 o                         
  10   0  14       3532.01       3116.24       254.93 o                         
  12   0  14      11423.84      10970.57       493.69 o                         
 -19   1  14        152.96       -256.83       379.54 o                         
 -17   1  14       2265.29       2200.20       424.25 o                         
 -15   1  14       4152.75       5688.37       541.25 o                         
 -13   1  14       5076.28       5105.66       326.75 o                         
 -11   1  14       2219.69       2260.86       166.55 o                         
  -9   1  14        256.68        308.39        78.86 o                         
  -7   1  14       2144.59       2408.40       124.55 o                         
  -5   1  14      11263.02      11737.41       322.01 o                         
  -3   1  14      13877.61      14188.80       316.27 o                         
  -1   1  14      10940.54      10879.00       214.10 o                         
   1   1  14       1990.09       2293.38       122.32 o                         
   3   1  14       2368.16       2545.40       126.05 o                         
   5   1  14       6736.44       7146.57       194.13 o                         
   7   1  14       9140.56       8676.81       219.25 o                         
   9   1  14       7223.54       7446.09       234.46 o                         
  11   1  14       2383.24       2497.66       194.50 o                         
  13   1  14        584.24        590.04       149.23 o                         
  15   1  14       1576.26       1363.12       337.69 o                         
 -18   2  14         61.99        229.25       447.08 o                         
 -16   2  14        354.50        246.31       241.46 o                         
 -14   2  14        130.48        243.57       139.74 o                         
 -12   2  14        285.04        199.84       126.59 o                         
 -10   2  14        279.40        279.94       118.54 o                         
  -8   2  14       1020.27        934.66       102.42 o                         
  -6   2  14        618.54        735.24        99.95 o                         
  -4   2  14        213.64        130.53        73.85 o                         
  -2   2  14        416.57        443.41        80.13 o                         
   0   2  14        302.80        188.40        71.35 o                         
   2   2  14        625.76        705.56        79.40 o                         
   4   2  14        654.46        735.34        81.66 o                         
   6   2  14       1156.61       1002.84       104.90 o                         
   8   2  14        277.20        123.78        79.96 o                         
  10   2  14        381.48        418.15       111.79 o                         
  12   2  14        335.05        251.18       143.94 o                         
  14   2  14         85.76        192.82       154.74 o                         
  16   2  14        499.69        432.81       346.25 o                         
 -15   3  14       1578.96       1302.55       208.81 o                         
 -13   3  14       1140.97       1240.83       190.96 o                         
 -11   3  14        262.17        265.65       149.53 o                         
  -9   3  14        101.83        126.88       127.98 o                         
  -7   3  14       2714.85       2752.97       196.05 o                         
  -5   3  14       2351.24       2496.35       158.31 o                         
  -3   3  14       3289.15       3550.23       199.77 o                         
  -1   3  14       2099.01       2481.61       147.43 o                         
   1   3  14        302.01        379.50        83.60 o                         
   3   3  14         77.16        138.94        76.86 o                         
   5   3  14       2599.98       2803.92       137.28 o                         
   7   3  14       1933.11       2093.55       163.36 o                         
   9   3  14       3328.28       3625.38       213.13 o                         
  11   3  14        907.79        647.62       144.30 o                         
  13   3  14         39.13        190.99       137.38 o                         
 -10   4  14       4788.87       4905.75       449.93 o                         
  -8   4  14       3999.87       4291.22       401.28 o                         
  -6   4  14       3899.63       3850.36       240.73 o                         
  -4   4  14        338.38        386.54       123.52 o                         
  -2   4  14       2048.08       2062.60       199.51 o                         
   0   4  14       3387.08       3671.87       182.24 o                         
   2   4  14       7816.48       8529.16       347.62 o                         
   4   4  14       4321.84       4403.26       260.83 o                         
   6   4  14       2223.02       2127.50       189.88 o                         
   8   4  14        629.83        624.86       145.62 o                         
  10   4  14       2115.21       2409.55       313.20 o                         
  -3   5  14       3320.38       3136.21       432.81 o                         
  -1   5  14       2477.01       2219.76       245.25 o                         
   1   5  14       1200.65        845.38       212.59 o                         
 -15   1  15       3015.05       3629.90       455.64 o                         
 -13   1  15        486.65        576.82       158.04 o                         
 -11   1  15       1236.04       1165.41       163.16 o                         
  -9   1  15        308.22        310.77        85.67 o                         
  -7   1  15       7281.95       7756.57       370.16 o                         
  -5   1  15       3784.61       3632.03       203.20 o                         
  -3   1  15       7883.76       8021.83       300.98 o                         
  -1   1  15       3100.55       3116.27       120.06 o                         
   1   1  15        800.56        967.92        77.07 o                         
   3   1  15       1831.68       1896.04        98.51 o                         
   5   1  15       6534.72       6891.91       195.17 o                         
   7   1  15       9522.19       9897.36       276.17 o                         
   9   1  15       2119.41       2202.80       145.72 o                         
  11   1  15        893.79       1005.90       152.97 o                         
  13   1  15         77.38        134.12       174.08 o                         
 -16   2  15        548.91        289.17       366.22 o                         
 -14   2  15       1416.34       1643.62       192.28 o                         
 -12   2  15       4746.20       4854.32       265.04 o                         
 -10   2  15       8313.38       8611.46       569.28 o                         
  -8   2  15       6490.63       6551.49       249.33 o                         
  -6   2  15       2686.69       2831.88       213.50 o                         
  -4   2  15       1370.62       1233.69       107.10 o                         
  -2   2  15       6606.07       6729.03       203.60 o                         
   0   2  15      14177.01      14950.40       288.33 o                         
   2   2  15      13346.75      13544.59       271.08 o                         
   4   2  15       8670.09       8891.10       213.72 o                         
   6   2  15        168.06         81.30        80.38 o                         
   8   2  15       3013.98       3185.84       302.19 o                         
  10   2  15       5726.60       6033.23       310.33 o                         
  12   2  15       9456.30       9647.50       583.58 o                         
  14   2  15       4497.75       4625.72       311.58 o                         
  16   2  15       1031.21        753.38       471.81 o                         
 -15   3  15       2681.97       2553.88       306.91 o                         
 -13   3  15       4111.52       4351.28       311.12 o                         
 -11   3  15        665.40        576.07       165.00 o                         
  -9   3  15       1254.51       1338.91       243.39 o                         
  -7   3  15       1913.41       1890.82       235.25 o                         
  -5   3  15       8404.48       8518.79       253.95 o                         
  -3   3  15       5282.95       5326.98       246.09 o                         
  -1   3  15       4594.93       4738.90       177.92 o                         
   1   3  15        943.29        963.99       104.18 o                         
   3   3  15       2760.75       3048.67       147.98 o                         
   5   3  15       5710.11       6204.69       201.06 o                         
   7   3  15       5890.58       5874.12       259.64 o                         
   9   3  15       4413.65       4748.96       243.92 o                         
  11   3  15        327.33        318.14       131.86 o                         
  13   3  15       1234.68       1031.89       244.94 o                         
 -10   4  15        765.89        814.68       218.93 o                         
  -8   4  15       1105.15        975.55       189.62 o                         
  -6   4  15        809.13        739.56       169.87 o                         
  -4   4  15        269.31        150.81       125.24 o                         
  -2   4  15        140.62        115.10       103.27 o                         
   0   4  15        345.58        298.32       108.50 o                         
   2   4  15       1724.69       1958.01       161.94 o                         
   4   4  15        448.59        328.03       112.64 o                         
   6   4  15        528.50        307.55       126.48 o                         
   8   4  15         13.18        -13.41       134.44 o                         
 -12   0  16       3686.07       3646.07       323.42 o                         
 -10   0  16       6322.83       6686.21       389.05 o                         
  -8   0  16       7460.04       7644.10       409.03 o                         
  -6   0  16       1306.89       1312.70       191.20 o                         
  -4   0  16       4950.64       4552.60       305.35 o                         
  -2   0  16       7050.67       8317.58       412.83 o                         
   0   0  16      20889.12      20337.35       756.23 o                         
   2   0  16       7414.87       7308.32       385.25 o                         
   4   0  16       5217.09       4591.60       316.76 o                         
   6   0  16          0.08         65.64       134.12 o                         
   8   0  16       9637.80       9862.38       480.37 o                         
  10   0  16      10517.95      10633.83       513.67 o                         
  12   0  16       7376.88       7913.30       445.18 o                         
 -13   1  16       1837.72       1639.92       255.88 o                         
 -11   1  16       1098.04        901.77       208.32 o                         
  -9   1  16       1447.15       1291.28       136.63 o                         
  -7   1  16       4479.34       4652.44       184.13 o                         
  -5   1  16       6042.41       6146.16       194.28 o                         
  -3   1  16       5760.07       5761.54       184.73 o                         
  -1   1  16       1700.96       1607.35        94.28 o                         
   1   1  16       1158.67       1241.51       129.60 o                         
   3   1  16       3520.76       3855.25       253.70 o                         
   5   1  16       8059.41       8190.45       248.22 o                         
   7   1  16       7668.15       7522.74       253.51 o                         
   9   1  16       1572.46       1456.82       152.69 o                         
  11   1  16        249.06        275.86       171.22 o                         
  13   1  16       1529.22        846.60       216.88 o                         
 -16   2  16         46.32        461.35       374.79 o                         
 -14   2  16         91.90        237.85       158.91 o                         
 -12   2  16       1093.52        949.32       169.16 o                         
 -10   2  16        673.68        552.55       146.61 o                         
  -8   2  16        398.07        363.20       103.44 o                         
  -6   2  16       1189.70       1220.10       145.81 o                         
  -4   2  16        445.33        321.13        91.15 o                         
  -2   2  16        497.92        483.81       103.27 o                         
   0   2  16        317.30        217.49        76.28 o                         
   2   2  16       2725.11       2940.23       135.66 o                         
   4   2  16        365.72        270.70        79.67 o                         
   6   2  16        274.98        321.63        95.78 o                         
   8   2  16        150.10         35.51        89.60 o                         
  10   2  16       1107.86        967.28       176.07 o                         
  12   2  16        519.77        649.94       195.00 o                         
  14   2  16        150.07         61.43       174.16 o                         
 -13   3  16        160.77         89.33       175.32 o                         
 -11   3  16        652.33        436.67       165.79 o                         
  -9   3  16        852.77        984.40       176.43 o                         
  -7   3  16       1526.38       1515.75       179.66 o                         
  -5   3  16        797.82        829.58       120.95 o                         
  -3   3  16        735.13        699.26       126.52 o                         
  -1   3  16         63.69        105.60        89.52 o                         
   1   3  16       1277.04       1441.47       119.70 o                         
   3   3  16       1841.71       2003.80       132.15 o                         
   5   3  16       1773.23       2007.86       135.49 o                         
   7   3  16       2052.87       1750.66       221.20 o                         
   9   3  16          5.54          0.58       122.84 o                         
  11   3  16        254.12        371.26       150.84 o                         
  -8   4  16       1547.49       1235.74       241.68 o                         
  -6   4  16       1878.36       2083.24       215.57 o                         
  -4   4  16        873.66       1127.48       190.08 o                         
  -2   4  16       4127.50       4015.07       215.45 o                         
   0   4  16       2904.27       3090.50       232.20 o                         
   2   4  16       5079.84       5028.66       398.90 o                         
   4   4  16        815.57        893.44       150.91 o                         
   6   4  16       1293.10       1623.17       234.88 o                         
 -13   1  17        709.27        542.20       222.59 o                         
 -11   1  17       2219.90       1913.88       267.30 o                         
  -9   1  17        175.26         89.13       119.32 o                         
  -7   1  17       3275.52       3114.01       206.12 o                         
  -5   1  17       1256.87       1309.61       128.64 o                         
  -3   1  17       3119.33       3191.80       298.97 o                         
  -1   1  17        990.66        991.63       113.68 o                         
   1   1  17       2327.70       2391.87       144.10 o                         
   3   1  17       4407.99       4616.24       227.65 o                         
   5   1  17       1771.52       1307.62       144.31 o                         
   7   1  17       3498.95       3590.00       222.97 o                         
   9   1  17         39.47         55.32       113.22 o                         
  11   1  17       2182.68       1639.92       257.78 o                         
  13   1  17        662.49        518.42       211.17 o                         
 -14   2  17       1162.35       1142.57       226.43 o                         
 -12   2  17       1955.82       1865.65       204.22 o                         
 -10   2  17       4453.32       4810.04       378.32 o                         
  -8   2  17       3621.38       3725.95       284.48 o                         
  -6   2  17       2051.57       2308.66       211.03 o                         
  -4   2  17       2544.04       2671.51       151.89 o                         
  -2   2  17       4490.54       4884.21       312.14 o                         
   0   2  17       8427.99       9136.89       237.27 o                         
   2   2  17       3392.02       3451.12       149.79 o                         
   4   2  17       1971.09       2100.38       124.78 o                         
   6   2  17       1208.68       1182.00       182.74 o                         
   8   2  17       6110.29       6903.95       366.78 o                         
  10   2  17       5501.39       5866.60       329.88 o                         
  12   2  17       2792.50       3011.19       622.58 o                         
  14   2  17       1275.50        666.81       301.54 o                         
 -13   3  17       2536.67       2064.35       352.27 o                         
 -11   3  17        145.80       -101.14       156.26 o                         
  -9   3  17       1681.11       1965.81       208.39 o                         
  -7   3  17       1991.92       2063.16       401.57 o                         
  -5   3  17       6351.44       6687.26       396.68 o                         
  -3   3  17       3962.67       4245.94       193.04 o                         
  -1   3  17        830.10        951.55       115.11 o                         
   1   3  17        852.75       1015.83       116.46 o                         
   3   3  17       3091.37       3397.18       166.57 o                         
   5   3  17       7255.95       7799.26       242.45 o                         
   7   3  17       1949.10       2195.53       202.26 o                         
   9   3  17       2122.67       1864.55       190.25 o                         
  11   3  17         74.29        137.93       331.98 o                         
  -6   4  17        189.55         47.63       156.71 o                         
  -4   4  17        261.65        279.40       149.98 o                         
  -2   4  17       1216.11       1212.44       147.52 o                         
   0   4  17       1017.77        855.60       138.46 o                         
   2   4  17       2093.43       1948.16       174.54 o                         
   4   4  17        413.84        304.87       142.69 o                         
 -10   0  18       7906.83       7658.37       454.69 o                         
  -8   0  18       5458.09       5358.29       379.54 o                         
  -6   0  18        707.14        922.70       199.76 o                         
  -4   0  18       4337.52       4050.35       312.96 o                         
  -2   0  18       3014.02       2964.99       278.71 o                         
   0   0  18      11820.48      10499.71       499.40 o                         
   2   0  18       2891.08       2859.41       275.86 o                         
   4   0  18       3958.50       4353.79       331.03 o                         
   6   0  18       1595.69       1240.41       214.98 o                         
   8   0  18       6452.90       6542.58       416.64 o                         
  10   0  18       4460.87       4390.89       380.49 o                         
  12   0  18       1303.87       1540.05       287.27 o                         
 -13   1  18       1601.20       1560.02       290.13 o                         
 -11   1  18        270.13        -18.07       193.10 o                         
  -9   1  18        847.88        836.79       155.52 o                         
  -7   1  18       4620.80       4638.26       253.93 o                         
  -5   1  18       3573.32       3443.14       219.90 o                         
  -3   1  18       3332.27       3136.38       208.11 o                         
  -1   1  18       1368.55       1364.95       208.80 o                         
   1   1  18       1065.79        840.66       138.21 o                         
   3   1  18       3443.30       3765.27       318.66 o                         
   5   1  18       4118.87       4049.83       234.40 o                         
   7   1  18       2529.89       2176.60       336.26 o                         
   9   1  18        649.13        537.34       339.59 o                         
  11   1  18       1665.20       1265.14       250.17 o                         
  13   1  18       1538.16       1441.12       271.10 o                         
 -14   2  18         24.00         -0.95       251.13 o                         
 -12   2  18        628.72        381.44       248.27 o                         
 -10   2  18        611.95        590.68       194.62 o                         
  -8   2  18         83.77        234.48       137.22 o                         
  -6   2  18        144.25        182.05       104.97 o                         
  -4   2  18        942.19       1048.84       126.19 o                         
  -2   2  18       1218.37       1257.61       113.58 o                         
   0   2  18        111.52         43.10        83.46 o                         
   2   2  18       1217.60       1409.58       114.70 o                         
   4   2  18        471.56        487.14       110.25 o                         
   6   2  18        225.32        128.90       111.20 o                         
   8   2  18        259.72        214.62       125.68 o                         
  10   2  18        653.35        589.76       225.44 o                         
  12   2  18        834.77        801.89       269.20 o                         
 -11   3  18       1009.97       1287.32       293.03 o                         
  -9   3  18         31.58        107.07       166.75 o                         
  -7   3  18        286.00        406.77       163.93 o                         
  -5   3  18        864.02        873.43       144.66 o                         
  -3   3  18       1401.28       1564.38       134.23 o                         
  -1   3  18        643.31        592.82       122.82 o                         
   1   3  18        745.61        677.86       118.85 o                         
   3   3  18        891.42        943.01       130.16 o                         
   5   3  18         22.02         69.98       120.74 o                         
   7   3  18        842.87        848.18       163.91 o                         
   9   3  18        250.25        233.07       220.48 o                         
  -4   4  18        447.41        390.96       352.91 o                         
  -2   4  18       2958.51       2979.75       226.82 o                         
   0   4  18       2290.02       2146.25       175.04 o                         
   2   4  18       1756.49       1720.01       214.04 o                         
 -13   1  19        195.17        114.15       250.17 o                         
 -11   1  19        406.19        122.71       215.93 o                         
  -9   1  19        771.07        637.35       262.06 o                         
  -7   1  19       4296.37       4174.05       255.52 o                         
  -5   1  19       2403.96       2094.43       187.60 o                         
  -3   1  19       2296.96       2497.23       202.02 o                         
  -1   1  19       1758.64       1936.11       182.28 o                         
   1   1  19       1362.02       1197.03       159.07 o                         
   3   1  19       2202.19       1972.14       338.16 o                         
   5   1  19       1669.53       1617.30       171.50 o                         
   7   1  19       3774.73       3786.97       649.69 o                         
   9   1  19        297.42        111.16       172.65 o                         
  11   1  19       1216.80        835.18       251.13 o                         
  13   1  19        269.39        181.69       240.66 o                         
 -12   2  19       4139.65       4586.84       454.69 o                         
 -10   2  19       4933.02       4071.28       406.18 o                         
  -8   2  19       3353.75       3309.05       287.04 o                         
  -6   2  19        310.54        329.99       132.83 o                         
  -4   2  19       1552.09       1869.68       149.44 o                         
  -2   2  19       5428.42       5393.28       218.76 o                         
   0   2  19       6686.54       6918.28       242.79 o                         
   2   2  19       3404.82       3438.92       182.27 o                         
   4   2  19       1711.36       1899.50       197.04 o                         
   6   2  19       1415.17       1364.52       186.47 o                         
   8   2  19       2551.03       2140.81       226.89 o                         
  10   2  19       3414.60       2589.26       320.57 o                         
  -9   3  19       2274.57       2374.15       418.54 o                         
  -7   3  19       2456.05       2249.81       346.66 o                         
  -5   3  19       4449.38       4602.38       205.99 o                         
  -3   3  19       1625.91       1333.52       140.85 o                         
  -1   3  19        703.64        690.37       124.22 o                         
   1   3  19       1293.61       1132.68       137.81 o                         
   3   3  19       3597.08       3763.80       186.52 o                         
   5   3  19       4208.90       4374.68       319.08 o                         
   7   3  19       1077.02       1282.98       259.54 o                         
 -10   0  20       3444.66       3606.12       352.91 o                         
  -8   0  20       3581.79       3499.58       340.54 o                         
  -6   0  20       1152.37       1067.28       229.25 o                         
  -4   0  20       4005.82       3941.91       340.54 o                         
  -2   0  20       7781.45       7295.00       438.52 o                         
   0   0  20      12261.93      13092.77       605.94 o                         
   2   0  20       3669.82       3349.29       319.61 o                         
   4   0  20       1709.01       2226.84       283.47 o                         
   6   0  20        877.62        802.84       223.54 o                         
   8   0  20       5037.51       4448.92       402.37 o                         
  10   0  20       5971.16       6209.65       464.20 o                         
 -13   1  20        107.58        -24.73       251.13 o                         
 -11   1  20        888.34        861.82       270.15 o                         
  -9   1  20       1824.90       1748.18       203.77 o                         
  -7   1  20       3882.25       3810.95       304.87 o                         
  -5   1  20       4685.47       4460.74       271.00 o                         
  -3   1  20       1239.09       1190.82       165.47 o                         
  -1   1  20          8.48        -50.46       120.05 o                         
   1   1  20       3218.90       3479.66       235.42 o                         
   3   1  20       4489.73       4593.54       268.32 o                         
   5   1  20       2755.40       2624.85       232.58 o                         
   7   1  20       2198.66       1809.45       359.57 o                         
   9   1  20        600.30        507.26       167.22 o                         
  11   1  20        375.86        275.86       235.91 o                         
 -10   2  20        318.74        347.20       273.95 o                         
  -8   2  20        548.07        563.13       270.15 o                         
  -6   2  20        279.07        260.59       157.32 o                         
  -4   2  20        248.74         49.59       133.65 o                         
  -2   2  20       1449.28       1210.70       169.92 o                         
   0   2  20         72.02        160.20       144.77 o                         
   2   2  20         97.80        129.77       141.91 o                         
   4   2  20         58.15       -122.54       136.05 o                         
   6   2  20       1599.73       1393.33       201.19 o                         
   8   2  20        426.49        191.20       230.20 o                         
  -7   3  20       2691.21       3041.09       498.45 o                         
  -5   3  20        783.55        714.06       153.34 o                         
  -3   3  20        509.09        438.40       133.21 o                         
  -1   3  20        334.03        443.82       127.68 o                         
   1   3  20        707.62        571.67       134.35 o                         
   3   3  20        421.96        299.79       125.67 o                         
   5   3  20       1671.73       1674.80       220.07 o                         
 -11   1  21       2307.60       1549.56       325.32 o                         
  -9   1  21        729.67        540.44       182.65 o                         
  -7   1  21       4111.00       3953.16       269.01 o                         
  -5   1  21       1967.03       2165.55       246.37 o                         
  -3   1  21        225.81        126.97       161.23 o                         
  -1   1  21        112.32        135.20       140.38 o                         
   1   1  21       2591.86       2575.97       214.73 o                         
   3   1  21       4832.94       5239.74       330.08 o                         
   5   1  21       1413.20       1522.85       189.44 o                         
   7   1  21       1248.51       1010.31       326.27 o                         
   9   1  21        123.53         54.75       167.83 o                         
  -8   2  21        246.39        -99.88       247.32 o                         
  -6   2  21       1374.38       1188.43       202.25 o                         
  -4   2  21       5308.31       5627.86       431.86 o                         
  -2   2  21       4810.62       4311.73       317.24 o                         
   0   2  21       5206.59       5338.30       322.52 o                         
   2   2  21        936.66        787.80       186.45 o                         
   4   2  21        850.78        534.62       179.70 o                         
   6   2  21       2083.10       1542.76       232.39 o                         
  -5   3  21       1956.46       2062.27       573.59 o                         
  -3   3  21        719.80        538.24       195.00 o                         
  -1   3  21        876.10        429.38       215.01 o                         
   1   3  21       2225.79       2545.59       333.62 o                         
 -10   0  22        248.55        387.15       269.20 o                         
  -8   0  22        532.75        665.86       268.25 o                         
  -6   0  22       3331.57       2695.79       356.71 o                         
  -4   0  22       8254.09       8288.09       523.18 o                         
  -2   0  22       3041.57       2711.96       309.15 o                         
   0   0  22       2724.68       2699.60       316.76 o                         
   2   0  22         90.75          0.00       196.91 o                         
   4   0  22       1973.30       2018.52       294.88 o                         
   6   0  22       4326.89       4642.02       414.74 o                         
   8   0  22       6640.57       5414.42       491.79 o                         
  -9   1  22       2601.87       2405.12       257.31 o                         
  -7   1  22       2506.49       2207.73       233.39 o                         
  -5   1  22        493.28        272.78       161.83 o                         
  -3   1  22        323.37        322.40       161.74 o                         
  -1   1  22       1458.34       1319.97       189.99 o                         
   1   1  22       2220.33       1932.85       203.79 o                         
   3   1  22       3687.40       3193.06       249.37 o                         
   5   1  22       2013.54       1917.62       221.22 o                         
   7   1  22        146.26        180.73       242.56 o                         
  -6   2  22        210.96        155.05       253.98 o                         
  -4   2  22         33.19         -7.66       183.29 o                         
  -2   2  22        346.16        277.27       178.58 o                         
   0   2  22         21.30        -51.81       171.46 o                         
   2   2  22        407.35        349.49       197.23 o                         
   4   2  22        101.53        396.66       281.56 o                         
  -7   1  23       1090.03        176.93       303.44 o                         
  -5   1  23         64.10          9.00       203.89 o                         
  -3   1  23        955.87        460.19       188.60 o                         
  -1   1  23       1149.63       1322.54       210.73 o                         
   1   1  23       1822.43       1718.38       227.65 o                         
   3   1  23       1482.14        740.06       343.39 o                         
                                                                                
